# Supplementary material for: Life cycle adapted upstream open reading frames (uORFs) in Trypanosoma congolense: A post-transcriptional approach to accurate gene regulation
Source: PLoS One. 2018 Aug 9;13(8):e0201461. doi: 10.1371/journal.pone.0201461 (PMC6084854; doi:10.1371/journal.pone.0201461)
Supplement: S1 Data — Column names are included as the first row. uORF Illumina reads for redundant uORFs, which are fully contained in the stage specific longest uORF, are defined as 0. Stage specific splice sites are presented in the format “identifier, start coordinate, end coordinate, # of mapped Illumina reads”. The file comprises of 39494 entries– 31,149 for uORFs and 8,345 CDSs. (TXT) [file pone.0201461.s015.txt]

Index	uORF ID	CDS	5' UTR length	uORF stop nr.	uORF start nr.	CDS nr.	Length	uORF stop to CDS start distance	ASI ag. intrinsic set	ASI uORF ag. CDS	CAI ag. intrinsic set	CAI uORF ag. CDS	Splice Sites BSF	Splice Sites PCF	Splice Sites EMF	Splice Sites MCF	Proteome MCF -> BSF	Proteome BSF -> PCF	Proteome PCF -> EMF	Proteome EMF -> MCF	uORF Illumina reads BSF	uORF Illumina reads PCF	uORF Illumina reads EMF	uORF Illumina reads MCF	uORF has different variants	Nr. of tandem copies	Tandem amplified genes
>T.congo.pschr.11:4546400-4546995(-)	NA	1	31	NA	NA	1	595	NA	0.00954514	NA	0.823183	NA	TcIL3000_11_16150-1-1,4546994,4546995,39	TcIL3000_11_16150-1-1,4546994,4546995,113	TcIL3000_11_16150-1-2,4546837,4546838,17,TcIL3000_11_16150-1-1,4546994,4546995,346	TcIL3000_11_16150-1-1,4546994,4546995,54	NA	NA	NA	NA	NA	NA	NA	NA	0	NA	NA
>T.congo.pschr.7:291131-292673(+)	NA	1	186	NA	NA	2	1542	NA	0.00412746	NA	0.80459166	NA	TcIL3000_7_850-1-1,291131,291132,15	TcIL3000_7_850-1-1,291131,291132,20	TcIL3000_7_850-1-1,291131,291132,67	TcIL3000_7_850-1-1,291131,291132,18	NA	NA	NA	NA	NA	NA	NA	NA	0	NA	NA
>T.congo.pschr.7:238022-238883(+)	NA	1	282	NA	NA	3	861	NA	0.00745157	NA	0.8088779	NA	TcIL3000_7_690-1-1,238022,238023,23	TcIL3000_7_690-1-1,238022,238023,24	TcIL3000_7_690-1-1,238022,238023,100,TcIL3000_7_690-1-2,238028,238029,11	TcIL3000_7_690-1-1,238022,238023,17	NA	NA	NA	NA	NA	NA	NA	NA	0	NA	NA
>T.congo_bin:2018750-2019888(+)	NA	1	148	NA	NA	4	1138	NA	0.0149442	NA	0.7928049	NA	0	0	TcIL3000_0_07610-1-1,2018762,2018763,20,TcIL3000_0_07610-1-2,2018750,2018751,349	TcIL3000_0_07610-1-1,2018750,2018751,15	NA	NA	NA	NA	NA	NA	NA	NA	0	NA	NA
>T.congo.pschr.8:1248312-1251857(-)	NA	1	1301	NA	NA	5	3545	NA	0.00202407	NA	0.81557965	NA	TcIL3000_8_4270-1-2,1251856,1251857,33,TcIL3000_8_4270-1-3,1251427,1251428,45,TcIL3000_8_4270-1-1,1251050,1251051,41	TcIL3000_8_4270-1-2,1251856,1251857,15,TcIL3000_8_4270-1-3,1251427,1251428,12,TcIL3000_8_4270-1-1,1251050,1251051,72	TcIL3000_8_4270-1-4,1251427,1251428,80,TcIL3000_8_4270-1-2,1251050,1251051,229,TcIL3000_8_4270-1-3,1251856,1251857,79,TcIL3000_8_4270-1-1,1251036,1251037,11	TcIL3000_8_4270-1-2,1251050,1251051,78,TcIL3000_8_4270-1-3,1251856,1251857,30,TcIL3000_8_4270-1-1,1251427,1251428,53	0.258686	0.0697778	-0.0894372	-0.239026	NA	NA	NA	NA	0	NA	NA
>T.congo.pschr.10:138612-139558(+)	NA	1	283	NA	NA	6	946	NA	0.00938085	NA	0.81637543	NA	TcIL3000_10_510-1-1,138612,138613,109	TcIL3000_10_510-1-1,138612,138613,117	TcIL3000_10_510-1-1,138612,138613,250	TcIL3000_10_510-1-1,138612,138613,100	NA	NA	NA	NA	NA	NA	NA	NA	0	NA	NA
>T.congo.pschr.10:2411501-2413103(-)	NA	1	123	NA	NA	7	1602	NA	0.00524592	NA	0.80455965	NA	TcIL3000_10_8870-1-2,2413018,2413019,253,TcIL3000_10_8870-1-1,2413015,2413016,39	TcIL3000_10_8870-1-2,2413018,2413019,166,TcIL3000_10_8870-1-1,2413015,2413016,29	TcIL3000_10_8870-1-2,2413018,2413019,501,TcIL3000_10_8870-1-3,2413102,2413103,25,TcIL3000_10_8870-1-1,2413015,2413016,75	TcIL3000_10_8870-1-2,2413018,2413019,196,TcIL3000_10_8870-1-1,2413015,2413016,33	-0.112372	-0.0616427	-0.222431	0.396446	NA	NA	NA	NA	0	NA	NA
>T.congo_bin:2331904-2332500(-)	NA	1	104	NA	NA	8	596	NA	0.00948701	NA	0.79900765	NA	TcIL3000_0_08890-1-1,2332442,2332443,81	TcIL3000_0_08890-1-1,2332442,2332443,56	TcIL3000_0_08890-1-1,2332442,2332443,190	TcIL3000_0_08890-1-1,2332442,2332443,83	NA	NA	NA	NA	NA	NA	NA	NA	0	NA	NA
>T.congo.pschr.7:58444-60394(-)	NA	1	213	NA	NA	9	1950	NA	0.00351099	NA	0.78972507	NA	TcIL3000_7_200-1-2,60393,60394,10,TcIL3000_7_200-1-1,60298,60299,16	TcIL3000_7_200-1-1,60298,60299,19	TcIL3000_7_200-1-2,60393,60394,16,TcIL3000_7_200-1-1,60298,60299,38	TcIL3000_7_200-1-1,60298,60299,27	NA	NA	NA	NA	NA	NA	NA	NA	0	NA	NA
>T.congo.pschr.7:60274-60391(-)	TcIL3000_7_200-1-1uORF	0	NA	1	1	9	117	93	0.0253945	0.0338456	0.22373505	0.69602746	NA	NA	NA	NA	NA	NA	NA	NA	10	0	16	0	0	NA	NA
>T.congo.pschr.7:60274-60352(-)	TcIL3000_7_200-1-2uORF	0	NA	1	2	9	78	93	0.0143021	0.0185848	0.18872847	0.6262413	NA	NA	NA	NA	NA	NA	NA	NA	0	0	0	0	0	NA	NA
>T.congo.pschr.5:522459-524325(-)	NA	1	642	NA	NA	10	1866	NA	0.0028027	NA	0.8291261	NA	TcIL3000_5_1870-1-1,524288,524289,56,TcIL3000_5_1870-1-2,523808,523809,28,TcIL3000_5_1870-1-3,523850,523851,11	TcIL3000_5_1870-1-1,524288,524289,39,TcIL3000_5_1870-1-2,523808,523809,57,TcIL3000_5_1870-1-3,524324,524325,10	TcIL3000_5_1870-1-1,524288,524289,102,TcIL3000_5_1870-1-2,523808,523809,147,TcIL3000_5_1870-1-3,523850,523851,32	TcIL3000_5_1870-1-1,524288,524289,82,TcIL3000_5_1870-1-2,523808,523809,37,TcIL3000_5_1870-1-3,523850,523851,14	NA	NA	NA	NA	NA	NA	NA	NA	0	NA	NA
>T.congo.pschr.5:523751-523910(-)	TcIL3000_5_1870-1-1uORF	0	NA	1	1	10	159	68	0.0145992	0.0246078	0.22414723	0.71168727	NA	NA	NA	NA	NA	NA	NA	NA	56	49	102	82	0	NA	NA
>T.congo.pschr.5:523751-523886(-)	TcIL3000_5_1870-1-2uORF	0	NA	1	2	10	135	68	0.0160374	0.0268907	0.21913669	0.6970703	NA	NA	NA	NA	NA	NA	NA	NA	0	0	0	0	0	NA	NA
>T.congo.pschr.5:523851-523860(-)	TcIL3000_5_1870-2-1uORF	0	NA	2	1	10	9	168	0.216996	0.220969	0.0141165005	0.12302581	NA	NA	NA	NA	NA	NA	NA	NA	56	49	102	82	0	NA	NA
>T.congo.pschr.5:523906-523915(-)	TcIL3000_5_1870-3-1uORF	0	NA	3	1	10	9	223	0.198688	0.204544	0.038259104	0.12755148	NA	NA	NA	NA	NA	NA	NA	NA	56	49	102	82	0	NA	NA
>T.congo.pschr.5:524043-524079(-)	TcIL3000_5_1870-4-1uORF	0	NA	4	1	10	36	360	0.0750295	0.0819171	0.17144963	0.49729356	NA	NA	NA	NA	NA	NA	NA	NA	56	49	102	82	0	NA	NA
>T.congo.pschr.5:524043-524070(-)	TcIL3000_5_1870-4-2uORF	0	NA	4	2	10	27	360	0.0908756	0.10111	0.12432194	0.4157631	NA	NA	NA	NA	NA	NA	NA	NA	0	0	0	0	0	NA	NA
>T.congo.pschr.5:524116-524191(-)	TcIL3000_5_1870-5-1uORF	0	NA	5	1	10	75	433	0.0352098	0.0382743	0.1994553	0.69057506	NA	NA	NA	NA	NA	NA	NA	NA	56	49	102	82	0	NA	NA
>T.congo.pschr.5:524116-524128(-)	TcIL3000_5_1870-5-2uORF	0	NA	5	2	10	12	433	0.324332	0.32329	0.09949006	0.26750603	NA	NA	NA	NA	NA	NA	NA	NA	0	0	0	0	0	NA	NA
>T.congo.pschr.5:524116-524125(-)	TcIL3000_5_1870-5-3uORF	0	NA	5	3	10	9	433	0.232042	0.231314	0.046100568	0.17236328	NA	NA	NA	NA	NA	NA	NA	NA	0	0	0	0	0	NA	NA
>T.congo.pschr.5:524271-524280(-)	TcIL3000_5_1870-6-1uORF	0	NA	6	1	10	9	588	0.23736	0.240709	0.012110124	0.09891646	NA	NA	NA	NA	NA	NA	NA	NA	56	49	102	82	0	NA	NA
>T.congo.pschr.8:1148770-1150082(-)	NA	1	583	NA	NA	11	1312	NA	0.0108883	NA	0.77556324	NA	TcIL3000_8_3880-1-1,1150081,1150082,62,TcIL3000_8_3880-1-2,1149684,1149685,55	TcIL3000_8_3880-1-1,1150081,1150082,51,TcIL3000_8_3880-1-2,1149684,1149685,22,TcIL3000_8_3880-1-3,1149522,1149523,16	TcIL3000_8_3880-1-1,1149522,1149523,13,TcIL3000_8_3880-1-2,1150081,1150082,136	TcIL3000_8_3880-1-1,1150081,1150082,25,TcIL3000_8_3880-1-2,1149684,1149685,10	NA	NA	NA	NA	NA	NA	NA	NA	0	NA	NA
>T.congo.pschr.8:1149523-1149601(-)	TcIL3000_8_3880-1-1uORF	0	NA	1	1	11	78	24	0.053635	0.0700094	0.16227563	0.5598024	NA	NA	NA	NA	NA	NA	NA	NA	117	73	136	35	0	NA	NA
>T.congo.pschr.8:1149528-1149549(-)	TcIL3000_8_3880-2-1uORF	0	NA	2	1	11	21	29	0.123545	0.138569	0.12980203	0.42529917	NA	NA	NA	NA	NA	NA	NA	NA	117	73	136	35	0	NA	NA
>T.congo.pschr.8:1149685-1149694(-) # startcodon-overlaps-prev-endcodon	TcIL3000_8_3880-3-1uORF	0	NA	3	1	11	9	186	0.211182	0.214084	0.013653552	0.1223946	NA	NA	NA	NA	NA	NA	NA	NA	62	51	136	25	0	NA	NA
>T.congo.pschr.8:1149693-1149735(-) # endcodon-overlaps-next-startcodon	TcIL3000_8_3880-4-1uORF	0	NA	4	1	11	42	194	0.128343	0.150761	0.18923736	0.5406968	NA	NA	NA	NA	NA	NA	NA	NA	62	51	136	25	0	NA	NA
>T.congo.pschr.8:1149772-1149817(-)	TcIL3000_8_3880-5-1uORF	0	NA	5	1	11	45	273	0.0643531	0.062682	0.15780705	0.52758646	NA	NA	NA	NA	NA	NA	NA	NA	62	51	136	25	0	NA	NA
>T.congo.pschr.8:1149817-1149976(-)	TcIL3000_8_3880-6-1uORF	0	NA	6	1	11	159	318	0.0263018	0.0270593	0.21827719	0.67478615	NA	NA	NA	NA	NA	NA	NA	NA	62	51	136	25	0	NA	NA
>T.congo.pschr.8:1149817-1149904(-)	TcIL3000_8_3880-6-2uORF	0	NA	6	2	11	87	318	0.0256027	0.0251926	0.20656802	0.6841014	NA	NA	NA	NA	NA	NA	NA	NA	0	0	0	0	0	NA	NA
>T.congo.pschr.8:1149817-1149844(-)	TcIL3000_8_3880-6-3uORF	0	NA	6	3	11	27	318	0.0904892	0.0917298	0.10046845	0.39715692	NA	NA	NA	NA	NA	NA	NA	NA	0	0	0	0	0	NA	NA
>T.congo.pschr.8:1149837-1149900(-)	TcIL3000_8_3880-7-1uORF	0	NA	7	1	11	63	338	0.0585089	0.0594791	0.19457722	0.6077644	NA	NA	NA	NA	NA	NA	NA	NA	62	51	136	25	0	NA	NA
>T.congo.pschr.8:1149837-1149864(-)	TcIL3000_8_3880-7-2uORF	0	NA	7	2	11	27	338	0.139812	0.147166	0.14576332	0.46810177	NA	NA	NA	NA	NA	NA	NA	NA	0	0	0	0	0	NA	NA
>T.congo.pschr.8:1149972-1150077(-)	TcIL3000_8_3880-8-1uORF	0	NA	8	1	11	105	473	0.0379848	0.0315582	0.21458545	0.6530668	NA	NA	NA	NA	NA	NA	NA	NA	62	51	136	25	0	NA	NA
>T.congo.pschr.8:1149972-1149981(-)	TcIL3000_8_3880-8-2uORF	0	NA	8	2	11	9	473	0.23736	0.240709	0.035410218	0.13992763	NA	NA	NA	NA	NA	NA	NA	NA	0	0	0	0	0	NA	NA
>T.congo.pschr.3:558628-563261(-)	NA	1	739	NA	NA	12	4633	NA	0.00300006	NA	0.8113555	NA	TcIL3000_3_1640-1-1,563260,563261,49	TcIL3000_3_1640-1-1,563260,563261,48	TcIL3000_3_1640-1-1,563260,563261,119	TcIL3000_3_1640-1-1,562638,562639,27,TcIL3000_3_1640-1-2,563260,563261,237	NA	NA	NA	NA	NA	NA	NA	NA	0	NA	NA
>T.congo.pschr.11:3268803-3269259(+)	NA	1	27	NA	NA	13	456	NA	0.0152457	NA	0.8247171	NA	TcIL3000_11_12480-1-1,3268803,3268804,679	TcIL3000_11_12480-1-1,3268803,3268804,933	TcIL3000_11_12480-1-1,3268808,3268809,23,TcIL3000_11_12480-1-2,3268803,3268804,1608	TcIL3000_11_12480-1-1,3268808,3268809,14,TcIL3000_11_12480-1-2,3268803,3268804,821	0.786652	0.464549	-0.101164	-1.15004	NA	NA	NA	NA	0	2	TcIL3000_11_12480,TcIL3000_11_12490
>T.congo_bin:2715234-2716764(-)	NA	1	426	NA	NA	14	1530	NA	0.00324622	NA	0.8039356	NA	TcIL3000_0_10480-1-1,2716346,2716347,42	TcIL3000_0_10480-1-1,2716346,2716347,33	TcIL3000_0_10480-1-1,2716346,2716347,79,TcIL3000_0_10480-1-3,2716341,2716342,16,TcIL3000_0_10480-1-2,2716763,2716764,27	TcIL3000_0_10480-1-1,2716346,2716347,28,TcIL3000_0_10480-1-2,2716763,2716764,10	NA	NA	NA	NA	NA	NA	NA	NA	0	NA	NA
>T.congo_bin:2716366-2716519(-)	TcIL3000_0_10480-1-1uORF	0	NA	1	1	14	153	28	0.0225437	0.0308381	0.25217348	0.75862586	NA	NA	NA	NA	NA	NA	NA	NA	0	0	0	10	0	NA	NA
>T.congo_bin:2716366-2716507(-)	TcIL3000_0_10480-1-2uORF	0	NA	1	2	14	141	28	0.0246164	0.0330047	0.24634385	0.75606495	NA	NA	NA	NA	NA	NA	NA	NA	0	0	0	0	0	NA	NA
>T.congo_bin:2716366-2716462(-)	TcIL3000_0_10480-1-3uORF	0	NA	1	3	14	96	28	0.0431066	0.053235	0.2284735	0.7097777	NA	NA	NA	NA	NA	NA	NA	NA	0	0	0	0	0	NA	NA
>T.congo_bin:2716512-2716551(-)	TcIL3000_0_10480-2-1uORF	0	NA	2	1	14	39	174	0.0776792	0.0955195	0.17187473	0.47816736	NA	NA	NA	NA	NA	NA	NA	NA	0	0	0	10	0	NA	NA
>T.congo_bin:2716570-2716657(-)	TcIL3000_0_10480-3-1uORF	0	NA	3	1	14	87	232	0.0452519	0.0473175	0.19163376	0.6571023	NA	NA	NA	NA	NA	NA	NA	NA	0	0	0	10	0	NA	NA
>T.congo_bin:2716653-2716719(-)	TcIL3000_0_10480-4-1uORF	0	NA	4	1	14	66	315	0.0352406	0.0308899	0.2074058	0.67170036	NA	NA	NA	NA	NA	NA	NA	NA	0	0	0	10	0	NA	NA
>T.congo.pschr.5:388820-390979(+)	NA	1	104	NA	NA	15	2159	NA	0.0013059	NA	0.81740147	NA	0	TcIL3000_5_1560-1-1,388820,388821,11	0	0	NA	NA	NA	NA	NA	NA	NA	NA	0	NA	NA
>T.congo_bin:15737622-15738811(-)	NA	1	55	NA	NA	16	1189	NA	0.00405643	NA	0.8004684	NA	TcIL3000_0_59740-1-1,15738768,15738769,21	0	0	TcIL3000_0_59740-1-1,15738810,15738811,14,TcIL3000_0_59740-1-3,15738765,15738766,12,TcIL3000_0_59740-1-2,15738768,15738769,16	NA	NA	NA	NA	NA	NA	NA	NA	0	NA	NA
>T.congo_bin:15738781-15738793(-)	TcIL3000_0_59740-1-1uORF	0	NA	1	1	16	12	25	0.17797	0.187437	0.08469607	0.25582263	NA	NA	NA	NA	NA	NA	NA	NA	0	0	0	14	0	NA	NA
>T.congo.pschr.10:1354562-1355416(-)	NA	1	98	NA	NA	17	854	NA	0.00370637	NA	0.81844187	NA	0	TcIL3000_10_4870-1-1,1355367,1355368,10	TcIL3000_10_4870-1-2,1355367,1355368,35,TcIL3000_10_4870-1-1,1355368,1355369,21	TcIL3000_10_4870-1-1,1355368,1355369,14	NA	NA	NA	NA	NA	NA	NA	NA	0	NA	NA
>T.congo.pschr.11:1299537-1303420(-)	NA	1	1546	NA	NA	18	3883	NA	0.00654824	NA	0.75780004	NA	TcIL3000_11_4500-1-1,1301905,1301906,22,TcIL3000_11_4500-1-2,1303419,1303420,13	TcIL3000_11_4500-1-1,1301905,1301906,14	TcIL3000_11_4500-1-4,1301903,1301904,11,TcIL3000_11_4500-1-1,1301905,1301906,83,TcIL3000_11_4500-1-3,1303419,1303420,22,TcIL3000_11_4500-1-2,1301896,1301897,36	TcIL3000_11_4500-1-1,1301905,1301906,30,TcIL3000_11_4500-1-3,1303419,1303420,17,TcIL3000_11_4500-1-2,1301896,1301897,10	NA	NA	NA	NA	NA	NA	NA	NA	0	NA	NA
>T.congo.pschr.11:1301907-1301982(-)	TcIL3000_11_4500-1-1uORF	0	NA	1	1	18	75	33	0.0505435	0.0604561	0.22615972	0.6400756	NA	NA	NA	NA	NA	NA	NA	NA	13	0	22	17	0	NA	NA
>T.congo.pschr.11:1301907-1301967(-)	TcIL3000_11_4500-1-2uORF	0	NA	1	2	18	60	33	0.0714025	0.0835023	0.20344087	0.5960076	NA	NA	NA	NA	NA	NA	NA	NA	0	0	0	0	0	NA	NA
>T.congo.pschr.11:1301921-1301972(-)	TcIL3000_11_4500-2-1uORF	0	NA	2	1	18	51	47	0.0824881	0.0948068	0.17573014	0.5577342	NA	NA	NA	NA	NA	NA	NA	NA	13	0	22	17	0	NA	NA
>T.congo.pschr.11:1302077-1302107(-)	TcIL3000_11_4500-3-1uORF	0	NA	3	1	18	30	203	0.0773772	0.0830777	0.11235513	0.4783742	NA	NA	NA	NA	NA	NA	NA	NA	13	0	22	17	0	NA	NA
>T.congo.pschr.11:1302091-1302133(-)	TcIL3000_11_4500-4-1uORF	0	NA	4	1	18	42	217	0.0886792	0.0875289	0.1604663	0.5012226	NA	NA	NA	NA	NA	NA	NA	NA	13	0	22	17	0	NA	NA
>T.congo.pschr.11:1302225-1302231(-)	TcIL3000_11_4500-5-1uORF	0	NA	5	1	18	6	351	0.288798	0.288223	0.018792054	0.07279473	NA	NA	NA	NA	NA	NA	NA	NA	13	0	22	17	0	NA	NA
>T.congo.pschr.11:1302274-1302286(-)	TcIL3000_11_4500-6-1uORF	0	NA	6	1	18	12	400	0.169224	0.171348	0.06414359	0.26724157	NA	NA	NA	NA	NA	NA	NA	NA	13	0	22	17	0	NA	NA
>T.congo.pschr.11:1302296-1302359(-)	TcIL3000_11_4500-7-1uORF	0	NA	7	1	18	63	422	0.0650589	0.0781833	0.18618631	0.561062	NA	NA	NA	NA	NA	NA	NA	NA	13	0	22	17	0	NA	NA
>T.congo.pschr.11:1302342-1302363(-)	TcIL3000_11_4500-8-1uORF	0	NA	8	1	18	21	468	0.0844306	0.0916764	0.08498938	0.40020305	NA	NA	NA	NA	NA	NA	NA	NA	13	0	22	17	0	NA	NA
>T.congo.pschr.11:1302365-1302536(-)	TcIL3000_11_4500-9-1uORF	0	NA	9	1	18	171	491	0.0112163	0.0168162	0.21670511	0.62773854	NA	NA	NA	NA	NA	NA	NA	NA	13	0	22	17	0	NA	NA
>T.congo.pschr.11:1302379-1302391(-)	TcIL3000_11_4500-10-1uORF	0	NA	10	1	18	12	505	0.188309	0.174786	0.07250887	0.2670436	NA	NA	NA	NA	NA	NA	NA	NA	13	0	22	17	0	NA	NA
>T.congo.pschr.11:1302405-1302426(-)	TcIL3000_11_4500-11-1uORF	0	NA	11	1	18	21	531	0.10106	0.114248	0.12905525	0.45108345	NA	NA	NA	NA	NA	NA	NA	NA	13	0	22	17	0	NA	NA
>T.congo.pschr.11:1302418-1302442(-)	TcIL3000_11_4500-12-1uORF	0	NA	12	1	18	24	544	0.131764	0.121502	0.09309964	0.39889118	NA	NA	NA	NA	NA	NA	NA	NA	13	0	22	17	0	NA	NA
>T.congo.pschr.11:1302457-1302493(-)	TcIL3000_11_4500-13-1uORF	0	NA	13	1	18	36	583	0.0824208	0.0911295	0.16764295	0.5418026	NA	NA	NA	NA	NA	NA	NA	NA	13	0	22	17	0	NA	NA
>T.congo.pschr.11:1302457-1302475(-)	TcIL3000_11_4500-13-2uORF	0	NA	13	2	18	18	583	0.0992625	0.110009	0.11788449	0.3834824	NA	NA	NA	NA	NA	NA	NA	NA	0	0	0	0	0	NA	NA
>T.congo.pschr.11:1302532-1302646(-)	TcIL3000_11_4500-14-1uORF	0	NA	14	1	18	114	658	0.0176853	0.0211976	0.19173434	0.6426399	NA	NA	NA	NA	NA	NA	NA	NA	13	0	22	17	0	NA	NA
>T.congo.pschr.11:1302566-1302584(-)	TcIL3000_11_4500-15-1uORF	0	NA	15	1	18	18	692	0.10992	0.115851	0.048982028	0.25395784	NA	NA	NA	NA	NA	NA	NA	NA	13	0	22	17	0	NA	NA
>T.congo.pschr.11:1302593-1302608(-)	TcIL3000_11_4500-16-1uORF	0	NA	16	1	18	15	719	0.13394	0.140918	0.08252707	0.30951104	NA	NA	NA	NA	NA	NA	NA	NA	13	0	22	17	0	NA	NA
>T.congo.pschr.11:1302660-1302726(-)	TcIL3000_11_4500-17-1uORF	0	NA	17	1	18	66	786	0.0895681	0.100244	0.17559405	0.57375073	NA	NA	NA	NA	NA	NA	NA	NA	13	0	22	17	0	NA	NA
>T.congo.pschr.11:1302664-1302742(-)	TcIL3000_11_4500-18-1uORF	0	NA	18	1	18	78	790	0.0272162	0.0347953	0.22507702	0.67435986	NA	NA	NA	NA	NA	NA	NA	NA	13	0	22	17	0	NA	NA
>T.congo.pschr.11:1302686-1302695(-)	TcIL3000_11_4500-19-1uORF	0	NA	19	1	18	9	812	0.234005	0.235619	0.044671535	0.15784451	NA	NA	NA	NA	NA	NA	NA	NA	13	0	22	17	0	NA	NA
>T.congo.pschr.11:1302910-1302922(-)	TcIL3000_11_4500-20-1uORF	0	NA	20	1	18	12	1036	0.148073	0.151477	0.08439767	0.25634894	NA	NA	NA	NA	NA	NA	NA	NA	13	0	22	17	0	NA	NA
>T.congo.pschr.11:1302968-1302992(-)	TcIL3000_11_4500-21-1uORF	0	NA	21	1	18	24	1094	0.10577	0.110456	0.121959575	0.4445176	NA	NA	NA	NA	NA	NA	NA	NA	13	0	22	17	0	NA	NA
>T.congo.pschr.11:1303044-1303167(-)	TcIL3000_11_4500-22-1uORF	0	NA	22	1	18	123	1170	0.0284581	0.0402232	0.22157963	0.7039552	NA	NA	NA	NA	NA	NA	NA	NA	13	0	22	17	0	NA	NA
>T.congo.pschr.11:1303072-1303240(-)	TcIL3000_11_4500-23-1uORF	0	NA	23	1	18	168	1198	0.0292977	0.0402134	0.24259168	0.713674	NA	NA	NA	NA	NA	NA	NA	NA	13	0	22	17	0	NA	NA
>T.congo.pschr.11:1303072-1303129(-)	TcIL3000_11_4500-23-2uORF	0	NA	23	2	18	57	1198	0.0491957	0.0603531	0.20062989	0.6088786	NA	NA	NA	NA	NA	NA	NA	NA	0	0	0	0	0	NA	NA
>T.congo.pschr.11:1303254-1303278(-)	TcIL3000_11_4500-24-1uORF	0	NA	24	1	18	24	1380	0.116438	0.119069	0.07085088	0.3764307	NA	NA	NA	NA	NA	NA	NA	NA	13	0	22	17	0	NA	NA
>T.congo.pschr.11:1303258-1303294(-)	TcIL3000_11_4500-25-1uORF	0	NA	25	1	18	36	1384	0.0455029	0.0416886	0.12395531	0.5038518	NA	NA	NA	NA	NA	NA	NA	NA	13	0	22	17	0	NA	NA
>T.congo.pschr.11:1901116-1901725(-)	NA	1	57	NA	NA	19	609	NA	0.00802066	NA	0.78005385	NA	TcIL3000_11_7130-1-1,1901724,1901725,27,TcIL3000_11_7130-1-2,1901709,1901710,10	TcIL3000_11_7130-1-1,1901724,1901725,52	TcIL3000_11_7130-1-1,1901724,1901725,79,TcIL3000_11_7130-1-2,1901709,1901710,36	TcIL3000_11_7130-1-1,1901724,1901725,50,TcIL3000_11_7130-1-2,1901709,1901710,17	NA	NA	NA	NA	NA	NA	NA	NA	0	NA	NA
>T.congo_bin:1301921-1304853(+)	NA	1	151	NA	NA	20	2932	NA	0.00466446	NA	0.80207485	NA	0	0	TcIL3000_0_05040-1-1,1301921,1301922,11	0	NA	NA	NA	NA	NA	NA	NA	NA	0	NA	NA
>T.congo_bin:10191584-10192538(+)	NA	1	252	NA	NA	21	954	NA	0.00737301	NA	0.8354972	NA	TcIL3000_0_38460-1-4,10191750,10191751,14,TcIL3000_0_38460-1-3,10191584,10191585,56	0	TcIL3000_0_38460-1-3,10191584,10191585,21	TcIL3000_0_38460-1-4,10191750,10191751,16,TcIL3000_0_38460-1-3,10191584,10191585,53	-0.0432005	-0.781237	0.375708	0.44873	NA	NA	NA	NA	0	2	TcIL3000_0_38440,TcIL3000_0_38460
>T.congo.pschr.11:3498465-3500803(+)	NA	1	139	NA	NA	22	2338	NA	0.00156398	NA	0.8085026	NA	TcIL3000_11_13200-1-1,3498465,3498466,16	TcIL3000_11_13200-1-1,3498465,3498466,25	TcIL3000_11_13200-1-1,3498465,3498466,273	TcIL3000_11_13200-1-1,3498465,3498466,34	NA	NA	NA	NA	NA	NA	NA	NA	0	NA	NA
>T.congo_bin:14612563-14614431(+)	NA	1	431	NA	NA	23	1868	NA	0.00479983	NA	0.827275	NA	TcIL3000_0_55280-1-1,14612563,14612564,13	TcIL3000_0_55280-1-1,14612563,14612564,10	TcIL3000_0_55280-1-1,14612563,14612564,74	TcIL3000_0_55280-1-1,14612563,14612564,19	NA	NA	NA	NA	NA	NA	NA	NA	0	3	TcIL3000_0_55330,TcIL3000_0_55350,TcIL3000_0_55280
>T.congo_bin:14612984-14612990(+)	TcIL3000_0_55280-1-1uORF	0	NA	1	1	23	6	4	0.288798	0.288223	0.01708369	0.07863278	NA	NA	NA	NA	NA	NA	NA	NA	13	10	74	19	0	NA	NA
>T.congo_bin:14612627-14612960(+)	TcIL3000_0_55280-2-1uORF	0	NA	2	1	23	333	34	0.0250443	0.0174242	0.25112742	0.8060067	NA	NA	NA	NA	NA	NA	NA	NA	13	10	74	19	0	NA	NA
>T.congo_bin:14612804-14612960(+) # startcodon-overlaps-prev-endcodon	TcIL3000_0_55280-2-2uORF	0	NA	2	2	23	156	34	0.0358857	0.0354159	0.2631482	0.7973036	NA	NA	NA	NA	NA	NA	NA	NA	0	0	0	0	0	NA	NA
>T.congo_bin:14612831-14612960(+)	TcIL3000_0_55280-2-3uORF	0	NA	2	3	23	129	34	0.0297895	0.031453	0.2591003	0.7768915	NA	NA	NA	NA	NA	NA	NA	NA	0	0	0	0	0	NA	NA
>T.congo_bin:14612852-14612960(+)	TcIL3000_0_55280-2-4uORF	0	NA	2	4	23	108	34	0.0338898	0.0345699	0.25785455	0.7522151	NA	NA	NA	NA	NA	NA	NA	NA	0	0	0	0	0	NA	NA
>T.congo_bin:14612894-14612960(+)	TcIL3000_0_55280-2-5uORF	0	NA	2	5	23	66	34	0.0433838	0.047163	0.24298263	0.6876407	NA	NA	NA	NA	NA	NA	NA	NA	0	0	0	0	0	NA	NA
>T.congo_bin:14612906-14612960(+)	TcIL3000_0_55280-2-6uORF	0	NA	2	6	23	54	34	0.0388882	0.0404882	0.21182081	0.63934296	NA	NA	NA	NA	NA	NA	NA	NA	0	0	0	0	0	NA	NA
>T.congo_bin:14612936-14612960(+)	TcIL3000_0_55280-2-7uORF	0	NA	2	7	23	24	34	0.111056	0.120489	0.13191926	0.42708212	NA	NA	NA	NA	NA	NA	NA	NA	0	0	0	0	0	NA	NA
>T.congo_bin:14612770-14612830(+)	TcIL3000_0_55280-3-1uORF	0	NA	3	1	23	60	164	0.0989861	0.100514	0.19832548	0.63069075	NA	NA	NA	NA	NA	NA	NA	NA	13	10	74	19	0	NA	NA
>T.congo_bin:14612742-14612805(+) # endcodon-overlaps-next-startcodon	TcIL3000_0_55280-4-1uORF	0	NA	4	1	23	63	189	0.0559299	0.0592276	0.2280207	0.7001946	NA	NA	NA	NA	NA	NA	NA	NA	13	10	74	19	0	NA	NA
>T.congo_bin:14612748-14612805(+) # endcodon-overlaps-next-startcodon	TcIL3000_0_55280-4-2uORF	0	NA	4	2	23	57	189	0.0477891	0.0518696	0.20876105	0.6873632	NA	NA	NA	NA	NA	NA	NA	NA	0	0	0	0	0	NA	NA
>T.congo_bin:14612796-14612805(+) # endcodon-overlaps-next-startcodon	TcIL3000_0_55280-4-3uORF	0	NA	4	3	23	9	189	0.228827	0.24418	0.050593726	0.18221585	NA	NA	NA	NA	NA	NA	NA	NA	0	0	0	0	0	NA	NA
>T.congo_bin:14612586-14612700(+)	TcIL3000_0_55280-5-1uORF	0	NA	5	1	23	114	294	0.0319782	0.0369522	0.21537952	0.7099257	NA	NA	NA	NA	NA	NA	NA	NA	13	10	74	19	0	NA	NA
>T.congo_bin:14612601-14612700(+)	TcIL3000_0_55280-5-2uORF	0	NA	5	2	23	99	294	0.0417673	0.0478461	0.20651513	0.71299917	NA	NA	NA	NA	NA	NA	NA	NA	0	0	0	0	0	NA	NA
>T.congo_bin:14612640-14612700(+)	TcIL3000_0_55280-5-3uORF	0	NA	5	3	23	60	294	0.0868795	0.0947355	0.1797124	0.6447053	NA	NA	NA	NA	NA	NA	NA	NA	0	0	0	0	0	NA	NA
>T.congo_bin:14612581-14612644(+)	TcIL3000_0_55280-6-1uORF	0	NA	6	1	23	63	350	0.0627837	0.063502	0.19264983	0.63160735	NA	NA	NA	NA	NA	NA	NA	NA	13	10	74	19	0	NA	NA
>T.congo.pschr.8:1687459-1689043(+)	NA	1	9	NA	NA	24	1584	NA	0.00360268	NA	0.8099738	NA	TcIL3000_8_5760-1-1,1687459,1687460,24	TcIL3000_8_5760-1-1,1687459,1687460,28	TcIL3000_8_5760-1-1,1687459,1687460,82	TcIL3000_8_5760-1-1,1687459,1687460,39	NA	NA	NA	NA	NA	NA	NA	NA	0	NA	NA
>T.congo_bin:626991-628153(+)	NA	1	97	NA	NA	25	1162	NA	0.00298591	NA	0.8158205	NA	TcIL3000_0_02420-1-1,627050,627051,17	TcIL3000_0_02420-1-1,627050,627051,17	TcIL3000_0_02420-1-1,627050,627051,57	TcIL3000_0_02420-1-1,627050,627051,12	NA	NA	NA	NA	NA	NA	NA	NA	0	NA	NA
>T.congo_bin:627015-627126(+) # endcodon-in-cds	TcIL3000_0_02420-1-1uORF	0	NA	1	1	25	111	-38	0.0312577	0.0241144	0.18274133	0.6840349	NA	NA	NA	NA	NA	NA	NA	NA	0	0	0	0	0	NA	NA
>T.congo_bin:627059-627092(+) # endcodon-in-cds	TcIL3000_0_02420-2-1uORF	0	NA	2	1	25	33	-4	0.0944648	0.098217	0.1457664	0.5209578	NA	NA	NA	NA	NA	NA	NA	NA	17	17	57	12	0	NA	NA
>T.congo.pschr.11:2550024-2551753(+)	NA	1	460	NA	NA	26	1729	NA	0.0114005	NA	0.83320343	NA	TcIL3000_11_9300-1-1,2550412,2550413,38,TcIL3000_11_9300-1-2,2550114,2550115,41	TcIL3000_11_9300-1-1,2550412,2550413,90,TcIL3000_11_9300-1-2,2550440,2550441,12,TcIL3000_11_9300-1-3,2550114,2550115,25	TcIL3000_11_9300-1-1,2550412,2550413,1900,TcIL3000_11_9300-1-2,2550440,2550441,170,TcIL3000_11_9300-1-3,2550024,2550025,33,TcIL3000_11_9300-1-4,2550114,2550115,261	TcIL3000_11_9300-1-1,2550412,2550413,60,TcIL3000_11_9300-1-2,2550114,2550115,14	NA	NA	NA	NA	NA	NA	NA	NA	0	NA	NA
>T.congo.pschr.11:2550091-2550133(+)	TcIL3000_11_9300-1-1uORF	0	NA	1	1	26	42	351	0.0599468	0.0613841	0.18186046	0.56713563	NA	NA	NA	NA	NA	NA	NA	NA	0	0	0	0	0	NA	NA
>T.congo.pschr.11:2550103-2550133(+)	TcIL3000_11_9300-1-2uORF	0	NA	1	2	26	30	351	0.0917758	0.0855979	0.14190303	0.47165745	NA	NA	NA	NA	NA	NA	NA	NA	0	0	0	0	0	NA	NA
>T.congo_bin:2504359-2505543(+)	NA	1	53	NA	NA	27	1184	NA	0.00357491	NA	0.8233756	NA	TcIL3000_0_09570-1-2,2504376,2504377,10,TcIL3000_0_09570-1-1,2504359,2504360,164	TcIL3000_0_09570-1-2,2504376,2504377,17,TcIL3000_0_09570-1-1,2504359,2504360,109	TcIL3000_0_09570-1-2,2504376,2504377,43,TcIL3000_0_09570-1-1,2504359,2504360,290	TcIL3000_0_09570-1-2,2504376,2504377,15,TcIL3000_0_09570-1-1,2504359,2504360,156	0.0617312	-0.879889	0.288448	0.529709	NA	NA	NA	NA	0	2	TcIL3000_0_09570,TcIL3000_0_09560
>T.congo.pschr.10:1344051-1346000(-)	NA	1	233	NA	NA	28	1949	NA	0.00607366	NA	0.8073823	NA	TcIL3000_10_4830-1-1,1345999,1346000,86	TcIL3000_10_4830-1-1,1345999,1346000,103	TcIL3000_10_4830-1-1,1345999,1346000,406	TcIL3000_10_4830-1-1,1345999,1346000,77	NA	NA	NA	NA	NA	NA	NA	NA	0	NA	NA
>T.congo.pschr.11:482796-483223(-)	NA	1	34	NA	NA	29	427	NA	0.0303056	NA	0.72499096	NA	TcIL3000_11_1390-1-1,483222,483223,37	0	TcIL3000_11_1390-1-1,483222,483223,41	TcIL3000_11_1390-1-1,483222,483223,21	NA	NA	NA	NA	NA	NA	NA	NA	0	NA	NA
>T.congo.pschr.11:483166-483199(-) # endcodon-in-cds	TcIL3000_11_1390-1-1uORF	0	NA	1	1	29	33	-23	0.130093	0.134362	0.123072356	0.5055739	NA	NA	NA	NA	NA	NA	NA	NA	37	103	41	21	0	NA	NA
>T.congo.pschr.6:958032-959987(-)	NA	1	785	NA	NA	30	1955	NA	0.00260665	NA	0.7969395	NA	TcIL3000_6_3320-1-2,959986,959987,46,TcIL3000_6_3320-1-1,959224,959225,26	TcIL3000_6_3320-1-2,959986,959987,42,TcIL3000_6_3320-1-1,959224,959225,15	TcIL3000_6_3320-1-2,959986,959987,101,TcIL3000_6_3320-1-1,959224,959225,32	TcIL3000_6_3320-1-2,959986,959987,23,TcIL3000_6_3320-1-1,959224,959225,12	NA	NA	NA	NA	NA	NA	NA	NA	0	NA	NA
>T.congo.pschr.6:959383-959503(-)	TcIL3000_6_3320-1-1uORF	0	NA	1	1	30	120	181	0.0474958	0.0496353	0.22072318	0.63143325	NA	NA	NA	NA	NA	NA	NA	NA	46	42	101	23	0	NA	NA
>T.congo.pschr.6:959383-959473(-)	TcIL3000_6_3320-1-2uORF	0	NA	1	2	30	90	181	0.0404189	0.0422216	0.19236186	0.58767617	NA	NA	NA	NA	NA	NA	NA	NA	0	0	0	0	0	NA	NA
>T.congo.pschr.6:959383-959428(-)	TcIL3000_6_3320-1-3uORF	0	NA	1	3	30	45	181	0.0801635	0.0783691	0.13516703	0.51817274	NA	NA	NA	NA	NA	NA	NA	NA	0	0	0	0	0	NA	NA
>T.congo.pschr.6:959457-959466(-)	TcIL3000_6_3320-2-1uORF	0	NA	2	1	30	9	255	0.239346	0.22166	0.044983156	0.15049304	NA	NA	NA	NA	NA	NA	NA	NA	46	42	101	23	0	NA	NA
>T.congo.pschr.6:959509-959740(-) # startcodon-overlaps-prev-endcodon	TcIL3000_6_3320-3-1uORF	0	NA	3	1	30	231	307	0.010233	0.0161028	0.22729762	0.7488827	NA	NA	NA	NA	NA	NA	NA	NA	46	42	101	23	0	NA	NA
>T.congo.pschr.6:959509-959632(-)	TcIL3000_6_3320-3-2uORF	0	NA	3	2	30	123	307	0.0174268	0.0233719	0.22249538	0.6905768	NA	NA	NA	NA	NA	NA	NA	NA	0	0	0	0	0	NA	NA
>T.congo.pschr.6:959509-959524(-)	TcIL3000_6_3320-3-3uORF	0	NA	3	3	30	15	307	0.138787	0.142163	0.07416558	0.2539689	NA	NA	NA	NA	NA	NA	NA	NA	0	0	0	0	0	NA	NA
>T.congo.pschr.6:959543-959576(-)	TcIL3000_6_3320-4-1uORF	0	NA	4	1	30	33	341	0.0564271	0.0571781	0.13841426	0.47771063	NA	NA	NA	NA	NA	NA	NA	NA	46	42	101	23	0	NA	NA
>T.congo.pschr.6:959592-959607(-)	TcIL3000_6_3320-5-1uORF	0	NA	5	1	30	15	390	0.230542	0.238493	0.08961643	0.34231234	NA	NA	NA	NA	NA	NA	NA	NA	46	42	101	23	0	NA	NA
>T.congo.pschr.6:959726-959756(-)	TcIL3000_6_3320-6-1uORF	0	NA	6	1	30	30	524	0.0919527	0.0933848	0.10706723	0.46675676	NA	NA	NA	NA	NA	NA	NA	NA	46	42	101	23	0	NA	NA
>T.congo.pschr.6:959739-959787(-) # endcodon-overlaps-next-startcodon	TcIL3000_6_3320-7-1uORF	0	NA	7	1	30	48	537	0.074652	0.0666712	0.2046462	0.6804104	NA	NA	NA	NA	NA	NA	NA	NA	46	42	101	23	0	NA	NA
>T.congo.pschr.6:959739-959766(-) # endcodon-overlaps-next-startcodon	TcIL3000_6_3320-7-2uORF	0	NA	7	2	30	27	537	0.131695	0.120632	0.15370725	0.54731417	NA	NA	NA	NA	NA	NA	NA	NA	0	0	0	0	0	NA	NA
>T.congo.pschr.6:959752-959875(-) # startcodon-overlaps-prev-endcodon	TcIL3000_6_3320-8-1uORF	0	NA	8	1	30	123	550	0.0302973	0.0358604	0.2330155	0.7474648	NA	NA	NA	NA	NA	NA	NA	NA	46	42	101	23	0	NA	NA
>T.congo.pschr.6:959771-959864(-)	TcIL3000_6_3320-9-1uORF	0	NA	9	1	30	93	569	0.0360309	0.0400105	0.22692187	0.70896673	NA	NA	NA	NA	NA	NA	NA	NA	46	42	101	23	0	NA	NA
>T.congo.pschr.6:959771-959852(-)	TcIL3000_6_3320-9-2uORF	0	NA	9	2	30	81	569	0.0362703	0.0421573	0.21531762	0.68068904	NA	NA	NA	NA	NA	NA	NA	NA	0	0	0	0	0	NA	NA
>T.congo.pschr.6:959771-959783(-)	TcIL3000_6_3320-9-3uORF	0	NA	9	3	30	12	569	0.189781	0.178014	0.062555395	0.23904133	NA	NA	NA	NA	NA	NA	NA	NA	0	0	0	0	0	NA	NA
>T.congo.pschr.6:959874-959931(-) # endcodon-overlaps-next-startcodon	TcIL3000_6_3320-10-1uORF	0	NA	10	1	30	57	672	0.0541571	0.0564499	0.20251799	0.6003712	NA	NA	NA	NA	NA	NA	NA	NA	46	42	101	23	0	NA	NA
>T.congo.pschr.6:959874-959910(-) # endcodon-overlaps-next-startcodon	TcIL3000_6_3320-10-2uORF	0	NA	10	2	30	36	672	0.0679253	0.0803805	0.15386342	0.47007197	NA	NA	NA	NA	NA	NA	NA	NA	0	0	0	0	0	NA	NA
>T.congo.pschr.6:959874-959904(-) # endcodon-overlaps-next-startcodon	TcIL3000_6_3320-10-3uORF	0	NA	10	3	30	30	672	0.0658437	0.079475	0.11860255	0.40731335	NA	NA	NA	NA	NA	NA	NA	NA	0	0	0	0	0	NA	NA
>T.congo.pschr.4:288752-289805(-)	NA	1	69	NA	NA	31	1053	NA	0.00390094	NA	0.79718745	NA	TcIL3000_4_940-1-1,289804,289805,21	TcIL3000_4_940-1-1,289804,289805,13	TcIL3000_4_940-1-2,289804,289805,72,TcIL3000_4_940-1-1,289761,289762,21	TcIL3000_4_940-1-1,289804,289805,30	NA	NA	NA	NA	NA	NA	NA	NA	0	NA	NA
>T.congo.pschr.4:289747-289768(-)	TcIL3000_4_940-1-1uORF	0	NA	1	1	31	21	11	0.155546	0.163683	0.14362134	0.41555724	NA	NA	NA	NA	NA	NA	NA	NA	21	13	72	30	0	NA	NA
>T.congo.pschr.4:289747-289756(-)	TcIL3000_4_940-1-2uORF	0	NA	1	2	31	9	11	0.216996	0.220969	0.035366178	0.16538876	NA	NA	NA	NA	NA	NA	NA	NA	0	0	0	0	0	NA	NA
>T.congo.pschr.7:364667-365628(+)	NA	1	67	NA	NA	32	961	NA	0.00448838	NA	0.8177651	NA	TcIL3000_7_1010-1-1,364667,364668,24	TcIL3000_7_1010-1-1,364667,364668,61	TcIL3000_7_1010-1-1,364667,364668,119	TcIL3000_7_1010-1-1,364667,364668,61	NA	NA	NA	NA	NA	NA	NA	NA	0	NA	NA
>T.congo.pschr.10:2549066-2551252(-)	NA	1	131	NA	NA	33	2186	NA	0.00203352	NA	0.7738305	NA	TcIL3000_10_9310-1-1,2550920,2550921,14,TcIL3000_10_9310-1-2,2551251,2551252,15	TcIL3000_10_9310-1-1,2550920,2550921,19,TcIL3000_10_9310-1-2,2551251,2551252,12	TcIL3000_10_9310-1-1,2550920,2550921,36,TcIL3000_10_9310-1-2,2551251,2551252,53	TcIL3000_10_9310-1-1,2551251,2551252,20	NA	NA	NA	NA	NA	NA	NA	NA	0	2	TcIL3000_10_9310,TcIL3000_10_9290
>T.congo_bin:9855314-9857432(+)	NA	1	834	NA	NA	34	2118	NA	0.00359329	NA	0.7879737	NA	TcIL3000_0_37230-1-1,9856067,9856068,44,TcIL3000_0_37230-1-2,9855364,9855365,62	TcIL3000_0_37230-1-1,9856067,9856068,31,TcIL3000_0_37230-1-2,9855364,9855365,67	TcIL3000_0_37230-1-1,9856067,9856068,172,TcIL3000_0_37230-1-3,9855364,9855365,135,TcIL3000_0_37230-1-2,9855314,9855315,17	TcIL3000_0_37230-1-1,9855314,9855315,10,TcIL3000_0_37230-1-3,9855364,9855365,60,TcIL3000_0_37230-1-2,9856067,9856068,29	NA	NA	NA	NA	NA	NA	NA	NA	0	NA	NA
>T.congo_bin:9855939-9855981(+)	TcIL3000_0_37230-1-1uORF	0	NA	1	1	34	42	167	0.0596569	0.0665609	0.17295294	0.5478466	NA	NA	NA	NA	NA	NA	NA	NA	62	67	152	70	0	NA	NA
>T.congo_bin:9855881-9855959(+)	TcIL3000_0_37230-2-1uORF	0	NA	2	1	34	78	189	0.039361	0.0520252	0.19986415	0.59158486	NA	NA	NA	NA	NA	NA	NA	NA	62	67	152	70	0	NA	NA
>T.congo_bin:9855823-9855949(+)	TcIL3000_0_37230-3-1uORF	0	NA	3	1	34	126	199	0.0308917	0.034672	0.2254896	0.68706787	NA	NA	NA	NA	NA	NA	NA	NA	62	67	152	70	0	NA	NA
>T.congo_bin:9855832-9855949(+)	TcIL3000_0_37230-3-2uORF	0	NA	3	2	34	117	199	0.0326369	0.0378604	0.21604876	0.66868687	NA	NA	NA	NA	NA	NA	NA	NA	0	0	0	0	0	NA	NA
>T.congo_bin:9855943-9855949(+)	TcIL3000_0_37230-3-3uORF	0	NA	3	3	34	6	199	0.288798	0.288223	0.01708369	0.07863278	NA	NA	NA	NA	NA	NA	NA	NA	0	0	0	0	0	NA	NA
>T.congo_bin:9855659-9855722(+)	TcIL3000_0_37230-4-1uORF	0	NA	4	1	34	63	426	0.0399277	0.0494076	0.17363133	0.6072761	NA	NA	NA	NA	NA	NA	NA	NA	62	67	152	70	0	NA	NA
>T.congo_bin:9855376-9855679(+)	TcIL3000_0_37230-5-1uORF	0	NA	5	1	34	303	469	0.0087407	0.0044783	0.23787479	0.8092283	NA	NA	NA	NA	NA	NA	NA	NA	62	67	152	70	0	NA	NA
>T.congo_bin:9855571-9855679(+)	TcIL3000_0_37230-5-2uORF	0	NA	5	2	34	108	469	0.0330043	0.0243338	0.20926516	0.7254363	NA	NA	NA	NA	NA	NA	NA	NA	0	0	0	0	0	NA	NA
>T.congo_bin:9855620-9855644(+)	TcIL3000_0_37230-6-1uORF	0	NA	6	1	34	24	504	0.126505	0.133989	0.14414372	0.46294445	NA	NA	NA	NA	NA	NA	NA	NA	62	67	152	70	0	NA	NA
>T.congo_bin:9855352-9855364(+)	TcIL3000_0_37230-7-1uORF	0	NA	7	1	34	12	784	0.148073	0.151477	0.029291218	0.1997892	NA	NA	NA	NA	NA	NA	NA	NA	0	0	17	10	0	NA	NA
>T.congo.pschr.9:1305810-1306712(-)	NA	1	35	NA	NA	35	902	NA	0.00413405	NA	0.790846	NA	TcIL3000_9_3730-1-1,1306711,1306712,38	TcIL3000_9_3730-1-1,1306711,1306712,33	TcIL3000_9_3730-1-1,1306711,1306712,104,TcIL3000_9_3730-1-2,1306705,1306706,16	TcIL3000_9_3730-1-1,1306711,1306712,41	NA	NA	NA	NA	NA	NA	NA	NA	0	NA	NA
>T.congo.pschr.3:1426426-1426897(+)	NA	1	189	NA	NA	36	471	NA	0.0329239	NA	0.73569876	NA	0	0	TcIL3000_3_3400-1-1,1426426,1426427,15	0	NA	NA	NA	NA	NA	NA	NA	NA	0	NA	NA
>T.congo.pschr.3:1426499-1426748(+) # endcodon-in-cds	TcIL3000_3_3400-1-1uORF	0	NA	1	1	36	249	-133	0.0140574	0.0182489	0.2306758	0.7658876	NA	NA	NA	NA	NA	NA	NA	NA	38	33	15	41	0	NA	NA
>T.congo.pschr.3:1426508-1426748(+) # endcodon-in-cds	TcIL3000_3_3400-1-2uORF	0	NA	1	2	36	240	-133	0.0141548	0.0184687	0.22666927	0.77033895	NA	NA	NA	NA	NA	NA	NA	NA	0	0	0	0	0	NA	NA
>T.congo.pschr.3:1426517-1426748(+) # endcodon-in-cds	TcIL3000_3_3400-1-3uORF	0	NA	1	3	36	231	-133	0.0146853	0.0190783	0.22173485	0.7645807	NA	NA	NA	NA	NA	NA	NA	NA	0	0	0	0	0	NA	NA
>T.congo.pschr.3:1426541-1426748(+) # endcodon-in-cds	TcIL3000_3_3400-1-4uORF	0	NA	1	4	36	207	-133	0.0198368	0.0237065	0.21459071	0.75085276	NA	NA	NA	NA	NA	NA	NA	NA	0	0	0	0	0	NA	NA
>T.congo.pschr.3:1426524-1426608(+)	TcIL3000_3_3400-2-1uORF	0	NA	2	1	36	84	7	0.0559978	0.0657054	0.19611529	0.62757736	NA	NA	NA	NA	NA	NA	NA	NA	38	33	15	41	0	NA	NA
>T.congo.pschr.10:261456-263532(-)	NA	1	246	NA	NA	37	2076	NA	0.00618937	NA	0.78574544	NA	TcIL3000_10_920-1-3,263531,263532,16,TcIL3000_10_920-1-2,263371,263372,11,TcIL3000_10_920-1-1,263437,263438,19	TcIL3000_10_920-1-1,263531,263532,23	TcIL3000_10_920-1-2,263531,263532,54,TcIL3000_10_920-1-1,263437,263438,47	TcIL3000_10_920-1-2,263531,263532,19,TcIL3000_10_920-1-1,263437,263438,11	NA	NA	NA	NA	NA	NA	NA	NA	0	NA	NA
>T.congo.pschr.4:401894-404613(-)	NA	1	1573	NA	NA	38	2719	NA	0.00485338	NA	0.81463414	NA	TcIL3000_4_1580-1-1,403158,403159,11	TcIL3000_4_1580-1-1,403158,403159,24	TcIL3000_4_1580-1-2,403158,403159,87,TcIL3000_4_1580-1-1,403139,403140,16	TcIL3000_4_1580-1-1,403158,403159,30	NA	NA	NA	NA	NA	NA	NA	NA	0	NA	NA
>T.congo.pschr.4:403014-403299(-) # endcodon-in-cds	TcIL3000_4_1580-1-1uORF	0	NA	1	1	38	285	-26	0.00782037	0.0107272	0.22310124	0.7351257	NA	NA	NA	NA	NA	NA	NA	NA	0	0	0	0	0	NA	NA
>T.congo.pschr.4:403014-403173(-) # endcodon-in-cds	TcIL3000_4_1580-1-2uORF	0	NA	1	2	38	159	-26	0.0130924	0.0107192	0.19237196	0.6876987	NA	NA	NA	NA	NA	NA	NA	NA	0	0	0	0	0	NA	NA
>T.congo.pschr.4:403105-403333(-) # startcodon-overlaps-prev-endcodon	TcIL3000_4_1580-2-1uORF	0	NA	2	1	38	228	65	0.0136476	0.0223618	0.22760089	0.7517674	NA	NA	NA	NA	NA	NA	NA	NA	0	0	0	0	0	NA	NA
>T.congo.pschr.4:403205-403346(-)	TcIL3000_4_1580-3-1uORF	0	NA	3	1	38	141	165	0.0413772	0.0574601	0.24406104	0.7529898	NA	NA	NA	NA	NA	NA	NA	NA	0	0	0	0	0	NA	NA
>T.congo.pschr.4:403205-403259(-)	TcIL3000_4_1580-3-2uORF	0	NA	3	2	38	54	165	0.1065	0.130107	0.18578377	0.63220006	NA	NA	NA	NA	NA	NA	NA	NA	0	0	0	0	0	NA	NA
>T.congo.pschr.4:403332-403371(-) # endcodon-overlaps-next-startcodon	TcIL3000_4_1580-4-1uORF	0	NA	4	1	38	39	292	0.048688	0.0548946	0.18939225	0.55956143	NA	NA	NA	NA	NA	NA	NA	NA	0	0	0	0	0	NA	NA
>T.congo.pschr.4:403373-403454(-)	TcIL3000_4_1580-5-1uORF	0	NA	5	1	38	81	333	0.052109	0.0620457	0.20013642	0.63639826	NA	NA	NA	NA	NA	NA	NA	NA	0	0	0	0	0	NA	NA
>T.congo.pschr.4:403634-403649(-)	TcIL3000_4_1580-6-1uORF	0	NA	6	1	38	15	594	0.132185	0.126515	0.08891997	0.30501303	NA	NA	NA	NA	NA	NA	NA	NA	0	0	0	0	0	NA	NA
>T.congo.pschr.4:403663-403726(-)	TcIL3000_4_1580-7-1uORF	0	NA	7	1	38	63	623	0.0735515	0.0898575	0.20066758	0.68280584	NA	NA	NA	NA	NA	NA	NA	NA	0	0	0	0	0	NA	NA
>T.congo.pschr.4:403704-403761(-)	TcIL3000_4_1580-8-1uORF	0	NA	8	1	38	57	664	0.0498363	0.0617483	0.17373498	0.62422425	NA	NA	NA	NA	NA	NA	NA	NA	0	0	0	0	0	NA	NA
>T.congo.pschr.4:403763-403787(-)	TcIL3000_4_1580-9-1uORF	0	NA	9	1	38	24	723	0.251815	0.259604	0.13711216	0.3938241	NA	NA	NA	NA	NA	NA	NA	NA	0	0	0	0	0	NA	NA
>T.congo.pschr.4:403808-403871(-)	TcIL3000_4_1580-10-1uORF	0	NA	10	1	38	63	768	0.0356623	0.036796	0.19286716	0.6299636	NA	NA	NA	NA	NA	NA	NA	NA	0	0	0	0	0	NA	NA
>T.congo.pschr.4:403808-403838(-)	TcIL3000_4_1580-10-2uORF	0	NA	10	2	38	30	768	0.090321	0.0917801	0.13623033	0.46134788	NA	NA	NA	NA	NA	NA	NA	NA	0	0	0	0	0	NA	NA
>T.congo.pschr.4:403808-403823(-)	TcIL3000_4_1580-10-3uORF	0	NA	10	3	38	15	768	0.147237	0.144255	0.083261274	0.3334259	NA	NA	NA	NA	NA	NA	NA	NA	0	0	0	0	0	NA	NA
>T.congo.pschr.4:403867-403951(-)	TcIL3000_4_1580-11-1uORF	0	NA	11	1	38	84	827	0.0521102	0.0513872	0.21677369	0.6255594	NA	NA	NA	NA	NA	NA	NA	NA	0	0	0	0	0	NA	NA
>T.congo.pschr.4:403867-403879(-)	TcIL3000_4_1580-11-2uORF	0	NA	11	2	38	12	827	0.189113	0.195876	0.06323858	0.21336015	NA	NA	NA	NA	NA	NA	NA	NA	0	0	0	0	0	NA	NA
>T.congo.pschr.4:403923-403956(-)	TcIL3000_4_1580-12-1uORF	0	NA	12	1	38	33	883	0.0779177	0.0829322	0.20055765	0.5287481	NA	NA	NA	NA	NA	NA	NA	NA	0	0	0	0	0	NA	NA
>T.congo.pschr.4:403923-403947(-)	TcIL3000_4_1580-12-2uORF	0	NA	12	2	38	24	883	0.067154	0.0697124	0.14551002	0.44702265	NA	NA	NA	NA	NA	NA	NA	NA	0	0	0	0	0	NA	NA
>T.congo.pschr.4:403991-404060(-)	TcIL3000_4_1580-13-1uORF	0	NA	13	1	38	69	951	0.0425559	0.036743	0.17611258	0.6202859	NA	NA	NA	NA	NA	NA	NA	NA	0	0	0	0	0	NA	NA
>T.congo.pschr.4:403996-404053(-)	TcIL3000_4_1580-14-1uORF	0	NA	14	1	38	57	956	0.0540089	0.0538012	0.18677641	0.53767407	NA	NA	NA	NA	NA	NA	NA	NA	0	0	0	0	0	NA	NA
>T.congo.pschr.4:403996-404038(-)	TcIL3000_4_1580-14-2uORF	0	NA	14	2	38	42	956	0.0615871	0.06026	0.15138204	0.48642886	NA	NA	NA	NA	NA	NA	NA	NA	0	0	0	0	0	NA	NA
>T.congo.pschr.4:404084-404099(-)	TcIL3000_4_1580-15-1uORF	0	NA	15	1	38	15	1044	0.233096	0.233376	0.0923827	0.33476388	NA	NA	NA	NA	NA	NA	NA	NA	0	0	0	0	0	NA	NA
>T.congo.pschr.4:404110-404146(-)	TcIL3000_4_1580-16-1uORF	0	NA	16	1	38	36	1070	0.0787596	0.0724176	0.15421145	0.48191524	NA	NA	NA	NA	NA	NA	NA	NA	0	0	0	0	0	NA	NA
>T.congo.pschr.4:404142-404181(-)	TcIL3000_4_1580-17-1uORF	0	NA	17	1	38	39	1102	0.0576331	0.0542477	0.14262205	0.52762914	NA	NA	NA	NA	NA	NA	NA	NA	0	0	0	0	0	NA	NA
>T.congo.pschr.4:404197-404221(-)	TcIL3000_4_1580-18-1uORF	0	NA	18	1	38	24	1157	0.0632394	0.0618342	0.12551506	0.42859274	NA	NA	NA	NA	NA	NA	NA	NA	0	0	0	0	0	NA	NA
>T.congo.pschr.4:404233-404332(-)	TcIL3000_4_1580-19-1uORF	0	NA	19	1	38	99	1193	0.0205588	0.0178352	0.1995093	0.6108112	NA	NA	NA	NA	NA	NA	NA	NA	0	0	0	0	0	NA	NA
>T.congo.pschr.4:404233-404293(-)	TcIL3000_4_1580-19-2uORF	0	NA	19	2	38	60	1193	0.0534437	0.0528151	0.19134559	0.60924965	NA	NA	NA	NA	NA	NA	NA	NA	0	0	0	0	0	NA	NA
>T.congo.pschr.4:404447-404537(-)	TcIL3000_4_1580-20-1uORF	0	NA	20	1	38	90	1407	0.0384168	0.0505167	0.21824688	0.7521145	NA	NA	NA	NA	NA	NA	NA	NA	0	0	0	0	0	NA	NA
>T.congo.pschr.4:404488-404608(-)	TcIL3000_4_1580-21-1uORF	0	NA	21	1	38	120	1448	0.0370179	0.0531202	0.21605775	0.6964718	NA	NA	NA	NA	NA	NA	NA	NA	0	0	0	0	0	NA	NA
>T.congo.pschr.4:404488-404527(-) # startcodon-overlaps-prev-endcodon	TcIL3000_4_1580-21-2uORF	0	NA	21	2	38	39	1448	0.0625446	0.0782817	0.15342444	0.55261886	NA	NA	NA	NA	NA	NA	NA	NA	0	0	0	0	0	NA	NA
>T.congo.pschr.4:404526-404559(-) # endcodon-overlaps-next-startcodon	TcIL3000_4_1580-22-1uORF	0	NA	22	1	38	33	1486	0.0701716	0.0676061	0.15195534	0.52715904	NA	NA	NA	NA	NA	NA	NA	NA	0	0	0	0	0	NA	NA
>T.congo.pschr.11:2529320-2530114(+)	NA	1	272	NA	NA	39	794	NA	0.0101046	NA	0.7998876	NA	TcIL3000_11_9220-1-1,2529320,2529321,72	TcIL3000_11_9220-1-2,2529352,2529353,14,TcIL3000_11_9220-1-1,2529320,2529321,82	TcIL3000_11_9220-1-2,2529352,2529353,27,TcIL3000_11_9220-1-1,2529320,2529321,234	TcIL3000_11_9220-1-2,2529352,2529353,14,TcIL3000_11_9220-1-1,2529320,2529321,82	NA	NA	NA	NA	NA	NA	NA	NA	0	NA	NA
>T.congo.pschr.9:1197612-1198429(-)	NA	1	55	NA	NA	40	817	NA	0.00373373	NA	0.8011542	NA	TcIL3000_9_3410-1-1,1198428,1198429,28	TcIL3000_9_3410-1-1,1198428,1198429,52	TcIL3000_9_3410-1-1,1198420,1198421,80,TcIL3000_9_3410-1-2,1198428,1198429,739	TcIL3000_9_3410-1-1,1198428,1198429,47	NA	NA	NA	NA	NA	NA	NA	NA	0	NA	NA
>T.congo.pschr.9:1639009-1642363(+)	NA	1	720	NA	NA	41	3354	NA	0.00235869	NA	0.8094928	NA	TcIL3000_9_4940-1-1,1639009,1639010,125	TcIL3000_9_4940-1-1,1639009,1639010,141	TcIL3000_9_4940-1-1,1639009,1639010,414	TcIL3000_9_4940-1-1,1639009,1639010,115	0.487407	-0.475206	-0.629558	0.617357	NA	NA	NA	NA	0	NA	NA
>T.congo.pschr.9:1639391-1639733(+) # endcodon-in-cds	TcIL3000_9_4940-1-1uORF	0	NA	1	1	41	342	-4	0.0100607	0.00895619	0.21706863	0.74430966	NA	NA	NA	NA	NA	NA	NA	NA	125	141	414	115	0	NA	NA
>T.congo.pschr.9:1639625-1639733(+) # endcodon-in-cds	TcIL3000_9_4940-1-2uORF	0	NA	1	2	41	108	-4	0.0245788	0.0228788	0.1984689	0.63572645	NA	NA	NA	NA	NA	NA	NA	NA	0	0	0	0	0	NA	NA
>T.congo.pschr.9:1639682-1639733(+) # endcodon-in-cds	TcIL3000_9_4940-1-3uORF	0	NA	1	3	41	51	-4	0.0573717	0.0561569	0.16343176	0.55968606	NA	NA	NA	NA	NA	NA	NA	NA	0	0	0	0	0	NA	NA
>T.congo.pschr.4:625930-630870(+)	NA	1	17	NA	NA	42	4940	NA	0.00171639	NA	0.80427957	NA	TcIL3000_4_2500-1-2,625935,625936,12,TcIL3000_4_2500-1-1,625930,625931,46	TcIL3000_4_2500-1-2,625935,625936,13,TcIL3000_4_2500-1-1,625930,625931,47	TcIL3000_4_2500-1-2,625930,625931,87,TcIL3000_4_2500-1-1,625935,625936,32	TcIL3000_4_2500-1-2,625935,625936,11,TcIL3000_4_2500-1-1,625930,625931,44	-0.51167	0.145978	0.196066	0.169626	NA	NA	NA	NA	0	NA	NA
>T.congo.pschr.11:2722492-2723890(-)	NA	1	753	NA	NA	43	1398	NA	0.014447	NA	0.82581127	NA	TcIL3000_11_10200-1-1,2723158,2723159,458,TcIL3000_11_10200-1-2,2723867,2723868,586	TcIL3000_11_10200-1-1,2723158,2723159,834,TcIL3000_11_10200-1-2,2723889,2723890,13,TcIL3000_11_10200-1-3,2723867,2723868,1103	TcIL3000_11_10200-1-1,2723158,2723159,817,TcIL3000_11_10200-1-2,2723889,2723890,14,TcIL3000_11_10200-1-3,2723867,2723868,1744	TcIL3000_11_10200-1-1,2723158,2723159,510,TcIL3000_11_10200-1-2,2723867,2723868,937	0.890517	0.0213504	-0.286478	-0.625389	NA	NA	NA	NA	0	NA	NA
>T.congo.pschr.11:2723177-2723183(-) # startcodon-overlaps-prev-endcodon	TcIL3000_11_10200-1-1uORF	0	NA	1	1	43	6	40	0.288798	0.288223	0.01708369	0.07863278	NA	NA	NA	NA	NA	NA	NA	NA	586	13	14	937	0	NA	NA
>T.congo.pschr.11:2723182-2723203(-) # endcodon-overlaps-next-startcodon	TcIL3000_11_10200-2-1uORF	0	NA	2	1	43	21	45	0.0952413	0.103191	0.103070505	0.3237463	NA	NA	NA	NA	NA	NA	NA	NA	586	13	14	937	0	NA	NA
>T.congo.pschr.11:2723324-2723387(-)	TcIL3000_11_10200-3-1uORF	0	NA	3	1	43	63	187	0.0641827	0.0798402	0.21871983	0.60307646	NA	NA	NA	NA	NA	NA	NA	NA	586	13	14	937	0	NA	NA
>T.congo.pschr.11:2723409-2723418(-)	TcIL3000_11_10200-4-1uORF	0	NA	4	1	43	9	272	0.238551	0.252491	0.04795613	0.17129698	NA	NA	NA	NA	NA	NA	NA	NA	586	13	14	937	0	NA	NA
>T.congo.pschr.11:2723503-2723572(-)	TcIL3000_11_10200-5-1uORF	0	NA	5	1	43	69	366	0.0455259	0.0574541	0.1879189	0.59078336	NA	NA	NA	NA	NA	NA	NA	NA	586	13	14	937	0	NA	NA
>T.congo.pschr.11:2723552-2723579(-)	TcIL3000_11_10200-6-1uORF	0	NA	6	1	43	27	415	0.099461	0.100006	0.15597047	0.5016613	NA	NA	NA	NA	NA	NA	NA	NA	586	13	14	937	0	NA	NA
>T.congo.pschr.11:2723594-2723855(-)	TcIL3000_11_10200-7-1uORF	0	NA	7	1	43	261	457	0.0123848	0.0154215	0.24319947	0.845214	NA	NA	NA	NA	NA	NA	NA	NA	586	13	14	937	0	NA	NA
>T.congo.pschr.11:2723594-2723804(-)	TcIL3000_11_10200-7-2uORF	0	NA	7	2	43	210	457	0.0154998	0.0189255	0.2419651	0.8329155	NA	NA	NA	NA	NA	NA	NA	NA	0	0	0	0	0	NA	NA
>T.congo.pschr.11:2723594-2723756(-)	TcIL3000_11_10200-7-3uORF	0	NA	7	3	43	162	457	0.0232588	0.0259149	0.23292406	0.8085577	NA	NA	NA	NA	NA	NA	NA	NA	0	0	0	0	0	NA	NA
>T.congo.pschr.11:2723594-2723639(-)	TcIL3000_11_10200-7-4uORF	0	NA	7	4	43	45	457	0.0439743	0.04728	0.17752045	0.6258192	NA	NA	NA	NA	NA	NA	NA	NA	0	0	0	0	0	NA	NA
>T.congo.pschr.11:2723601-2723736(-)	TcIL3000_11_10200-8-1uORF	0	NA	8	1	43	135	464	0.02848	0.0246465	0.20461918	0.7399052	NA	NA	NA	NA	NA	NA	NA	NA	586	13	14	937	0	NA	NA
>T.congo.pschr.11:2723632-2723752(-)	TcIL3000_11_10200-9-1uORF	0	NA	9	1	43	120	495	0.0466899	0.0423046	0.20133546	0.67315197	NA	NA	NA	NA	NA	NA	NA	NA	586	13	14	937	0	NA	NA
>T.congo.pschr.8:885498-886214(+)	NA	1	119	NA	NA	44	716	NA	0.00987867	NA	0.79988724	NA	TcIL3000_8_3310-1-1,885498,885499,42	TcIL3000_8_3310-1-1,885498,885499,55	TcIL3000_8_3310-1-1,885498,885499,218,TcIL3000_8_3310-1-2,885511,885512,19	TcIL3000_8_3310-1-1,885498,885499,48	-1.61251	0.540847	1.75601	-0.684346	NA	NA	NA	NA	0	NA	NA
>T.congo.pschr.10:1320808-1321309(+)	NA	1	6	NA	NA	45	501	NA	0.00636516	NA	0.8160417	NA	TcIL3000_10_4740-1-1,1320808,1320809,961	TcIL3000_10_4740-1-1,1320808,1320809,1831	TcIL3000_10_4740-1-1,1320808,1320809,2749	TcIL3000_10_4740-1-1,1320808,1320809,1396	NA	NA	NA	NA	NA	NA	NA	NA	0	NA	NA
>T.congo.pschr.7:679190-680108(-)	NA	1	492	NA	NA	46	918	NA	0.0300011	NA	0.79344976	NA	TcIL3000_7_1910-1-1,679740,679741,88,TcIL3000_7_1910-1-2,680107,680108,11	TcIL3000_7_1910-1-1,679740,679741,65,TcIL3000_7_1910-1-2,680107,680108,22	TcIL3000_7_1910-1-4,680107,680108,47,TcIL3000_7_1910-1-1,679749,679750,19,TcIL3000_7_1910-1-3,679740,679741,211,TcIL3000_7_1910-1-2,679726,679727,15	TcIL3000_7_1910-1-1,679749,679750,11,TcIL3000_7_1910-1-3,680107,680108,16,TcIL3000_7_1910-1-2,679740,679741,54	NA	NA	NA	NA	NA	NA	NA	NA	0	NA	NA
>T.congo.pschr.7:679713-679794(-)	TcIL3000_7_1910-1-1uORF	0	NA	1	1	46	81	97	0.0430494	0.0461231	0.20078565	0.64584875	NA	NA	NA	NA	NA	NA	NA	NA	11	22	47	16	0	NA	NA
>T.congo.pschr.7:679890-679959(-)	TcIL3000_7_1910-2-1uORF	0	NA	2	1	46	69	274	0.0587326	0.0661228	0.17794988	0.65325135	NA	NA	NA	NA	NA	NA	NA	NA	11	22	47	16	0	NA	NA
>T.congo.pschr.7:680043-680079(-)	TcIL3000_7_1910-3-1uORF	0	NA	3	1	46	36	427	0.0542555	0.0613311	0.13328643	0.4701774	NA	NA	NA	NA	NA	NA	NA	NA	11	22	47	16	0	NA	NA
>T.congo.pschr.10:3530310-3531096(+)	NA	1	93	NA	NA	47	786	NA	0.00352807	NA	0.8136011	NA	TcIL3000_10_12910-1-1,3530310,3530311,52	TcIL3000_10_12910-1-1,3530310,3530311,71	TcIL3000_10_12910-1-1,3530310,3530311,135	TcIL3000_10_12910-1-1,3530310,3530311,70	NA	NA	NA	NA	NA	NA	NA	NA	0	NA	NA
>T.congo.pschr.11:4577315-4578444(-)	NA	1	25	NA	NA	48	1129	NA	0.00419115	NA	0.80388117	NA	TcIL3000_11_16200-1-1,4578443,4578444,77	TcIL3000_11_16200-1-1,4578443,4578444,51	TcIL3000_11_16200-1-1,4578443,4578444,186	TcIL3000_11_16200-1-1,4578443,4578444,59	NA	NA	NA	NA	NA	NA	NA	NA	0	NA	NA
>T.congo.pschr.6:854470-856487(-)	NA	1	85	NA	NA	49	2017	NA	0.00285279	NA	0.79095554	NA	TcIL3000_6_3100-1-1,856486,856487,33	TcIL3000_6_3100-1-1,856486,856487,40	TcIL3000_6_3100-1-1,856486,856487,107	TcIL3000_6_3100-1-1,856486,856487,51	-0.89262	-0.751332	1.53479	0.109161	NA	NA	NA	NA	0	NA	NA
>T.congo.pschr.10:439958-440658(+)	NA	1	10	NA	NA	50	700	NA	0.00652882	NA	0.79643196	NA	TcIL3000_10_1490-1-1,439958,439959,38	TcIL3000_10_1490-1-1,439958,439959,37	TcIL3000_10_1490-1-1,439958,439959,80	TcIL3000_10_1490-1-1,439958,439959,51	NA	NA	NA	NA	NA	NA	NA	NA	0	NA	NA
>T.congo.pschr.8:1239039-1240407(-)	NA	1	105	NA	NA	51	1368	NA	0.00735768	NA	0.79058915	NA	TcIL3000_8_4220-1-1,1240373,1240374,35	TcIL3000_8_4220-1-1,1240373,1240374,23	TcIL3000_8_4220-1-1,1240373,1240374,95	TcIL3000_8_4220-1-1,1240373,1240374,50	1.09013	0.451428	-0.681848	-0.859709	NA	NA	NA	NA	0	NA	NA
>T.congo.pschr.8:1240162-1240390(-) # endcodon-in-cds	TcIL3000_8_4220-1-1uORF	0	NA	1	1	51	228	-140	0.0307512	0.0278545	0.21341036	0.7027169	NA	NA	NA	NA	NA	NA	NA	NA	0	0	0	0	0	NA	NA
>T.congo_bin:10438707-10439445(-)	NA	1	48	NA	NA	52	738	NA	0.0075721	NA	0.80858696	NA	TcIL3000_0_39280-1-1,10439444,10439445,12	TcIL3000_0_39280-1-1,10439444,10439445,22	TcIL3000_0_39280-1-1,10439444,10439445,72	TcIL3000_0_39280-1-1,10439444,10439445,25	NA	NA	NA	NA	NA	NA	NA	NA	0	NA	NA
>T.congo_bin:14666140-14666675(+)	NA	1	31	NA	NA	53	535	NA	0.00242766	NA	0.7818937	NA	TcIL3000_0_55550-1-1,14666140,14666141,11	TcIL3000_0_55550-1-1,14666140,14666141,20	TcIL3000_0_55550-1-1,14666140,14666141,34	TcIL3000_0_55550-1-1,14666140,14666141,21	NA	NA	NA	NA	NA	NA	NA	NA	0	NA	NA
>T.congo.pschr.3:433120-434243(-)	NA	1	34	NA	NA	54	1123	NA	0.00374954	NA	0.8052702	NA	TcIL3000_3_1260-1-1,434242,434243,43	TcIL3000_3_1260-1-1,434242,434243,66	TcIL3000_3_1260-1-1,434242,434243,148	TcIL3000_3_1260-1-1,434242,434243,41	NA	NA	NA	NA	NA	NA	NA	NA	0	NA	NA
>T.congo.pschr.11:2799696-2800300(+)	NA	1	124	NA	NA	55	604	NA	0.00521173	NA	0.7890937	NA	TcIL3000_11_10590-1-1,2799696,2799697,74	TcIL3000_11_10590-1-1,2799696,2799697,67	TcIL3000_11_10590-1-1,2799696,2799697,160	TcIL3000_11_10590-1-1,2799696,2799697,100	NA	NA	NA	NA	NA	NA	NA	NA	0	NA	NA
>T.congo_bin:1343905-1345635(-)	NA	1	293	NA	NA	56	1730	NA	0.00548655	NA	0.8063203	NA	0	TcIL3000_0_05260-1-2,1345634,1345635,22,TcIL3000_0_05260-1-1,1345568,1345569,11	0	0	NA	NA	NA	NA	NA	NA	NA	NA	0	NA	NA
>T.congo.pschr.6:479180-480463(-)	NA	1	92	NA	NA	57	1283	NA	0.00472128	NA	0.81433713	NA	TcIL3000_6_1740-1-1,480462,480463,60	TcIL3000_6_1740-1-1,480462,480463,75	TcIL3000_6_1740-1-2,480462,480463,184,TcIL3000_6_1740-1-1,480460,480461,25	TcIL3000_6_1740-1-1,480462,480463,76	NA	NA	NA	NA	NA	NA	NA	NA	0	NA	NA
>T.congo.pschr.11:3114795-3116856(+)	NA	1	69	NA	NA	58	2061	NA	0.0057135	NA	0.85517293	NA	TcIL3000_11_11980-1-1,3114810,3114811,385	TcIL3000_11_11980-1-1,3114810,3114811,463	TcIL3000_11_11980-1-1,3114810,3114811,1226,TcIL3000_11_11980-1-2,3114795,3114796,15	TcIL3000_11_11980-1-1,3114810,3114811,369	NA	NA	NA	NA	NA	NA	NA	NA	0	3	TcIL3000_11_11980,TcIL3000_11_11990,TcIL3000_11_11940
>T.congo.pschr.11:3298287-3299555(+)	NA	1	71	NA	NA	59	1268	NA	0.00893635	NA	0.8134544	NA	TcIL3000_11_12610-1-1,3298287,3298288,32	TcIL3000_11_12610-1-1,3298287,3298288,53	TcIL3000_11_12610-1-1,3298287,3298288,106	TcIL3000_11_12610-1-1,3298287,3298288,32	NA	NA	NA	NA	NA	NA	NA	NA	0	NA	NA
>T.congo.pschr.8:22276-23855(-)	NA	1	19	NA	NA	60	1579	NA	0.00151128	NA	0.78979415	NA	TcIL3000_8_110-1-1,23854,23855,17	TcIL3000_8_110-1-1,23854,23855,36	TcIL3000_8_110-1-1,23854,23855,89	TcIL3000_8_110-1-1,23854,23855,26	NA	NA	NA	NA	NA	NA	NA	NA	0	NA	NA
>T.congo.pschr.8:23835-23841(-) # endcodon-overlaps-cdsstart	TcIL3000_8_110-1-1uORF	0	NA	1	1	60	6	-1	0.288798	0.288223	0.018792054	0.07279473	NA	NA	NA	NA	NA	NA	NA	NA	17	36	89	26	0	NA	NA
>T.congo_bin:11323266-11326143(+)	NA	1	450	NA	NA	61	2877	NA	0.00202124	NA	0.77534693	NA	TcIL3000_0_42920-1-1,11323713,11323714,17	TcIL3000_0_42920-1-1,11323713,11323714,40	TcIL3000_0_42920-1-1,11323266,11323267,18,TcIL3000_0_42920-1-2,11323713,11323714,75	TcIL3000_0_42920-1-1,11323713,11323714,38	NA	NA	NA	NA	NA	NA	NA	NA	0	NA	NA
>T.congo_bin:11323646-11323748(+) # endcodon-in-cds	TcIL3000_0_42920-1-1uORF	0	NA	1	1	61	102	-32	0.0481204	0.0557876	0.19230974	0.59568274	NA	NA	NA	NA	NA	NA	NA	NA	0	0	18	0	0	NA	NA
>T.congo_bin:11323680-11323713(+)	TcIL3000_0_42920-2-1uORF	0	NA	2	1	61	33	3	0.0571908	0.0677085	0.09405326	0.41018292	NA	NA	NA	NA	NA	NA	NA	NA	0	0	18	0	0	NA	NA
>T.congo_bin:11323575-11323617(+)	TcIL3000_0_42920-3-1uORF	0	NA	3	1	61	42	99	0.0777071	0.0863427	0.19925655	0.5988027	NA	NA	NA	NA	NA	NA	NA	NA	0	0	18	0	0	NA	NA
>T.congo_bin:11323555-11323561(+)	TcIL3000_0_42920-4-1uORF	0	NA	4	1	61	6	155	0.288798	0.288223	0.01708369	0.07863278	NA	NA	NA	NA	NA	NA	NA	NA	0	0	18	0	0	NA	NA
>T.congo_bin:11323490-11323526(+)	TcIL3000_0_42920-5-1uORF	0	NA	5	1	61	36	190	0.0950096	0.0982666	0.15017653	0.54132885	NA	NA	NA	NA	NA	NA	NA	NA	0	0	18	0	0	NA	NA
>T.congo_bin:11323408-11323459(+)	TcIL3000_0_42920-6-1uORF	0	NA	6	1	61	51	257	0.0799449	0.0945886	0.14732341	0.57803714	NA	NA	NA	NA	NA	NA	NA	NA	0	0	18	0	0	NA	NA
>T.congo_bin:11323363-11323387(+)	TcIL3000_0_42920-7-1uORF	0	NA	7	1	61	24	329	0.108047	0.111275	0.10365982	0.426414	NA	NA	NA	NA	NA	NA	NA	NA	0	0	18	0	0	NA	NA
>T.congo_bin:11323378-11323387(+)	TcIL3000_0_42920-7-2uORF	0	NA	7	2	61	9	329	0.225713	0.223232	0.014806329	0.115021914	NA	NA	NA	NA	NA	NA	NA	NA	0	0	0	0	0	NA	NA
>T.congo_bin:11323334-11323343(+)	TcIL3000_0_42920-8-1uORF	0	NA	8	1	61	9	373	0.247254	0.243846	0.04354594	0.17369449	NA	NA	NA	NA	NA	NA	NA	NA	0	0	18	0	0	NA	NA
>T.congo_bin:5613702-5614489(-)	NA	1	37	NA	NA	62	787	NA	0.00434324	NA	0.7937985	NA	TcIL3000_0_21720-1-1,5614462,5614463,12,TcIL3000_0_21720-1-2,5614488,5614489,22	TcIL3000_0_21720-1-1,5614462,5614463,31,TcIL3000_0_21720-1-2,5614488,5614489,45	TcIL3000_0_21720-1-1,5614462,5614463,60,TcIL3000_0_21720-1-2,5614488,5614489,18	0	NA	NA	NA	NA	NA	NA	NA	NA	0	NA	NA
>T.congo.pschr.11:1726277-1728831(+)	NA	1	73	NA	NA	63	2554	NA	0.000958625	NA	0.8062438	NA	TcIL3000_11_6370-1-1,1726277,1726278,18	TcIL3000_11_6370-1-1,1726277,1726278,31	TcIL3000_11_6370-1-1,1726277,1726278,50	TcIL3000_11_6370-1-1,1726277,1726278,33	NA	NA	NA	NA	NA	NA	NA	NA	0	NA	NA
>T.congo.pschr.11:1726336-1726381(+) # endcodon-in-cds	TcIL3000_11_6370-1-1uORF	0	NA	1	1	63	45	-31	0.0533752	0.0598331	0.16889209	0.52303827	NA	NA	NA	NA	NA	NA	NA	NA	18	31	50	33	0	NA	NA
>T.congo.pschr.5:1208122-1210235(-)	NA	1	211	NA	NA	64	2113	NA	0.00388459	NA	0.8142658	NA	TcIL3000_5_5060-1-1,1210230,1210231,20	TcIL3000_5_5060-1-1,1210230,1210231,38	TcIL3000_5_5060-1-3,1210234,1210235,26,TcIL3000_5_5060-1-2,1210230,1210231,138,TcIL3000_5_5060-1-1,1210222,1210223,10	TcIL3000_5_5060-1-1,1210230,1210231,42	0.904268	0.145621	-0.108348	-0.941541	NA	NA	NA	NA	0	NA	NA
>T.congo.pschr.10:700426-701258(+)	NA	1	145	NA	NA	65	832	NA	0.0056561	NA	0.79314744	NA	TcIL3000_10_2310-1-1,700426,700427,31	TcIL3000_10_2310-1-1,700426,700427,18	TcIL3000_10_2310-1-1,700426,700427,101	TcIL3000_10_2310-1-1,700426,700427,33	NA	NA	NA	NA	NA	NA	NA	NA	0	NA	NA
>T.congo.pschr.10:700563-700575(+) # endcodon-in-cds	TcIL3000_10_2310-1-1uORF	0	NA	1	1	65	12	-4	0.212374	0.212356	0.06723503	0.23881727	NA	NA	NA	NA	NA	NA	NA	NA	31	18	101	33	0	NA	NA
>T.congo.pschr.11:1184679-1186602(+)	NA	1	171	NA	NA	66	1923	NA	0.00288207	NA	0.7885589	NA	TcIL3000_11_4060-1-1,1184720,1184721,20	TcIL3000_11_4060-1-1,1184720,1184721,28	TcIL3000_11_4060-1-1,1184720,1184721,43	TcIL3000_11_4060-1-1,1184720,1184721,12	NA	NA	NA	NA	NA	NA	NA	NA	0	2	TcIL3000_11_4080,TcIL3000_11_4060
>T.congo.pschr.11:3780669-3781209(-)	NA	1	123	NA	NA	67	540	NA	0.0275274	NA	0.7935804	NA	TcIL3000_11_13900-1-2,3781208,3781209,10,TcIL3000_11_13900-1-3,3781206,3781207,70,TcIL3000_11_13900-1-1,3781193,3781194,30	TcIL3000_11_13900-1-2,3781208,3781209,11,TcIL3000_11_13900-1-3,3781206,3781207,66,TcIL3000_11_13900-1-1,3781193,3781194,26	TcIL3000_11_13900-1-2,3781208,3781209,35,TcIL3000_11_13900-1-3,3781206,3781207,161,TcIL3000_11_13900-1-1,3781193,3781194,65	TcIL3000_11_13900-1-2,3781206,3781207,46,TcIL3000_11_13900-1-1,3781193,3781194,32	NA	NA	NA	NA	NA	NA	NA	NA	0	NA	NA
>T.congo.pschr.10:580053-582553(+)	NA	1	1726	NA	NA	68	2500	NA	0.0143015	NA	0.81817245	NA	TcIL3000_10_1950-1-2,581625,581626,196,TcIL3000_10_1950-1-3,580053,580054,156,TcIL3000_10_1950-1-1,581651,581652,10,TcIL3000_10_1950-1-4,580723,580724,130	TcIL3000_10_1950-1-2,581625,581626,76,TcIL3000_10_1950-1-3,580053,580054,138,TcIL3000_10_1950-1-1,580072,580073,12,TcIL3000_10_1950-1-4,580723,580724,70	TcIL3000_10_1950-1-2,581651,581652,24,TcIL3000_10_1950-1-3,581625,581626,348,TcIL3000_10_1950-1-1,580072,580073,23,TcIL3000_10_1950-1-6,580090,580091,11,TcIL3000_10_1950-1-4,580053,580054,356,TcIL3000_10_1950-1-5,580723,580724,151	TcIL3000_10_1950-1-2,581625,581626,102,TcIL3000_10_1950-1-3,580053,580054,153,TcIL3000_10_1950-1-1,580072,580073,12,TcIL3000_10_1950-1-4,580723,580724,137	0.875961	-0.869504	0.586226	-0.592684	NA	NA	NA	NA	0	NA	NA
>T.congo.pschr.10:581573-581651(+)	TcIL3000_10_1950-1-1uORF	0	NA	1	1	68	78	128	0.0208617	0.0305515	0.17937961	0.61553127	NA	NA	NA	NA	NA	NA	NA	NA	286	220	34	302	0	NA	NA
>T.congo.pschr.10:581332-581437(+)	TcIL3000_10_1950-2-1uORF	0	NA	2	1	68	105	342	0.023194	0.0263052	0.21104267	0.7221323	NA	NA	NA	NA	NA	NA	NA	NA	286	220	34	302	0	NA	NA
>T.congo.pschr.10:581324-581405(+)	TcIL3000_10_1950-3-1uORF	0	NA	3	1	68	81	374	0.0341499	0.0373162	0.20966935	0.68168813	NA	NA	NA	NA	NA	NA	NA	NA	286	220	34	302	0	NA	NA
>T.congo.pschr.10:581387-581405(+)	TcIL3000_10_1950-3-2uORF	0	NA	3	2	68	18	374	0.10996	0.111226	0.12541865	0.3875524	NA	NA	NA	NA	NA	NA	NA	NA	0	0	0	0	0	NA	NA
>T.congo.pschr.10:581307-581313(+)	TcIL3000_10_1950-4-1uORF	0	NA	4	1	68	6	466	0.288798	0.288223	0.018792054	0.07279473	NA	NA	NA	NA	NA	NA	NA	NA	286	220	34	302	0	NA	NA
>T.congo.pschr.10:581147-581306(+)	TcIL3000_10_1950-5-1uORF	0	NA	5	1	68	159	473	0.01748	0.0214046	0.21518072	0.74623525	NA	NA	NA	NA	NA	NA	NA	NA	286	220	34	302	0	NA	NA
>T.congo.pschr.10:581177-581306(+)	TcIL3000_10_1950-5-2uORF	0	NA	5	2	68	129	473	0.0194626	0.0256806	0.19964144	0.7286751	NA	NA	NA	NA	NA	NA	NA	NA	0	0	0	0	0	NA	NA
>T.congo.pschr.10:581272-581302(+)	TcIL3000_10_1950-6-1uORF	0	NA	6	1	68	30	477	0.0452008	0.0486833	0.15196937	0.52507806	NA	NA	NA	NA	NA	NA	NA	NA	286	220	34	302	0	NA	NA
>T.congo.pschr.10:581095-581248(+)	TcIL3000_10_1950-7-1uORF	0	NA	7	1	68	153	531	0.0284939	0.0291778	0.22195467	0.810544	NA	NA	NA	NA	NA	NA	NA	NA	286	220	34	302	0	NA	NA
>T.congo.pschr.10:580904-581129(+)	TcIL3000_10_1950-8-1uORF	0	NA	8	1	68	225	650	0.0120203	0.0143218	0.199528	0.7309565	NA	NA	NA	NA	NA	NA	NA	NA	286	220	34	302	0	NA	NA
>T.congo.pschr.10:580960-581023(+)	TcIL3000_10_1950-9-1uORF	0	NA	9	1	68	63	756	0.0504914	0.0525872	0.15698175	0.570053	NA	NA	NA	NA	NA	NA	NA	NA	286	220	34	302	0	NA	NA
>T.congo.pschr.10:580805-580883(+)	TcIL3000_10_1950-10-1uORF	0	NA	10	1	68	78	896	0.0321369	0.0334689	0.16724116	0.66596	NA	NA	NA	NA	NA	NA	NA	NA	286	220	34	302	0	NA	NA
>T.congo.pschr.10:580497-580533(+)	TcIL3000_10_1950-11-1uORF	0	NA	11	1	68	36	1246	0.13477	0.15983	0.19072916	0.5411305	NA	NA	NA	NA	NA	NA	NA	NA	156	150	34	165	0	NA	NA
>T.congo.pschr.10:580378-580396(+)	TcIL3000_10_1950-12-1uORF	0	NA	12	1	68	18	1383	0.109149	0.114793	0.05199083	0.29002506	NA	NA	NA	NA	NA	NA	NA	NA	156	150	34	165	0	NA	NA
>T.congo.pschr.10:580082-580376(+)	TcIL3000_10_1950-13-1uORF	0	NA	13	1	68	294	1403	0.0193301	0.0156001	0.20478147	0.68791634	NA	NA	NA	NA	NA	NA	NA	NA	156	150	23	165	0	NA	NA
>T.congo.pschr.10:580160-580376(+)	TcIL3000_10_1950-13-2uORF	0	NA	13	2	68	216	1403	0.0199236	0.017229	0.19876046	0.6608581	NA	NA	NA	NA	NA	NA	NA	NA	0	0	0	0	0	NA	NA
>T.congo.pschr.10:580217-580376(+)	TcIL3000_10_1950-13-3uORF	0	NA	13	3	68	159	1403	0.0242861	0.0248507	0.1830211	0.6321279	NA	NA	NA	NA	NA	NA	NA	NA	0	0	0	0	0	NA	NA
>T.congo.pschr.10:580352-580376(+)	TcIL3000_10_1950-13-4uORF	0	NA	13	4	68	24	1403	0.207747	0.2177	0.073854506	0.3498207	NA	NA	NA	NA	NA	NA	NA	NA	0	0	0	0	0	NA	NA
>T.congo.pschr.10:580203-580224(+)	TcIL3000_10_1950-14-1uORF	0	NA	14	1	68	21	1555	0.0992989	0.104798	0.07130182	0.36638325	NA	NA	NA	NA	NA	NA	NA	NA	156	150	34	165	0	NA	NA
>T.congo.pschr.10:580176-580185(+)	TcIL3000_10_1950-15-1uORF	0	NA	15	1	68	9	1594	0.234005	0.235619	0.01433692	0.117470935	NA	NA	NA	NA	NA	NA	NA	NA	156	150	34	165	0	NA	NA
>T.congo.pschr.10:580107-580164(+)	TcIL3000_10_1950-16-1uORF	0	NA	16	1	68	57	1615	0.0706758	0.0804342	0.16428058	0.62515384	NA	NA	NA	NA	NA	NA	NA	NA	156	150	34	165	0	NA	NA
>T.congo.pschr.10:580140-580164(+)	TcIL3000_10_1950-16-2uORF	0	NA	16	2	68	24	1615	0.107252	0.119494	0.101594485	0.40891448	NA	NA	NA	NA	NA	NA	NA	NA	0	0	0	0	0	NA	NA
>T.congo.pschr.10:1522426-1525889(-)	NA	1	1450	NA	NA	69	3463	NA	0.00180489	NA	0.7938535	NA	TcIL3000_10_5490-1-2,1525888,1525889,19,TcIL3000_10_5490-1-1,1524522,1524523,34	TcIL3000_10_5490-1-2,1525888,1525889,15,TcIL3000_10_5490-1-1,1524522,1524523,27	TcIL3000_10_5490-1-2,1525888,1525889,37,TcIL3000_10_5490-1-1,1524522,1524523,68	TcIL3000_10_5490-1-2,1524522,1524523,30,TcIL3000_10_5490-1-1,1525888,1525889,10	1.54749	-0.9877	0.246877	-0.80667	NA	NA	NA	NA	0	NA	NA
>T.congo.pschr.10:1524529-1524571(-)	TcIL3000_10_5490-1-1uORF	0	NA	1	1	69	42	90	0.0772289	0.087388	0.14269435	0.46936888	NA	NA	NA	NA	NA	NA	NA	NA	19	15	37	10	0	NA	NA
>T.congo.pschr.10:1524545-1524590(-)	TcIL3000_10_5490-2-1uORF	0	NA	2	1	69	45	106	0.0610534	0.0608156	0.16537613	0.5851326	NA	NA	NA	NA	NA	NA	NA	NA	19	15	37	10	0	NA	NA
>T.congo.pschr.10:1524579-1524741(-)	TcIL3000_10_5490-3-1uORF	0	NA	3	1	69	162	140	0.0233866	0.0342185	0.22127078	0.7114224	NA	NA	NA	NA	NA	NA	NA	NA	19	15	37	10	0	NA	NA
>T.congo.pschr.10:1524579-1524729(-)	TcIL3000_10_5490-3-2uORF	0	NA	3	2	69	150	140	0.0224726	0.0327531	0.21339352	0.70734787	NA	NA	NA	NA	NA	NA	NA	NA	0	0	0	0	0	NA	NA
>T.congo.pschr.10:1524598-1524736(-)	TcIL3000_10_5490-4-1uORF	0	NA	4	1	69	138	159	0.0163915	0.0220928	0.218955	0.72372764	NA	NA	NA	NA	NA	NA	NA	NA	19	15	37	10	0	NA	NA
>T.congo.pschr.10:1524737-1524767(-)	TcIL3000_10_5490-5-1uORF	0	NA	5	1	69	30	298	0.0597555	0.060714	0.12016251	0.41717836	NA	NA	NA	NA	NA	NA	NA	NA	19	15	37	10	0	NA	NA
>T.congo.pschr.10:1524788-1524854(-)	TcIL3000_10_5490-6-1uORF	0	NA	6	1	69	66	349	0.0498162	0.0642342	0.21858136	0.62925285	NA	NA	NA	NA	NA	NA	NA	NA	19	15	37	10	0	NA	NA
>T.congo.pschr.10:1524788-1524821(-)	TcIL3000_10_5490-6-2uORF	0	NA	6	2	69	33	349	0.0935374	0.114491	0.1924353	0.524834	NA	NA	NA	NA	NA	NA	NA	NA	0	0	0	0	0	NA	NA
>T.congo.pschr.10:1524813-1524867(-)	TcIL3000_10_5490-7-1uORF	0	NA	7	1	69	54	374	0.0394495	0.0409594	0.15499341	0.50334567	NA	NA	NA	NA	NA	NA	NA	NA	19	15	37	10	0	NA	NA
>T.congo.pschr.10:1524908-1524923(-)	TcIL3000_10_5490-8-1uORF	0	NA	8	1	69	15	469	0.249448	0.240126	0.05608036	0.29064342	NA	NA	NA	NA	NA	NA	NA	NA	19	15	37	10	0	NA	NA
>T.congo.pschr.10:1524908-1524920(-)	TcIL3000_10_5490-8-2uORF	0	NA	8	2	69	12	469	0.194842	0.183687	0.027290625	0.21340306	NA	NA	NA	NA	NA	NA	NA	NA	0	0	0	0	0	NA	NA
>T.congo.pschr.10:1524931-1524946(-)	TcIL3000_10_5490-9-1uORF	0	NA	9	1	69	15	492	0.138943	0.138722	0.08967409	0.30580994	NA	NA	NA	NA	NA	NA	NA	NA	19	15	37	10	0	NA	NA
>T.congo.pschr.10:1524935-1525052(-)	TcIL3000_10_5490-10-1uORF	0	NA	10	1	69	117	496	0.0447991	0.0609725	0.25282955	0.7207099	NA	NA	NA	NA	NA	NA	NA	NA	19	15	37	10	0	NA	NA
>T.congo.pschr.10:1524935-1525031(-)	TcIL3000_10_5490-10-2uORF	0	NA	10	2	69	96	496	0.0664084	0.0860635	0.25395635	0.72633624	NA	NA	NA	NA	NA	NA	NA	NA	0	0	0	0	0	NA	NA
>T.congo.pschr.10:1524935-1524998(-)	TcIL3000_10_5490-10-3uORF	0	NA	10	3	69	63	496	0.0921797	0.112751	0.23338813	0.67368233	NA	NA	NA	NA	NA	NA	NA	NA	0	0	0	0	0	NA	NA
>T.congo.pschr.10:1524951-1525002(-)	TcIL3000_10_5490-11-1uORF	0	NA	11	1	69	51	512	0.0874488	0.104237	0.21017045	0.62169915	NA	NA	NA	NA	NA	NA	NA	NA	19	15	37	10	0	NA	NA
>T.congo.pschr.10:1525127-1525331(-)	TcIL3000_10_5490-12-1uORF	0	NA	12	1	69	204	688	0.0262081	0.0378229	0.21236175	0.68545943	NA	NA	NA	NA	NA	NA	NA	NA	19	15	37	10	0	NA	NA
>T.congo.pschr.10:1525127-1525160(-) # startcodon-overlaps-prev-endcodon	TcIL3000_10_5490-12-2uORF	0	NA	12	2	69	33	688	0.100101	0.106363	0.1745492	0.60231024	NA	NA	NA	NA	NA	NA	NA	NA	0	0	0	0	0	NA	NA
>T.congo.pschr.10:1525159-1525174(-) # startcodon-overlaps-prev-endcodon, endcodon-overlaps-next-startcodon	TcIL3000_10_5490-13-1uORF	0	NA	13	1	69	15	720	0.151589	0.149874	0.0910105	0.3203243	NA	NA	NA	NA	NA	NA	NA	NA	19	15	37	10	0	NA	NA
>T.congo.pschr.10:1525173-1525188(-) # endcodon-overlaps-next-startcodon	TcIL3000_10_5490-14-1uORF	0	NA	14	1	69	15	734	0.115286	0.12197	0.09046318	0.31050393	NA	NA	NA	NA	NA	NA	NA	NA	19	15	37	10	0	NA	NA
>T.congo.pschr.10:1525239-1525323(-)	TcIL3000_10_5490-15-1uORF	0	NA	15	1	69	84	800	0.0476577	0.0599498	0.17754363	0.629951	NA	NA	NA	NA	NA	NA	NA	NA	19	15	37	10	0	NA	NA
>T.congo.pschr.10:1525312-1525366(-)	TcIL3000_10_5490-16-1uORF	0	NA	16	1	69	54	873	0.0498341	0.0570375	0.20008285	0.5898249	NA	NA	NA	NA	NA	NA	NA	NA	19	15	37	10	0	NA	NA
>T.congo.pschr.10:1525312-1525345(-)	TcIL3000_10_5490-16-2uORF	0	NA	16	2	69	33	873	0.0711851	0.0821369	0.1555183	0.51652217	NA	NA	NA	NA	NA	NA	NA	NA	0	0	0	0	0	NA	NA
>T.congo.pschr.10:1525355-1525535(-)	TcIL3000_10_5490-17-1uORF	0	NA	17	1	69	180	916	0.0341237	0.0417976	0.23335388	0.7054402	NA	NA	NA	NA	NA	NA	NA	NA	19	15	37	10	0	NA	NA
>T.congo.pschr.10:1525355-1525520(-)	TcIL3000_10_5490-17-2uORF	0	NA	17	2	69	165	916	0.0343471	0.0423197	0.225729	0.68930376	NA	NA	NA	NA	NA	NA	NA	NA	0	0	0	0	0	NA	NA
>T.congo.pschr.10:1525355-1525370(-)	TcIL3000_10_5490-17-3uORF	0	NA	17	3	69	15	916	0.244897	0.239591	0.06241624	0.26172084	NA	NA	NA	NA	NA	NA	NA	NA	0	0	0	0	0	NA	NA
>T.congo.pschr.10:1525355-1525361(-)	TcIL3000_10_5490-17-4uORF	0	NA	17	4	69	6	916	0.288798	0.288223	0.0034167378	0.04673599	NA	NA	NA	NA	NA	NA	NA	NA	0	0	0	0	0	NA	NA
>T.congo.pschr.10:1525422-1525479(-)	TcIL3000_10_5490-18-1uORF	0	NA	18	1	69	57	983	0.0709639	0.0727191	0.18679693	0.5767566	NA	NA	NA	NA	NA	NA	NA	NA	19	15	37	10	0	NA	NA
>T.congo.pschr.10:1525479-1525626(-)	TcIL3000_10_5490-19-1uORF	0	NA	19	1	69	147	1040	0.01386	0.0164575	0.24231474	0.7469086	NA	NA	NA	NA	NA	NA	NA	NA	19	15	37	10	0	NA	NA
>T.congo.pschr.10:1525479-1525527(-)	TcIL3000_10_5490-19-2uORF	0	NA	19	2	69	48	1040	0.0502645	0.0514524	0.19317883	0.60355127	NA	NA	NA	NA	NA	NA	NA	NA	0	0	0	0	0	NA	NA
>T.congo.pschr.10:1525479-1525494(-)	TcIL3000_10_5490-19-3uORF	0	NA	19	3	69	15	1040	0.190518	0.206368	0.10044862	0.32894635	NA	NA	NA	NA	NA	NA	NA	NA	0	0	0	0	0	NA	NA
>T.congo.pschr.10:1525549-1525576(-)	TcIL3000_10_5490-20-1uORF	0	NA	20	1	69	27	1110	0.070375	0.0827718	0.08310728	0.40385786	NA	NA	NA	NA	NA	NA	NA	NA	19	15	37	10	0	NA	NA
>T.congo.pschr.10:1525754-1525820(-)	TcIL3000_10_5490-21-1uORF	0	NA	21	1	69	66	1315	0.033659	0.0381489	0.1740056	0.60729384	NA	NA	NA	NA	NA	NA	NA	NA	19	15	37	10	0	NA	NA
>T.congo.pschr.10:73440-74019(+)	NA	1	48	NA	NA	70	579	NA	0.00721866	NA	0.8098823	NA	TcIL3000_10_230-1-1,73440,73441,70	TcIL3000_10_230-1-1,73440,73441,97	TcIL3000_10_230-1-2,73440,73441,327,TcIL3000_10_230-1-1,73446,73447,10	TcIL3000_10_230-1-1,73440,73441,69	NA	NA	NA	NA	NA	NA	NA	NA	0	NA	NA
>T.congo.pschr.4:991419-992618(-)	NA	1	5	NA	NA	71	1199	NA	0.00291392	NA	0.8239144	NA	TcIL3000_4_3460-1-1,992617,992618,24	TcIL3000_4_3460-1-1,992617,992618,58	TcIL3000_4_3460-1-1,992617,992618,83	TcIL3000_4_3460-1-1,992617,992618,26	NA	NA	NA	NA	NA	NA	NA	NA	0	NA	NA
>T.congo.pschr.10:1247959-1248434(+)	NA	1	13	NA	NA	72	475	NA	0.00876307	NA	0.840317	NA	TcIL3000_10_4480-1-1,1247959,1247960,883	TcIL3000_10_4480-1-1,1247959,1247960,1524	TcIL3000_10_4480-1-2,1247967,1247968,14,TcIL3000_10_4480-1-1,1247959,1247960,1851	TcIL3000_10_4480-1-1,1247959,1247960,1486	0.732038	0.245029	0.118924	-1.09599	NA	NA	NA	NA	0	2	TcIL3000_10_4480,TcIL3000_10_4490
>T.congo.pschr.11:1270789-1271435(-)	NA	1	64	NA	NA	73	646	NA	0.0115784	NA	0.83465	NA	TcIL3000_11_4350-1-1,1271431,1271432,55,TcIL3000_11_4350-1-2,1271434,1271435,463	TcIL3000_11_4350-1-1,1271431,1271432,90,TcIL3000_11_4350-1-2,1271434,1271435,684	TcIL3000_11_4350-1-1,1271434,1271435,80	TcIL3000_11_4350-1-1,1271431,1271432,38,TcIL3000_11_4350-1-2,1271434,1271435,291	0.742594	-0.0867136	-0.0008242	-0.655056	NA	NA	NA	NA	0	NA	NA
>T.congo.pschr.5:1132365-1134450(+)	NA	1	75	NA	NA	74	2085	NA	0.0012091	NA	0.81458366	NA	TcIL3000_5_4480-1-1,1132365,1132366,31	TcIL3000_5_4480-1-1,1132365,1132366,42	TcIL3000_5_4480-1-1,1132365,1132366,57	TcIL3000_5_4480-1-1,1132365,1132366,42	NA	NA	NA	NA	NA	NA	NA	NA	0	NA	NA
>T.congo.pschr.11:2428063-2429950(+)	NA	1	720	NA	NA	75	1887	NA	0.00383355	NA	0.78594023	NA	TcIL3000_11_8860-1-1,2428566,2428567,49	TcIL3000_11_8860-1-1,2428566,2428567,61	TcIL3000_11_8860-1-2,2428566,2428567,90,TcIL3000_11_8860-1-1,2428063,2428064,20	TcIL3000_11_8860-1-2,2428566,2428567,57,TcIL3000_11_8860-1-1,2428063,2428064,36	NA	NA	NA	NA	NA	NA	NA	NA	0	NA	NA
>T.congo.pschr.11:2428269-2428566(+)	TcIL3000_11_8860-1-1uORF	0	NA	1	1	75	297	217	0.0137895	0.0218035	0.21261525	0.7023211	NA	NA	NA	NA	NA	NA	NA	NA	0	0	20	36	0	NA	NA
>T.congo.pschr.11:2428235-2428457(+)	TcIL3000_11_8860-2-1uORF	0	NA	2	1	75	222	326	0.00922615	0.0144408	0.22527376	0.7604527	NA	NA	NA	NA	NA	NA	NA	NA	0	0	20	36	0	NA	NA
>T.congo.pschr.11:2428355-2428457(+)	TcIL3000_11_8860-2-2uORF	0	NA	2	2	75	102	326	0.0239598	0.0325271	0.19696265	0.6712402	NA	NA	NA	NA	NA	NA	NA	NA	0	0	0	0	0	NA	NA
>T.congo.pschr.11:2428321-2428393(+)	TcIL3000_11_8860-3-1uORF	0	NA	3	1	75	72	390	0.0203746	0.0279024	0.1927358	0.66032517	NA	NA	NA	NA	NA	NA	NA	NA	0	0	20	36	0	NA	NA
>T.congo.pschr.11:2428252-2428258(+)	TcIL3000_11_8860-4-1uORF	0	NA	4	1	75	6	525	0.288798	0.288223	0.018792054	0.07279473	NA	NA	NA	NA	NA	NA	NA	NA	0	0	20	36	0	NA	NA
>T.congo.pschr.11:2428197-2428239(+)	TcIL3000_11_8860-5-1uORF	0	NA	5	1	75	42	544	0.0557957	0.0641791	0.14669944	0.51146466	NA	NA	NA	NA	NA	NA	NA	NA	0	0	20	36	0	NA	NA
>T.congo.pschr.11:2428086-2428164(+)	TcIL3000_11_8860-6-1uORF	0	NA	6	1	75	78	619	0.0600051	0.0625835	0.23306468	0.6411327	NA	NA	NA	NA	NA	NA	NA	NA	0	0	20	36	0	NA	NA
>T.congo.pschr.11:2428092-2428164(+)	TcIL3000_11_8860-6-2uORF	0	NA	6	2	75	72	619	0.0580455	0.0604842	0.22094448	0.618827	NA	NA	NA	NA	NA	NA	NA	NA	0	0	0	0	0	NA	NA
>T.congo.pschr.11:2428119-2428164(+)	TcIL3000_11_8860-6-3uORF	0	NA	6	3	75	45	619	0.0830553	0.0884416	0.20002082	0.58030826	NA	NA	NA	NA	NA	NA	NA	NA	0	0	0	0	0	NA	NA
>T.congo.pschr.11:2428158-2428164(+)	TcIL3000_11_8860-6-4uORF	0	NA	6	4	75	6	619	0.288798	0.288223	0.018792054	0.07279473	NA	NA	NA	NA	NA	NA	NA	NA	0	0	0	0	0	NA	NA
>T.congo.pschr.11:1275735-1278429(-)	NA	1	12	NA	NA	76	2694	NA	0.00501693	NA	0.8001117	NA	TcIL3000_11_4400-1-1,1278428,1278429,24	TcIL3000_11_4400-1-1,1278428,1278429,35	TcIL3000_11_4400-1-1,1278428,1278429,89	TcIL3000_11_4400-1-1,1278428,1278429,31	NA	NA	NA	NA	NA	NA	NA	NA	0	NA	NA
>T.congo.pschr.11:1278413-1278428(-) # endcodon-in-cds	TcIL3000_11_4400-1-1uORF	0	NA	1	1	76	15	-4	0.143393	0.141708	0.07800926	0.26235232	NA	NA	NA	NA	NA	NA	NA	NA	24	35	89	31	0	NA	NA
>T.congo.pschr.3:478442-481553(+)	NA	1	1773	NA	NA	77	3111	NA	0.00576928	NA	0.77034557	NA	TcIL3000_3_1420-1-4,480081,480082,26,TcIL3000_3_1420-1-1,478446,478447,11,TcIL3000_3_1420-1-3,479227,479228,79,TcIL3000_3_1420-1-2,478442,478443,93	TcIL3000_3_1420-1-4,480081,480082,32,TcIL3000_3_1420-1-1,478446,478447,11,TcIL3000_3_1420-1-3,479227,479228,107,TcIL3000_3_1420-1-2,478442,478443,99	TcIL3000_3_1420-1-5,480084,480085,17,TcIL3000_3_1420-1-4,480081,480082,113,TcIL3000_3_1420-1-1,478446,478447,33,TcIL3000_3_1420-1-3,479227,479228,307,TcIL3000_3_1420-1-2,478442,478443,304	TcIL3000_3_1420-1-4,480081,480082,18,TcIL3000_3_1420-1-1,478446,478447,14,TcIL3000_3_1420-1-3,479227,479228,128,TcIL3000_3_1420-1-2,478442,478443,111	0.516491	0.171705	0.438227	-1.12642	NA	NA	NA	NA	0	NA	NA
>T.congo.pschr.3:480198-480219(+) # endcodon-in-cds	TcIL3000_3_1420-1-1uORF	0	NA	1	1	77	21	-4	0.10096	0.108963	0.11930945	0.436473	NA	NA	NA	NA	NA	NA	NA	NA	209	249	470	271	0	NA	NA
>T.congo.pschr.3:480008-480113(+)	TcIL3000_3_1420-2-1uORF	0	NA	2	1	77	105	102	0.0284254	0.0326707	0.19448622	0.68582565	NA	NA	NA	NA	NA	NA	NA	NA	183	217	340	253	0	NA	NA
>T.congo.pschr.3:480029-480113(+)	TcIL3000_3_1420-2-2uORF	0	NA	2	2	77	84	102	0.0429789	0.0500418	0.17921185	0.6525791	NA	NA	NA	NA	NA	NA	NA	NA	0	0	0	0	0	NA	NA
>T.congo.pschr.3:479916-480081(+)	TcIL3000_3_1420-3-1uORF	0	NA	3	1	77	165	134	0.0241965	0.0358002	0.19961952	0.72382057	NA	NA	NA	NA	NA	NA	NA	NA	183	217	340	253	0	NA	NA
>T.congo.pschr.3:479929-479965(+)	TcIL3000_3_1420-4-1uORF	0	NA	4	1	77	36	250	0.0851279	0.0841154	0.108199105	0.45557994	NA	NA	NA	NA	NA	NA	NA	NA	183	217	340	253	0	NA	NA
>T.congo.pschr.3:479941-479965(+) # startcodon-overlaps-prev-endcodon	TcIL3000_3_1420-4-2uORF	0	NA	4	2	77	24	250	0.0640211	0.0585651	0.0826143	0.41594943	NA	NA	NA	NA	NA	NA	NA	NA	0	0	0	0	0	NA	NA
>T.congo.pschr.3:479864-479942(+) # endcodon-overlaps-next-startcodon	TcIL3000_3_1420-5-1uORF	0	NA	5	1	77	78	273	0.0390817	0.0440861	0.18350653	0.62874967	NA	NA	NA	NA	NA	NA	NA	NA	183	217	340	253	0	NA	NA
>T.congo.pschr.3:479750-479801(+)	TcIL3000_3_1420-6-1uORF	0	NA	6	1	77	51	414	0.029986	0.0348291	0.17572135	0.627298	NA	NA	NA	NA	NA	NA	NA	NA	183	217	340	253	0	NA	NA
>T.congo.pschr.3:479650-479746(+)	TcIL3000_3_1420-7-1uORF	0	NA	7	1	77	96	469	0.0523957	0.0504807	0.1755794	0.6362829	NA	NA	NA	NA	NA	NA	NA	NA	183	217	340	253	0	NA	NA
>T.congo.pschr.3:479142-479586(+)	TcIL3000_3_1420-8-1uORF	0	NA	8	1	77	444	629	0.00837027	0.0084322	0.23292342	0.7764057	NA	NA	NA	NA	NA	NA	NA	NA	104	110	33	125	0	NA	NA
>T.congo.pschr.3:479202-479586(+)	TcIL3000_3_1420-8-2uORF	0	NA	8	2	77	384	629	0.00914842	0.00710662	0.22876072	0.77855206	NA	NA	NA	NA	NA	NA	NA	NA	0	0	0	0	0	NA	NA
>T.congo.pschr.3:479229-479586(+)	TcIL3000_3_1420-8-3uORF	0	NA	8	3	77	357	629	0.0101715	0.00777875	0.22863267	0.78378665	NA	NA	NA	NA	NA	NA	NA	NA	0	0	0	0	0	NA	NA
>T.congo.pschr.3:479367-479586(+)	TcIL3000_3_1420-8-4uORF	0	NA	8	4	77	219	629	0.0205215	0.0169194	0.22282568	0.780134	NA	NA	NA	NA	NA	NA	NA	NA	0	0	0	0	0	NA	NA
>T.congo.pschr.3:479458-479554(+)	TcIL3000_3_1420-9-1uORF	0	NA	9	1	77	96	661	0.0212126	0.0283729	0.18582036	0.6816136	NA	NA	NA	NA	NA	NA	NA	NA	183	217	340	253	0	NA	NA
>T.congo.pschr.3:479251-479302(+)	TcIL3000_3_1420-10-1uORF	0	NA	10	1	77	51	913	0.0550666	0.0592264	0.14234933	0.52346694	NA	NA	NA	NA	NA	NA	NA	NA	183	217	340	253	0	NA	NA
>T.congo.pschr.3:479263-479302(+)	TcIL3000_3_1420-10-2uORF	0	NA	10	2	77	39	913	0.0601454	0.0689527	0.12859538	0.50925595	NA	NA	NA	NA	NA	NA	NA	NA	0	0	0	0	0	NA	NA
>T.congo.pschr.3:479038-479245(+)	TcIL3000_3_1420-11-1uORF	0	NA	11	1	77	207	970	0.0179478	0.0275799	0.24620682	0.7499025	NA	NA	NA	NA	NA	NA	NA	NA	104	110	33	125	0	NA	NA
>T.congo.pschr.3:479056-479245(+)	TcIL3000_3_1420-11-2uORF	0	NA	11	2	77	189	970	0.019434	0.0286935	0.2353771	0.7421233	NA	NA	NA	NA	NA	NA	NA	NA	0	0	0	0	0	NA	NA
>T.congo.pschr.3:479092-479245(+)	TcIL3000_3_1420-11-3uORF	0	NA	11	3	77	153	970	0.0251006	0.0366765	0.2274449	0.7449848	NA	NA	NA	NA	NA	NA	NA	NA	0	0	0	0	0	NA	NA
>T.congo.pschr.3:478448-478853(+)	TcIL3000_3_1420-12-1uORF	0	NA	12	1	77	405	1362	0.0126074	0.0103547	0.23483339	0.82851225	NA	NA	NA	NA	NA	NA	NA	NA	104	110	33	125	0	NA	NA
>T.congo.pschr.3:478547-478853(+)	TcIL3000_3_1420-12-2uORF	0	NA	12	2	77	306	1362	0.0122885	0.011547	0.23251852	0.81901515	NA	NA	NA	NA	NA	NA	NA	NA	0	0	0	0	0	NA	NA
>T.congo.pschr.3:478748-478853(+)	TcIL3000_3_1420-12-3uORF	0	NA	12	3	77	105	1362	0.0512999	0.0482375	0.18689902	0.75599706	NA	NA	NA	NA	NA	NA	NA	NA	0	0	0	0	0	NA	NA
>T.congo.pschr.3:478764-478791(+)	TcIL3000_3_1420-13-1uORF	0	NA	13	1	77	27	1424	0.121397	0.12045	0.13261299	0.5095483	NA	NA	NA	NA	NA	NA	NA	NA	104	110	33	125	0	NA	NA
>T.congo.pschr.3:478725-478752(+)	TcIL3000_3_1420-14-1uORF	0	NA	14	1	77	27	1463	0.128091	0.132487	0.17349663	0.49070302	NA	NA	NA	NA	NA	NA	NA	NA	104	110	33	125	0	NA	NA
>T.congo.pschr.3:478737-478752(+)	TcIL3000_3_1420-14-2uORF	0	NA	14	2	77	15	1463	0.153835	0.161026	0.09509072	0.35597986	NA	NA	NA	NA	NA	NA	NA	NA	0	0	0	0	0	NA	NA
>T.congo.pschr.3:478659-478665(+)	TcIL3000_3_1420-15-1uORF	0	NA	15	1	77	6	1550	0.288798	0.288223	0.01708369	0.07863278	NA	NA	NA	NA	NA	NA	NA	NA	104	110	33	125	0	NA	NA
>T.congo.pschr.3:478494-478551(+)	TcIL3000_3_1420-16-1uORF	0	NA	16	1	77	57	1664	0.0374026	0.0342074	0.16772592	0.5816508	NA	NA	NA	NA	NA	NA	NA	NA	104	110	33	125	0	NA	NA
>T.congo_bin:754995-756631(-)	NA	1	292	NA	NA	78	1636	NA	0.00612662	NA	0.77563035	NA	TcIL3000_0_02910-1-1,756359,756360,31	TcIL3000_0_02910-1-1,756359,756360,20	TcIL3000_0_02910-1-1,756359,756360,57,TcIL3000_0_02910-1-2,756630,756631,13	TcIL3000_0_02910-1-1,756359,756360,39	NA	NA	NA	NA	NA	NA	NA	NA	0	NA	NA
>T.congo_bin:756229-756379(-) # endcodon-in-cds	TcIL3000_0_02910-1-1uORF	0	NA	1	1	78	150	-110	0.0190906	0.0252826	0.20954874	0.64989614	NA	NA	NA	NA	NA	NA	NA	NA	0	0	0	0	0	NA	NA
>T.congo_bin:756442-756493(-)	TcIL3000_0_02910-2-1uORF	0	NA	2	1	78	51	103	0.0741355	0.0778567	0.2187338	0.6394934	NA	NA	NA	NA	NA	NA	NA	NA	0	0	0	0	0	NA	NA
>T.congo_bin:756442-756463(-)	TcIL3000_0_02910-2-2uORF	0	NA	2	2	78	21	103	0.151074	0.15525	0.13848735	0.44161978	NA	NA	NA	NA	NA	NA	NA	NA	0	0	0	0	0	NA	NA
>T.congo_bin:756442-756454(-)	TcIL3000_0_02910-2-3uORF	0	NA	2	3	78	12	103	0.169827	0.163609	0.062342692	0.27144545	NA	NA	NA	NA	NA	NA	NA	NA	0	0	0	0	0	NA	NA
>T.congo_bin:756510-756567(-)	TcIL3000_0_02910-3-1uORF	0	NA	3	1	78	57	171	0.0460327	0.0556918	0.17609695	0.59546787	NA	NA	NA	NA	NA	NA	NA	NA	0	0	0	0	0	NA	NA
>T.congo.pschr.2:121815-123998(-)	NA	1	1514	NA	NA	79	2183	NA	0.00496693	NA	0.80226725	NA	TcIL3000_2_160-1-2,123997,123998,35,TcIL3000_2_160-1-1,122729,122730,41	TcIL3000_2_160-1-1,122729,122730,50	TcIL3000_2_160-1-2,123997,123998,36,TcIL3000_2_160-1-1,122729,122730,78	TcIL3000_2_160-1-2,123997,123998,15,TcIL3000_2_160-1-1,122729,122730,34	0.915447	-1.06492	0.356986	-0.207511	NA	NA	NA	NA	0	NA	NA
>T.congo.pschr.2:122730-122841(-)	TcIL3000_2_160-1-1uORF	0	NA	1	1	79	111	246	0.0603554	0.0735361	0.20183909	0.611882	NA	NA	NA	NA	NA	NA	NA	NA	35	0	36	15	0	NA	NA
>T.congo.pschr.2:122730-122769(-) # startcodon-overlaps-prev-endcodon	TcIL3000_2_160-1-2uORF	0	NA	1	2	79	39	246	0.0496012	0.0562915	0.12112686	0.45186934	NA	NA	NA	NA	NA	NA	NA	NA	0	0	0	0	0	NA	NA
>T.congo.pschr.2:122768-122852(-) # endcodon-overlaps-next-startcodon	TcIL3000_2_160-2-1uORF	0	NA	2	1	79	84	284	0.103364	0.126659	0.19820797	0.6429038	NA	NA	NA	NA	NA	NA	NA	NA	35	0	36	15	0	NA	NA
>T.congo.pschr.2:122944-122968(-)	TcIL3000_2_160-3-1uORF	0	NA	3	1	79	24	460	0.118056	0.114922	0.118700705	0.37567782	NA	NA	NA	NA	NA	NA	NA	NA	35	0	36	15	0	NA	NA
>T.congo.pschr.2:122984-122999(-) # startcodon-overlaps-prev-endcodon	TcIL3000_2_160-4-1uORF	0	NA	4	1	79	15	500	0.222948	0.228795	0.043959506	0.2669568	NA	NA	NA	NA	NA	NA	NA	NA	35	0	36	15	0	NA	NA
>T.congo.pschr.2:122998-123448(-) # endcodon-overlaps-next-startcodon	TcIL3000_2_160-5-1uORF	0	NA	5	1	79	450	514	0.0102503	0.01982	0.25328478	0.752462	NA	NA	NA	NA	NA	NA	NA	NA	35	0	36	15	0	NA	NA
>T.congo.pschr.2:122998-123316(-) # endcodon-overlaps-next-startcodon	TcIL3000_2_160-5-2uORF	0	NA	5	2	79	318	514	0.0118204	0.019611	0.25568673	0.753763	NA	NA	NA	NA	NA	NA	NA	NA	0	0	0	0	0	NA	NA
>T.congo.pschr.2:122998-123127(-) # startcodon-overlaps-prev-endcodon, endcodon-overlaps-next-startcodon	TcIL3000_2_160-5-3uORF	0	NA	5	3	79	129	514	0.00921496	0.0118045	0.2243464	0.69697636	NA	NA	NA	NA	NA	NA	NA	NA	0	0	0	0	0	NA	NA
>T.congo.pschr.2:122998-123010(-) # endcodon-overlaps-next-startcodon	TcIL3000_2_160-5-4uORF	0	NA	5	4	79	12	514	0.342964	0.350244	0.07389805	0.2698638	NA	NA	NA	NA	NA	NA	NA	NA	0	0	0	0	0	NA	NA
>T.congo.pschr.2:123126-123228(-) # endcodon-overlaps-next-startcodon	TcIL3000_2_160-6-1uORF	0	NA	6	1	79	102	642	0.0371328	0.053316	0.22233969	0.618756	NA	NA	NA	NA	NA	NA	NA	NA	35	0	36	15	0	NA	NA
>T.congo.pschr.2:123126-123168(-) # endcodon-overlaps-next-startcodon	TcIL3000_2_160-6-2uORF	0	NA	6	2	79	42	642	0.133498	0.156828	0.18974091	0.52897733	NA	NA	NA	NA	NA	NA	NA	NA	0	0	0	0	0	NA	NA
>T.congo.pschr.2:123344-123365(-)	TcIL3000_2_160-7-1uORF	0	NA	7	1	79	21	860	0.0996075	0.0999329	0.129668	0.42964557	NA	NA	NA	NA	NA	NA	NA	NA	35	0	36	15	0	NA	NA
>T.congo.pschr.2:123398-123434(-)	TcIL3000_2_160-8-1uORF	0	NA	8	1	79	36	914	0.140678	0.156895	0.13623609	0.47325322	NA	NA	NA	NA	NA	NA	NA	NA	35	0	36	15	0	NA	NA
>T.congo.pschr.2:123655-123802(-)	TcIL3000_2_160-9-1uORF	0	NA	9	1	79	147	1171	0.036794	0.0353251	0.26482663	0.69700426	NA	NA	NA	NA	NA	NA	NA	NA	35	0	36	15	0	NA	NA
>T.congo.pschr.2:123655-123799(-)	TcIL3000_2_160-9-2uORF	0	NA	9	2	79	144	1171	0.0340261	0.0325679	0.25759652	0.6917824	NA	NA	NA	NA	NA	NA	NA	NA	0	0	0	0	0	NA	NA
>T.congo.pschr.2:123655-123751(-)	TcIL3000_2_160-9-3uORF	0	NA	9	3	79	96	1171	0.0870623	0.0809297	0.24295554	0.6711138	NA	NA	NA	NA	NA	NA	NA	NA	0	0	0	0	0	NA	NA
>T.congo.pschr.2:123655-123682(-)	TcIL3000_2_160-9-4uORF	0	NA	9	4	79	27	1171	0.182036	0.170389	0.18546477	0.52388006	NA	NA	NA	NA	NA	NA	NA	NA	0	0	0	0	0	NA	NA
>T.congo.pschr.2:123655-123670(-)	TcIL3000_2_160-9-5uORF	0	NA	9	5	79	15	1171	0.253817	0.249092	0.11078452	0.3221946	NA	NA	NA	NA	NA	NA	NA	NA	0	0	0	0	0	NA	NA
>T.congo.pschr.2:123655-123664(-)	TcIL3000_2_160-9-6uORF	0	NA	9	6	79	9	1171	0.239372	0.236842	0.042392287	0.18284109	NA	NA	NA	NA	NA	NA	NA	NA	0	0	0	0	0	NA	NA
>T.congo.pschr.2:123660-123783(-)	TcIL3000_2_160-10-1uORF	0	NA	10	1	79	123	1176	0.0649558	0.063805	0.23604651	0.68096775	NA	NA	NA	NA	NA	NA	NA	NA	35	0	36	15	0	NA	NA
>T.congo.pschr.2:123660-123744(-)	TcIL3000_2_160-10-2uORF	0	NA	10	2	79	84	1176	0.124656	0.122047	0.2251966	0.6446747	NA	NA	NA	NA	NA	NA	NA	NA	0	0	0	0	0	NA	NA
>T.congo.pschr.2:123740-123872(-)	TcIL3000_2_160-11-1uORF	0	NA	11	1	79	132	1256	0.0290943	0.0326588	0.22316112	0.6655961	NA	NA	NA	NA	NA	NA	NA	NA	35	0	36	15	0	NA	NA
>T.congo.pschr.2:123740-123773(-)	TcIL3000_2_160-11-2uORF	0	NA	11	2	79	33	1256	0.0722224	0.0747977	0.15010615	0.48780164	NA	NA	NA	NA	NA	NA	NA	NA	0	0	0	0	0	NA	NA
>T.congo.pschr.2:123819-123909(-)	TcIL3000_2_160-12-1uORF	0	NA	12	1	79	90	1335	0.0440427	0.0521679	0.24241363	0.68422747	NA	NA	NA	NA	NA	NA	NA	NA	35	0	36	15	0	NA	NA
>T.congo.pschr.2:123819-123894(-)	TcIL3000_2_160-12-2uORF	0	NA	12	2	79	75	1335	0.0403531	0.0478045	0.2309734	0.6751494	NA	NA	NA	NA	NA	NA	NA	NA	0	0	0	0	0	NA	NA
>T.congo.pschr.2:123819-123879(-) # startcodon-overlaps-prev-endcodon	TcIL3000_2_160-12-3uORF	0	NA	12	3	79	60	1335	0.0642324	0.0711081	0.20552802	0.635606	NA	NA	NA	NA	NA	NA	NA	NA	0	0	0	0	0	NA	NA
>T.congo.pschr.2:123832-123850(-)	TcIL3000_2_160-13-1uORF	0	NA	13	1	79	18	1348	0.232693	0.237979	0.11942473	0.37602523	NA	NA	NA	NA	NA	NA	NA	NA	35	0	36	15	0	NA	NA
>T.congo.pschr.2:123832-123844(-)	TcIL3000_2_160-13-2uORF	0	NA	13	2	79	12	1348	0.184752	0.190713	0.06522285	0.24704225	NA	NA	NA	NA	NA	NA	NA	NA	0	0	0	0	0	NA	NA
>T.congo.pschr.2:123878-123944(-) # endcodon-overlaps-next-startcodon	TcIL3000_2_160-14-1uORF	0	NA	14	1	79	66	1394	0.0335093	0.038746	0.21317963	0.656189	NA	NA	NA	NA	NA	NA	NA	NA	35	0	36	15	0	NA	NA
>T.congo.pschr.2:123949-123985(-)	TcIL3000_2_160-15-1uORF	0	NA	15	1	79	36	1465	0.095842	0.109645	0.13374251	0.54393375	NA	NA	NA	NA	NA	NA	NA	NA	35	0	36	15	0	NA	NA
>T.congo.pschr.3:1445274-1453170(+)	NA	1	1230	NA	NA	80	7896	NA	0.00182748	NA	0.79762465	NA	TcIL3000_3_3480-1-1,1445274,1445275,182,TcIL3000_3_3480-1-2,1446277,1446278,36	TcIL3000_3_3480-1-1,1445274,1445275,62,TcIL3000_3_3480-1-2,1446277,1446278,45	TcIL3000_3_3480-1-4,1446277,1446278,158,TcIL3000_3_3480-1-1,1445274,1445275,310,TcIL3000_3_3480-1-3,1452166,1452167,13,TcIL3000_3_3480-1-2,1445285,1445286,12	TcIL3000_3_3480-1-1,1445274,1445275,127,TcIL3000_3_3480-1-2,1446277,1446278,63	-0.238183	-0.128458	0.0125062	0.354135	NA	NA	NA	NA	0	NA	NA
>T.congo.pschr.3:1446249-1446309(+) # startcodon-overlaps-prev-endcodon	TcIL3000_3_3480-1-1uORF	0	NA	1	1	80	60	195	0.0390226	0.0482538	0.18669501	0.5956843	NA	NA	NA	NA	NA	NA	NA	NA	182	62	310	127	0	NA	NA
>T.congo.pschr.3:1446244-1446250(+) # endcodon-overlaps-next-startcodon	TcIL3000_3_3480-2-1uORF	0	NA	2	1	80	6	254	0.288798	0.288223	0.01708369	0.07863278	NA	NA	NA	NA	NA	NA	NA	NA	182	62	310	127	0	NA	NA
>T.congo.pschr.3:1446171-1446216(+)	TcIL3000_3_3480-3-1uORF	0	NA	3	1	80	45	288	0.0738738	0.0804794	0.16672623	0.6092681	NA	NA	NA	NA	NA	NA	NA	NA	182	62	310	127	0	NA	NA
>T.congo.pschr.3:1446192-1446216(+)	TcIL3000_3_3480-3-2uORF	0	NA	3	2	80	24	288	0.103148	0.103798	0.08946586	0.4102513	NA	NA	NA	NA	NA	NA	NA	NA	0	0	0	0	0	NA	NA
>T.congo.pschr.3:1445913-1446015(+)	TcIL3000_3_3480-4-1uORF	0	NA	4	1	80	102	489	0.0109272	0.0113284	0.22077382	0.7182625	NA	NA	NA	NA	NA	NA	NA	NA	182	62	310	127	0	NA	NA
>T.congo.pschr.3:1445994-1446015(+)	TcIL3000_3_3480-4-2uORF	0	NA	4	2	80	21	489	0.120199	0.12743	0.12474273	0.35144538	NA	NA	NA	NA	NA	NA	NA	NA	0	0	0	0	0	NA	NA
>T.congo.pschr.3:1445693-1445831(+)	TcIL3000_3_3480-5-1uORF	0	NA	5	1	80	138	673	0.0207058	0.0278889	0.2157525	0.70984524	NA	NA	NA	NA	NA	NA	NA	NA	182	62	310	127	0	NA	NA
>T.congo.pschr.3:1445792-1445831(+)	TcIL3000_3_3480-5-2uORF	0	NA	5	2	80	39	673	0.0471907	0.0555917	0.165471	0.57354844	NA	NA	NA	NA	NA	NA	NA	NA	0	0	0	0	0	NA	NA
>T.congo.pschr.3:1445593-1445734(+) # startcodon-overlaps-prev-endcodon	TcIL3000_3_3480-6-1uORF	0	NA	6	1	80	141	770	0.0200633	0.0207433	0.20504995	0.702487	NA	NA	NA	NA	NA	NA	NA	NA	182	62	310	127	0	NA	NA
>T.congo.pschr.3:1445614-1445734(+)	TcIL3000_3_3480-6-2uORF	0	NA	6	2	80	120	770	0.026736	0.029355	0.18682335	0.6771419	NA	NA	NA	NA	NA	NA	NA	NA	0	0	0	0	0	NA	NA
>T.congo.pschr.3:1445618-1445636(+)	TcIL3000_3_3480-7-1uORF	0	NA	7	1	80	18	868	0.18205	0.200108	0.10922523	0.37259102	NA	NA	NA	NA	NA	NA	NA	NA	182	62	310	127	0	NA	NA
>T.congo.pschr.3:1445444-1445594(+) # endcodon-overlaps-next-startcodon	TcIL3000_3_3480-8-1uORF	0	NA	8	1	80	150	910	0.0228569	0.023471	0.24058877	0.7225706	NA	NA	NA	NA	NA	NA	NA	NA	182	62	310	127	0	NA	NA
>T.congo.pschr.3:1445510-1445594(+) # endcodon-overlaps-next-startcodon	TcIL3000_3_3480-8-2uORF	0	NA	8	2	80	84	910	0.0278521	0.02654	0.23055865	0.6492055	NA	NA	NA	NA	NA	NA	NA	NA	0	0	0	0	0	NA	NA
>T.congo.pschr.3:1445543-1445594(+) # endcodon-overlaps-next-startcodon	TcIL3000_3_3480-8-3uORF	0	NA	8	3	80	51	910	0.0519199	0.0511347	0.21460208	0.5978076	NA	NA	NA	NA	NA	NA	NA	NA	0	0	0	0	0	NA	NA
>T.congo.pschr.3:1445564-1445594(+) # endcodon-overlaps-next-startcodon	TcIL3000_3_3480-8-4uORF	0	NA	8	4	80	30	910	0.0782244	0.0834416	0.15150052	0.4797667	NA	NA	NA	NA	NA	NA	NA	NA	0	0	0	0	0	NA	NA
>T.congo.pschr.3:1445526-1445559(+)	TcIL3000_3_3480-9-1uORF	0	NA	9	1	80	33	945	0.0684278	0.0651302	0.14306472	0.4910961	NA	NA	NA	NA	NA	NA	NA	NA	182	62	310	127	0	NA	NA
>T.congo.pschr.3:1445437-1445455(+)	TcIL3000_3_3480-10-1uORF	0	NA	10	1	80	18	1049	0.115125	0.109453	0.09367097	0.39596763	NA	NA	NA	NA	NA	NA	NA	NA	182	62	310	127	0	NA	NA
>T.congo.pschr.3:1445349-1445370(+)	TcIL3000_3_3480-11-1uORF	0	NA	11	1	80	21	1134	0.107389	0.102207	0.11791602	0.4622678	NA	NA	NA	NA	NA	NA	NA	NA	182	62	310	127	0	NA	NA
>T.congo.pschr.3:1445299-1445329(+)	TcIL3000_3_3480-12-1uORF	0	NA	12	1	80	30	1175	0.119748	0.1328	0.18060483	0.5328806	NA	NA	NA	NA	NA	NA	NA	NA	182	62	310	127	0	NA	NA
>T.congo_bin:1926412-1927768(+)	NA	1	315	NA	NA	81	1356	NA	0.00165062	NA	0.7936278	NA	TcIL3000_0_07270-1-1,1926637,1926638,34	TcIL3000_0_07270-1-1,1926637,1926638,14	TcIL3000_0_07270-1-2,1926412,1926413,12,TcIL3000_0_07270-1-1,1926637,1926638,121	TcIL3000_0_07270-1-1,1926637,1926638,45	NA	NA	NA	NA	NA	NA	NA	NA	0	NA	NA
>T.congo_bin:1926710-1926749(+) # endcodon-in-cds	TcIL3000_0_07270-1-1uORF	0	NA	1	1	81	39	-22	0.043142	0.0493173	0.15580735	0.47687924	NA	NA	NA	NA	NA	NA	NA	NA	34	14	12	45	0	NA	NA
>T.congo_bin:1926621-1926714(+) # startcodon-overlaps-prev-endcodon	TcIL3000_0_07270-2-1uORF	0	NA	2	1	81	93	13	0.0198603	0.0272941	0.20368141	0.6376693	NA	NA	NA	NA	NA	NA	NA	NA	0	0	12	0	1	NA	NA
>T.congo_bin:1926702-1926714(+)	TcIL3000_0_07270-2-2uORF	0	NA	2	2	81	12	13	0.193889	0.196622	0.06705332	0.24886355	NA	NA	NA	NA	NA	NA	NA	NA	34	14	0	45	1	NA	NA
>T.congo_bin:1926584-1926671(+)	TcIL3000_0_07270-3-1uORF	0	NA	3	1	81	87	56	0.0397367	0.0490255	0.2091146	0.6708537	NA	NA	NA	NA	NA	NA	NA	NA	0	0	12	0	0	NA	NA
>T.congo_bin:1926553-1926622(+) # endcodon-overlaps-next-startcodon	TcIL3000_0_07270-4-1uORF	0	NA	4	1	81	69	105	0.0423516	0.0463444	0.2136935	0.6428489	NA	NA	NA	NA	NA	NA	NA	NA	0	0	12	0	0	NA	NA
>T.congo_bin:1926577-1926622(+) # endcodon-overlaps-next-startcodon	TcIL3000_0_07270-4-2uORF	0	NA	4	2	81	45	105	0.0213434	0.0237089	0.18193434	0.5294625	NA	NA	NA	NA	NA	NA	NA	NA	0	0	0	0	0	NA	NA
>T.congo_bin:1926537-1926567(+)	TcIL3000_0_07270-5-1uORF	0	NA	5	1	81	30	160	0.0922142	0.0827604	0.10282585	0.47559416	NA	NA	NA	NA	NA	NA	NA	NA	0	0	12	0	0	NA	NA
>T.congo_bin:4304157-4305952(+)	NA	1	373	NA	NA	82	1795	NA	0.00523788	NA	0.81246316	NA	0	0	TcIL3000_0_16520-1-1,4304157,4304158,14	0	-0.730893	0.55121	0.301001	-0.121318	NA	NA	NA	NA	0	NA	NA
>T.congo.pschr.5:1204412-1204849(-)	NA	1	29	NA	NA	83	437	NA	0.0109068	NA	0.7742266	NA	TcIL3000_5_5020-1-1,1204848,1204849,97	TcIL3000_5_5020-1-1,1204848,1204849,175	TcIL3000_5_5020-1-1,1204848,1204849,312	TcIL3000_5_5020-1-1,1204848,1204849,136	-0.831692	0.471671	-0.60283	0.962851	NA	NA	NA	NA	0	NA	NA
>T.congo.pschr.5:1129921-1130431(+)	NA	1	210	NA	NA	84	510	NA	0.0164094	NA	0.7519048	NA	0	TcIL3000_5_4460-1-1,1129921,1129922,19	0	0	NA	NA	NA	NA	NA	NA	NA	NA	0	NA	NA
>T.congo.pschr.5:1130075-1130132(+) # endcodon-overlaps-cdsstart	TcIL3000_5_4460-1-1uORF	0	NA	1	1	84	57	-1	0.060727	0.0649278	0.20647006	0.6277042	NA	NA	NA	NA	NA	NA	NA	NA	0	19	0	0	0	NA	NA
>T.congo.pschr.5:1130126-1130132(+) # endcodon-overlaps-cdsstart	TcIL3000_5_4460-1-2uORF	0	NA	1	2	84	6	-1	0.288798	0.288223	0.01708369	0.07863278	NA	NA	NA	NA	NA	NA	NA	NA	0	0	0	0	0	NA	NA
>T.congo.pschr.5:1129981-1130008(+)	TcIL3000_5_4460-2-1uORF	0	NA	2	1	84	27	123	0.0845413	0.0810321	0.14557111	0.50099444	NA	NA	NA	NA	NA	NA	NA	NA	0	19	0	0	0	NA	NA
>T.congo.pschr.11:636482-639125(+)	NA	1	51	NA	NA	85	2643	NA	0.00207888	NA	0.81338614	NA	TcIL3000_11_2040-1-1,636482,636483,32	TcIL3000_11_2040-1-1,636482,636483,30	TcIL3000_11_2040-1-1,636482,636483,87	TcIL3000_11_2040-1-1,636482,636483,28	NA	NA	NA	NA	NA	NA	NA	NA	0	NA	NA
>T.congo.pschr.3:1274747-1276967(+)	NA	1	1641	NA	NA	86	2220	NA	0.00590072	NA	0.7653045	NA	TcIL3000_3_2980-1-3,1276373,1276374,12,TcIL3000_3_2980-1-2,1274733,1274734,159,TcIL3000_3_2980-1-1,1276364,1276365,41,TcIL3000_3_2980-1-4,1275526,1275527,44	TcIL3000_3_2980-1-3,1276373,1276374,22,TcIL3000_3_2980-1-2,1276364,1276365,29,TcIL3000_3_2980-1-1,1274733,1274734,48,TcIL3000_3_2980-1-4,1275526,1275527,10	TcIL3000_3_2980-1-3,1276373,1276374,65,TcIL3000_3_2980-1-2,1276419,1276420,10,TcIL3000_3_2980-1-1,1276364,1276365,65,TcIL3000_3_2980-1-4,1275526,1275527,13	TcIL3000_3_2980-1-3,1276373,1276374,29,TcIL3000_3_2980-1-2,1274733,1274734,129,TcIL3000_3_2980-1-1,1276364,1276365,51,TcIL3000_3_2980-1-4,1275526,1275527,46	NA	NA	NA	NA	NA	NA	NA	NA	0	NA	NA
>T.congo.pschr.3:1276291-1276480(+) # endcodon-in-cds	TcIL3000_3_2980-1-1uORF	0	NA	1	1	86	189	-92	0.0117505	0.0155518	0.23659353	0.7148707	NA	NA	NA	NA	NA	NA	NA	NA	203	58	13	175	0	NA	NA
>T.congo.pschr.3:1276315-1276480(+) # endcodon-in-cds	TcIL3000_3_2980-1-2uORF	0	NA	1	2	86	165	-92	0.016746	0.021511	0.22811556	0.7067695	NA	NA	NA	NA	NA	NA	NA	NA	0	0	0	0	0	NA	NA
>T.congo.pschr.3:1276365-1276371(+)	TcIL3000_3_2980-2-1uORF	0	NA	2	1	86	6	17	0.288798	0.288223	0.018792054	0.07279473	NA	NA	NA	NA	NA	NA	NA	NA	244	87	78	226	0	NA	NA
>T.congo.pschr.3:1276227-1276323(+)	TcIL3000_3_2980-3-1uORF	0	NA	3	1	86	96	65	0.0258786	0.0340035	0.21576819	0.6069304	NA	NA	NA	NA	NA	NA	NA	NA	203	58	13	175	0	NA	NA
>T.congo.pschr.3:1276066-1276111(+)	TcIL3000_3_2980-4-1uORF	0	NA	4	1	86	45	277	0.045788	0.0550147	0.18199508	0.60452807	NA	NA	NA	NA	NA	NA	NA	NA	203	58	13	175	0	NA	NA
>T.congo.pschr.3:1276011-1276032(+)	TcIL3000_3_2980-5-1uORF	0	NA	5	1	86	21	356	0.112279	0.125659	0.11281547	0.34540838	NA	NA	NA	NA	NA	NA	NA	NA	203	58	13	175	0	NA	NA
>T.congo.pschr.3:1275948-1275972(+)	TcIL3000_3_2980-6-1uORF	0	NA	6	1	86	24	416	0.141351	0.137402	0.11615416	0.3946977	NA	NA	NA	NA	NA	NA	NA	NA	203	58	13	175	0	NA	NA
>T.congo.pschr.3:1275835-1275919(+)	TcIL3000_3_2980-7-1uORF	0	NA	7	1	86	84	469	0.0279605	0.0335045	0.21756849	0.6296056	NA	NA	NA	NA	NA	NA	NA	NA	203	58	13	175	0	NA	NA
>T.congo.pschr.3:1275880-1275919(+)	TcIL3000_3_2980-7-2uORF	0	NA	7	2	86	39	469	0.0443507	0.044287	0.16353457	0.5354508	NA	NA	NA	NA	NA	NA	NA	NA	0	0	0	0	0	NA	NA
>T.congo.pschr.3:1275896-1275914(+)	TcIL3000_3_2980-8-1uORF	0	NA	8	1	86	18	474	0.18849	0.192373	0.06830076	0.30912408	NA	NA	NA	NA	NA	NA	NA	NA	203	58	13	175	0	NA	NA
>T.congo.pschr.3:1275902-1275914(+)	TcIL3000_3_2980-8-2uORF	0	NA	8	2	86	12	474	0.191478	0.206271	0.02733155	0.17770137	NA	NA	NA	NA	NA	NA	NA	NA	0	0	0	0	0	NA	NA
>T.congo.pschr.3:1275710-1275833(+)	TcIL3000_3_2980-9-1uORF	0	NA	9	1	86	123	555	0.0192568	0.0195311	0.19382486	0.6988562	NA	NA	NA	NA	NA	NA	NA	NA	203	58	13	175	0	NA	NA
>T.congo.pschr.3:1275747-1275756(+)	TcIL3000_3_2980-10-1uORF	0	NA	10	1	86	9	632	0.228827	0.24418	0.01730281	0.12881051	NA	NA	NA	NA	NA	NA	NA	NA	203	58	13	175	0	NA	NA
>T.congo.pschr.3:1275564-1275738(+)	TcIL3000_3_2980-11-1uORF	0	NA	11	1	86	174	650	0.0224008	0.0342288	0.21306114	0.69071335	NA	NA	NA	NA	NA	NA	NA	NA	203	58	13	175	0	NA	NA
>T.congo.pschr.3:1275675-1275738(+)	TcIL3000_3_2980-11-2uORF	0	NA	11	2	86	63	650	0.0683369	0.0794545	0.17556813	0.58478665	NA	NA	NA	NA	NA	NA	NA	NA	0	0	0	0	0	NA	NA
>T.congo.pschr.3:1275613-1275685(+)	TcIL3000_3_2980-12-1uORF	0	NA	12	1	86	72	703	0.0208022	0.0229168	0.19251242	0.60117525	NA	NA	NA	NA	NA	NA	NA	NA	203	58	13	175	0	NA	NA
>T.congo.pschr.3:1275653-1275671(+)	TcIL3000_3_2980-13-1uORF	0	NA	13	1	86	18	717	0.0990233	0.104389	0.10831399	0.37980705	NA	NA	NA	NA	NA	NA	NA	NA	203	58	13	175	0	NA	NA
>T.congo.pschr.3:1275620-1275629(+)	TcIL3000_3_2980-14-1uORF	0	NA	14	1	86	9	759	0.198688	0.204544	0.047318764	0.17098938	NA	NA	NA	NA	NA	NA	NA	NA	203	58	13	175	0	NA	NA
>T.congo.pschr.3:1275575-1275584(+)	TcIL3000_3_2980-15-1uORF	0	NA	15	1	86	9	804	0.211182	0.214084	0.0123233795	0.11834977	NA	NA	NA	NA	NA	NA	NA	NA	203	58	13	175	0	NA	NA
>T.congo.pschr.3:1275547-1275574(+)	TcIL3000_3_2980-16-1uORF	0	NA	16	1	86	27	814	0.0988144	0.115124	0.12925608	0.4082272	NA	NA	NA	NA	NA	NA	NA	NA	203	58	13	175	0	NA	NA
>T.congo.pschr.3:1275486-1275540(+)	TcIL3000_3_2980-17-1uORF	0	NA	17	1	86	54	848	0.0482009	0.0521847	0.14615273	0.55521995	NA	NA	NA	NA	NA	NA	NA	NA	159	48	0	129	0	NA	NA
>T.congo.pschr.3:1275478-1275517(+)	TcIL3000_3_2980-18-1uORF	0	NA	18	1	86	39	871	0.0732719	0.0881203	0.16172284	0.49605978	NA	NA	NA	NA	NA	NA	NA	NA	159	48	0	129	0	NA	NA
>T.congo.pschr.3:1275443-1275482(+)	TcIL3000_3_2980-19-1uORF	0	NA	19	1	86	39	906	0.0839259	0.0922295	0.16864744	0.5368071	NA	NA	NA	NA	NA	NA	NA	NA	159	48	0	129	0	NA	NA
>T.congo.pschr.3:1275206-1275443(+)	TcIL3000_3_2980-20-1uORF	0	NA	20	1	86	237	945	0.025961	0.0356997	0.21538855	0.67329186	NA	NA	NA	NA	NA	NA	NA	NA	159	48	0	129	0	NA	NA
>T.congo.pschr.3:1275339-1275360(+)	TcIL3000_3_2980-21-1uORF	0	NA	21	1	86	21	1028	0.104456	0.117563	0.090361945	0.3776874	NA	NA	NA	NA	NA	NA	NA	NA	159	48	0	129	0	NA	NA
>T.congo.pschr.3:1275309-1275327(+)	TcIL3000_3_2980-22-1uORF	0	NA	22	1	86	18	1061	0.146565	0.14496	0.06730293	0.32798263	NA	NA	NA	NA	NA	NA	NA	NA	159	48	0	129	0	NA	NA
>T.congo.pschr.3:1275131-1275194(+)	TcIL3000_3_2980-23-1uORF	0	NA	23	1	86	63	1194	0.0575721	0.0582004	0.2293523	0.6364831	NA	NA	NA	NA	NA	NA	NA	NA	159	48	0	129	0	NA	NA
>T.congo.pschr.3:1275179-1275194(+)	TcIL3000_3_2980-23-2uORF	0	NA	23	2	86	15	1194	0.106315	0.11101	0.0931235	0.33558246	NA	NA	NA	NA	NA	NA	NA	NA	0	0	0	0	0	NA	NA
>T.congo.pschr.3:1275022-1275145(+)	TcIL3000_3_2980-24-1uORF	0	NA	24	1	86	123	1243	0.0193392	0.0164841	0.20519572	0.6567443	NA	NA	NA	NA	NA	NA	NA	NA	159	48	0	129	0	NA	NA
>T.congo.pschr.3:1275121-1275145(+)	TcIL3000_3_2980-24-2uORF	0	NA	24	2	86	24	1243	0.135152	0.119099	0.11827033	0.42998788	NA	NA	NA	NA	NA	NA	NA	NA	0	0	0	0	0	NA	NA
>T.congo.pschr.3:1275096-1275135(+)	TcIL3000_3_2980-25-1uORF	0	NA	25	1	86	39	1253	0.0592737	0.0566401	0.15185404	0.48137176	NA	NA	NA	NA	NA	NA	NA	NA	159	48	0	129	0	NA	NA
>T.congo.pschr.3:1274978-1275017(+)	TcIL3000_3_2980-26-1uORF	0	NA	26	1	86	39	1371	0.0411948	0.037777	0.16036831	0.56328964	NA	NA	NA	NA	NA	NA	NA	NA	159	48	0	129	0	NA	NA
>T.congo.pschr.3:1274946-1274976(+)	TcIL3000_3_2980-27-1uORF	0	NA	27	1	86	30	1412	0.0751341	0.076688	0.1627214	0.53325856	NA	NA	NA	NA	NA	NA	NA	NA	159	48	0	129	0	NA	NA
>T.congo.pschr.3:1274831-1274963(+)	TcIL3000_3_2980-28-1uORF	0	NA	28	1	86	132	1425	0.0160758	0.0185921	0.21137051	0.67893875	NA	NA	NA	NA	NA	NA	NA	NA	159	48	0	129	0	NA	NA
>T.congo.pschr.3:1274900-1274963(+)	TcIL3000_3_2980-28-2uORF	0	NA	28	2	86	63	1425	0.039188	0.033884	0.17245845	0.61695915	NA	NA	NA	NA	NA	NA	NA	NA	0	0	0	0	0	NA	NA
>T.congo.pschr.3:1274841-1274862(+)	TcIL3000_3_2980-29-1uORF	0	NA	29	1	86	21	1526	0.116766	0.140311	0.14505763	0.44267952	NA	NA	NA	NA	NA	NA	NA	NA	159	48	0	129	0	NA	NA
>T.congo.pschr.3:1274811-1274835(+)	TcIL3000_3_2980-30-1uORF	0	NA	30	1	86	24	1553	0.132783	0.140678	0.14534315	0.41772118	NA	NA	NA	NA	NA	NA	NA	NA	159	48	0	129	0	NA	NA
>T.congo.pschr.3:1274820-1274835(+)	TcIL3000_3_2980-30-2uORF	0	NA	30	2	86	15	1553	0.168255	0.170077	0.07763402	0.2726284	NA	NA	NA	NA	NA	NA	NA	NA	0	0	0	0	0	NA	NA
>T.congo_bin:13960167-13962771(+)	NA	1	21	NA	NA	87	2604	NA	0.00353107	NA	0.8053609	NA	0	TcIL3000_0_52690-1-1,13960167,13960168,10	0	0	NA	NA	NA	NA	NA	NA	NA	NA	0	NA	NA
>T.congo_bin:2516960-2518838(+)	NA	1	1458	NA	NA	88	1878	NA	0.0116858	NA	0.773777	NA	TcIL3000_0_09630-1-1,2516960,2516961,21	TcIL3000_0_09630-1-1,2516960,2516961,13	TcIL3000_0_09630-1-1,2517953,2517954,12,TcIL3000_0_09630-1-2,2516960,2516961,46	TcIL3000_0_09630-1-1,2517953,2517954,15,TcIL3000_0_09630-1-2,2516960,2516961,24	NA	NA	NA	NA	NA	NA	NA	NA	0	NA	NA
>T.congo_bin:2518121-2518253(+)	TcIL3000_0_09630-1-1uORF	0	NA	1	1	88	132	165	0.0199728	0.0194529	0.20724206	0.7504123	NA	NA	NA	NA	NA	NA	NA	NA	21	13	58	39	0	NA	NA
>T.congo_bin:2518180-2518234(+)	TcIL3000_0_09630-2-1uORF	0	NA	2	1	88	54	184	0.0614533	0.0561901	0.18031116	0.6482021	NA	NA	NA	NA	NA	NA	NA	NA	21	13	58	39	0	NA	NA
>T.congo_bin:2518082-2518106(+)	TcIL3000_0_09630-3-1uORF	0	NA	3	1	88	24	312	0.113048	0.103085	0.10647533	0.3857671	NA	NA	NA	NA	NA	NA	NA	NA	21	13	58	39	0	NA	NA
>T.congo_bin:2517984-2518095(+)	TcIL3000_0_09630-4-1uORF	0	NA	4	1	88	111	323	0.0324638	0.0349343	0.19711518	0.67311525	NA	NA	NA	NA	NA	NA	NA	NA	21	13	58	39	0	NA	NA
>T.congo_bin:2517974-2518019(+)	TcIL3000_0_09630-5-1uORF	0	NA	5	1	88	45	399	0.0758467	0.0796164	0.20310307	0.63624704	NA	NA	NA	NA	NA	NA	NA	NA	21	13	58	39	0	NA	NA
>T.congo_bin:2518001-2518019(+)	TcIL3000_0_09630-5-2uORF	0	NA	5	2	88	18	399	0.173126	0.183303	0.10146722	0.4172478	NA	NA	NA	NA	NA	NA	NA	NA	0	0	0	0	0	NA	NA
>T.congo_bin:2517726-2517951(+)	TcIL3000_0_09630-6-1uORF	0	NA	6	1	88	225	467	0.0151717	0.0221495	0.23728389	0.68856	NA	NA	NA	NA	NA	NA	NA	NA	21	13	46	24	0	NA	NA
>T.congo_bin:2517891-2517951(+) # startcodon-overlaps-prev-endcodon	TcIL3000_0_09630-6-2uORF	0	NA	6	2	88	60	467	0.0344233	0.0365485	0.19730297	0.60060936	NA	NA	NA	NA	NA	NA	NA	NA	0	0	0	0	0	NA	NA
>T.congo_bin:2517766-2517892(+) # endcodon-overlaps-next-startcodon	TcIL3000_0_09630-7-1uORF	0	NA	7	1	88	126	526	0.0409479	0.0470102	0.2238924	0.7260828	NA	NA	NA	NA	NA	NA	NA	NA	21	13	46	24	0	NA	NA
>T.congo_bin:2517778-2517892(+) # endcodon-overlaps-next-startcodon	TcIL3000_0_09630-7-2uORF	0	NA	7	2	88	114	526	0.0428286	0.0499549	0.21944907	0.73249537	NA	NA	NA	NA	NA	NA	NA	NA	0	0	0	0	0	NA	NA
>T.congo_bin:2517608-2517794(+)	TcIL3000_0_09630-8-1uORF	0	NA	8	1	88	186	624	0.018829	0.0237024	0.2477174	0.75772434	NA	NA	NA	NA	NA	NA	NA	NA	21	13	46	24	0	NA	NA
>T.congo_bin:2517668-2517794(+)	TcIL3000_0_09630-8-2uORF	0	NA	8	2	88	126	624	0.0371307	0.0441088	0.24752147	0.7276687	NA	NA	NA	NA	NA	NA	NA	NA	0	0	0	0	0	NA	NA
>T.congo_bin:2517734-2517794(+)	TcIL3000_0_09630-8-3uORF	0	NA	8	3	88	60	624	0.0560696	0.0618007	0.21303456	0.6031636	NA	NA	NA	NA	NA	NA	NA	NA	0	0	0	0	0	NA	NA
>T.congo_bin:2517752-2517794(+)	TcIL3000_0_09630-8-4uORF	0	NA	8	4	88	42	624	0.0567733	0.0640338	0.18865602	0.52783257	NA	NA	NA	NA	NA	NA	NA	NA	0	0	0	0	0	NA	NA
>T.congo_bin:2517271-2517535(+)	TcIL3000_0_09630-9-1uORF	0	NA	9	1	88	264	883	0.00681267	0.0103069	0.22607668	0.7446645	NA	NA	NA	NA	NA	NA	NA	NA	21	13	46	24	0	NA	NA
>T.congo_bin:2517283-2517535(+)	TcIL3000_0_09630-9-2uORF	0	NA	9	2	88	252	883	0.00703028	0.0110038	0.22371694	0.75247335	NA	NA	NA	NA	NA	NA	NA	NA	0	0	0	0	0	NA	NA
>T.congo_bin:2517388-2517535(+) # startcodon-overlaps-prev-endcodon	TcIL3000_0_09630-9-3uORF	0	NA	9	3	88	147	883	0.00942379	0.0106925	0.21706216	0.7468146	NA	NA	NA	NA	NA	NA	NA	NA	0	0	0	0	0	NA	NA
>T.congo_bin:2517394-2517535(+)	TcIL3000_0_09630-9-4uORF	0	NA	9	4	88	141	883	0.009177	0.0102199	0.20839737	0.73879915	NA	NA	NA	NA	NA	NA	NA	NA	0	0	0	0	0	NA	NA
>T.congo_bin:2517434-2517443(+)	TcIL3000_0_09630-10-1uORF	0	NA	10	1	88	9	975	0.211182	0.214084	0.03603378	0.16741805	NA	NA	NA	NA	NA	NA	NA	NA	21	13	46	24	0	NA	NA
>T.congo_bin:2517401-2517419(+)	TcIL3000_0_09630-11-1uORF	0	NA	11	1	88	18	999	0.198499	0.198377	0.13504612	0.3841163	NA	NA	NA	NA	NA	NA	NA	NA	21	13	46	24	0	NA	NA
>T.congo_bin:2517410-2517419(+)	TcIL3000_0_09630-11-2uORF	0	NA	11	2	88	9	999	0.225713	0.223232	0.038686227	0.17585783	NA	NA	NA	NA	NA	NA	NA	NA	0	0	0	0	0	NA	NA
>T.congo_bin:2517305-2517389(+) # endcodon-overlaps-next-startcodon	TcIL3000_0_09630-12-1uORF	0	NA	12	1	88	84	1029	0.0533572	0.0589011	0.21666923	0.6846553	NA	NA	NA	NA	NA	NA	NA	NA	21	13	46	24	0	NA	NA
>T.congo_bin:2517347-2517389(+) # endcodon-overlaps-next-startcodon	TcIL3000_0_09630-12-2uORF	0	NA	12	2	88	42	1029	0.0520217	0.053792	0.17208636	0.6012453	NA	NA	NA	NA	NA	NA	NA	NA	0	0	0	0	0	NA	NA
>T.congo_bin:2517235-2517253(+)	TcIL3000_0_09630-13-1uORF	0	NA	13	1	88	18	1165	0.129795	0.129154	0.11240266	0.39262438	NA	NA	NA	NA	NA	NA	NA	NA	21	13	46	24	0	NA	NA
>T.congo_bin:2517182-2517230(+)	TcIL3000_0_09630-14-1uORF	0	NA	14	1	88	48	1188	0.0846122	0.0818989	0.13784075	0.5657742	NA	NA	NA	NA	NA	NA	NA	NA	21	13	46	24	0	NA	NA
>T.congo_bin:2517031-2517067(+)	TcIL3000_0_09630-15-1uORF	0	NA	15	1	88	36	1351	0.060218	0.0601004	0.107364185	0.5011257	NA	NA	NA	NA	NA	NA	NA	NA	21	13	46	24	0	NA	NA
>T.congo_bin:2516987-2517035(+)	TcIL3000_0_09630-16-1uORF	0	NA	16	1	88	48	1383	0.0602762	0.0663804	0.17515898	0.57342714	NA	NA	NA	NA	NA	NA	NA	NA	21	13	46	24	0	NA	NA
>T.congo.pschr.9:1074266-1076517(-)	NA	1	115	NA	NA	89	2251	NA	0.00146542	NA	0.809041	NA	TcIL3000_9_2950-1-1,1076421,1076422,49	TcIL3000_9_2950-1-1,1076421,1076422,43	TcIL3000_9_2950-1-1,1076421,1076422,138	TcIL3000_9_2950-1-1,1076421,1076422,61	NA	NA	NA	NA	NA	NA	NA	NA	0	NA	NA
>T.congo_bin:12449021-12449593(-)	NA	1	8	NA	NA	90	572	NA	0.0069069	NA	0.737122	NA	TcIL3000_0_47220-1-1,12449592,12449593,43	TcIL3000_0_47220-1-1,12449592,12449593,58	TcIL3000_0_47220-1-1,12449592,12449593,118	TcIL3000_0_47220-1-1,12449592,12449593,63	NA	NA	NA	NA	NA	NA	NA	NA	0	NA	NA
>T.congo.pschr.9:1874-3535(-)	NA	1	56	NA	NA	91	1661	NA	0.00208967	NA	0.7864301	NA	TcIL3000_9_20-1-1,3534,3535,32	TcIL3000_9_20-1-1,3534,3535,23	TcIL3000_9_20-1-1,3534,3535,110	TcIL3000_9_20-1-1,3534,3535,21	NA	NA	NA	NA	NA	NA	NA	NA	0	NA	NA
>T.congo.pschr.9:3513-3534(-)	TcIL3000_9_20-1-1uORF	0	NA	1	1	91	21	34	0.140754	0.138756	0.07565724	0.34782264	NA	NA	NA	NA	NA	NA	NA	NA	32	23	110	21	0	NA	NA
>T.congo_bin:5698716-5702015(-)	NA	1	1226	NA	NA	92	3299	NA	0.00493992	NA	0.77888566	NA	TcIL3000_0_21990-1-2,5700934,5700935,19,TcIL3000_0_21990-1-1,5701597,5701598,36	TcIL3000_0_21990-1-2,5700934,5700935,21,TcIL3000_0_21990-1-1,5701597,5701598,44	TcIL3000_0_21990-1-3,5700934,5700935,101,TcIL3000_0_21990-1-2,5701597,5701598,95,TcIL3000_0_21990-1-1,5702014,5702015,10	TcIL3000_0_21990-1-2,5700934,5700935,48,TcIL3000_0_21990-1-1,5701597,5701598,58	NA	NA	NA	NA	NA	NA	NA	NA	0	NA	NA
>T.congo_bin:5700919-5700967(-) # startcodon-overlaps-prev-endcodon	TcIL3000_0_21990-1-1uORF	0	NA	1	1	92	48	130	0.069919	0.0744192	0.19437087	0.61209106	NA	NA	NA	NA	NA	NA	NA	NA	36	44	95	58	0	NA	NA
>T.congo_bin:5700966-5700999(-) # endcodon-overlaps-next-startcodon	TcIL3000_0_21990-2-1uORF	0	NA	2	1	92	33	177	0.0631911	0.0685196	0.120937794	0.43358305	NA	NA	NA	NA	NA	NA	NA	NA	36	44	95	58	0	NA	NA
>T.congo_bin:5701025-5701184(-)	TcIL3000_0_21990-3-1uORF	0	NA	3	1	92	159	236	0.0114444	0.0160938	0.23140962	0.7148433	NA	NA	NA	NA	NA	NA	NA	NA	36	44	95	58	0	NA	NA
>T.congo_bin:5701025-5701133(-)	TcIL3000_0_21990-3-2uORF	0	NA	3	2	92	108	236	0.0270522	0.0353858	0.22597341	0.6959878	NA	NA	NA	NA	NA	NA	NA	NA	0	0	0	0	0	NA	NA
>T.congo_bin:5701053-5701080(-)	TcIL3000_0_21990-4-1uORF	0	NA	4	1	92	27	264	0.133955	0.126189	0.15244237	0.4680105	NA	NA	NA	NA	NA	NA	NA	NA	36	44	95	58	0	NA	NA
>T.congo_bin:5701084-5701180(-)	TcIL3000_0_21990-5-1uORF	0	NA	5	1	92	96	295	0.0257005	0.0352786	0.19222745	0.6296581	NA	NA	NA	NA	NA	NA	NA	NA	36	44	95	58	0	NA	NA
>T.congo_bin:5701297-5701405(-)	TcIL3000_0_21990-6-1uORF	0	NA	6	1	92	108	508	0.0339487	0.0386779	0.1921979	0.6408139	NA	NA	NA	NA	NA	NA	NA	NA	36	44	95	58	0	NA	NA
>T.congo_bin:5701319-5701382(-)	TcIL3000_0_21990-7-1uORF	0	NA	7	1	92	63	530	0.0437657	0.0454408	0.19326599	0.6513006	NA	NA	NA	NA	NA	NA	NA	NA	36	44	95	58	0	NA	NA
>T.congo_bin:5701341-5701497(-)	TcIL3000_0_21990-8-1uORF	0	NA	8	1	92	156	552	0.0202434	0.027873	0.20077385	0.73250455	NA	NA	NA	NA	NA	NA	NA	NA	36	44	95	58	0	NA	NA
>T.congo_bin:5701559-5701649(-)	TcIL3000_0_21990-9-1uORF	0	NA	9	1	92	90	770	0.0266056	0.0284933	0.19640858	0.6543597	NA	NA	NA	NA	NA	NA	NA	NA	0	0	0	0	0	NA	NA
>T.congo_bin:5701559-5701634(-)	TcIL3000_0_21990-9-2uORF	0	NA	9	2	92	75	770	0.027676	0.0291573	0.17665537	0.6134343	NA	NA	NA	NA	NA	NA	NA	NA	0	0	0	0	0	NA	NA
>T.congo_bin:5701559-5701586(-)	TcIL3000_0_21990-9-3uORF	0	NA	9	3	92	27	770	0.0652824	0.0712619	0.0892223	0.41324058	NA	NA	NA	NA	NA	NA	NA	NA	36	44	95	58	0	NA	NA
>T.congo_bin:5701593-5701608(-)	TcIL3000_0_21990-10-1uORF	0	NA	10	1	92	15	804	0.133335	0.128735	0.088253535	0.3391387	NA	NA	NA	NA	NA	NA	NA	NA	0	0	0	0	0	NA	NA
>T.congo_bin:5701608-5701869(-)	TcIL3000_0_21990-11-1uORF	0	NA	11	1	92	261	819	0.0179671	0.0212308	0.23294526	0.7102152	NA	NA	NA	NA	NA	NA	NA	NA	0	0	0	0	0	NA	NA
>T.congo_bin:5701608-5701674(-)	TcIL3000_0_21990-11-2uORF	0	NA	11	2	92	66	819	0.0518896	0.0563491	0.20082703	0.63033766	NA	NA	NA	NA	NA	NA	NA	NA	0	0	0	0	0	NA	NA
>T.congo_bin:5701608-5701671(-) # startcodon-overlaps-prev-endcodon	TcIL3000_0_21990-11-3uORF	0	NA	11	3	92	63	819	0.0515512	0.0563176	0.18604723	0.6166364	NA	NA	NA	NA	NA	NA	NA	NA	0	0	0	0	0	NA	NA
>T.congo_bin:5701670-5701778(-) # endcodon-overlaps-next-startcodon	TcIL3000_0_21990-12-1uORF	0	NA	12	1	92	108	881	0.0226125	0.0291747	0.20275691	0.5889756	NA	NA	NA	NA	NA	NA	NA	NA	0	0	0	0	0	NA	NA
>T.congo_bin:5701670-5701700(-) # endcodon-overlaps-next-startcodon	TcIL3000_0_21990-12-2uORF	0	NA	12	2	92	30	881	0.0438712	0.0556092	0.12905163	0.41358125	NA	NA	NA	NA	NA	NA	NA	NA	0	0	0	0	0	NA	NA
>T.congo_bin:5701781-5701787(-)	TcIL3000_0_21990-13-1uORF	0	NA	13	1	92	6	992	0.288798	0.288223	0.01708369	0.07863278	NA	NA	NA	NA	NA	NA	NA	NA	0	0	0	0	0	NA	NA
>T.congo_bin:5701792-5701804(-)	TcIL3000_0_21990-14-1uORF	0	NA	14	1	92	12	1003	0.198486	0.203621	0.0627651	0.192813	NA	NA	NA	NA	NA	NA	NA	NA	0	0	0	0	0	NA	NA
>T.congo_bin:5701838-5701943(-)	TcIL3000_0_21990-15-1uORF	0	NA	15	1	92	105	1049	0.0360535	0.0419425	0.24314843	0.7600172	NA	NA	NA	NA	NA	NA	NA	NA	0	0	0	0	0	NA	NA
>T.congo_bin:5701838-5701925(-)	TcIL3000_0_21990-15-2uORF	0	NA	15	2	92	87	1049	0.0450131	0.0496685	0.22849204	0.73802215	NA	NA	NA	NA	NA	NA	NA	NA	0	0	0	0	0	NA	NA
>T.congo_bin:5701838-5701895(-)	TcIL3000_0_21990-15-3uORF	0	NA	15	3	92	57	1049	0.0727473	0.0732522	0.18357883	0.6591208	NA	NA	NA	NA	NA	NA	NA	NA	0	0	0	0	0	NA	NA
>T.congo_bin:5701838-5701862(-)	TcIL3000_0_21990-15-4uORF	0	NA	15	4	92	24	1049	0.15179	0.144664	0.101078585	0.43023223	NA	NA	NA	NA	NA	NA	NA	NA	0	0	0	0	0	NA	NA
>T.congo_bin:5701838-5701859(-)	TcIL3000_0_21990-15-5uORF	0	NA	15	5	92	21	1049	0.137759	0.129898	0.07285638	0.3813948	NA	NA	NA	NA	NA	NA	NA	NA	0	0	0	0	0	NA	NA
>T.congo_bin:5701887-5701980(-)	TcIL3000_0_21990-16-1uORF	0	NA	16	1	92	93	1098	0.0291732	0.035632	0.21103653	0.68963325	NA	NA	NA	NA	NA	NA	NA	NA	0	0	0	0	0	NA	NA
>T.congo_bin:5701948-5701984(-)	TcIL3000_0_21990-17-1uORF	0	NA	17	1	92	36	1159	0.0554716	0.0500808	0.16978364	0.6015188	NA	NA	NA	NA	NA	NA	NA	NA	0	0	0	0	0	NA	NA
>T.congo_bin:5701980-5701992(-)	TcIL3000_0_21990-18-1uORF	0	NA	18	1	92	12	1191	0.257799	0.266871	0.055010937	0.19752948	NA	NA	NA	NA	NA	NA	NA	NA	0	0	0	0	0	NA	NA
>T.congo_bin:15833063-15834286(+)	NA	1	17	NA	NA	93	1223	NA	0.0053768	NA	0.80771905	NA	TcIL3000_0_60060-1-1,15833063,15833064,22	TcIL3000_0_60060-1-1,15833063,15833064,20	TcIL3000_0_60060-1-1,15833063,15833064,50	TcIL3000_0_60060-1-1,15833063,15833064,37	NA	NA	NA	NA	NA	NA	NA	NA	0	NA	NA
>T.congo.pschr.10:3741126-3741932(+)	NA	1	44	NA	NA	94	806	NA	0.0110127	NA	0.8049865	NA	TcIL3000_10_13630-1-1,3741126,3741127,23	TcIL3000_10_13630-1-1,3741126,3741127,32	TcIL3000_10_13630-1-1,3741126,3741127,92,TcIL3000_10_13630-1-2,3741133,3741134,13	TcIL3000_10_13630-1-1,3741126,3741127,50	NA	NA	NA	NA	NA	NA	NA	NA	0	NA	NA
>T.congo.pschr.4:1292520-1293742(-)	NA	1	166	NA	NA	95	1222	NA	0.00552541	NA	0.8021987	NA	TcIL3000_4_4200-1-1,1293741,1293742,13	0	TcIL3000_4_4200-1-1,1293741,1293742,29	TcIL3000_4_4200-1-1,1293741,1293742,13	NA	NA	NA	NA	NA	NA	NA	NA	0	NA	NA
>T.congo.pschr.10:663469-665712(+)	NA	1	53	NA	NA	96	2243	NA	0.00161241	NA	0.8090598	NA	TcIL3000_10_2150-1-1,663469,663470,75	TcIL3000_10_2150-1-1,663469,663470,137	TcIL3000_10_2150-1-1,663469,663470,309	TcIL3000_10_2150-1-1,663469,663470,128	0.414775	-0.868346	0.639972	-0.186401	NA	NA	NA	NA	0	NA	NA
>T.congo_bin:10017185-10018806(+)	NA	1	868	NA	NA	97	1621	NA	0.00604247	NA	0.8065581	NA	TcIL3000_0_37880-1-2,10017982,10017983,23,TcIL3000_0_37880-1-3,10017255,10017256,16,TcIL3000_0_37880-1-1,10017959,10017960,10	TcIL3000_0_37880-1-2,10017982,10017983,22,TcIL3000_0_37880-1-1,10017959,10017960,25	TcIL3000_0_37880-1-2,10017982,10017983,40,TcIL3000_0_37880-1-3,10017255,10017256,13,TcIL3000_0_37880-1-1,10017959,10017960,32	TcIL3000_0_37880-1-2,10017982,10017983,28,TcIL3000_0_37880-1-1,10017959,10017960,12	NA	NA	NA	NA	NA	NA	NA	NA	0	NA	NA
>T.congo_bin:10017889-10017958(+)	TcIL3000_0_37880-1-1uORF	0	NA	1	1	97	69	95	0.0788974	0.0934493	0.23228934	0.6540758	NA	NA	NA	NA	NA	NA	NA	NA	16	0	13	0	0	NA	NA
>T.congo_bin:10017606-10017882(+)	TcIL3000_0_37880-2-1uORF	0	NA	2	1	97	276	171	0.00598951	0.00822288	0.2473893	0.73975146	NA	NA	NA	NA	NA	NA	NA	NA	16	0	13	0	0	NA	NA
>T.congo_bin:10017675-10017882(+)	TcIL3000_0_37880-2-2uORF	0	NA	2	2	97	207	171	0.00846134	0.0111791	0.23830986	0.7148264	NA	NA	NA	NA	NA	NA	NA	NA	0	0	0	0	0	NA	NA
>T.congo_bin:10017738-10017882(+)	TcIL3000_0_37880-2-3uORF	0	NA	2	3	97	144	171	0.015142	0.0144919	0.22106926	0.6993694	NA	NA	NA	NA	NA	NA	NA	NA	0	0	0	0	0	NA	NA
>T.congo_bin:10017855-10017882(+)	TcIL3000_0_37880-2-4uORF	0	NA	2	4	97	27	171	0.0693347	0.0676931	0.1366408	0.4650504	NA	NA	NA	NA	NA	NA	NA	NA	0	0	0	0	0	NA	NA
>T.congo_bin:10017803-10017818(+)	TcIL3000_0_37880-3-1uORF	0	NA	3	1	97	15	235	0.149459	0.153284	0.07614178	0.31229213	NA	NA	NA	NA	NA	NA	NA	NA	16	0	13	0	0	NA	NA
>T.congo_bin:10017487-10017700(+)	TcIL3000_0_37880-4-1uORF	0	NA	4	1	97	213	353	0.0192948	0.0320715	0.2306428	0.72688246	NA	NA	NA	NA	NA	NA	NA	NA	16	0	13	0	0	NA	NA
>T.congo_bin:10017529-10017700(+)	TcIL3000_0_37880-4-2uORF	0	NA	4	2	97	171	353	0.0232082	0.0368966	0.22546932	0.7144811	NA	NA	NA	NA	NA	NA	NA	NA	0	0	0	0	0	NA	NA
>T.congo_bin:10017619-10017700(+)	TcIL3000_0_37880-4-3uORF	0	NA	4	3	97	81	353	0.0340209	0.0496423	0.19610952	0.6899552	NA	NA	NA	NA	NA	NA	NA	NA	0	0	0	0	0	NA	NA
>T.congo_bin:10017483-10017543(+)	TcIL3000_0_37880-5-1uORF	0	NA	5	1	97	60	510	0.0449407	0.0449916	0.18041292	0.5990008	NA	NA	NA	NA	NA	NA	NA	NA	16	0	13	0	0	NA	NA
>T.congo_bin:10017367-10017430(+)	TcIL3000_0_37880-6-1uORF	0	NA	6	1	97	63	623	0.0351925	0.0426885	0.15036519	0.5869621	NA	NA	NA	NA	NA	NA	NA	NA	16	0	13	0	0	NA	NA
>T.congo_bin:10017371-10017413(+)	TcIL3000_0_37880-7-1uORF	0	NA	7	1	97	42	640	0.0412835	0.049498	0.1651817	0.58643675	NA	NA	NA	NA	NA	NA	NA	NA	16	0	13	0	0	NA	NA
>T.congo_bin:10017273-10017306(+)	TcIL3000_0_37880-8-1uORF	0	NA	8	1	97	33	747	0.0698111	0.0728533	0.14113335	0.4872905	NA	NA	NA	NA	NA	NA	NA	NA	16	0	13	0	0	NA	NA
>T.congo.pschr.11:2462157-2463954(+)	NA	1	591	NA	NA	98	1797	NA	0.00232419	NA	0.7971193	NA	TcIL3000_11_8980-1-1,2462696,2462697,31,TcIL3000_11_8980-1-3,2462398,2462399,31,TcIL3000_11_8980-1-2,2462157,2462158,15	TcIL3000_11_8980-1-1,2462696,2462697,133,TcIL3000_11_8980-1-3,2462398,2462399,31,TcIL3000_11_8980-1-2,2462699,2462700,44	TcIL3000_11_8980-1-4,2462398,2462399,143,TcIL3000_11_8980-1-1,2462696,2462697,377,TcIL3000_11_8980-1-3,2462157,2462158,14,TcIL3000_11_8980-1-2,2462699,2462700,124	TcIL3000_11_8980-1-1,2462696,2462697,28,TcIL3000_11_8980-1-2,2462157,2462158,22	NA	NA	NA	NA	NA	NA	NA	NA	0	NA	NA
>T.congo.pschr.11:2462533-2462599(+)	TcIL3000_11_8980-1-1uORF	0	NA	1	1	98	66	149	0.0309508	0.037747	0.16076484	0.6200907	NA	NA	NA	NA	NA	NA	NA	NA	31	31	143	22	0	NA	NA
>T.congo.pschr.11:2462528-2462549(+)	TcIL3000_11_8980-2-1uORF	0	NA	2	1	98	21	199	0.140622	0.14785	0.13111196	0.42170444	NA	NA	NA	NA	NA	NA	NA	NA	31	31	143	22	0	NA	NA
>T.congo.pschr.11:2462289-2462403(+)	TcIL3000_11_8980-3-1uORF	0	NA	3	1	98	114	345	0.0276892	0.0402312	0.21746618	0.70055914	NA	NA	NA	NA	NA	NA	NA	NA	0	0	0	22	0	NA	NA
>T.congo.pschr.11:2462346-2462403(+)	TcIL3000_11_8980-3-2uORF	0	NA	3	2	98	57	345	0.0291666	0.0364584	0.1954888	0.6341961	NA	NA	NA	NA	NA	NA	NA	NA	0	0	0	0	0	NA	NA
>T.congo.pschr.11:2462162-2462195(+)	TcIL3000_11_8980-4-1uORF	0	NA	4	1	98	33	553	0.113047	0.131037	0.13539985	0.49806213	NA	NA	NA	NA	NA	NA	NA	NA	0	0	0	22	0	NA	NA
>T.congo.pschr.3:1234095-1235843(-)	NA	1	158	NA	NA	99	1748	NA	0.00545448	NA	0.8183521	NA	TcIL3000_3_2930-1-1,1235842,1235843,33	TcIL3000_3_2930-1-1,1235842,1235843,47	TcIL3000_3_2930-1-2,1235797,1235798,14,TcIL3000_3_2930-1-1,1235842,1235843,144	TcIL3000_3_2930-1-1,1235842,1235843,26	NA	NA	NA	NA	NA	NA	NA	NA	0	NA	NA
>T.congo_bin:9617946-9618574(-)	NA	1	28	NA	NA	100	628	NA	0.00540668	NA	0.78229946	NA	TcIL3000_0_36460-1-1,9618573,9618574,194	TcIL3000_0_36460-1-1,9618573,9618574,83	TcIL3000_0_36460-1-1,9618573,9618574,193	TcIL3000_0_36460-1-1,9618573,9618574,201	NA	NA	NA	NA	NA	NA	NA	NA	0	NA	NA
>T.congo.pschr.11:3853655-3854457(+)	NA	1	25	NA	NA	101	802	NA	0.00488697	NA	0.78311056	NA	TcIL3000_11_14150-1-1,3853655,3853656,34	TcIL3000_11_14150-1-1,3853655,3853656,37	TcIL3000_11_14150-1-1,3853655,3853656,137,TcIL3000_11_14150-1-2,3853664,3853665,13	TcIL3000_11_14150-1-1,3853655,3853656,77	NA	NA	NA	NA	NA	NA	NA	NA	0	NA	NA
>T.congo_bin:3110953-3116398(+)	NA	1	1188	NA	NA	102	5445	NA	0.0032586	NA	0.7950812	NA	TcIL3000_0_11980-1-3,3111678,3111679,18,TcIL3000_0_11980-1-2,3111655,3111656,10,TcIL3000_0_11980-1-1,3110953,3110954,31	TcIL3000_0_11980-1-2,3111678,3111679,18,TcIL3000_0_11980-1-1,3111655,3111656,17	TcIL3000_0_11980-1-3,3111678,3111679,27,TcIL3000_0_11980-1-2,3110953,3110954,22,TcIL3000_0_11980-1-1,3111655,3111656,41	TcIL3000_0_11980-1-1,3111678,3111679,19	NA	NA	NA	NA	NA	NA	NA	NA	0	NA	NA
>T.congo_bin:3111880-3116398(+) # endcodon-in-cds	TcIL3000_0_11980-1-1uORF	0	NA	1	1	102	4518	-4257	0.00524741	0.00308147	0.23627071	0.794807	NA	NA	NA	NA	NA	NA	NA	NA	18	18	27	19	0	NA	NA
>T.congo_bin:3111901-3116398(+) # endcodon-in-cds	TcIL3000_0_11980-1-2uORF	0	NA	1	2	102	4497	-4257	0.00530767	0.00315001	0.23612298	0.7946563	NA	NA	NA	NA	NA	NA	NA	NA	0	0	0	0	0	NA	NA
>T.congo_bin:3112034-3112124(+)	TcIL3000_0_11980-2-1uORF	0	NA	2	1	102	90	17	0.033871	0.0431366	0.18163456	0.62686944	NA	NA	NA	NA	NA	NA	NA	NA	18	18	27	19	0	NA	NA
>T.congo_bin:3112097-3112124(+)	TcIL3000_0_11980-2-2uORF	0	NA	2	2	102	27	17	0.103591	0.104947	0.10610191	0.41283473	NA	NA	NA	NA	NA	NA	NA	NA	0	0	0	0	0	NA	NA
>T.congo_bin:3112106-3112124(+)	TcIL3000_0_11980-2-3uORF	0	NA	2	3	102	18	17	0.13085	0.132438	0.060195476	0.30691928	NA	NA	NA	NA	NA	NA	NA	NA	0	0	0	0	0	NA	NA
>T.congo_bin:3111749-3111974(+)	TcIL3000_0_11980-3-1uORF	0	NA	3	1	102	225	167	0.0214648	0.017129	0.20390141	0.725515	NA	NA	NA	NA	NA	NA	NA	NA	18	18	27	19	0	NA	NA
>T.congo_bin:3111833-3111974(+)	TcIL3000_0_11980-3-2uORF	0	NA	3	2	102	141	167	0.0325302	0.0307494	0.18937352	0.6728482	NA	NA	NA	NA	NA	NA	NA	NA	0	0	0	0	0	NA	NA
>T.congo_bin:3111852-3111927(+)	TcIL3000_0_11980-4-1uORF	0	NA	4	1	102	75	214	0.0382293	0.0405332	0.16894503	0.5812456	NA	NA	NA	NA	NA	NA	NA	NA	18	18	27	19	0	NA	NA
>T.congo_bin:3111816-3111852(+)	TcIL3000_0_11980-5-1uORF	0	NA	5	1	102	36	289	0.080506	0.0839612	0.17595194	0.49593854	NA	NA	NA	NA	NA	NA	NA	NA	18	18	27	19	0	NA	NA
>T.congo_bin:3111840-3111852(+)	TcIL3000_0_11980-5-2uORF	0	NA	5	2	102	12	289	0.178594	0.178503	0.063262835	0.24162261	NA	NA	NA	NA	NA	NA	NA	NA	0	0	0	0	0	NA	NA
>T.congo_bin:3111586-3111820(+)	TcIL3000_0_11980-6-1uORF	0	NA	6	1	102	234	321	0.02217	0.0300243	0.21091741	0.70066094	NA	NA	NA	NA	NA	NA	NA	NA	0	0	0	0	0	NA	NA
>T.congo_bin:3111399-3111579(+)	TcIL3000_0_11980-7-1uORF	0	NA	7	1	102	180	562	0.0131395	0.0140964	0.22906566	0.7074112	NA	NA	NA	NA	NA	NA	NA	NA	0	0	0	0	0	NA	NA
>T.congo_bin:3111435-3111579(+)	TcIL3000_0_11980-7-2uORF	0	NA	7	2	102	144	562	0.015142	0.0144919	0.22106926	0.6993694	NA	NA	NA	NA	NA	NA	NA	NA	0	0	0	0	0	NA	NA
>T.congo_bin:3111552-3111579(+)	TcIL3000_0_11980-7-3uORF	0	NA	7	3	102	27	562	0.0693347	0.0676931	0.1366408	0.4650504	NA	NA	NA	NA	NA	NA	NA	NA	0	0	0	0	0	NA	NA
>T.congo_bin:3111500-3111515(+)	TcIL3000_0_11980-8-1uORF	0	NA	8	1	102	15	626	0.149459	0.153284	0.07614178	0.31229213	NA	NA	NA	NA	NA	NA	NA	NA	0	0	0	0	0	NA	NA
>T.congo_bin:3111313-3111397(+)	TcIL3000_0_11980-9-1uORF	0	NA	9	1	102	84	744	0.0474096	0.0563737	0.20969887	0.66258013	NA	NA	NA	NA	NA	NA	NA	NA	0	0	0	0	0	NA	NA
>T.congo_bin:3111373-3111397(+)	TcIL3000_0_11980-9-2uORF	0	NA	9	2	102	24	744	0.146743	0.160443	0.10040493	0.39863607	NA	NA	NA	NA	NA	NA	NA	NA	0	0	0	0	0	NA	NA
>T.congo_bin:3111300-3111357(+)	TcIL3000_0_11980-10-1uORF	0	NA	10	1	102	57	784	0.0625639	0.0697689	0.22613744	0.66022134	NA	NA	NA	NA	NA	NA	NA	NA	0	0	0	0	0	NA	NA
>T.congo_bin:3111184-3111304(+)	TcIL3000_0_11980-11-1uORF	0	NA	11	1	102	120	837	0.0264029	0.034984	0.22199288	0.66154116	NA	NA	NA	NA	NA	NA	NA	NA	0	0	0	0	0	NA	NA
>T.congo_bin:3111226-3111304(+)	TcIL3000_0_11980-11-2uORF	0	NA	11	2	102	78	837	0.0276295	0.0387422	0.20141397	0.60202026	NA	NA	NA	NA	NA	NA	NA	NA	0	0	0	0	0	NA	NA
>T.congo_bin:3111268-3111304(+)	TcIL3000_0_11980-11-3uORF	0	NA	11	3	102	36	837	0.0554854	0.0697527	0.14674795	0.47018424	NA	NA	NA	NA	NA	NA	NA	NA	0	0	0	0	0	NA	NA
>T.congo_bin:3111180-3111240(+)	TcIL3000_0_11980-12-1uORF	0	NA	12	1	102	60	901	0.0428957	0.0452274	0.18380678	0.60111755	NA	NA	NA	NA	NA	NA	NA	NA	0	0	0	0	0	NA	NA
>T.congo_bin:3111130-3111154(+)	TcIL3000_0_11980-13-1uORF	0	NA	13	1	102	24	987	0.105816	0.106217	0.13861981	0.41849986	NA	NA	NA	NA	NA	NA	NA	NA	0	0	0	0	0	NA	NA
>T.congo_bin:3111106-3111127(+)	TcIL3000_0_11980-14-1uORF	0	NA	14	1	102	21	1014	0.112342	0.119287	0.04496122	0.28050348	NA	NA	NA	NA	NA	NA	NA	NA	0	0	0	0	0	NA	NA
>T.congo_bin:3111068-3111110(+)	TcIL3000_0_11980-15-1uORF	0	NA	15	1	102	42	1031	0.0412835	0.049498	0.16370063	0.563903	NA	NA	NA	NA	NA	NA	NA	NA	0	0	0	0	0	NA	NA
>T.congo.pschr.8:837404-838916(+)	NA	1	87	NA	NA	103	1512	NA	0.00122816	NA	0.8146096	NA	TcIL3000_8_3130-1-1,837404,837405,14	TcIL3000_8_3130-1-1,837404,837405,21	TcIL3000_8_3130-1-1,837404,837405,34	TcIL3000_8_3130-1-1,837404,837405,18	NA	NA	NA	NA	NA	NA	NA	NA	0	NA	NA
>T.congo.pschr.8:837453-837480(+)	TcIL3000_8_3130-1-1uORF	0	NA	1	1	103	27	11	0.108603	0.103493	0.14204638	0.48046148	NA	NA	NA	NA	NA	NA	NA	NA	14	21	34	18	0	NA	NA
>T.congo.pschr.6:8057-9325(-)	NA	1	749	NA	NA	104	1268	NA	0.00907096	NA	0.77726233	NA	TcIL3000_6_50-1-1,9324,9325,60	TcIL3000_6_50-1-1,9324,9325,93	TcIL3000_6_50-1-2,9323,9324,15,TcIL3000_6_50-1-1,9324,9325,136	TcIL3000_6_50-1-1,9324,9325,63	NA	NA	NA	NA	NA	NA	NA	NA	0	NA	NA
>T.congo.pschr.6:8556-8649(-) # endcodon-in-cds	TcIL3000_6_50-1-1uORF	0	NA	1	1	104	93	-20	0.0361596	0.0391519	0.2141823	0.6884852	NA	NA	NA	NA	NA	NA	NA	NA	60	93	15	63	0	NA	NA
>T.congo.pschr.6:8556-8637(-) # endcodon-in-cds	TcIL3000_6_50-1-2uORF	0	NA	1	2	104	81	-20	0.0327536	0.0355933	0.19979906	0.66285574	NA	NA	NA	NA	NA	NA	NA	NA	0	0	0	0	0	NA	NA
>T.congo.pschr.6:8556-8634(-) # endcodon-in-cds	TcIL3000_6_50-1-3uORF	0	NA	1	3	104	78	-20	0.0319563	0.0349816	0.18779896	0.6524549	NA	NA	NA	NA	NA	NA	NA	NA	0	0	0	0	0	NA	NA
>T.congo.pschr.6:8575-9049(-) # endcodon-overlaps-cdsstart	TcIL3000_6_50-2-1uORF	0	NA	2	1	104	474	-1	0.0134313	0.0093325	0.23193586	0.76245034	NA	NA	NA	NA	NA	NA	NA	NA	60	93	15	63	0	NA	NA
>T.congo.pschr.6:8575-8809(-) # endcodon-overlaps-cdsstart	TcIL3000_6_50-2-2uORF	0	NA	2	2	104	234	-1	0.0154895	0.00979934	0.21404275	0.73859787	NA	NA	NA	NA	NA	NA	NA	NA	0	0	0	0	0	NA	NA
>T.congo.pschr.6:8579-8591(-)	TcIL3000_6_50-3-1uORF	0	NA	3	1	104	12	3	0.176428	0.19015	0.07179969	0.25584903	NA	NA	NA	NA	NA	NA	NA	NA	60	93	15	63	0	NA	NA
>T.congo.pschr.6:8691-8712(-)	TcIL3000_6_50-4-1uORF	0	NA	4	1	104	21	115	0.0912424	0.0902692	0.0729432	0.35749602	NA	NA	NA	NA	NA	NA	NA	NA	60	93	15	63	0	NA	NA
>T.congo.pschr.6:8819-8921(-)	TcIL3000_6_50-5-1uORF	0	NA	5	1	104	102	243	0.0489447	0.0505507	0.2276488	0.7246135	NA	NA	NA	NA	NA	NA	NA	NA	60	93	15	63	0	NA	NA
>T.congo.pschr.6:8819-8897(-)	TcIL3000_6_50-5-2uORF	0	NA	5	2	104	78	243	0.0525055	0.0570974	0.21074246	0.69757515	NA	NA	NA	NA	NA	NA	NA	NA	0	0	0	0	0	NA	NA
>T.congo.pschr.6:8841-8889(-)	TcIL3000_6_50-6-1uORF	0	NA	6	1	104	48	265	0.0651059	0.0683261	0.15827632	0.61471677	NA	NA	NA	NA	NA	NA	NA	NA	60	93	15	63	0	NA	NA
>T.congo.pschr.6:9003-9042(-)	TcIL3000_6_50-7-1uORF	0	NA	7	1	104	39	427	0.0399485	0.0407545	0.16775186	0.6076774	NA	NA	NA	NA	NA	NA	NA	NA	60	93	15	63	0	NA	NA
>T.congo.pschr.6:9045-9225(-)	TcIL3000_6_50-8-1uORF	0	NA	8	1	104	180	469	0.0247386	0.0270867	0.21035826	0.71326476	NA	NA	NA	NA	NA	NA	NA	NA	60	93	15	63	0	NA	NA
>T.congo.pschr.6:9059-9071(-)	TcIL3000_6_50-9-1uORF	0	NA	9	1	104	12	483	0.195054	0.190078	0.07326968	0.2634681	NA	NA	NA	NA	NA	NA	NA	NA	60	93	15	63	0	NA	NA
>T.congo.pschr.6:9104-9209(-)	TcIL3000_6_50-10-1uORF	0	NA	10	1	104	105	528	0.0318376	0.0319414	0.18965633	0.67082316	NA	NA	NA	NA	NA	NA	NA	NA	60	93	15	63	0	NA	NA
>T.congo.pschr.6:9104-9152(-)	TcIL3000_6_50-10-2uORF	0	NA	10	2	104	48	528	0.0405948	0.0459893	0.1493388	0.56364274	NA	NA	NA	NA	NA	NA	NA	NA	0	0	0	0	0	NA	NA
>T.congo.pschr.6:9307-9322(-)	TcIL3000_6_50-11-1uORF	0	NA	11	1	104	15	731	0.243046	0.24824	0.086325146	0.32251012	NA	NA	NA	NA	NA	NA	NA	NA	60	93	15	63	0	NA	NA
>T.congo.pschr.8:472376-473753(-)	NA	1	150	NA	NA	105	1377	NA	0.0060909	NA	0.807882	NA	0	TcIL3000_8_1750-1-1,473678,473679,26	TcIL3000_8_1750-1-2,473749,473750,12,TcIL3000_8_1750-1-3,473678,473679,107,TcIL3000_8_1750-1-1,473752,473753,31	TcIL3000_8_1750-1-1,473678,473679,17	1.1871	2.72382	-2.69465	-1.21626	NA	NA	NA	NA	0	NA	NA
>T.congo.pschr.8:473529-473745(-) # endcodon-in-cds	TcIL3000_8_1750-1-1uORF	0	NA	1	1	105	216	-74	0.0125963	0.0159287	0.22595839	0.74166816	NA	NA	NA	NA	NA	NA	NA	NA	0	0	12	0	0	NA	NA
>T.congo.pschr.6:160766-163718(-)	NA	1	66	NA	NA	106	2952	NA	0.00734442	NA	0.79849017	NA	TcIL3000_6_510-1-1,163717,163718,21	TcIL3000_6_510-1-1,163717,163718,18	TcIL3000_6_510-1-1,163717,163718,55	TcIL3000_6_510-1-1,163717,163718,27	NA	NA	NA	NA	NA	NA	NA	NA	0	NA	NA
>T.congo_bin:2568534-2572317(+)	NA	1	48	NA	NA	107	3783	NA	0.00141371	NA	0.83759236	NA	TcIL3000_0_09840-1-1,2568534,2568535,20	TcIL3000_0_09840-1-1,2568534,2568535,33	TcIL3000_0_09840-1-1,2568534,2568535,74	TcIL3000_0_09840-1-1,2568534,2568535,28	NA	NA	NA	NA	NA	NA	NA	NA	0	2	TcIL3000_0_09840,TcIL3000_0_09850
>T.congo_bin:11855922-11858163(+)	NA	1	573	NA	NA	108	2241	NA	0.00222017	NA	0.80914396	NA	0	0	0	0	NA	NA	NA	NA	NA	NA	NA	NA	0	NA	NA
>T.congo_bin:11856397-11856511(+) # endcodon-in-cds	TcIL3000_0_44870-1-1uORF	0	NA	1	1	108	114	-16	0.0632033	0.071162	0.18823348	0.65113413	NA	NA	NA	NA	NA	NA	NA	NA	20	33	74	28	0	NA	NA
>T.congo_bin:11856406-11856511(+) # endcodon-in-cds	TcIL3000_0_44870-1-2uORF	0	NA	1	2	108	105	-16	0.075063	0.0835536	0.18665873	0.6545043	NA	NA	NA	NA	NA	NA	NA	NA	0	0	0	0	0	NA	NA
>T.congo_bin:11856368-11856401(+)	TcIL3000_0_44870-2-1uORF	0	NA	2	1	108	33	94	0.108735	0.114857	0.15423052	0.525845	NA	NA	NA	NA	NA	NA	NA	NA	20	33	74	28	0	NA	NA
>T.congo_bin:11856358-11856367(+)	TcIL3000_0_44870-3-1uORF	0	NA	3	1	108	9	128	0.228827	0.24418	0.013074846	0.1158119	NA	NA	NA	NA	NA	NA	NA	NA	20	33	74	28	0	NA	NA
>T.congo_bin:11856155-11856254(+)	TcIL3000_0_44870-4-1uORF	0	NA	4	1	108	99	241	0.0385172	0.0475278	0.19693838	0.66622424	NA	NA	NA	NA	NA	NA	NA	NA	20	33	74	28	0	NA	NA
>T.congo_bin:11856100-11856208(+)	TcIL3000_0_44870-5-1uORF	0	NA	5	1	108	108	287	0.0285559	0.0311206	0.2238104	0.71101004	NA	NA	NA	NA	NA	NA	NA	NA	20	33	74	28	0	NA	NA
>T.congo_bin:11856081-11856135(+)	TcIL3000_0_44870-6-1uORF	0	NA	6	1	108	54	360	0.049938	0.0492286	0.20484437	0.6709796	NA	NA	NA	NA	NA	NA	NA	NA	20	33	74	28	0	NA	NA
>T.congo_bin:11856065-11856116(+)	TcIL3000_0_44870-7-1uORF	0	NA	7	1	108	51	379	0.0594663	0.0567448	0.19379476	0.62877136	NA	NA	NA	NA	NA	NA	NA	NA	20	33	74	28	0	NA	NA
>T.congo_bin:11856058-11856085(+)	TcIL3000_0_44870-8-1uORF	0	NA	8	1	108	27	410	0.0901871	0.0831821	0.14139056	0.4640174	NA	NA	NA	NA	NA	NA	NA	NA	20	33	74	28	0	NA	NA
>T.congo_bin:11855970-11856036(+)	TcIL3000_0_44870-9-1uORF	0	NA	9	1	108	66	459	0.0597557	0.0500157	0.19743918	0.6514508	NA	NA	NA	NA	NA	NA	NA	NA	20	33	74	28	0	NA	NA
>T.congo_bin:11855974-11856016(+)	TcIL3000_0_44870-10-1uORF	0	NA	10	1	108	42	479	0.0944351	0.089602	0.19673292	0.58333945	NA	NA	NA	NA	NA	NA	NA	NA	20	33	74	28	0	NA	NA
>T.congo_bin:11855995-11856016(+)	TcIL3000_0_44870-10-2uORF	0	NA	10	2	108	21	479	0.194449	0.189987	0.13676167	0.45353144	NA	NA	NA	NA	NA	NA	NA	NA	0	0	0	0	0	NA	NA
>T.congo_bin:11856007-11856016(+)	TcIL3000_0_44870-10-3uORF	0	NA	10	3	108	9	479	0.225713	0.223232	0.038686227	0.17585783	NA	NA	NA	NA	NA	NA	NA	NA	0	0	0	0	0	NA	NA
>T.congo_bin:11855924-11855978(+)	TcIL3000_0_44870-11-1uORF	0	NA	11	1	108	54	517	0.115379	0.102804	0.20502144	0.6014198	NA	NA	NA	NA	NA	NA	NA	NA	20	33	74	28	0	NA	NA
>T.congo.pschr.1:513081-513393(+)	NA	1	21	NA	NA	109	312	NA	0.0173077	NA	0.7662185	NA	TcIL3000_1_1410-1-1,513081,513082,49	TcIL3000_1_1410-1-1,513081,513082,35	TcIL3000_1_1410-1-2,513094,513095,13,TcIL3000_1_1410-1-1,513081,513082,100	TcIL3000_1_1410-1-2,513094,513095,17,TcIL3000_1_1410-1-1,513081,513082,67	NA	NA	NA	NA	NA	NA	NA	NA	0	NA	NA
>T.congo.pschr.9:1072721-1073882(-)	NA	1	99	NA	NA	110	1161	NA	0.00531	NA	0.81472534	NA	TcIL3000_9_2940-1-1,1073880,1073881,47	TcIL3000_9_2940-1-1,1073880,1073881,86	TcIL3000_9_2940-1-1,1073880,1073881,107	TcIL3000_9_2940-1-1,1073880,1073881,87	NA	NA	NA	NA	NA	NA	NA	NA	0	NA	NA
>T.congo.pschr.10:800643-802655(+)	NA	1	1544	NA	NA	111	2012	NA	0.00765976	NA	0.80855364	NA	TcIL3000_10_2710-1-1,800679,800680,13,TcIL3000_10_2710-1-2,801712,801713,116	TcIL3000_10_2710-1-1,801712,801713,97,TcIL3000_10_2710-1-2,802179,802180,17	TcIL3000_10_2710-1-1,800679,800680,21,TcIL3000_10_2710-1-3,801712,801713,191,TcIL3000_10_2710-1-2,802186,802187,11,TcIL3000_10_2710-1-5,802179,802180,78,TcIL3000_10_2710-1-4,802160,802161,24,TcIL3000_10_2710-1-6,801740,801741,10	TcIL3000_10_2710-1-1,802179,802180,29,TcIL3000_10_2710-1-2,801712,801713,76	NA	NA	NA	NA	NA	NA	NA	NA	0	NA	NA
>T.congo.pschr.10:802072-802132(+)	TcIL3000_10_2710-1-1uORF	0	NA	1	1	111	60	55	0.110986	0.127743	0.17320138	0.61924994	NA	NA	NA	NA	NA	NA	NA	NA	129	97	212	76	0	NA	NA
>T.congo.pschr.10:801939-802020(+)	TcIL3000_10_2710-2-1uORF	0	NA	2	1	111	81	167	0.0302576	0.034014	0.16463321	0.60093594	NA	NA	NA	NA	NA	NA	NA	NA	129	97	212	76	0	NA	NA
>T.congo.pschr.10:801854-801983(+)	TcIL3000_10_2710-3-1uORF	0	NA	3	1	111	129	204	0.0265135	0.0328454	0.19049828	0.69954294	NA	NA	NA	NA	NA	NA	NA	NA	129	97	212	76	0	NA	NA
>T.congo.pschr.10:801742-801754(+)	TcIL3000_10_2710-4-1uORF	0	NA	4	1	111	12	433	0.183213	0.188816	0.0628156	0.24979424	NA	NA	NA	NA	NA	NA	NA	NA	129	97	212	76	0	NA	NA
>T.congo.pschr.10:801575-801746(+)	TcIL3000_10_2710-5-1uORF	0	NA	5	1	111	171	441	0.0309885	0.0455434	0.25119883	0.74083346	NA	NA	NA	NA	NA	NA	NA	NA	13	0	21	0	0	NA	NA
>T.congo.pschr.10:801699-801705(+)	TcIL3000_10_2710-6-1uORF	0	NA	6	1	111	6	482	0.288798	0.288223	0.01708369	0.07863278	NA	NA	NA	NA	NA	NA	NA	NA	13	0	21	0	0	NA	NA
>T.congo.pschr.10:801558-801684(+)	TcIL3000_10_2710-7-1uORF	0	NA	7	1	111	126	503	0.0359866	0.0479989	0.2521456	0.69347465	NA	NA	NA	NA	NA	NA	NA	NA	13	0	21	0	0	NA	NA
>T.congo.pschr.10:801510-801558(+)	TcIL3000_10_2710-8-1uORF	0	NA	8	1	111	48	629	0.0631275	0.0728118	0.19458443	0.64428365	NA	NA	NA	NA	NA	NA	NA	NA	13	0	21	0	0	NA	NA
>T.congo.pschr.10:801430-801457(+)	TcIL3000_10_2710-9-1uORF	0	NA	9	1	111	27	730	0.0897442	0.0830082	0.13976131	0.5121067	NA	NA	NA	NA	NA	NA	NA	NA	13	0	21	0	0	NA	NA
>T.congo.pschr.10:801222-801402(+)	TcIL3000_10_2710-10-1uORF	0	NA	10	1	111	180	785	0.021265	0.0287374	0.22627294	0.7216483	NA	NA	NA	NA	NA	NA	NA	NA	13	0	21	0	0	NA	NA
>T.congo.pschr.10:801110-801215(+)	TcIL3000_10_2710-11-1uORF	0	NA	11	1	111	105	972	0.0315067	0.0374408	0.20733641	0.5893172	NA	NA	NA	NA	NA	NA	NA	NA	13	0	21	0	0	NA	NA
>T.congo.pschr.10:800813-801104(+)	TcIL3000_10_2710-12-1uORF	0	NA	12	1	111	291	1083	0.0134668	0.0157705	0.24536596	0.703526	NA	NA	NA	NA	NA	NA	NA	NA	13	0	21	0	0	NA	NA
>T.congo.pschr.10:800837-801104(+)	TcIL3000_10_2710-12-2uORF	0	NA	12	2	111	267	1083	0.0152763	0.0163191	0.2413751	0.6933266	NA	NA	NA	NA	NA	NA	NA	NA	0	0	0	0	0	NA	NA
>T.congo.pschr.10:800876-801104(+)	TcIL3000_10_2710-12-3uORF	0	NA	12	3	111	228	1083	0.0201723	0.0202512	0.23508386	0.6840012	NA	NA	NA	NA	NA	NA	NA	NA	0	0	0	0	0	NA	NA
>T.congo.pschr.10:800939-801104(+)	TcIL3000_10_2710-12-4uORF	0	NA	12	4	111	165	1083	0.0233368	0.0255325	0.23253812	0.6767329	NA	NA	NA	NA	NA	NA	NA	NA	0	0	0	0	0	NA	NA
>T.congo.pschr.10:801029-801104(+)	TcIL3000_10_2710-12-5uORF	0	NA	12	5	111	75	1083	0.0718873	0.075812	0.1935439	0.5929254	NA	NA	NA	NA	NA	NA	NA	NA	0	0	0	0	0	NA	NA
>T.congo.pschr.10:801089-801104(+)	TcIL3000_10_2710-12-6uORF	0	NA	12	6	111	15	1083	0.212965	0.207581	0.08223432	0.27707553	NA	NA	NA	NA	NA	NA	NA	NA	0	0	0	0	0	NA	NA
>T.congo.pschr.10:801046-801073(+)	TcIL3000_10_2710-13-1uORF	0	NA	13	1	111	27	1114	0.069982	0.0618081	0.109105945	0.45249015	NA	NA	NA	NA	NA	NA	NA	NA	13	0	21	0	0	NA	NA
>T.congo.pschr.10:800997-801009(+)	TcIL3000_10_2710-14-1uORF	0	NA	14	1	111	12	1178	0.205865	0.205343	0.06629148	0.20966132	NA	NA	NA	NA	NA	NA	NA	NA	13	0	21	0	0	NA	NA
>T.congo.pschr.10:800910-800922(+)	TcIL3000_10_2710-15-1uORF	0	NA	15	1	111	12	1265	0.32832	0.330336	0.04428676	0.21510378	NA	NA	NA	NA	NA	NA	NA	NA	13	0	21	0	0	NA	NA
>T.congo.pschr.10:800916-800922(+)	TcIL3000_10_2710-15-2uORF	0	NA	15	2	111	6	1265	0.288798	0.288223	0.0034167378	0.04673599	NA	NA	NA	NA	NA	NA	NA	NA	0	0	0	0	0	NA	NA
>T.congo.pschr.10:800765-800777(+)	TcIL3000_10_2710-16-1uORF	0	NA	16	1	111	12	1410	0.172067	0.184986	0.028134584	0.19993077	NA	NA	NA	NA	NA	NA	NA	NA	13	0	21	0	0	NA	NA
>T.congo.pschr.9:361756-362848(+)	NA	1	132	NA	NA	112	1092	NA	0.00718644	NA	0.8039911	NA	TcIL3000_9_1010-1-1,361756,361757,30	TcIL3000_9_1010-1-1,361756,361757,48	TcIL3000_9_1010-1-1,361756,361757,105	TcIL3000_9_1010-1-1,361756,361757,60	NA	NA	NA	NA	NA	NA	NA	NA	0	NA	NA
>T.congo.pschr.10:1867424-1869511(-)	NA	1	1433	NA	NA	113	2087	NA	0.00676331	NA	0.7900994	NA	TcIL3000_10_6850-1-2,1868782,1868783,23,TcIL3000_10_6850-1-1,1869460,1869461,15	TcIL3000_10_6850-1-2,1868782,1868783,31,TcIL3000_10_6850-1-3,1869454,1869455,18,TcIL3000_10_6850-1-1,1869460,1869461,27	TcIL3000_10_6850-1-4,1868782,1868783,96,TcIL3000_10_6850-1-2,1868808,1868809,10,TcIL3000_10_6850-1-3,1869510,1869511,72,TcIL3000_10_6850-1-1,1869460,1869461,107	TcIL3000_10_6850-1-2,1868782,1868783,47,TcIL3000_10_6850-1-1,1869460,1869461,11	NA	NA	NA	NA	NA	NA	NA	NA	0	NA	NA
>T.congo.pschr.10:1867424-1868510(-) # endcodon-in-cds	TcIL3000_10_6850-1-1uORF	0	NA	1	1	113	1086	-654	0.00571375	0.00484935	0.23505783	0.7959279	NA	NA	NA	NA	NA	NA	NA	NA	38	49	106	58	0	NA	NA
>T.congo.pschr.10:1868074-1868095(-) # endcodon-in-cds	TcIL3000_10_6850-2-1uORF	0	NA	2	1	113	21	-4	0.143254	0.149551	0.11692666	0.43174905	NA	NA	NA	NA	NA	NA	NA	NA	38	49	106	58	0	NA	NA
>T.congo.pschr.10:1868119-1868182(-)	TcIL3000_10_6850-3-1uORF	0	NA	3	1	113	63	41	0.0599927	0.0645571	0.16821343	0.5890035	NA	NA	NA	NA	NA	NA	NA	NA	38	49	106	58	0	NA	NA
>T.congo.pschr.10:1868119-1868143(-)	TcIL3000_10_6850-3-2uORF	0	NA	3	2	113	24	41	0.172172	0.183644	0.09448286	0.40881762	NA	NA	NA	NA	NA	NA	NA	NA	0	0	0	0	0	NA	NA
>T.congo.pschr.10:1868119-1868140(-)	TcIL3000_10_6850-3-3uORF	0	NA	3	3	113	21	41	0.166155	0.179548	0.0674489	0.35977736	NA	NA	NA	NA	NA	NA	NA	NA	0	0	0	0	0	NA	NA
>T.congo.pschr.10:1868178-1868199(-)	TcIL3000_10_6850-4-1uORF	0	NA	4	1	113	21	100	0.07448	0.0749271	0.11473734	0.35411543	NA	NA	NA	NA	NA	NA	NA	NA	38	49	106	58	0	NA	NA
>T.congo.pschr.10:1868203-1868389(-)	TcIL3000_10_6850-5-1uORF	0	NA	5	1	113	186	125	0.0211301	0.0273676	0.22686921	0.69489205	NA	NA	NA	NA	NA	NA	NA	NA	38	49	106	58	0	NA	NA
>T.congo.pschr.10:1868203-1868386(-)	TcIL3000_10_6850-5-2uORF	0	NA	5	2	113	183	125	0.0196621	0.0260344	0.22141881	0.6907579	NA	NA	NA	NA	NA	NA	NA	NA	0	0	0	0	0	NA	NA
>T.congo.pschr.10:1868203-1868380(-)	TcIL3000_10_6850-5-3uORF	0	NA	5	3	113	177	125	0.0191709	0.0256257	0.21701688	0.68534577	NA	NA	NA	NA	NA	NA	NA	NA	0	0	0	0	0	NA	NA
>T.congo.pschr.10:1868203-1868371(-)	TcIL3000_10_6850-5-4uORF	0	NA	5	4	113	168	125	0.0191488	0.0257331	0.20993328	0.6769853	NA	NA	NA	NA	NA	NA	NA	NA	0	0	0	0	0	NA	NA
>T.congo.pschr.10:1868203-1868365(-)	TcIL3000_10_6850-5-5uORF	0	NA	5	5	113	162	125	0.0213953	0.0283794	0.2031305	0.66741616	NA	NA	NA	NA	NA	NA	NA	NA	0	0	0	0	0	NA	NA
>T.congo.pschr.10:1868203-1868299(-)	TcIL3000_10_6850-5-6uORF	0	NA	5	6	113	96	125	0.0256309	0.0360408	0.17491409	0.5967342	NA	NA	NA	NA	NA	NA	NA	NA	0	0	0	0	0	NA	NA
>T.congo.pschr.10:1868424-1868472(-)	TcIL3000_10_6850-6-1uORF	0	NA	6	1	113	48	346	0.0432529	0.0457087	0.19566445	0.6030425	NA	NA	NA	NA	NA	NA	NA	NA	38	49	106	58	0	NA	NA
>T.congo.pschr.10:1868576-1868747(-)	TcIL3000_10_6850-7-1uORF	0	NA	7	1	113	171	498	0.0214776	0.0223999	0.21579942	0.7331947	NA	NA	NA	NA	NA	NA	NA	NA	38	49	106	58	0	NA	NA
>T.congo.pschr.10:1868632-1868701(-)	TcIL3000_10_6850-8-1uORF	0	NA	8	1	113	69	554	0.0513922	0.0603916	0.19360106	0.6416491	NA	NA	NA	NA	NA	NA	NA	NA	38	49	106	58	0	NA	NA
>T.congo.pschr.10:1868632-1868686(-)	TcIL3000_10_6850-8-2uORF	0	NA	8	2	113	54	554	0.0959547	0.1059	0.1721065	0.5781145	NA	NA	NA	NA	NA	NA	NA	NA	0	0	0	0	0	NA	NA
>T.congo.pschr.10:1868697-1868730(-)	TcIL3000_10_6850-9-1uORF	0	NA	9	1	113	33	619	0.225878	0.228783	0.13323589	0.4666554	NA	NA	NA	NA	NA	NA	NA	NA	38	49	106	58	0	NA	NA
>T.congo.pschr.10:1868919-1869117(-)	TcIL3000_10_6850-10-1uORF	0	NA	10	1	113	198	841	0.0163478	0.0203462	0.22430445	0.6936033	NA	NA	NA	NA	NA	NA	NA	NA	15	18	0	11	0	NA	NA
>T.congo.pschr.10:1868984-1869077(-)	TcIL3000_10_6850-11-1uORF	0	NA	11	1	113	93	906	0.0361939	0.0413866	0.1705965	0.60159314	NA	NA	NA	NA	NA	NA	NA	NA	15	18	0	11	0	NA	NA
>T.congo.pschr.10:1869028-1869196(-)	TcIL3000_10_6850-12-1uORF	0	NA	12	1	113	168	950	0.0315234	0.024084	0.20927727	0.65940356	NA	NA	NA	NA	NA	NA	NA	NA	15	18	0	11	0	NA	NA
>T.congo.pschr.10:1869113-1869308(-)	TcIL3000_10_6850-13-1uORF	0	NA	13	1	113	195	1035	0.0372032	0.0440101	0.23098807	0.7702729	NA	NA	NA	NA	NA	NA	NA	NA	15	18	0	11	0	NA	NA
>T.congo.pschr.10:1869113-1869239(-)	TcIL3000_10_6850-13-2uORF	0	NA	13	2	113	126	1035	0.0445288	0.0459594	0.21564884	0.74236023	NA	NA	NA	NA	NA	NA	NA	NA	0	0	0	0	0	NA	NA
>T.congo.pschr.10:1869113-1869122(-)	TcIL3000_10_6850-13-3uORF	0	NA	13	3	113	9	1035	0.234005	0.235619	0.04071353	0.1795211	NA	NA	NA	NA	NA	NA	NA	NA	0	0	0	0	0	NA	NA
>T.congo.pschr.10:1869408-1869459(-)	TcIL3000_10_6850-14-1uORF	0	NA	14	1	113	51	1330	0.0708108	0.0733569	0.14676206	0.47942716	NA	NA	NA	NA	NA	NA	NA	NA	15	0	0	11	0	NA	NA
>T.congo.pschr.7:319761-321117(+)	NA	1	219	NA	NA	114	1356	NA	0.00512358	NA	0.8232862	NA	TcIL3000_7_920-1-2,319761,319762,61,TcIL3000_7_920-1-3,319882,319883,12,TcIL3000_7_920-1-1,319874,319875,297	TcIL3000_7_920-1-2,319761,319762,17,TcIL3000_7_920-1-1,319874,319875,64	TcIL3000_7_920-1-4,319761,319762,172,TcIL3000_7_920-1-2,319874,319875,234,TcIL3000_7_920-1-3,319769,319770,10,TcIL3000_7_920-1-1,320586,320587,13	TcIL3000_7_920-1-2,319761,319762,47,TcIL3000_7_920-1-3,319882,319883,11,TcIL3000_7_920-1-1,319874,319875,192	0.583568	-1.3171	0.506343	0.227191	NA	NA	NA	NA	0	NA	NA
>T.congo.pschr.10:1203393-1204847(+)	NA	1	125	NA	NA	115	1454	NA	0.00354284	NA	0.7952941	NA	TcIL3000_10_4330-1-1,1203393,1203394,32	TcIL3000_10_4330-1-1,1203393,1203394,48	TcIL3000_10_4330-1-1,1203393,1203394,96	TcIL3000_10_4330-1-1,1203393,1203394,30	NA	NA	NA	NA	NA	NA	NA	NA	0	NA	NA
>T.congo_bin:5588046-5589242(-)	NA	1	266	NA	NA	116	1196	NA	0.00413362	NA	0.8112203	NA	TcIL3000_0_21580-1-1,5589241,5589242,33	TcIL3000_0_21580-1-1,5589241,5589242,30	0	TcIL3000_0_21580-1-1,5589241,5589242,11	NA	NA	NA	NA	NA	NA	NA	NA	0	NA	NA
>T.congo.pschr.11:3876172-3877023(+)	NA	1	50	NA	NA	117	851	NA	0.00370314	NA	0.7756408	NA	TcIL3000_11_14280-1-1,3876172,3876173,49	TcIL3000_11_14280-1-1,3876172,3876173,71	TcIL3000_11_14280-1-1,3876172,3876173,165	TcIL3000_11_14280-1-1,3876172,3876173,35	NA	NA	NA	NA	NA	NA	NA	NA	0	NA	NA
>T.congo.pschr.11:3876202-3876223(+) # endcodon-overlaps-cdsstart	TcIL3000_11_14280-1-1uORF	0	NA	1	1	117	21	-1	0.200263	0.21369	0.15551199	0.43727073	NA	NA	NA	NA	NA	NA	NA	NA	49	71	165	35	0	NA	NA
>T.congo.pschr.11:3876217-3876223(+) # endcodon-overlaps-cdsstart	TcIL3000_11_14280-1-2uORF	0	NA	1	2	117	6	-1	0.288798	0.288223	0.01708369	0.07863278	NA	NA	NA	NA	NA	NA	NA	NA	0	0	0	0	0	NA	NA
>T.congo.pschr.9:104816-105733(-)	NA	1	272	NA	NA	118	917	NA	0.0131764	NA	0.7740012	NA	TcIL3000_9_420-1-1,105702,105703,50	TcIL3000_9_420-1-1,105702,105703,60,TcIL3000_9_420-1-2,105732,105733,13	TcIL3000_9_420-1-1,105702,105703,160,TcIL3000_9_420-1-2,105732,105733,51	TcIL3000_9_420-1-1,105702,105703,49,TcIL3000_9_420-1-2,105732,105733,21	NA	NA	NA	NA	NA	NA	NA	NA	0	NA	NA
>T.congo.pschr.9:1068084-1068752(-)	NA	1	26	NA	NA	119	668	NA	0.00951203	NA	0.8307588	NA	TcIL3000_9_2910-1-1,1068751,1068752,937	TcIL3000_9_2910-1-1,1068751,1068752,1561	TcIL3000_9_2910-1-2,1068751,1068752,2087,TcIL3000_9_2910-1-1,1068727,1068728,14	TcIL3000_9_2910-1-1,1068751,1068752,1798	0.801869	-0.0656136	0.0450381	-0.781293	NA	NA	NA	NA	0	NA	NA
>T.congo.pschr.10:1515619-1518199(-)	NA	1	1695	NA	NA	120	2580	NA	0.00688445	NA	0.768859	NA	TcIL3000_10_5460-1-2,1516680,1516681,51,TcIL3000_10_5460-1-1,1518198,1518199,69	TcIL3000_10_5460-1-2,1516680,1516681,82,TcIL3000_10_5460-1-1,1518198,1518199,39	TcIL3000_10_5460-1-2,1518198,1518199,253,TcIL3000_10_5460-1-3,1516680,1516681,223,TcIL3000_10_5460-1-1,1515933,1515934,14	TcIL3000_10_5460-1-2,1518198,1518199,34,TcIL3000_10_5460-1-3,1516680,1516681,77,TcIL3000_10_5460-1-1,1515933,1515934,12	NA	NA	NA	NA	NA	NA	NA	NA	0	NA	NA
>T.congo.pschr.10:1516681-1516975(-)	TcIL3000_10_5460-1-1uORF	0	NA	1	1	120	294	177	0.0137051	0.0246059	0.23300736	0.72876275	NA	NA	NA	NA	NA	NA	NA	NA	69	39	253	34	0	NA	NA
>T.congo.pschr.10:1516731-1516764(-)	TcIL3000_10_5460-2-1uORF	0	NA	2	1	120	33	227	0.0773033	0.0841636	0.14606783	0.43632108	NA	NA	NA	NA	NA	NA	NA	NA	69	39	253	34	0	NA	NA
>T.congo.pschr.10:1516739-1516751(-)	TcIL3000_10_5460-3-1uORF	0	NA	3	1	120	12	235	0.164774	0.178753	0.034731902	0.19689593	NA	NA	NA	NA	NA	NA	NA	NA	69	39	253	34	0	NA	NA
>T.congo.pschr.10:1516797-1516848(-)	TcIL3000_10_5460-4-1uORF	0	NA	4	1	120	51	293	0.0307163	0.0366407	0.1869592	0.57242393	NA	NA	NA	NA	NA	NA	NA	NA	69	39	253	34	0	NA	NA
>T.congo.pschr.10:1516865-1516910(-)	TcIL3000_10_5460-5-1uORF	0	NA	5	1	120	45	361	0.137453	0.160196	0.19892757	0.55293435	NA	NA	NA	NA	NA	NA	NA	NA	69	39	253	34	0	NA	NA
>T.congo.pschr.10:1516992-1517064(-)	TcIL3000_10_5460-6-1uORF	0	NA	6	1	120	72	488	0.0440817	0.0569669	0.20034422	0.6014206	NA	NA	NA	NA	NA	NA	NA	NA	69	39	253	34	0	NA	NA
>T.congo.pschr.10:1516992-1517052(-)	TcIL3000_10_5460-6-2uORF	0	NA	6	2	120	60	488	0.0458442	0.0597962	0.180697	0.5966248	NA	NA	NA	NA	NA	NA	NA	NA	0	0	0	0	0	NA	NA
>T.congo.pschr.10:1517015-1517048(-)	TcIL3000_10_5460-7-1uORF	0	NA	7	1	120	33	511	0.150828	0.168188	0.12689823	0.46953702	NA	NA	NA	NA	NA	NA	NA	NA	69	39	253	34	0	NA	NA
>T.congo.pschr.10:1517098-1517158(-)	TcIL3000_10_5460-8-1uORF	0	NA	8	1	120	60	594	0.0546361	0.0626637	0.22178935	0.59177065	NA	NA	NA	NA	NA	NA	NA	NA	69	39	253	34	0	NA	NA
>T.congo.pschr.10:1517098-1517143(-)	TcIL3000_10_5460-8-2uORF	0	NA	8	2	120	45	594	0.054605	0.0625513	0.2026383	0.59764785	NA	NA	NA	NA	NA	NA	NA	NA	0	0	0	0	0	NA	NA
>T.congo.pschr.10:1517098-1517104(-)	TcIL3000_10_5460-8-3uORF	0	NA	8	3	120	6	594	0.288798	0.288223	0.018792054	0.07279473	NA	NA	NA	NA	NA	NA	NA	NA	0	0	0	0	0	NA	NA
>T.congo.pschr.10:1517169-1517295(-)	TcIL3000_10_5460-9-1uORF	0	NA	9	1	120	126	665	0.0266084	0.0386908	0.23818454	0.70881474	NA	NA	NA	NA	NA	NA	NA	NA	69	39	253	34	0	NA	NA
>T.congo.pschr.10:1517169-1517178(-)	TcIL3000_10_5460-9-2uORF	0	NA	9	2	120	9	665	0.225713	0.223232	0.04613415	0.15455379	NA	NA	NA	NA	NA	NA	NA	NA	0	0	0	0	0	NA	NA
>T.congo.pschr.10:1517231-1517318(-)	TcIL3000_10_5460-10-1uORF	0	NA	10	1	120	87	727	0.0386976	0.0488406	0.2179922	0.6764492	NA	NA	NA	NA	NA	NA	NA	NA	69	39	253	34	0	NA	NA
>T.congo.pschr.10:1517251-1517365(-)	TcIL3000_10_5460-11-1uORF	0	NA	11	1	120	114	747	0.0443407	0.05933	0.20111234	0.58861226	NA	NA	NA	NA	NA	NA	NA	NA	69	39	253	34	0	NA	NA
>T.congo.pschr.10:1517251-1517347(-)	TcIL3000_10_5460-11-2uORF	0	NA	11	2	120	96	747	0.04867	0.0654382	0.18682109	0.5787384	NA	NA	NA	NA	NA	NA	NA	NA	0	0	0	0	0	NA	NA
>T.congo.pschr.10:1517295-1517343(-)	TcIL3000_10_5460-12-1uORF	0	NA	12	1	120	48	791	0.055269	0.0648497	0.16661698	0.5138598	NA	NA	NA	NA	NA	NA	NA	NA	69	39	253	34	0	NA	NA
>T.congo.pschr.10:1517354-1517387(-)	TcIL3000_10_5460-13-1uORF	0	NA	13	1	120	33	850	0.0737949	0.0706943	0.18664639	0.5298669	NA	NA	NA	NA	NA	NA	NA	NA	69	39	253	34	0	NA	NA
>T.congo.pschr.10:1517354-1517381(-)	TcIL3000_10_5460-13-2uORF	0	NA	13	2	120	27	850	0.0704559	0.066221	0.15124626	0.4635294	NA	NA	NA	NA	NA	NA	NA	NA	0	0	0	0	0	NA	NA
>T.congo.pschr.10:1517534-1517915(-)	TcIL3000_10_5460-14-1uORF	0	NA	14	1	120	381	1030	0.0109619	0.0167789	0.24251305	0.76926494	NA	NA	NA	NA	NA	NA	NA	NA	69	39	253	34	0	NA	NA
>T.congo.pschr.10:1517534-1517870(-)	TcIL3000_10_5460-14-2uORF	0	NA	14	2	120	336	1030	0.00979727	0.0149852	0.23572454	0.7551969	NA	NA	NA	NA	NA	NA	NA	NA	0	0	0	0	0	NA	NA
>T.congo.pschr.10:1517569-1517599(-)	TcIL3000_10_5460-15-1uORF	0	NA	15	1	120	30	1065	0.111706	0.126745	0.19874611	0.5309051	NA	NA	NA	NA	NA	NA	NA	NA	69	39	253	34	0	NA	NA
>T.congo.pschr.10:1517569-1517590(-)	TcIL3000_10_5460-15-2uORF	0	NA	15	2	120	21	1065	0.127388	0.144983	0.1410278	0.4402086	NA	NA	NA	NA	NA	NA	NA	NA	0	0	0	0	0	NA	NA
>T.congo.pschr.10:1517623-1517674(-)	TcIL3000_10_5460-16-1uORF	0	NA	16	1	120	51	1119	0.0479467	0.05734	0.1765935	0.5959628	NA	NA	NA	NA	NA	NA	NA	NA	69	39	253	34	0	NA	NA
>T.congo.pschr.10:1517623-1517629(-)	TcIL3000_10_5460-16-2uORF	0	NA	16	2	120	6	1119	0.288798	0.288223	0.0034167378	0.04673599	NA	NA	NA	NA	NA	NA	NA	NA	0	0	0	0	0	NA	NA
>T.congo.pschr.10:1517683-1517722(-) # startcodon-overlaps-prev-endcodon	TcIL3000_10_5460-17-1uORF	0	NA	17	1	120	39	1179	0.133359	0.135361	0.13867672	0.5701889	NA	NA	NA	NA	NA	NA	NA	NA	69	39	253	34	0	NA	NA
>T.congo.pschr.10:1517721-1517778(-) # endcodon-overlaps-next-startcodon	TcIL3000_10_5460-18-1uORF	0	NA	18	1	120	57	1217	0.0419486	0.0392843	0.17708457	0.6267236	NA	NA	NA	NA	NA	NA	NA	NA	69	39	253	34	0	NA	NA
>T.congo.pschr.10:1517815-1517848(-)	TcIL3000_10_5460-19-1uORF	0	NA	19	1	120	33	1311	0.0470053	0.0553961	0.15108903	0.5088875	NA	NA	NA	NA	NA	NA	NA	NA	69	39	253	34	0	NA	NA
>T.congo.pschr.10:1517890-1518073(-)	TcIL3000_10_5460-20-1uORF	0	NA	20	1	120	183	1386	0.0285495	0.0388516	0.20445168	0.67479783	NA	NA	NA	NA	NA	NA	NA	NA	69	39	253	34	0	NA	NA
>T.congo.pschr.10:1517890-1518040(-)	TcIL3000_10_5460-20-2uORF	0	NA	20	2	120	150	1386	0.0332282	0.0424439	0.19226761	0.66541564	NA	NA	NA	NA	NA	NA	NA	NA	0	0	0	0	0	NA	NA
>T.congo.pschr.10:1517890-1518004(-)	TcIL3000_10_5460-20-3uORF	0	NA	20	3	120	114	1386	0.0312029	0.039367	0.1760717	0.6498337	NA	NA	NA	NA	NA	NA	NA	NA	0	0	0	0	0	NA	NA
>T.congo.pschr.10:1518094-1518133(-)	TcIL3000_10_5460-21-1uORF	0	NA	21	1	120	39	1590	0.0841777	0.0953403	0.115559146	0.44905075	NA	NA	NA	NA	NA	NA	NA	NA	69	39	253	34	0	NA	NA
>T.congo.pschr.10:1518167-1518197(-)	TcIL3000_10_5460-22-1uORF	0	NA	22	1	120	30	1663	0.0813914	0.0833071	0.104308054	0.4465015	NA	NA	NA	NA	NA	NA	NA	NA	69	39	253	34	0	NA	NA
>T.congo_bin:7634838-7636339(-)	NA	1	97	NA	NA	121	1501	NA	0.00340722	NA	0.800094	NA	TcIL3000_0_29370-1-1,7636338,7636339,11	TcIL3000_0_29370-1-1,7636338,7636339,19	TcIL3000_0_29370-1-1,7636338,7636339,35	TcIL3000_0_29370-1-1,7636338,7636339,18	NA	NA	NA	NA	NA	NA	NA	NA	0	NA	NA
>T.congo.pschr.7:1421737-1422567(+)	NA	1	326	NA	NA	122	830	NA	0.00312869	NA	0.7954335	NA	TcIL3000_7_4290-1-1,1421737,1421738,65	TcIL3000_7_4290-1-1,1421737,1421738,91	TcIL3000_7_4290-1-1,1421737,1421738,191	TcIL3000_7_4290-1-1,1421737,1421738,111	NA	NA	NA	NA	NA	NA	NA	NA	0	NA	NA
>T.congo.pschr.7:1421759-1421777(+)	TcIL3000_7_4290-1-1uORF	0	NA	1	1	122	18	286	0.117563	0.115868	0.051758036	0.30040643	NA	NA	NA	NA	NA	NA	NA	NA	65	91	191	111	0	NA	NA
>T.congo_bin:13714011-13714632(-)	NA	1	129	NA	NA	123	621	NA	0.00408454	NA	0.784235	NA	TcIL3000_0_51800-1-1,13714631,13714632,38	TcIL3000_0_51800-1-1,13714631,13714632,22	TcIL3000_0_51800-1-1,13714631,13714632,78	TcIL3000_0_51800-1-1,13714631,13714632,53	NA	NA	NA	NA	NA	NA	NA	NA	0	NA	NA
>T.congo_bin:16112801-16113436(+)	NA	1	2	NA	NA	124	635	NA	0.00278951	NA	0.811429	NA	TcIL3000_0_61120-1-1,16112801,16112802,12	TcIL3000_0_61120-1-1,16112801,16112802,11	0	0	NA	NA	NA	NA	NA	NA	NA	NA	0	NA	NA
>T.congo.pschr.10:3626090-3626929(+)	NA	1	23	NA	NA	125	839	NA	0.010718	NA	0.79613894	NA	TcIL3000_10_13220-1-2,3626090,3626091,32,TcIL3000_10_13220-1-1,3626097,3626098,29	TcIL3000_10_13220-1-2,3626090,3626091,25,TcIL3000_10_13220-1-1,3626097,3626098,29	TcIL3000_10_13220-1-2,3626090,3626091,69,TcIL3000_10_13220-1-1,3626097,3626098,75	TcIL3000_10_13220-1-2,3626090,3626091,37,TcIL3000_10_13220-1-1,3626097,3626098,42	NA	NA	NA	NA	NA	NA	NA	NA	0	NA	NA
>T.congo.pschr.10:416950-419125(-)	NA	1	1239	NA	NA	126	2175	NA	0.00358151	NA	0.7789108	NA	TcIL3000_10_1410-1-2,417839,417840,29,TcIL3000_10_1410-1-1,417844,417845,126	TcIL3000_10_1410-1-2,417839,417840,23,TcIL3000_10_1410-1-1,417844,417845,84	TcIL3000_10_1410-1-3,419124,419125,32,TcIL3000_10_1410-1-2,417839,417840,74,TcIL3000_10_1410-1-1,417844,417845,284	TcIL3000_10_1410-1-3,419124,419125,12,TcIL3000_10_1410-1-2,417839,417840,25,TcIL3000_10_1410-1-1,417844,417845,128	-1.12602	0.246376	0.865419	0.014225	NA	NA	NA	NA	0	NA	NA
>T.congo.pschr.10:417925-417982(-)	TcIL3000_10_1410-1-1uORF	0	NA	1	1	126	57	39	0.0312881	0.0308826	0.1639036	0.58135533	NA	NA	NA	NA	NA	NA	NA	NA	0	0	32	12	0	NA	NA
>T.congo.pschr.10:417974-418076(-)	TcIL3000_10_1410-2-1uORF	0	NA	2	1	126	102	88	0.0137354	0.0186771	0.212963	0.70517397	NA	NA	NA	NA	NA	NA	NA	NA	0	0	32	12	0	NA	NA
>T.congo.pschr.10:418015-418090(-)	TcIL3000_10_1410-3-1uORF	0	NA	3	1	126	75	129	0.0418098	0.0414259	0.19027254	0.64543945	NA	NA	NA	NA	NA	NA	NA	NA	0	0	32	12	0	NA	NA
>T.congo.pschr.10:418035-418116(-) # startcodon-overlaps-prev-endcodon	TcIL3000_10_1410-4-1uORF	0	NA	4	1	126	81	149	0.0429217	0.057155	0.20883301	0.69767165	NA	NA	NA	NA	NA	NA	NA	NA	0	0	32	12	0	NA	NA
>T.congo.pschr.10:418115-418262(-) # endcodon-overlaps-next-startcodon	TcIL3000_10_1410-5-1uORF	0	NA	5	1	126	147	229	0.0219205	0.0292192	0.22232173	0.72072613	NA	NA	NA	NA	NA	NA	NA	NA	0	0	32	12	0	NA	NA
>T.congo.pschr.10:418115-418211(-) # endcodon-overlaps-next-startcodon	TcIL3000_10_1410-5-2uORF	0	NA	5	2	126	96	229	0.0246663	0.0289111	0.2076773	0.6852206	NA	NA	NA	NA	NA	NA	NA	NA	0	0	0	0	0	NA	NA
>T.congo.pschr.10:418168-418390(-)	TcIL3000_10_1410-6-1uORF	0	NA	6	1	126	222	282	0.0197248	0.0278026	0.23126279	0.7433722	NA	NA	NA	NA	NA	NA	NA	NA	0	0	32	12	0	NA	NA
>T.congo.pschr.10:418168-418321(-)	TcIL3000_10_1410-6-2uORF	0	NA	6	2	126	153	282	0.025926	0.0365193	0.21414699	0.7252223	NA	NA	NA	NA	NA	NA	NA	NA	0	0	0	0	0	NA	NA
>T.congo.pschr.10:418322-418328(-)	TcIL3000_10_1410-7-1uORF	0	NA	7	1	126	6	436	0.288798	0.288223	0.01708369	0.07863278	NA	NA	NA	NA	NA	NA	NA	NA	0	0	32	12	0	NA	NA
>T.congo.pschr.10:418329-418344(-)	TcIL3000_10_1410-8-1uORF	0	NA	8	1	126	15	443	0.127225	0.128193	0.090363465	0.35501212	NA	NA	NA	NA	NA	NA	NA	NA	0	0	32	12	0	NA	NA
>T.congo.pschr.10:418340-418553(-)	TcIL3000_10_1410-9-1uORF	0	NA	9	1	126	213	454	0.0190934	0.0242756	0.24024728	0.7397055	NA	NA	NA	NA	NA	NA	NA	NA	0	0	32	12	0	NA	NA
>T.congo.pschr.10:418340-418514(-)	TcIL3000_10_1410-9-2uORF	0	NA	9	2	126	174	454	0.0204283	0.0257793	0.22889142	0.71618617	NA	NA	NA	NA	NA	NA	NA	NA	0	0	0	0	0	NA	NA
>T.congo.pschr.10:418340-418412(-)	TcIL3000_10_1410-9-3uORF	0	NA	9	3	126	72	454	0.0400264	0.0412034	0.19371764	0.6377997	NA	NA	NA	NA	NA	NA	NA	NA	0	0	0	0	0	NA	NA
>T.congo.pschr.10:418340-418406(-)	TcIL3000_10_1410-9-4uORF	0	NA	9	4	126	66	454	0.0433214	0.0449816	0.17686167	0.62239045	NA	NA	NA	NA	NA	NA	NA	NA	0	0	0	0	0	NA	NA
>T.congo.pschr.10:418598-418718(-)	TcIL3000_10_1410-10-1uORF	0	NA	10	1	126	120	712	0.0146466	0.016997	0.20783433	0.7008611	NA	NA	NA	NA	NA	NA	NA	NA	0	0	32	12	0	NA	NA
>T.congo.pschr.10:418730-418772(-)	TcIL3000_10_1410-11-1uORF	0	NA	11	1	126	42	844	0.0807149	0.0843981	0.15640557	0.5878639	NA	NA	NA	NA	NA	NA	NA	NA	0	0	32	12	0	NA	NA
>T.congo.pschr.10:418796-418820(-)	TcIL3000_10_1410-12-1uORF	0	NA	12	1	126	24	910	0.0874359	0.0942849	0.089353815	0.40124384	NA	NA	NA	NA	NA	NA	NA	NA	0	0	32	12	0	NA	NA
>T.congo.pschr.10:418883-418940(-)	TcIL3000_10_1410-13-1uORF	0	NA	13	1	126	57	997	0.0284044	0.0352684	0.2191308	0.67904615	NA	NA	NA	NA	NA	NA	NA	NA	0	0	32	12	0	NA	NA
>T.congo.pschr.10:418883-418904(-)	TcIL3000_10_1410-13-2uORF	0	NA	13	2	126	21	997	0.0897595	0.0866167	0.12011469	0.46985072	NA	NA	NA	NA	NA	NA	NA	NA	0	0	0	0	0	NA	NA
>T.congo.pschr.10:418999-419053(-)	TcIL3000_10_1410-14-1uORF	0	NA	14	1	126	54	1113	0.0424463	0.0532632	0.20116042	0.66447955	NA	NA	NA	NA	NA	NA	NA	NA	0	0	32	12	0	NA	NA
>T.congo.pschr.10:418999-419047(-)	TcIL3000_10_1410-14-2uORF	0	NA	14	2	126	48	1113	0.0344014	0.0457486	0.17678386	0.63441575	NA	NA	NA	NA	NA	NA	NA	NA	0	0	0	0	0	NA	NA
>T.congo.pschr.10:419043-419061(-)	TcIL3000_10_1410-15-1uORF	0	NA	15	1	126	18	1157	0.106795	0.107185	0.107188694	0.30181983	NA	NA	NA	NA	NA	NA	NA	NA	0	0	32	12	0	NA	NA
>T.congo.pschr.10:419112-419118(-)	TcIL3000_10_1410-16-1uORF	0	NA	16	1	126	6	1226	0.288798	0.288223	0.0034167378	0.04673599	NA	NA	NA	NA	NA	NA	NA	NA	0	0	32	12	0	NA	NA
>T.congo_bin:12420273-12422771(-)	NA	1	356	NA	NA	127	2498	NA	0.00227203	NA	0.796617	NA	TcIL3000_0_47090-1-1,12422770,12422771,10	TcIL3000_0_47090-1-1,12422770,12422771,15	TcIL3000_0_47090-1-1,12422770,12422771,40	TcIL3000_0_47090-1-1,12422770,12422771,27	NA	NA	NA	NA	NA	NA	NA	NA	0	NA	NA
>T.congo.pschr.11:2631983-2634291(+)	NA	1	670	NA	NA	128	2308	NA	0.00164844	NA	0.8357503	NA	TcIL3000_11_9720-1-2,2632650,2632651,45,TcIL3000_11_9720-1-3,2631993,2631994,42,TcIL3000_11_9720-1-1,2631983,2631984,35	TcIL3000_11_9720-1-2,2632650,2632651,45,TcIL3000_11_9720-1-3,2631993,2631994,59,TcIL3000_11_9720-1-1,2631983,2631984,34	TcIL3000_11_9720-1-2,2632650,2632651,99,TcIL3000_11_9720-1-3,2631993,2631994,88,TcIL3000_11_9720-1-1,2631983,2631984,66	TcIL3000_11_9720-1-2,2632650,2632651,54,TcIL3000_11_9720-1-3,2631993,2631994,47,TcIL3000_11_9720-1-1,2631983,2631984,22	0.63299	-0.55272	-0.396922	0.316652	NA	NA	NA	NA	0	NA	NA
>T.congo.pschr.11:2632313-2632583(+)	TcIL3000_11_9720-1-1uORF	0	NA	1	1	128	270	70	0.017386	0.0257531	0.23946251	0.766441	NA	NA	NA	NA	NA	NA	NA	NA	77	93	154	69	0	NA	NA
>T.congo.pschr.11:2632496-2632583(+)	TcIL3000_11_9720-1-2uORF	0	NA	1	2	128	87	70	0.0588885	0.0711174	0.19856289	0.6626207	NA	NA	NA	NA	NA	NA	NA	NA	0	0	0	0	0	NA	NA
>T.congo.pschr.11:2632348-2632492(+)	TcIL3000_11_9720-2-1uORF	0	NA	2	1	128	144	161	0.02984	0.0376365	0.21334681	0.7648309	NA	NA	NA	NA	NA	NA	NA	NA	77	93	154	69	0	NA	NA
>T.congo.pschr.11:2632483-2632492(+)	TcIL3000_11_9720-2-2uORF	0	NA	2	2	128	9	161	0.224918	0.213238	0.042080015	0.18242227	NA	NA	NA	NA	NA	NA	NA	NA	0	0	0	0	0	NA	NA
>T.congo.pschr.11:2632389-2632407(+)	TcIL3000_11_9720-3-1uORF	0	NA	3	1	128	18	246	0.0917204	0.0890433	0.07940273	0.33401746	NA	NA	NA	NA	NA	NA	NA	NA	77	93	154	69	0	NA	NA
>T.congo.pschr.11:2632038-2632317(+)	TcIL3000_11_9720-4-1uORF	0	NA	4	1	128	279	336	0.0190486	0.0164085	0.2214151	0.7990986	NA	NA	NA	NA	NA	NA	NA	NA	77	93	154	69	0	NA	NA
>T.congo.pschr.11:2632156-2632198(+)	TcIL3000_11_9720-5-1uORF	0	NA	5	1	128	42	455	0.0613022	0.059229	0.16200598	0.6102373	NA	NA	NA	NA	NA	NA	NA	NA	77	93	154	69	0	NA	NA
>T.congo.pschr.11:2632165-2632198(+)	TcIL3000_11_9720-5-2uORF	0	NA	5	2	128	33	455	0.05733	0.0542556	0.13170654	0.563182	NA	NA	NA	NA	NA	NA	NA	NA	0	0	0	0	0	NA	NA
>T.congo.pschr.10:2159575-2160389(+)	NA	1	175	NA	NA	129	814	NA	0.0142228	NA	0.8012965	NA	TcIL3000_10_8000-1-1,2159575,2159576,102	TcIL3000_10_8000-1-1,2159575,2159576,133	TcIL3000_10_8000-1-1,2159575,2159576,220	TcIL3000_10_8000-1-1,2159575,2159576,111	NA	NA	NA	NA	NA	NA	NA	NA	0	NA	NA
>T.congo_bin:10826098-10827813(+)	NA	1	182	NA	NA	130	1715	NA	0.00428496	NA	0.8008279	NA	TcIL3000_0_40860-1-2,10826098,10826099,14,TcIL3000_0_40860-1-1,10826169,10826170,12	TcIL3000_0_40860-1-2,10826098,10826099,14,TcIL3000_0_40860-1-1,10826169,10826170,22	TcIL3000_0_40860-1-2,10826098,10826099,36,TcIL3000_0_40860-1-1,10826169,10826170,54	TcIL3000_0_40860-1-1,10826098,10826099,11	NA	NA	NA	NA	NA	NA	NA	NA	0	NA	NA
>T.congo_bin:10826118-10826217(+)	TcIL3000_0_40860-1-1uORF	0	NA	1	1	130	99	63	0.03598	0.0327345	0.19202644	0.664039	NA	NA	NA	NA	NA	NA	NA	NA	14	14	36	11	0	NA	NA
>T.congo.pschr.11:2420643-2422221(+)	NA	1	747	NA	NA	131	1578	NA	0.0066115	NA	0.8026601	NA	TcIL3000_11_8830-1-1,2421364,2421365,48,TcIL3000_11_8830-1-2,2420718,2420719,50	TcIL3000_11_8830-1-1,2421364,2421365,54,TcIL3000_11_8830-1-2,2420718,2420719,37	TcIL3000_11_8830-1-1,2421364,2421365,143,TcIL3000_11_8830-1-3,2420643,2420644,33,TcIL3000_11_8830-1-2,2420718,2420719,101	TcIL3000_11_8830-1-1,2421364,2421365,57,TcIL3000_11_8830-1-3,2420643,2420644,33,TcIL3000_11_8830-1-2,2420718,2420719,87	NA	NA	NA	NA	NA	NA	NA	NA	0	NA	NA
>T.congo.pschr.11:2421258-2421363(+)	TcIL3000_11_8830-1-1uORF	0	NA	1	1	131	105	27	0.0403011	0.0479945	0.21265858	0.67381245	NA	NA	NA	NA	NA	NA	NA	NA	50	37	134	120	0	NA	NA
>T.congo.pschr.11:2421354-2421363(+) # startcodon-overlaps-prev-endcodon	TcIL3000_11_8830-1-2uORF	0	NA	1	2	131	9	27	0.23736	0.240709	0.03773321	0.13291305	NA	NA	NA	NA	NA	NA	NA	NA	0	0	0	0	0	NA	NA
>T.congo.pschr.11:2421283-2421355(+) # endcodon-overlaps-next-startcodon	TcIL3000_11_8830-2-1uORF	0	NA	2	1	131	72	35	0.0352177	0.0472133	0.20287852	0.67406034	NA	NA	NA	NA	NA	NA	NA	NA	50	37	134	120	0	NA	NA
>T.congo.pschr.11:2420965-2421115(+)	TcIL3000_11_8830-3-1uORF	0	NA	3	1	131	150	275	0.0160796	0.019018	0.20088072	0.7070802	NA	NA	NA	NA	NA	NA	NA	NA	50	37	134	120	0	NA	NA
>T.congo.pschr.11:2421102-2421111(+)	TcIL3000_11_8830-4-1uORF	0	NA	4	1	131	9	279	0.238551	0.252491	0.04505848	0.17077932	NA	NA	NA	NA	NA	NA	NA	NA	50	37	134	120	0	NA	NA
>T.congo.pschr.11:2420784-2420982(+)	TcIL3000_11_8830-5-1uORF	0	NA	5	1	131	198	408	0.0156759	0.0169911	0.22305655	0.7496459	NA	NA	NA	NA	NA	NA	NA	NA	50	37	134	120	0	NA	NA
>T.congo.pschr.11:2420818-2420965(+) # startcodon-overlaps-prev-endcodon	TcIL3000_11_8830-6-1uORF	0	NA	6	1	131	147	425	0.041224	0.0478977	0.19516902	0.6487783	NA	NA	NA	NA	NA	NA	NA	NA	50	37	134	120	0	NA	NA
>T.congo.pschr.11:2420690-2420819(+) # endcodon-overlaps-next-startcodon	TcIL3000_11_8830-7-1uORF	0	NA	7	1	131	129	571	0.0106639	0.010835	0.20975116	0.7118934	NA	NA	NA	NA	NA	NA	NA	NA	0	0	33	33	1	NA	NA
>T.congo.pschr.11:2420720-2420819(+) # endcodon-overlaps-next-startcodon	TcIL3000_11_8830-7-2uORF	0	NA	7	2	131	99	571	0.0204664	0.0176491	0.2017534	0.6782034	NA	NA	NA	NA	NA	NA	NA	NA	50	37	0	0	1	NA	NA
>T.congo.pschr.11:2420763-2420784(+)	TcIL3000_11_8830-8-1uORF	0	NA	8	1	131	21	606	0.0885231	0.0828052	0.12383099	0.44583905	NA	NA	NA	NA	NA	NA	NA	NA	50	37	134	120	0	NA	NA
>T.congo.pschr.11:2420679-2420718(+)	TcIL3000_11_8830-9-1uORF	0	NA	9	1	131	39	672	0.054974	0.0625957	0.124344595	0.5143108	NA	NA	NA	NA	NA	NA	NA	NA	0	0	33	33	0	NA	NA
>T.congo.pschr.7:163240-167150(-)	NA	1	7	NA	NA	132	3910	NA	0.00827439	NA	0.7915628	NA	TcIL3000_7_430-1-1,167149,167150,20	TcIL3000_7_430-1-1,167149,167150,18	TcIL3000_7_430-1-1,167149,167150,71	TcIL3000_7_430-1-1,167149,167150,30	NA	NA	NA	NA	NA	NA	NA	NA	0	NA	NA
>T.congo_bin:3390393-3391499(-)	NA	1	269	NA	NA	133	1106	NA	0.0123293	NA	0.8217813	NA	TcIL3000_0_13100-1-1,3391498,3391499,60	TcIL3000_0_13100-1-1,3391498,3391499,37	TcIL3000_0_13100-1-1,3391498,3391499,137	TcIL3000_0_13100-1-1,3391498,3391499,25	0.636722	-0.0342044	-0.138447	-0.464071	NA	NA	NA	NA	0	NA	NA
>T.congo.pschr.8:1245534-1247197(-)	NA	1	895	NA	NA	134	1663	NA	0.00294754	NA	0.79281753	NA	TcIL3000_8_4250-1-1,1247155,1247156,140,TcIL3000_8_4250-1-2,1247196,1247197,25,TcIL3000_8_4250-1-3,1246484,1246485,90	TcIL3000_8_4250-1-1,1247155,1247156,114,TcIL3000_8_4250-1-2,1247196,1247197,15,TcIL3000_8_4250-1-3,1246484,1246485,161	TcIL3000_8_4250-1-1,1247155,1247156,273,TcIL3000_8_4250-1-2,1247150,1247151,11,TcIL3000_8_4250-1-3,1246484,1246485,329,TcIL3000_8_4250-1-4,1247196,1247197,47	TcIL3000_8_4250-1-1,1247155,1247156,136,TcIL3000_8_4250-1-2,1246484,1246485,122,TcIL3000_8_4250-1-3,1247196,1247197,17	NA	NA	NA	NA	NA	NA	NA	NA	0	NA	NA
>T.congo.pschr.8:1246468-1246507(-)	TcIL3000_8_4250-1-1uORF	0	NA	1	1	134	39	166	0.0477368	0.0527833	0.16193421	0.47472954	NA	NA	NA	NA	NA	NA	NA	NA	165	129	284	153	0	NA	NA
>T.congo.pschr.8:1246598-1246700(-)	TcIL3000_8_4250-2-1uORF	0	NA	2	1	134	102	296	0.0436438	0.0599292	0.22762436	0.6795609	NA	NA	NA	NA	NA	NA	NA	NA	165	129	284	153	0	NA	NA
>T.congo.pschr.8:1246598-1246670(-)	TcIL3000_8_4250-2-2uORF	0	NA	2	2	134	72	296	0.0591451	0.0756157	0.21188778	0.61490947	NA	NA	NA	NA	NA	NA	NA	NA	0	0	0	0	0	NA	NA
>T.congo.pschr.8:1246598-1246667(-)	TcIL3000_8_4250-2-3uORF	0	NA	2	3	134	69	296	0.0602308	0.0775038	0.19806428	0.6020452	NA	NA	NA	NA	NA	NA	NA	NA	0	0	0	0	0	NA	NA
>T.congo.pschr.8:1246727-1246733(-)	TcIL3000_8_4250-3-1uORF	0	NA	3	1	134	6	425	0.288798	0.288223	0.018792054	0.07279473	NA	NA	NA	NA	NA	NA	NA	NA	165	129	284	153	0	NA	NA
>T.congo.pschr.8:1246839-1246875(-) # startcodon-overlaps-prev-endcodon	TcIL3000_8_4250-4-1uORF	0	NA	4	1	134	36	537	0.0704817	0.0816866	0.14939441	0.47493482	NA	NA	NA	NA	NA	NA	NA	NA	165	129	284	153	0	NA	NA
>T.congo.pschr.8:1246874-1246913(-) # endcodon-overlaps-next-startcodon	TcIL3000_8_4250-5-1uORF	0	NA	5	1	134	39	572	0.049308	0.0444048	0.16021821	0.595349	NA	NA	NA	NA	NA	NA	NA	NA	165	129	284	153	0	NA	NA
>T.congo.pschr.8:1246902-1247079(-)	TcIL3000_8_4250-6-1uORF	0	NA	6	1	134	177	600	0.0190865	0.0224838	0.22141762	0.7029074	NA	NA	NA	NA	NA	NA	NA	NA	165	129	284	153	0	NA	NA
>T.congo.pschr.8:1246902-1247049(-)	TcIL3000_8_4250-6-2uORF	0	NA	6	2	134	147	600	0.028606	0.0308016	0.20816958	0.67012084	NA	NA	NA	NA	NA	NA	NA	NA	0	0	0	0	0	NA	NA
>T.congo.pschr.8:1246909-1246927(-)	TcIL3000_8_4250-7-1uORF	0	NA	7	1	134	18	607	0.191158	0.195109	0.11153802	0.39414755	NA	NA	NA	NA	NA	NA	NA	NA	165	129	284	153	0	NA	NA
>T.congo.pschr.8:1246967-1246973(-)	TcIL3000_8_4250-8-1uORF	0	NA	8	1	134	6	665	0.288798	0.288223	0.018792054	0.07279473	NA	NA	NA	NA	NA	NA	NA	NA	165	129	284	153	0	NA	NA
>T.congo.pschr.8:1246973-1247003(-)	TcIL3000_8_4250-9-1uORF	0	NA	9	1	134	30	671	0.0569265	0.0642699	0.1440331	0.45185083	NA	NA	NA	NA	NA	NA	NA	NA	165	129	284	153	0	NA	NA
>T.congo.pschr.8:1247020-1247041(-)	TcIL3000_8_4250-10-1uORF	0	NA	10	1	134	21	718	0.19465	0.202451	0.10599942	0.38618165	NA	NA	NA	NA	NA	NA	NA	NA	165	129	284	153	0	NA	NA
>T.congo.pschr.8:1247030-1247045(-)	TcIL3000_8_4250-11-1uORF	0	NA	11	1	134	15	728	0.161071	0.149438	0.04704923	0.2805569	NA	NA	NA	NA	NA	NA	NA	NA	165	129	284	153	0	NA	NA
>T.congo.pschr.8:1247041-1247128(-)	TcIL3000_8_4250-12-1uORF	0	NA	12	1	134	87	739	0.0398152	0.0466845	0.20908794	0.68961567	NA	NA	NA	NA	NA	NA	NA	NA	165	129	284	153	0	NA	NA
>T.congo.pschr.8:1247075-1247123(-)	TcIL3000_8_4250-13-1uORF	0	NA	13	1	134	48	773	0.0261019	0.0242385	0.17433493	0.58800095	NA	NA	NA	NA	NA	NA	NA	NA	165	129	284	153	0	NA	NA
>T.congo.pschr.10:2809859-2812977(+)	NA	1	757	NA	NA	135	3118	NA	0.00218657	NA	0.7951873	NA	TcIL3000_10_10350-1-2,2809859,2809860,65,TcIL3000_10_10350-1-1,2810552,2810553,20	TcIL3000_10_10350-1-2,2809859,2809860,24,TcIL3000_10_10350-1-1,2810552,2810553,25	TcIL3000_10_10350-1-2,2809859,2809860,50,TcIL3000_10_10350-1-1,2810552,2810553,176	TcIL3000_10_10350-1-2,2809859,2809860,62,TcIL3000_10_10350-1-1,2810552,2810553,46	NA	NA	NA	NA	NA	NA	NA	NA	0	NA	NA
>T.congo.pschr.10:2810403-2810499(+)	TcIL3000_10_10350-1-1uORF	0	NA	1	1	135	96	117	0.058099	0.0602799	0.19376099	0.59139746	NA	NA	NA	NA	NA	NA	NA	NA	65	24	50	62	0	NA	NA
>T.congo.pschr.10:2810428-2810440(+) # startcodon-overlaps-prev-endcodon	TcIL3000_10_10350-2-1uORF	0	NA	2	1	135	12	176	0.170677	0.181204	0.037594236	0.21470492	NA	NA	NA	NA	NA	NA	NA	NA	65	24	50	62	0	NA	NA
>T.congo.pschr.10:2810411-2810429(+) # endcodon-overlaps-next-startcodon	TcIL3000_10_10350-3-1uORF	0	NA	3	1	135	18	187	0.101931	0.107832	0.08040657	0.3206283	NA	NA	NA	NA	NA	NA	NA	NA	65	24	50	62	0	NA	NA
>T.congo.pschr.10:2810047-2810269(+)	TcIL3000_10_10350-4-1uORF	0	NA	4	1	135	222	347	0.0117107	0.0171965	0.23959297	0.76113373	NA	NA	NA	NA	NA	NA	NA	NA	65	24	50	62	0	NA	NA
>T.congo.pschr.10:2810062-2810269(+)	TcIL3000_10_10350-4-2uORF	0	NA	4	2	135	207	347	0.0118831	0.0176074	0.23243584	0.7495034	NA	NA	NA	NA	NA	NA	NA	NA	0	0	0	0	0	NA	NA
>T.congo.pschr.10:2810260-2810269(+)	TcIL3000_10_10350-4-3uORF	0	NA	4	3	135	9	347	0.216996	0.220969	0.039158724	0.1811915	NA	NA	NA	NA	NA	NA	NA	NA	0	0	0	0	0	NA	NA
>T.congo.pschr.10:2810084-2810231(+) # startcodon-overlaps-prev-endcodon	TcIL3000_10_10350-5-1uORF	0	NA	5	1	135	147	385	0.0132369	0.0217439	0.2104656	0.6843207	NA	NA	NA	NA	NA	NA	NA	NA	65	24	50	62	0	NA	NA
>T.congo.pschr.10:2809998-2810085(+) # endcodon-overlaps-next-startcodon	TcIL3000_10_10350-6-1uORF	0	NA	6	1	135	87	531	0.0466375	0.0446345	0.21785043	0.7037333	NA	NA	NA	NA	NA	NA	NA	NA	65	24	50	62	0	NA	NA
>T.congo.pschr.10:2810067-2810085(+) # endcodon-overlaps-next-startcodon	TcIL3000_10_10350-6-2uORF	0	NA	6	2	135	18	531	0.138758	0.131192	0.11135084	0.41928175	NA	NA	NA	NA	NA	NA	NA	NA	0	0	0	0	0	NA	NA
>T.congo.pschr.10:2809982-2810066(+)	TcIL3000_10_10350-7-1uORF	0	NA	7	1	135	84	550	0.0429548	0.0405002	0.21146035	0.6555984	NA	NA	NA	NA	NA	NA	NA	NA	65	24	50	62	0	NA	NA
>T.congo.pschr.10:2809930-2810002(+)	TcIL3000_10_10350-8-1uORF	0	NA	8	1	135	72	614	0.063657	0.0633172	0.20045678	0.62211555	NA	NA	NA	NA	NA	NA	NA	NA	65	24	50	62	0	NA	NA
>T.congo.pschr.10:2809920-2809950(+)	TcIL3000_10_10350-9-1uORF	0	NA	9	1	135	30	666	0.0861017	0.0858314	0.1387345	0.46486348	NA	NA	NA	NA	NA	NA	NA	NA	65	24	50	62	0	NA	NA
>T.congo.pschr.10:2809859-2809928(+)	TcIL3000_10_10350-10-1uORF	0	NA	10	1	135	69	688	0.049905	0.0437918	0.18609612	0.5718564	NA	NA	NA	NA	NA	NA	NA	NA	65	24	50	62	0	NA	NA
>T.congo.pschr.10:2809880-2809928(+)	TcIL3000_10_10350-10-2uORF	0	NA	10	2	135	48	688	0.0854056	0.0763036	0.17922686	0.52845424	NA	NA	NA	NA	NA	NA	NA	NA	0	0	0	0	0	NA	NA
>T.congo.pschr.10:2809909-2809924(+)	TcIL3000_10_10350-11-1uORF	0	NA	11	1	135	15	692	0.219042	0.216089	0.09076558	0.3154858	NA	NA	NA	NA	NA	NA	NA	NA	65	24	50	62	0	NA	NA
>T.congo.pschr.8:1341672-1342497(-)	NA	1	18	NA	NA	136	825	NA	0.00557147	NA	0.79259175	NA	TcIL3000_8_4530-1-1,1342496,1342497,35	TcIL3000_8_4530-1-1,1342496,1342497,29	TcIL3000_8_4530-1-1,1342496,1342497,45	TcIL3000_8_4530-1-1,1342496,1342497,34	NA	NA	NA	NA	NA	NA	NA	NA	0	NA	NA
>T.congo_bin:15355525-15357246(-)	NA	1	1202	NA	NA	137	1721	NA	0.0104718	NA	0.7562198	NA	0	TcIL3000_0_58170-1-1,15357231,15357232,13,TcIL3000_0_58170-1-2,15357245,15357246,28	0	TcIL3000_0_58170-1-1,15357231,15357232,11,TcIL3000_0_58170-1-2,15357245,15357246,17	NA	NA	NA	NA	NA	NA	NA	NA	0	NA	NA
>T.congo_bin:15355946-15356096(-) # endcodon-in-cds	TcIL3000_0_58170-1-1uORF	0	NA	1	1	137	150	-98	0.00945588	0.00830963	0.20736514	0.7115579	NA	NA	NA	NA	NA	NA	NA	NA	0	41	0	28	0	NA	NA
>T.congo_bin:15356101-15356131(-)	TcIL3000_0_58170-2-1uORF	0	NA	2	1	137	30	57	0.0706504	0.0724732	0.12214003	0.44430572	NA	NA	NA	NA	NA	NA	NA	NA	0	41	0	28	0	NA	NA
>T.congo_bin:15356268-15356385(-)	TcIL3000_0_58170-3-1uORF	0	NA	3	1	137	117	224	0.0287954	0.0232802	0.19745177	0.68531066	NA	NA	NA	NA	NA	NA	NA	NA	0	41	0	28	0	NA	NA
>T.congo_bin:15356347-15356449(-)	TcIL3000_0_58170-4-1uORF	0	NA	4	1	137	102	303	0.0310516	0.0274225	0.17838775	0.6432106	NA	NA	NA	NA	NA	NA	NA	NA	0	41	0	28	0	NA	NA
>T.congo_bin:15356421-15356436(-)	TcIL3000_0_58170-5-1uORF	0	NA	5	1	137	15	377	0.14603	0.146575	0.08045294	0.28818583	NA	NA	NA	NA	NA	NA	NA	NA	0	41	0	28	0	NA	NA
>T.congo_bin:15356459-15356531(-)	TcIL3000_0_58170-6-1uORF	0	NA	6	1	137	72	415	0.0481875	0.0426877	0.17306834	0.5922975	NA	NA	NA	NA	NA	NA	NA	NA	0	41	0	28	0	NA	NA
>T.congo_bin:15356545-15356557(-)	TcIL3000_0_58170-7-1uORF	0	NA	7	1	137	12	501	0.199976	0.189334	0.066450246	0.2667144	NA	NA	NA	NA	NA	NA	NA	NA	0	41	0	28	0	NA	NA
>T.congo_bin:15356599-15356626(-)	TcIL3000_0_58170-8-1uORF	0	NA	8	1	137	27	555	0.0940631	0.104575	0.16395138	0.5180694	NA	NA	NA	NA	NA	NA	NA	NA	0	41	0	28	0	NA	NA
>T.congo_bin:15356599-15356608(-)	TcIL3000_0_58170-8-2uORF	0	NA	8	2	137	9	555	0.216996	0.220969	0.04300899	0.15938449	NA	NA	NA	NA	NA	NA	NA	NA	0	0	0	0	0	NA	NA
>T.congo_bin:15356788-15356857(-)	TcIL3000_0_58170-9-1uORF	0	NA	9	1	137	69	744	0.0558395	0.0606416	0.19659641	0.67089766	NA	NA	NA	NA	NA	NA	NA	NA	0	41	0	28	0	NA	NA
>T.congo_bin:15356951-15356993(-)	TcIL3000_0_58170-10-1uORF	0	NA	10	1	137	42	907	0.0635162	0.0655133	0.14328748	0.55654335	NA	NA	NA	NA	NA	NA	NA	NA	0	41	0	28	0	NA	NA
>T.congo_bin:15356989-15357091(-)	TcIL3000_0_58170-11-1uORF	0	NA	11	1	137	102	945	0.0364611	0.0385038	0.1868224	0.62069273	NA	NA	NA	NA	NA	NA	NA	NA	0	41	0	28	0	NA	NA
>T.congo_bin:15357161-15357218(-)	TcIL3000_0_58170-12-1uORF	0	NA	12	1	137	57	1117	0.0824067	0.0808483	0.1895338	0.6564156	NA	NA	NA	NA	NA	NA	NA	NA	0	41	0	28	0	NA	NA
>T.congo_bin:15357234-15357246(-)	TcIL3000_0_58170-13-1uORF	0	NA	13	1	137	12	1190	0.1668	0.168206	0.061116252	0.26094127	NA	NA	NA	NA	NA	NA	NA	NA	0	28	0	17	0	NA	NA
>T.congo.pschr.9:1426682-1427069(-)	NA	1	42	NA	NA	138	387	NA	0.0116741	NA	0.75382656	NA	TcIL3000_9_4260-1-1,1427068,1427069,39	0	TcIL3000_9_4260-1-1,1427068,1427069,53	TcIL3000_9_4260-1-1,1427068,1427069,58	NA	NA	NA	NA	NA	NA	NA	NA	0	NA	NA
>T.congo_bin:9261823-9262505(-)	NA	1	199	NA	NA	139	682	NA	0.00724944	NA	0.80049795	NA	TcIL3000_0_35210-1-1,9262504,9262505,20	TcIL3000_0_35210-1-1,9262504,9262505,26	TcIL3000_0_35210-1-1,9262504,9262505,98	TcIL3000_0_35210-1-1,9262504,9262505,27	NA	NA	NA	NA	NA	NA	NA	NA	0	NA	NA
>T.congo.pschr.2:5082-8270(+)	NA	1	107	NA	NA	140	3188	NA	0.00184028	NA	0.82871616	NA	TcIL3000_2_40-1-1,5096,5097,57	TcIL3000_2_40-1-1,5096,5097,70	TcIL3000_2_40-1-1,5096,5097,347,TcIL3000_2_40-1-3,5103,5104,25,TcIL3000_2_40-1-2,5110,5111,23	TcIL3000_2_40-1-1,5096,5097,113	NA	NA	NA	NA	NA	NA	NA	NA	0	NA	NA
>T.congo_bin:4275135-4278914(-)	NA	1	35	NA	NA	141	3779	NA	0.0024382	NA	0.84587646	NA	TcIL3000_0_16440-1-1,4278909,4278910,18	TcIL3000_0_16440-1-1,4278909,4278910,24	TcIL3000_0_16440-1-2,4278913,4278914,16,TcIL3000_0_16440-1-1,4278909,4278910,147	TcIL3000_0_16440-1-1,4278909,4278910,23	NA	NA	NA	NA	NA	NA	NA	NA	0	3	TcIL3000_0_16440,TcIL3000_0_16460,TcIL3000_0_16450
>T.congo_bin:15208249-15208592(+)	NA	1	16	NA	NA	142	343	NA	0.0435342	NA	0.79841226	NA	TcIL3000_0_57570-1-1,15208249,15208250,1001,TcIL3000_0_57570-1-2,15208252,15208253,47	TcIL3000_0_57570-1-1,15208249,15208250,1864,TcIL3000_0_57570-1-2,15208252,15208253,48	TcIL3000_0_57570-1-1,15208252,15208253,97,TcIL3000_0_57570-1-2,15208249,15208250,2983	TcIL3000_0_57570-1-1,15208249,15208250,1587,TcIL3000_0_57570-1-2,15208252,15208253,34	0.522868	0.764794	-0.740139	-0.547522	NA	NA	NA	NA	0	2	TcIL3000_0_57570,TcIL3000_0_57560
>T.congo.pschr.10:973090-975286(-)	NA	1	687	NA	NA	143	2196	NA	0.00486379	NA	0.8014334	NA	TcIL3000_10_3240-1-1,974622,974623,11	TcIL3000_10_3240-1-1,974622,974623,18,TcIL3000_10_3240-1-2,975285,975286,17	TcIL3000_10_3240-1-1,974622,974623,52,TcIL3000_10_3240-1-2,975268,975269,15	TcIL3000_10_3240-1-1,974622,974623,12	NA	NA	NA	NA	NA	NA	NA	NA	0	NA	NA
>T.congo.pschr.10:974610-974676(-)	TcIL3000_10_3240-1-1uORF	0	NA	1	1	143	66	11	0.0469765	0.0540493	0.22528473	0.6550499	NA	NA	NA	NA	NA	NA	NA	NA	0	0	0	0	0	NA	NA
>T.congo.pschr.10:974610-974622(-)	TcIL3000_10_3240-1-2uORF	0	NA	1	2	143	12	11	0.181891	0.194905	0.07561511	0.25885808	NA	NA	NA	NA	NA	NA	NA	NA	11	18	52	12	0	NA	NA
>T.congo.pschr.10:974707-974761(-)	TcIL3000_10_3240-2-1uORF	0	NA	2	1	143	54	108	0.0894145	0.0902781	0.19060849	0.6138713	NA	NA	NA	NA	NA	NA	NA	NA	0	0	0	0	0	NA	NA
>T.congo.pschr.10:974764-974788(-)	TcIL3000_10_3240-3-1uORF	0	NA	3	1	143	24	165	0.0761731	0.0810499	0.116182715	0.4231791	NA	NA	NA	NA	NA	NA	NA	NA	0	0	0	0	0	NA	NA
>T.congo.pschr.10:974890-974956(-)	TcIL3000_10_3240-4-1uORF	0	NA	4	1	143	66	291	0.0340867	0.0402585	0.19604191	0.65099895	NA	NA	NA	NA	NA	NA	NA	NA	0	0	0	0	0	NA	NA
>T.congo.pschr.10:974943-974982(-)	TcIL3000_10_3240-5-1uORF	0	NA	5	1	143	39	344	0.0496246	0.045944	0.13360293	0.5231204	NA	NA	NA	NA	NA	NA	NA	NA	0	0	0	0	0	NA	NA
>T.congo.pschr.10:975154-975172(-)	TcIL3000_10_3240-6-1uORF	0	NA	6	1	143	18	555	0.234781	0.236273	0.06875424	0.26945513	NA	NA	NA	NA	NA	NA	NA	NA	0	0	0	0	0	NA	NA
>T.congo.pschr.10:975154-975166(-)	TcIL3000_10_3240-6-2uORF	0	NA	6	2	143	12	555	0.183523	0.182989	0.02573118	0.14556542	NA	NA	NA	NA	NA	NA	NA	NA	0	0	0	0	0	NA	NA
>T.congo.pschr.10:975176-975182(-)	TcIL3000_10_3240-7-1uORF	0	NA	7	1	143	6	577	0.288798	0.288223	0.018792054	0.07279473	NA	NA	NA	NA	NA	NA	NA	NA	0	0	0	0	0	NA	NA
>T.congo_bin:8477864-8479923(+)	NA	1	1372	NA	NA	144	2059	NA	0.00479272	NA	0.7760858	NA	TcIL3000_0_32290-1-1,8478935,8478936,29,TcIL3000_0_32290-1-2,8477864,8477865,10	0	TcIL3000_0_32290-1-1,8478935,8478936,11	TcIL3000_0_32290-1-1,8478935,8478936,26	NA	NA	NA	NA	NA	NA	NA	NA	0	NA	NA
>T.congo_bin:8479195-8479303(+) # endcodon-in-cds	TcIL3000_0_32290-1-1uORF	0	NA	1	1	144	108	-67	0.0364359	0.0407184	0.22731058	0.69686234	NA	NA	NA	NA	NA	NA	NA	NA	29	18	11	26	0	NA	NA
>T.congo_bin:8479038-8479167(+)	TcIL3000_0_32290-2-1uORF	0	NA	2	1	144	129	69	0.0387499	0.0320798	0.20423675	0.68741465	NA	NA	NA	NA	NA	NA	NA	NA	29	18	11	26	0	NA	NA
>T.congo_bin:8479074-8479167(+)	TcIL3000_0_32290-2-2uORF	0	NA	2	2	144	93	69	0.0391518	0.035626	0.17855158	0.63644207	NA	NA	NA	NA	NA	NA	NA	NA	0	0	0	0	0	NA	NA
>T.congo_bin:8479109-8479115(+)	TcIL3000_0_32290-3-1uORF	0	NA	3	1	144	6	121	0.288798	0.288223	0.018792054	0.07279473	NA	NA	NA	NA	NA	NA	NA	NA	29	18	11	26	0	NA	NA
>T.congo_bin:8479030-8479036(+)	TcIL3000_0_32290-4-1uORF	0	NA	4	1	144	6	200	0.288798	0.288223	0.01708369	0.07863278	NA	NA	NA	NA	NA	NA	NA	NA	29	18	11	26	0	NA	NA
>T.congo_bin:8478858-8479008(+)	TcIL3000_0_32290-5-1uORF	0	NA	5	1	144	150	228	0.0237023	0.0332979	0.20934421	0.6473107	NA	NA	NA	NA	NA	NA	NA	NA	0	18	0	0	0	NA	NA
>T.congo_bin:8478864-8479008(+)	TcIL3000_0_32290-5-2uORF	0	NA	5	2	144	144	228	0.0231999	0.0330035	0.20398608	0.64655685	NA	NA	NA	NA	NA	NA	NA	NA	0	0	0	0	0	NA	NA
>T.congo_bin:8478971-8478983(+)	TcIL3000_0_32290-6-1uORF	0	NA	6	1	144	12	253	0.169791	0.17067	0.01907015	0.13654536	NA	NA	NA	NA	NA	NA	NA	NA	29	18	11	26	0	NA	NA
>T.congo_bin:8478811-8478862(+)	TcIL3000_0_32290-7-1uORF	0	NA	7	1	144	51	374	0.0540935	0.0637462	0.16073377	0.5088138	NA	NA	NA	NA	NA	NA	NA	NA	0	18	0	0	0	NA	NA
>T.congo_bin:8478687-8478858(+)	TcIL3000_0_32290-8-1uORF	0	NA	8	1	144	171	378	0.0284167	0.0368458	0.20726414	0.72157407	NA	NA	NA	NA	NA	NA	NA	NA	0	18	0	0	0	NA	NA
>T.congo_bin:8478661-8478790(+)	TcIL3000_0_32290-9-1uORF	0	NA	9	1	144	129	446	0.0416546	0.0483986	0.20820019	0.63733476	NA	NA	NA	NA	NA	NA	NA	NA	0	18	0	0	0	NA	NA
>T.congo_bin:8478736-8478790(+)	TcIL3000_0_32290-9-2uORF	0	NA	9	2	144	54	446	0.0535605	0.0554672	0.1627533	0.58864117	NA	NA	NA	NA	NA	NA	NA	NA	0	0	0	0	0	NA	NA
>T.congo_bin:8478742-8478790(+)	TcIL3000_0_32290-9-3uORF	0	NA	9	3	144	48	446	0.0476557	0.0501718	0.14177892	0.56340116	NA	NA	NA	NA	NA	NA	NA	NA	0	0	0	0	0	NA	NA
>T.congo_bin:8478637-8478658(+)	TcIL3000_0_32290-10-1uORF	0	NA	10	1	144	21	578	0.0819837	0.0813329	0.12904061	0.4039039	NA	NA	NA	NA	NA	NA	NA	NA	0	18	0	0	0	NA	NA
>T.congo_bin:8478609-8478651(+)	TcIL3000_0_32290-11-1uORF	0	NA	11	1	144	42	585	0.0995858	0.0997072	0.17628041	0.60061723	NA	NA	NA	NA	NA	NA	NA	NA	0	18	0	0	0	NA	NA
>T.congo_bin:8478632-8478644(+)	TcIL3000_0_32290-12-1uORF	0	NA	12	1	144	12	592	0.212374	0.212356	0.06723503	0.23881727	NA	NA	NA	NA	NA	NA	NA	NA	0	18	0	0	0	NA	NA
>T.congo_bin:8478506-8478593(+)	TcIL3000_0_32290-13-1uORF	0	NA	13	1	144	87	643	0.034527	0.0449527	0.18929349	0.5774387	NA	NA	NA	NA	NA	NA	NA	NA	0	18	0	0	0	NA	NA
>T.congo_bin:8478578-8478593(+)	TcIL3000_0_32290-13-2uORF	0	NA	13	2	144	15	643	0.232113	0.252865	0.04153551	0.2304701	NA	NA	NA	NA	NA	NA	NA	NA	0	0	0	0	0	NA	NA
>T.congo_bin:8478469-8478550(+)	TcIL3000_0_32290-14-1uORF	0	NA	14	1	144	81	686	0.0289587	0.027402	0.20052801	0.6542088	NA	NA	NA	NA	NA	NA	NA	NA	0	18	0	0	0	NA	NA
>T.congo_bin:8478257-8478500(+)	TcIL3000_0_32290-15-1uORF	0	NA	15	1	144	243	736	0.0182125	0.0265982	0.22987966	0.72849005	NA	NA	NA	NA	NA	NA	NA	NA	0	18	0	0	0	NA	NA
>T.congo_bin:8478410-8478500(+)	TcIL3000_0_32290-15-2uORF	0	NA	15	2	144	90	736	0.0424722	0.0510836	0.18229535	0.64226156	NA	NA	NA	NA	NA	NA	NA	NA	0	0	0	0	0	NA	NA
>T.congo_bin:8478132-8478300(+)	TcIL3000_0_32290-16-1uORF	0	NA	16	1	144	168	936	0.0110496	0.0112747	0.21039067	0.68230706	NA	NA	NA	NA	NA	NA	NA	NA	0	18	0	0	0	NA	NA
>T.congo_bin:8478219-8478300(+)	TcIL3000_0_32290-16-2uORF	0	NA	16	2	144	81	936	0.0367851	0.0360912	0.1806277	0.5980568	NA	NA	NA	NA	NA	NA	NA	NA	0	0	0	0	0	NA	NA
>T.congo_bin:8478286-8478295(+)	TcIL3000_0_32290-17-1uORF	0	NA	17	1	144	9	941	0.225713	0.223232	0.045888178	0.15845507	NA	NA	NA	NA	NA	NA	NA	NA	0	18	0	0	0	NA	NA
>T.congo_bin:8478178-8478199(+)	TcIL3000_0_32290-18-1uORF	0	NA	18	1	144	21	1037	0.206209	0.212246	0.10719023	0.3251593	NA	NA	NA	NA	NA	NA	NA	NA	0	18	0	0	0	NA	NA
>T.congo_bin:8478128-8478182(+)	TcIL3000_0_32290-19-1uORF	0	NA	19	1	144	54	1054	0.0646934	0.0628362	0.16271353	0.6306288	NA	NA	NA	NA	NA	NA	NA	NA	0	18	0	0	0	NA	NA
>T.congo_bin:8478137-8478182(+)	TcIL3000_0_32290-19-2uORF	0	NA	19	2	144	45	1054	0.0699468	0.0712847	0.13496572	0.5821942	NA	NA	NA	NA	NA	NA	NA	NA	0	0	0	0	0	NA	NA
>T.congo_bin:8477983-8478007(+)	TcIL3000_0_32290-20-1uORF	0	NA	20	1	144	24	1229	0.105669	0.104195	0.113037586	0.42780071	NA	NA	NA	NA	NA	NA	NA	NA	0	18	0	0	0	NA	NA
>T.congo_bin:8477881-8477893(+)	TcIL3000_0_32290-21-1uORF	0	NA	21	1	144	12	1343	0.184752	0.190713	0.07154888	0.25191063	NA	NA	NA	NA	NA	NA	NA	NA	0	18	0	0	0	NA	NA
>T.congo_bin:14029641-14030861(-)	NA	1	50	NA	NA	145	1220	NA	0.00894624	NA	0.8002656	NA	TcIL3000_0_52870-1-1,14030860,14030861,17	TcIL3000_0_52870-1-1,14030860,14030861,24	0	0	NA	NA	NA	NA	NA	NA	NA	NA	0	NA	NA
>T.congo.pschr.10:2275482-2277496(-)	NA	1	673	NA	NA	146	2014	NA	0.00313219	NA	0.79403216	NA	TcIL3000_10_8450-1-1,2277495,2277496,66	TcIL3000_10_8450-1-1,2277495,2277496,60	TcIL3000_10_8450-1-1,2277495,2277496,201	TcIL3000_10_8450-1-1,2277495,2277496,46	NA	NA	NA	NA	NA	NA	NA	NA	0	NA	NA
>T.congo.pschr.10:2275482-2276838(-) # endcodon-in-cds	TcIL3000_10_8450-1-1uORF	0	NA	1	1	146	1356	-1341	0.00695526	0.0032232	0.23906447	0.7951729	NA	NA	NA	NA	NA	NA	NA	NA	66	60	201	46	0	NA	NA
>T.congo.pschr.10:3380023-3383217(-)	NA	1	122	NA	NA	147	3194	NA	0.00181678	NA	0.816647	NA	TcIL3000_10_12360-1-1,3383207,3383208,14,TcIL3000_10_12360-1-2,3383216,3383217,34	TcIL3000_10_12360-1-1,3383207,3383208,17,TcIL3000_10_12360-1-2,3383216,3383217,34	TcIL3000_10_12360-1-1,3383207,3383208,26,TcIL3000_10_12360-1-2,3383216,3383217,95	TcIL3000_10_12360-1-1,3383216,3383217,34	NA	NA	NA	NA	NA	NA	NA	NA	0	NA	NA
>T.congo.pschr.10:3383069-3383174(-) # endcodon-in-cds	TcIL3000_10_12360-1-1uORF	0	NA	1	1	147	105	-26	0.0235653	0.0255008	0.2033959	0.72499543	NA	NA	NA	NA	NA	NA	NA	NA	14	17	26	34	0	NA	NA
>T.congo_bin:14408981-14410087(+)	NA	1	56	NA	NA	148	1106	NA	0.0108164	NA	0.7534483	NA	TcIL3000_0_54490-1-2,14408981,14408982,61,TcIL3000_0_54490-1-1,14409277,14409278,14	0	0	0	NA	NA	NA	NA	NA	NA	NA	NA	0	NA	NA
>T.congo_bin:14408998-14410087(+) # endcodon-in-cds	TcIL3000_0_54490-1-1uORF	0	NA	1	1	148	1089	-1050	0.017083	0.0112467	0.24611035	0.75590605	NA	NA	NA	NA	NA	NA	NA	NA	61	51	121	34	0	NA	NA
>T.congo_bin:14409001-14410087(+) # endcodon-in-cds	TcIL3000_0_54490-1-2uORF	0	NA	1	2	148	1086	-1050	0.0170748	0.0112278	0.24515904	0.7553219	NA	NA	NA	NA	NA	NA	NA	NA	0	0	0	0	0	NA	NA
>T.congo_bin:14409016-14410087(+) # endcodon-in-cds	TcIL3000_0_54490-1-3uORF	0	NA	1	3	148	1071	-1050	0.0167402	0.0108327	0.24344312	0.75338656	NA	NA	NA	NA	NA	NA	NA	NA	0	0	0	0	0	NA	NA
>T.congo_bin:14409025-14410087(+) # endcodon-in-cds	TcIL3000_0_54490-1-4uORF	0	NA	1	4	148	1062	-1050	0.0169783	0.0109419	0.24250391	0.75373375	NA	NA	NA	NA	NA	NA	NA	NA	0	0	0	0	0	NA	NA
>T.congo_bin:10949090-10950887(-)	NA	1	1335	NA	NA	149	1797	NA	0.00852707	NA	0.813627	NA	TcIL3000_0_41380-1-1,10950886,10950887,73,TcIL3000_0_41380-1-2,10949507,10949508,20	TcIL3000_0_41380-1-1,10950886,10950887,46,TcIL3000_0_41380-1-2,10949507,10949508,14	TcIL3000_0_41380-1-1,10949507,10949508,48,TcIL3000_0_41380-1-2,10950886,10950887,142,TcIL3000_0_41380-1-3,10950874,10950875,10	TcIL3000_0_41380-1-1,10950886,10950887,106,TcIL3000_0_41380-1-2,10949507,10949508,38	NA	NA	NA	NA	NA	NA	NA	NA	0	NA	NA
>T.congo_bin:10949427-10949571(-) # endcodon-in-cds	TcIL3000_0_41380-1-1uORF	0	NA	1	1	149	144	-125	0.035888	0.0498529	0.23182365	0.6996131	NA	NA	NA	NA	NA	NA	NA	NA	73	46	142	106	0	NA	NA
>T.congo_bin:10949604-10949640(-)	TcIL3000_0_41380-2-1uORF	0	NA	2	1	149	36	52	0.064536	0.0716688	0.17098822	0.52834296	NA	NA	NA	NA	NA	NA	NA	NA	73	46	142	106	0	NA	NA
>T.congo_bin:10949624-10949720(-)	TcIL3000_0_41380-3-1uORF	0	NA	3	1	149	96	72	0.0337697	0.0485544	0.20719954	0.68791145	NA	NA	NA	NA	NA	NA	NA	NA	73	46	142	106	0	NA	NA
>T.congo_bin:10949724-10950303(-)	TcIL3000_0_41380-4-1uORF	0	NA	4	1	149	579	172	0.0061389	0.0033584	0.23345326	0.8203652	NA	NA	NA	NA	NA	NA	NA	NA	73	46	142	106	0	NA	NA
>T.congo_bin:10949724-10950264(-)	TcIL3000_0_41380-4-2uORF	0	NA	4	2	149	540	172	0.00654495	0.00371157	0.2308338	0.81313586	NA	NA	NA	NA	NA	NA	NA	NA	0	0	0	0	0	NA	NA
>T.congo_bin:10949724-10950228(-)	TcIL3000_0_41380-4-3uORF	0	NA	4	3	149	504	172	0.00743742	0.00482172	0.22992554	0.8100262	NA	NA	NA	NA	NA	NA	NA	NA	0	0	0	0	0	NA	NA
>T.congo_bin:10949724-10950153(-)	TcIL3000_0_41380-4-4uORF	0	NA	4	4	149	429	172	0.00711471	0.00398154	0.22763461	0.8093611	NA	NA	NA	NA	NA	NA	NA	NA	0	0	0	0	0	NA	NA
>T.congo_bin:10949724-10950069(-)	TcIL3000_0_41380-4-5uORF	0	NA	4	5	149	345	172	0.0104426	0.00578804	0.2222753	0.80242556	NA	NA	NA	NA	NA	NA	NA	NA	0	0	0	0	0	NA	NA
>T.congo_bin:10949822-10949834(-)	TcIL3000_0_41380-5-1uORF	0	NA	5	1	149	12	270	0.174561	0.174783	0.064902894	0.23794647	NA	NA	NA	NA	NA	NA	NA	NA	73	46	142	106	0	NA	NA
>T.congo_bin:10949858-10949906(-)	TcIL3000_0_41380-6-1uORF	0	NA	6	1	149	48	306	0.0282351	0.0341349	0.1575935	0.5929995	NA	NA	NA	NA	NA	NA	NA	NA	73	46	142	106	0	NA	NA
>T.congo_bin:10950002-10950101(-)	TcIL3000_0_41380-7-1uORF	0	NA	7	1	149	99	450	0.0474085	0.0483703	0.19799133	0.66039157	NA	NA	NA	NA	NA	NA	NA	NA	73	46	142	106	0	NA	NA
>T.congo_bin:10950002-10950092(-) # startcodon-overlaps-prev-endcodon	TcIL3000_0_41380-7-2uORF	0	NA	7	2	149	90	450	0.0455507	0.047109	0.18941596	0.66147804	NA	NA	NA	NA	NA	NA	NA	NA	0	0	0	0	0	NA	NA
>T.congo_bin:10950002-10950077(-)	TcIL3000_0_41380-7-3uORF	0	NA	7	3	149	75	450	0.054306	0.0534349	0.17431682	0.64503723	NA	NA	NA	NA	NA	NA	NA	NA	0	0	0	0	0	NA	NA
>T.congo_bin:10950002-10950035(-)	TcIL3000_0_41380-7-4uORF	0	NA	7	4	149	33	450	0.0798083	0.0793008	0.105562136	0.44411007	NA	NA	NA	NA	NA	NA	NA	NA	0	0	0	0	0	NA	NA
>T.congo_bin:10950091-10950097(-) # endcodon-overlaps-next-startcodon	TcIL3000_0_41380-8-1uORF	0	NA	8	1	149	6	539	0.288798	0.288223	0.018792054	0.07279473	NA	NA	NA	NA	NA	NA	NA	NA	73	46	142	106	0	NA	NA
>T.congo_bin:10950122-10950179(-)	TcIL3000_0_41380-9-1uORF	0	NA	9	1	149	57	570	0.0663289	0.069395	0.1652517	0.56751674	NA	NA	NA	NA	NA	NA	NA	NA	73	46	142	106	0	NA	NA
>T.congo_bin:10950188-10950197(-)	TcIL3000_0_41380-10-1uORF	0	NA	10	1	149	9	636	0.232042	0.231314	0.03805978	0.18154372	NA	NA	NA	NA	NA	NA	NA	NA	73	46	142	106	0	NA	NA
>T.congo_bin:10950314-10950344(-)	TcIL3000_0_41380-11-1uORF	0	NA	11	1	149	30	762	0.0607308	0.0624252	0.08524147	0.43226445	NA	NA	NA	NA	NA	NA	NA	NA	73	46	142	106	0	NA	NA
>T.congo_bin:10950526-10950580(-)	TcIL3000_0_41380-12-1uORF	0	NA	12	1	149	54	974	0.0815197	0.0824893	0.1675437	0.54355025	NA	NA	NA	NA	NA	NA	NA	NA	73	46	142	106	0	NA	NA
>T.congo_bin:10950587-10950656(-)	TcIL3000_0_41380-13-1uORF	0	NA	13	1	149	69	1035	0.0442574	0.0406604	0.20427635	0.57742083	NA	NA	NA	NA	NA	NA	NA	NA	73	46	142	106	0	NA	NA
>T.congo_bin:10950587-10950605(-)	TcIL3000_0_41380-13-2uORF	0	NA	13	2	149	18	1035	0.256545	0.256061	0.14545514	0.33380112	NA	NA	NA	NA	NA	NA	NA	NA	0	0	0	0	0	NA	NA
>T.congo_bin:10950587-10950599(-)	TcIL3000_0_41380-13-3uORF	0	NA	13	3	149	12	1035	0.199386	0.200768	0.07331771	0.21581283	NA	NA	NA	NA	NA	NA	NA	NA	0	0	0	0	0	NA	NA
>T.congo_bin:10950612-10950672(-)	TcIL3000_0_41380-14-1uORF	0	NA	14	1	149	60	1060	0.0841323	0.0865695	0.15386327	0.617647	NA	NA	NA	NA	NA	NA	NA	NA	73	46	142	106	0	NA	NA
>T.congo_bin:10950688-10950754(-)	TcIL3000_0_41380-15-1uORF	0	NA	15	1	149	66	1136	0.077272	0.0711386	0.2111762	0.6205785	NA	NA	NA	NA	NA	NA	NA	NA	73	46	142	106	0	NA	NA
>T.congo_bin:10950688-10950694(-)	TcIL3000_0_41380-15-2uORF	0	NA	15	2	149	6	1136	0.288798	0.288223	0.018792054	0.07279473	NA	NA	NA	NA	NA	NA	NA	NA	0	0	0	0	0	NA	NA
>T.congo_bin:10950738-10950777(-)	TcIL3000_0_41380-16-1uORF	0	NA	16	1	149	39	1186	0.0732978	0.0721494	0.17288867	0.5111084	NA	NA	NA	NA	NA	NA	NA	NA	73	46	142	106	0	NA	NA
>T.congo_bin:10950738-10950765(-)	TcIL3000_0_41380-16-2uORF	0	NA	16	2	149	27	1186	0.0695278	0.0734081	0.12164175	0.40721288	NA	NA	NA	NA	NA	NA	NA	NA	0	0	0	0	0	NA	NA
>T.congo_bin:10950755-10950770(-)	TcIL3000_0_41380-17-1uORF	0	NA	17	1	149	15	1203	0.15494	0.16181	0.04873744	0.2632872	NA	NA	NA	NA	NA	NA	NA	NA	73	46	142	106	0	NA	NA
>T.congo_bin:10950801-10950810(-)	TcIL3000_0_41380-18-1uORF	0	NA	18	1	149	9	1249	0.23736	0.240709	0.03773321	0.13291305	NA	NA	NA	NA	NA	NA	NA	NA	73	46	142	106	0	NA	NA
>T.congo.pschr.9:1760133-1761998(+)	NA	1	674	NA	NA	150	1865	NA	0.00456574	NA	0.79434496	NA	TcIL3000_9_5240-1-1,1760780,1760781,34	TcIL3000_9_5240-1-1,1760780,1760781,49	TcIL3000_9_5240-1-2,1760133,1760134,16,TcIL3000_9_5240-1-1,1760780,1760781,116	TcIL3000_9_5240-1-1,1760780,1760781,52	NA	NA	NA	NA	NA	NA	NA	NA	0	NA	NA
>T.congo.pschr.9:1760701-1760794(+)	TcIL3000_9_5240-1-1uORF	0	NA	1	1	150	93	13	0.0578413	0.0612006	0.18752345	0.5608619	NA	NA	NA	NA	NA	NA	NA	NA	0	0	16	0	0	NA	NA
>T.congo.pschr.9:1760740-1760794(+)	TcIL3000_9_5240-1-2uORF	0	NA	1	2	150	54	13	0.101415	0.0986836	0.16515878	0.5276824	NA	NA	NA	NA	NA	NA	NA	NA	0	0	0	0	0	NA	NA
>T.congo.pschr.9:1760746-1760794(+)	TcIL3000_9_5240-1-3uORF	0	NA	1	3	150	48	13	0.115389	0.111621	0.14247644	0.48815557	NA	NA	NA	NA	NA	NA	NA	NA	0	0	0	0	0	NA	NA
>T.congo.pschr.9:1760652-1760670(+)	TcIL3000_9_5240-2-1uORF	0	NA	2	1	150	18	137	0.125895	0.11976	0.1085109	0.37762237	NA	NA	NA	NA	NA	NA	NA	NA	0	0	16	0	0	NA	NA
>T.congo.pschr.9:1760608-1760656(+) # startcodon-overlaps-prev-endcodon	TcIL3000_9_5240-3-1uORF	0	NA	3	1	150	48	151	0.0734621	0.0754914	0.19759244	0.5594929	NA	NA	NA	NA	NA	NA	NA	NA	0	0	16	0	0	NA	NA
>T.congo.pschr.9:1760537-1760609(+) # endcodon-overlaps-next-startcodon	TcIL3000_9_5240-4-1uORF	0	NA	4	1	150	72	198	0.0695411	0.0777063	0.23251942	0.6388525	NA	NA	NA	NA	NA	NA	NA	NA	0	0	16	0	0	NA	NA
>T.congo.pschr.9:1760500-1760596(+)	TcIL3000_9_5240-5-1uORF	0	NA	5	1	150	96	211	0.0923633	0.108392	0.22947805	0.63406414	NA	NA	NA	NA	NA	NA	NA	NA	0	0	16	0	0	NA	NA
>T.congo.pschr.9:1760340-1760532(+)	TcIL3000_9_5240-6-1uORF	0	NA	6	1	150	192	275	0.0159069	0.0232903	0.21025543	0.6724087	NA	NA	NA	NA	NA	NA	NA	NA	0	0	16	0	0	NA	NA
>T.congo.pschr.9:1760367-1760532(+)	TcIL3000_9_5240-6-2uORF	0	NA	6	2	150	165	275	0.0178736	0.0254905	0.20695613	0.68907356	NA	NA	NA	NA	NA	NA	NA	NA	0	0	0	0	0	NA	NA
>T.congo.pschr.9:1760436-1760532(+)	TcIL3000_9_5240-6-3uORF	0	NA	6	3	150	96	275	0.0266012	0.0273263	0.16475038	0.58303034	NA	NA	NA	NA	NA	NA	NA	NA	0	0	0	0	0	NA	NA
>T.congo.pschr.9:1760336-1760492(+)	TcIL3000_9_5240-7-1uORF	0	NA	7	1	150	156	315	0.0117356	0.0173643	0.20618437	0.6662114	NA	NA	NA	NA	NA	NA	NA	NA	0	0	16	0	0	NA	NA
>T.congo.pschr.9:1760236-1760260(+)	TcIL3000_9_5240-8-1uORF	0	NA	8	1	150	24	547	0.0482509	0.0544841	0.13673587	0.46130762	NA	NA	NA	NA	NA	NA	NA	NA	0	0	16	0	0	NA	NA
>T.congo.pschr.9:1760207-1760213(+)	TcIL3000_9_5240-9-1uORF	0	NA	9	1	150	6	594	0.288798	0.288223	0.0034167378	0.04673599	NA	NA	NA	NA	NA	NA	NA	NA	0	0	16	0	0	NA	NA
>T.congo.pschr.3:131338-134081(+)	NA	1	244	NA	NA	151	2743	NA	0.00176554	NA	0.80646765	NA	TcIL3000_3_410-1-1,131338,131339,11	TcIL3000_3_410-1-1,131338,131339,26	TcIL3000_3_410-1-1,131338,131339,46	TcIL3000_3_410-1-1,131338,131339,21	NA	NA	NA	NA	NA	NA	NA	NA	0	NA	NA
>T.congo_bin:2328499-2330220(-)	NA	1	245	NA	NA	152	1721	NA	0.0031291	NA	0.815952	NA	TcIL3000_0_08870-1-1,2330219,2330220,23	TcIL3000_0_08870-1-1,2330219,2330220,31	TcIL3000_0_08870-1-1,2330219,2330220,96	TcIL3000_0_08870-1-1,2330219,2330220,27	NA	NA	NA	NA	NA	NA	NA	NA	0	NA	NA
>T.congo_bin:2330096-2330159(-)	TcIL3000_0_08870-1-1uORF	0	NA	1	1	152	63	121	0.0579802	0.0542889	0.14707726	0.56232065	NA	NA	NA	NA	NA	NA	NA	NA	23	31	96	27	0	NA	NA
>T.congo_bin:10805415-10806488(+)	NA	1	5	NA	NA	153	1073	NA	0.0113143	NA	0.7640744	NA	TcIL3000_0_40780-1-1,10805415,10805416,14	0	0	0	NA	NA	NA	NA	NA	NA	NA	NA	0	NA	NA
>T.congo_bin:10805416-10805527(+) # endcodon-in-cds	TcIL3000_0_40780-1-1uORF	0	NA	1	1	153	111	-107	0.0695652	0.0558828	0.21583389	0.6934645	NA	NA	NA	NA	NA	NA	NA	NA	14	31	96	27	0	NA	NA
>T.congo_bin:4755532-4758471(-)	NA	1	1367	NA	NA	154	2939	NA	0.00470056	NA	0.77758455	NA	TcIL3000_0_18390-1-1,4758470,4758471,22,TcIL3000_0_18390-1-2,4757733,4757734,33	TcIL3000_0_18390-1-1,4757733,4757734,32	TcIL3000_0_18390-1-1,4758470,4758471,103,TcIL3000_0_18390-1-3,4757036,4757037,18,TcIL3000_0_18390-1-2,4757733,4757734,116,TcIL3000_0_18390-1-4,4757042,4757043,13	TcIL3000_0_18390-1-1,4758470,4758471,40,TcIL3000_0_18390-1-3,4757036,4757037,13,TcIL3000_0_18390-1-2,4757733,4757734,27	NA	NA	NA	NA	NA	NA	NA	NA	0	NA	NA
>T.congo_bin:4757088-4757175(-) # endcodon-in-cds	TcIL3000_0_18390-1-1uORF	0	NA	1	1	154	87	-16	0.0352517	0.0427923	0.19441323	0.70425314	NA	NA	NA	NA	NA	NA	NA	NA	55	32	219	67	0	NA	NA
>T.congo_bin:4757179-4757272(-)	TcIL3000_0_18390-2-1uORF	0	NA	2	1	154	93	75	0.0321733	0.0319498	0.19560547	0.63091373	NA	NA	NA	NA	NA	NA	NA	NA	55	32	219	67	0	NA	NA
>T.congo_bin:4757217-4757253(-)	TcIL3000_0_18390-3-1uORF	0	NA	3	1	154	36	113	0.129438	0.133022	0.16389807	0.45638928	NA	NA	NA	NA	NA	NA	NA	NA	55	32	219	67	0	NA	NA
>T.congo_bin:4757280-4757292(-)	TcIL3000_0_18390-4-1uORF	0	NA	4	1	154	12	176	0.199737	0.195572	0.067450196	0.24917923	NA	NA	NA	NA	NA	NA	NA	NA	55	32	219	67	0	NA	NA
>T.congo_bin:4757288-4757363(-)	TcIL3000_0_18390-5-1uORF	0	NA	5	1	154	75	184	0.0438974	0.0583248	0.2014411	0.6119166	NA	NA	NA	NA	NA	NA	NA	NA	55	32	219	67	0	NA	NA
>T.congo_bin:4757295-4757307(-)	TcIL3000_0_18390-6-1uORF	0	NA	6	1	154	12	191	0.193806	0.178932	0.03151308	0.17300731	NA	NA	NA	NA	NA	NA	NA	NA	55	32	219	67	0	NA	NA
>T.congo_bin:4757404-4757458(-)	TcIL3000_0_18390-7-1uORF	0	NA	7	1	154	54	300	0.0499877	0.0579982	0.18479821	0.64680207	NA	NA	NA	NA	NA	NA	NA	NA	55	32	219	67	0	NA	NA
>T.congo_bin:4757404-4757440(-)	TcIL3000_0_18390-7-2uORF	0	NA	7	2	154	36	300	0.089912	0.100862	0.14087439	0.5432088	NA	NA	NA	NA	NA	NA	NA	NA	0	0	0	0	0	NA	NA
>T.congo_bin:4757454-4757541(-)	TcIL3000_0_18390-8-1uORF	0	NA	8	1	154	87	350	0.0328546	0.0395361	0.19877324	0.65498304	NA	NA	NA	NA	NA	NA	NA	NA	55	32	219	67	0	NA	NA
>T.congo_bin:4757454-4757502(-)	TcIL3000_0_18390-8-2uORF	0	NA	8	2	154	48	350	0.044029	0.053263	0.17328905	0.54613155	NA	NA	NA	NA	NA	NA	NA	NA	0	0	0	0	0	NA	NA
>T.congo_bin:4757467-4757497(-)	TcIL3000_0_18390-9-1uORF	0	NA	9	1	154	30	363	0.0627156	0.0700339	0.110466585	0.43133828	NA	NA	NA	NA	NA	NA	NA	NA	55	32	219	67	0	NA	NA
>T.congo_bin:4757486-4757591(-)	TcIL3000_0_18390-10-1uORF	0	NA	10	1	154	105	382	0.0182401	0.0204989	0.19000423	0.63285404	NA	NA	NA	NA	NA	NA	NA	NA	55	32	219	67	0	NA	NA
>T.congo_bin:4757486-4757567(-)	TcIL3000_0_18390-10-2uORF	0	NA	10	2	154	81	382	0.0299067	0.0339401	0.16989596	0.5993262	NA	NA	NA	NA	NA	NA	NA	NA	0	0	0	0	0	NA	NA
>T.congo_bin:4757685-4757724(-)	TcIL3000_0_18390-11-1uORF	0	NA	11	1	154	39	581	0.0758867	0.0798859	0.16637301	0.5035469	NA	NA	NA	NA	NA	NA	NA	NA	55	32	219	67	0	NA	NA
>T.congo_bin:4757791-4757797(-)	TcIL3000_0_18390-12-1uORF	0	NA	12	1	154	6	687	0.288798	0.288223	0.01708369	0.07863278	NA	NA	NA	NA	NA	NA	NA	NA	22	0	103	40	0	NA	NA
>T.congo_bin:4757944-4758076(-)	TcIL3000_0_18390-13-1uORF	0	NA	13	1	154	132	840	0.0121733	0.0119055	0.19993009	0.66023576	NA	NA	NA	NA	NA	NA	NA	NA	22	0	103	40	0	NA	NA
>T.congo_bin:4757944-4758040(-)	TcIL3000_0_18390-13-2uORF	0	NA	13	2	154	96	840	0.0251377	0.0299194	0.18190454	0.643241	NA	NA	NA	NA	NA	NA	NA	NA	0	0	0	0	0	NA	NA
>T.congo_bin:4758015-4758021(-)	TcIL3000_0_18390-14-1uORF	0	NA	14	1	154	6	911	0.288798	0.288223	0.01708369	0.07863278	NA	NA	NA	NA	NA	NA	NA	NA	22	0	103	40	0	NA	NA
>T.congo_bin:4758036-4758069(-)	TcIL3000_0_18390-15-1uORF	0	NA	15	1	154	33	932	0.107515	0.0957747	0.14366812	0.4930909	NA	NA	NA	NA	NA	NA	NA	NA	22	0	103	40	0	NA	NA
>T.congo_bin:4758065-4758137(-)	TcIL3000_0_18390-16-1uORF	0	NA	16	1	154	72	961	0.0532386	0.0533116	0.17496033	0.6104564	NA	NA	NA	NA	NA	NA	NA	NA	22	0	103	40	0	NA	NA
>T.congo_bin:4758065-4758134(-)	TcIL3000_0_18390-16-2uORF	0	NA	16	2	154	69	961	0.0540675	0.05423	0.16218995	0.5974964	NA	NA	NA	NA	NA	NA	NA	NA	0	0	0	0	0	NA	NA
>T.congo_bin:4758072-4758144(-)	TcIL3000_0_18390-17-1uORF	0	NA	17	1	154	72	968	0.058345	0.0471313	0.19242486	0.6461763	NA	NA	NA	NA	NA	NA	NA	NA	22	0	103	40	0	NA	NA
>T.congo_bin:4758072-4758087(-)	TcIL3000_0_18390-17-2uORF	0	NA	17	2	154	15	968	0.212965	0.207581	0.07482687	0.30861235	NA	NA	NA	NA	NA	NA	NA	NA	0	0	0	0	0	NA	NA
>T.congo_bin:4758249-4758357(-)	TcIL3000_0_18390-18-1uORF	0	NA	18	1	154	108	1145	0.0264796	0.026201	0.19527781	0.6507362	NA	NA	NA	NA	NA	NA	NA	NA	22	0	103	40	0	NA	NA
>T.congo_bin:4758249-4758288(-) # startcodon-overlaps-prev-endcodon	TcIL3000_0_18390-18-2uORF	0	NA	18	2	154	39	1145	0.0363424	0.0362673	0.12001829	0.4749062	NA	NA	NA	NA	NA	NA	NA	NA	0	0	0	0	0	NA	NA
>T.congo_bin:4758287-4758293(-) # endcodon-overlaps-next-startcodon	TcIL3000_0_18390-19-1uORF	0	NA	19	1	154	6	1183	0.288798	0.288223	0.01708369	0.07863278	NA	NA	NA	NA	NA	NA	NA	NA	22	0	103	40	0	NA	NA
>T.congo_bin:4758316-4758334(-)	TcIL3000_0_18390-20-1uORF	0	NA	20	1	154	18	1212	0.101902	0.0989131	0.089505956	0.34932393	NA	NA	NA	NA	NA	NA	NA	NA	22	0	103	40	0	NA	NA
>T.congo_bin:4758400-4758433(-)	TcIL3000_0_18390-21-1uORF	0	NA	21	1	154	33	1296	0.0854483	0.0790118	0.13099176	0.41512668	NA	NA	NA	NA	NA	NA	NA	NA	22	0	103	40	0	NA	NA
>T.congo_bin:4758429-4758450(-)	TcIL3000_0_18390-22-1uORF	0	NA	22	1	154	21	1325	0.184387	0.16896	0.11826644	0.40876034	NA	NA	NA	NA	NA	NA	NA	NA	22	0	103	40	0	NA	NA
>T.congo.pschr.11:2051362-2054004(-)	NA	1	17	NA	NA	155	2642	NA	0.00288395	NA	0.80082554	NA	TcIL3000_11_7520-1-1,2054003,2054004,20	TcIL3000_11_7520-1-1,2054003,2054004,28	TcIL3000_11_7520-1-1,2054003,2054004,59	TcIL3000_11_7520-1-1,2054003,2054004,21	NA	NA	NA	NA	NA	NA	NA	NA	0	NA	NA
>T.congo.pschr.7:741856-742771(+)	NA	1	78	NA	NA	156	915	NA	0.00354217	NA	0.7720814	NA	TcIL3000_7_2080-1-1,741880,741881,14	TcIL3000_7_2080-1-1,741880,741881,26	TcIL3000_7_2080-1-1,741880,741881,70	TcIL3000_7_2080-1-1,741880,741881,26	NA	NA	NA	NA	NA	NA	NA	NA	0	NA	NA
>T.congo.pschr.11:2846784-2848828(+)	NA	1	166	NA	NA	157	2044	NA	0.00396182	NA	0.79800063	NA	TcIL3000_11_10830-1-1,2846784,2846785,24	TcIL3000_11_10830-1-1,2846784,2846785,19	TcIL3000_11_10830-1-1,2846784,2846785,67	TcIL3000_11_10830-1-1,2846784,2846785,36	0.283485	-0.601953	1.30059	-0.982127	NA	NA	NA	NA	0	NA	NA
>T.congo.pschr.11:1625343-1627119(+)	NA	1	36	NA	NA	158	1776	NA	0.0023807	NA	0.78172654	NA	TcIL3000_11_5980-1-2,1625346,1625347,11,TcIL3000_11_5980-1-1,1625343,1625344,24	TcIL3000_11_5980-1-2,1625346,1625347,18,TcIL3000_11_5980-1-1,1625343,1625344,28	TcIL3000_11_5980-1-2,1625346,1625347,52,TcIL3000_11_5980-1-1,1625343,1625344,35	TcIL3000_11_5980-1-2,1625346,1625347,21,TcIL3000_11_5980-1-1,1625343,1625344,22	NA	NA	NA	NA	NA	NA	NA	NA	0	NA	NA
>T.congo.pschr.8:1234087-1234637(-)	NA	1	7	NA	NA	159	550	NA	0.00645616	NA	0.80586416	NA	TcIL3000_8_4170-1-1,1234636,1234637,23,TcIL3000_8_4170-1-2,1234632,1234633,25	TcIL3000_8_4170-1-1,1234636,1234637,18,TcIL3000_8_4170-1-2,1234632,1234633,31	TcIL3000_8_4170-1-1,1234636,1234637,73,TcIL3000_8_4170-1-2,1234632,1234633,53	TcIL3000_8_4170-1-1,1234636,1234637,41,TcIL3000_8_4170-1-2,1234632,1234633,29	NA	NA	NA	NA	NA	NA	NA	NA	0	NA	NA
>T.congo.pschr.6:1014609-1016119(-)	NA	1	319	NA	NA	160	1510	NA	0.0213158	NA	0.82984424	NA	TcIL3000_6_3510-1-1,1016083,1016084,83	TcIL3000_6_3510-1-1,1016083,1016084,81	TcIL3000_6_3510-1-1,1016083,1016084,262	TcIL3000_6_3510-1-1,1016083,1016084,49	NA	NA	NA	NA	NA	NA	NA	NA	0	NA	NA
>T.congo.pschr.11:589911-592448(+)	NA	1	167	NA	NA	161	2537	NA	0.00270516	NA	0.8252584	NA	TcIL3000_11_1840-1-1,589911,589912,11	TcIL3000_11_1840-1-1,589911,589912,14	TcIL3000_11_1840-1-1,589911,589912,30	TcIL3000_11_1840-1-1,589911,589912,17	NA	NA	NA	NA	NA	NA	NA	NA	0	NA	NA
>T.congo.pschr.2:610285-611388(+)	NA	1	83	NA	NA	162	1103	NA	0.00217083	NA	0.78746694	NA	TcIL3000_2_1280-1-2,610305,610306,14,TcIL3000_2_1280-1-1,610285,610286,25	TcIL3000_2_1280-1-2,610285,610286,19,TcIL3000_2_1280-1-1,610305,610306,11	TcIL3000_2_1280-1-2,610305,610306,20,TcIL3000_2_1280-1-1,610285,610286,83	TcIL3000_2_1280-1-1,610285,610286,21	NA	NA	NA	NA	NA	NA	NA	NA	0	NA	NA
>T.congo_bin:10117829-10123069(-)	NA	1	1898	NA	NA	163	5240	NA	0.122987	NA	0.65665275	NA	0	0	0	0	NA	NA	NA	NA	NA	NA	NA	NA	0	NA	NA
>T.congo_bin:10121454-10121463(-)	TcIL3000_0_38200-1-1uORF	0	NA	1	1	163	9	283	0.246786	0.250775	0.014284236	0.11192715	NA	NA	NA	NA	NA	NA	NA	NA	0	0	0	0	0	NA	NA
>T.congo_bin:10121539-10121851(-)	TcIL3000_0_38200-2-1uORF	0	NA	2	1	163	312	368	0.0218064	0.0234698	0.21084736	0.71514344	NA	NA	NA	NA	NA	NA	NA	NA	0	0	0	0	0	NA	NA
>T.congo_bin:10121565-10121598(-)	TcIL3000_0_38200-3-1uORF	0	NA	3	1	163	33	394	0.153288	0.148397	0.11101756	0.3864775	NA	NA	NA	NA	NA	NA	NA	NA	0	0	0	0	0	NA	NA
>T.congo_bin:10121667-10121694(-)	TcIL3000_0_38200-4-1uORF	0	NA	4	1	163	27	496	0.109303	0.107464	0.1335108	0.44286004	NA	NA	NA	NA	NA	NA	NA	NA	0	0	0	0	0	NA	NA
>T.congo_bin:10121705-10121885(-)	TcIL3000_0_38200-5-1uORF	0	NA	5	1	163	180	534	0.018744	0.0179523	0.20768401	0.7410753	NA	NA	NA	NA	NA	NA	NA	NA	0	0	0	0	0	NA	NA
>T.congo_bin:10121705-10121876(-)	TcIL3000_0_38200-5-2uORF	0	NA	5	2	163	171	534	0.0188086	0.0179743	0.19917116	0.7333794	NA	NA	NA	NA	NA	NA	NA	NA	0	0	0	0	0	NA	NA
>T.congo_bin:10121793-10121889(-)	TcIL3000_0_38200-6-1uORF	0	NA	6	1	163	96	622	0.0308792	0.0284157	0.2128865	0.70306045	NA	NA	NA	NA	NA	NA	NA	NA	0	0	0	0	0	NA	NA
>T.congo_bin:10121793-10121841(-)	TcIL3000_0_38200-6-2uORF	0	NA	6	2	163	48	622	0.106751	0.111061	0.16520013	0.6028862	NA	NA	NA	NA	NA	NA	NA	NA	0	0	0	0	0	NA	NA
>T.congo_bin:10121913-10121937(-)	TcIL3000_0_38200-7-1uORF	0	NA	7	1	163	24	742	0.0812888	0.0736563	0.0825903	0.39394915	NA	NA	NA	NA	NA	NA	NA	NA	0	0	0	0	0	NA	NA
>T.congo_bin:10121972-10122005(-)	TcIL3000_0_38200-8-1uORF	0	NA	8	1	163	33	801	0.0947951	0.102288	0.114666946	0.43613783	NA	NA	NA	NA	NA	NA	NA	NA	0	0	0	0	0	NA	NA
>T.congo_bin:10122044-10122131(-)	TcIL3000_0_38200-9-1uORF	0	NA	9	1	163	87	873	0.0397254	0.0537794	0.21686326	0.6396927	NA	NA	NA	NA	NA	NA	NA	NA	0	0	0	0	0	NA	NA
>T.congo_bin:10122076-10122226(-)	TcIL3000_0_38200-10-1uORF	0	NA	10	1	163	150	905	0.0146015	0.0203619	0.2091931	0.70253694	NA	NA	NA	NA	NA	NA	NA	NA	0	0	0	0	0	NA	NA
>T.congo_bin:10122076-10122211(-)	TcIL3000_0_38200-10-2uORF	0	NA	10	2	163	135	905	0.0145121	0.0204848	0.20087914	0.69823796	NA	NA	NA	NA	NA	NA	NA	NA	0	0	0	0	0	NA	NA
>T.congo_bin:10122226-10122256(-)	TcIL3000_0_38200-11-1uORF	0	NA	11	1	163	30	1055	0.0641913	0.0695967	0.15276767	0.49595916	NA	NA	NA	NA	NA	NA	NA	NA	0	0	0	0	0	NA	NA
>T.congo_bin:10122275-10122320(-)	TcIL3000_0_38200-12-1uORF	0	NA	12	1	163	45	1104	0.0940433	0.0941889	0.18003346	0.50270253	NA	NA	NA	NA	NA	NA	NA	NA	0	0	0	0	0	NA	NA
>T.congo_bin:10122275-10122299(-)	TcIL3000_0_38200-12-2uORF	0	NA	12	2	163	24	1104	0.205239	0.203376	0.13282317	0.40477976	NA	NA	NA	NA	NA	NA	NA	NA	0	0	0	0	0	NA	NA
>T.congo_bin:10122279-10122555(-)	TcIL3000_0_38200-13-1uORF	0	NA	13	1	163	276	1108	0.0167179	0.0153891	0.22425197	0.7117531	NA	NA	NA	NA	NA	NA	NA	NA	0	0	0	0	0	NA	NA
>T.congo_bin:10122279-10122543(-)	TcIL3000_0_38200-13-2uORF	0	NA	13	2	163	264	1108	0.0186165	0.0170949	0.22012661	0.7021642	NA	NA	NA	NA	NA	NA	NA	NA	0	0	0	0	0	NA	NA
>T.congo_bin:10122279-10122489(-)	TcIL3000_0_38200-13-3uORF	0	NA	13	3	163	210	1108	0.0233299	0.0242371	0.21837713	0.678052	NA	NA	NA	NA	NA	NA	NA	NA	0	0	0	0	0	NA	NA
>T.congo_bin:10122279-10122447(-)	TcIL3000_0_38200-13-4uORF	0	NA	13	4	163	168	1108	0.0301919	0.0302388	0.21871495	0.6729591	NA	NA	NA	NA	NA	NA	NA	NA	0	0	0	0	0	NA	NA
>T.congo_bin:10122279-10122327(-)	TcIL3000_0_38200-13-5uORF	0	NA	13	5	163	48	1108	0.0483896	0.0487657	0.16843992	0.48150554	NA	NA	NA	NA	NA	NA	NA	NA	0	0	0	0	0	NA	NA
>T.congo_bin:10122555-10122615(-)	TcIL3000_0_38200-14-1uORF	0	NA	14	1	163	60	1384	0.0781293	0.0762342	0.16656208	0.57882345	NA	NA	NA	NA	NA	NA	NA	NA	0	0	0	0	0	NA	NA
>T.congo_bin:10122578-10122590(-)	TcIL3000_0_38200-15-1uORF	0	NA	15	1	163	12	1407	0.172683	0.17325	0.07296919	0.22531293	NA	NA	NA	NA	NA	NA	NA	NA	0	0	0	0	0	NA	NA
>T.congo_bin:10122608-10122647(-)	TcIL3000_0_38200-16-1uORF	0	NA	16	1	163	39	1437	0.049389	0.0484551	0.16933945	0.5456076	NA	NA	NA	NA	NA	NA	NA	NA	0	0	0	0	0	NA	NA
>T.congo_bin:10122608-10122644(-) # startcodon-overlaps-prev-endcodon	TcIL3000_0_38200-16-2uORF	0	NA	16	2	163	36	1437	0.0386608	0.0378146	0.14604543	0.5187449	NA	NA	NA	NA	NA	NA	NA	NA	0	0	0	0	0	NA	NA
>T.congo_bin:10122643-10122682(-) # endcodon-overlaps-next-startcodon	TcIL3000_0_38200-17-1uORF	0	NA	17	1	163	39	1472	0.0874422	0.0927712	0.17019494	0.56523967	NA	NA	NA	NA	NA	NA	NA	NA	0	0	0	0	0	NA	NA
>T.congo_bin:10122647-10122686(-)	TcIL3000_0_38200-18-1uORF	0	NA	18	1	163	39	1476	0.0590757	0.0620234	0.17121753	0.6063567	NA	NA	NA	NA	NA	NA	NA	NA	0	0	0	0	0	NA	NA
>T.congo_bin:10122755-10122767(-)	TcIL3000_0_38200-19-1uORF	0	NA	19	1	163	12	1584	0.192431	0.193336	0.033785954	0.21399532	NA	NA	NA	NA	NA	NA	NA	NA	0	0	0	0	0	NA	NA
>T.congo_bin:10122759-10122996(-)	TcIL3000_0_38200-20-1uORF	0	NA	20	1	163	237	1588	0.00953584	0.0116895	0.24136405	0.7507673	NA	NA	NA	NA	NA	NA	NA	NA	0	0	0	0	0	NA	NA
>T.congo_bin:10122759-10122876(-)	TcIL3000_0_38200-20-2uORF	0	NA	20	2	163	117	1588	0.0167436	0.0170565	0.22381078	0.694999	NA	NA	NA	NA	NA	NA	NA	NA	0	0	0	0	0	NA	NA
>T.congo_bin:10122759-10122816(-)	TcIL3000_0_38200-20-3uORF	0	NA	20	3	163	57	1588	0.0354199	0.0354616	0.19260675	0.62335306	NA	NA	NA	NA	NA	NA	NA	NA	0	0	0	0	0	NA	NA
>T.congo_bin:10122772-10122796(-)	TcIL3000_0_38200-21-1uORF	0	NA	21	1	163	24	1601	0.0939415	0.104032	0.13517599	0.50092465	NA	NA	NA	NA	NA	NA	NA	NA	0	0	0	0	0	NA	NA
>T.congo_bin:10123006-10123057(-)	TcIL3000_0_38200-22-1uORF	0	NA	22	1	163	51	1835	0.101607	0.108644	0.17920578	0.64509696	NA	NA	NA	NA	NA	NA	NA	NA	0	0	0	0	0	NA	NA
>T.congo.pschr.4:193533-194156(-)	NA	1	119	NA	NA	164	623	NA	0.017908	NA	0.78362346	NA	TcIL3000_4_660-1-1,194076,194077,26	TcIL3000_4_660-1-2,194076,194077,21,TcIL3000_4_660-1-3,194152,194153,13,TcIL3000_4_660-1-1,194153,194154,14,TcIL3000_4_660-1-4,194155,194156,24	TcIL3000_4_660-1-2,194153,194154,57,TcIL3000_4_660-1-3,194076,194077,18,TcIL3000_4_660-1-1,194138,194139,14,TcIL3000_4_660-1-4,194152,194153,71	TcIL3000_4_660-1-2,194076,194077,18,TcIL3000_4_660-1-1,194153,194154,17	-0.0886952	-0.157695	-0.236991	0.483381	NA	NA	NA	NA	0	NA	NA
>T.congo.pschr.7:430689-431790(+)	NA	1	102	NA	NA	165	1101	NA	0.00444	NA	0.77340317	NA	TcIL3000_7_1280-1-1,430689,430690,27	TcIL3000_7_1280-1-1,430689,430690,25	TcIL3000_7_1280-1-1,430689,430690,104,TcIL3000_7_1280-1-2,430712,430713,24	TcIL3000_7_1280-1-1,430689,430690,35	NA	NA	NA	NA	NA	NA	NA	NA	0	NA	NA
>T.congo_bin:3980535-3983532(-)	NA	1	1674	NA	NA	166	2997	NA	0.00187745	NA	0.80240166	NA	TcIL3000_0_15330-1-1,3981991,3981992,16	TcIL3000_0_15330-1-1,3981991,3981992,20	0	0	0.039881	-0.0613562	0.791401	-0.769925	NA	NA	NA	NA	0	NA	NA
>T.congo_bin:3981992-3982058(-)	TcIL3000_0_15330-1-1uORF	0	NA	1	1	166	66	134	0.10105	0.109754	0.1738609	0.63519305	NA	NA	NA	NA	NA	NA	NA	NA	0	0	0	0	0	NA	NA
>T.congo_bin:3982035-3982122(-)	TcIL3000_0_15330-2-1uORF	0	NA	2	1	166	87	177	0.0292737	0.0287294	0.1922032	0.68067104	NA	NA	NA	NA	NA	NA	NA	NA	0	0	0	0	0	NA	NA
>T.congo_bin:3982099-3982264(-)	TcIL3000_0_15330-3-1uORF	0	NA	3	1	166	165	241	0.0320653	0.0394711	0.20644768	0.70013225	NA	NA	NA	NA	NA	NA	NA	NA	0	0	0	0	0	NA	NA
>T.congo_bin:3982099-3982258(-)	TcIL3000_0_15330-3-2uORF	0	NA	3	2	166	159	241	0.0335556	0.0404676	0.19811983	0.69348127	NA	NA	NA	NA	NA	NA	NA	NA	0	0	0	0	0	NA	NA
>T.congo_bin:3982099-3982174(-)	TcIL3000_0_15330-3-3uORF	0	NA	3	3	166	75	241	0.0661985	0.0661484	0.16459063	0.6875547	NA	NA	NA	NA	NA	NA	NA	NA	0	0	0	0	0	NA	NA
>T.congo_bin:3982122-3982200(-)	TcIL3000_0_15330-4-1uORF	0	NA	4	1	166	78	264	0.0292718	0.0330493	0.19873822	0.60711807	NA	NA	NA	NA	NA	NA	NA	NA	0	0	0	0	0	NA	NA
>T.congo_bin:3982122-3982155(-)	TcIL3000_0_15330-4-2uORF	0	NA	4	2	166	33	264	0.0549618	0.0526874	0.12024371	0.46252134	NA	NA	NA	NA	NA	NA	NA	NA	0	0	0	0	0	NA	NA
>T.congo_bin:3982151-3982196(-)	TcIL3000_0_15330-5-1uORF	0	NA	5	1	166	45	293	0.0540253	0.0573626	0.20245574	0.5940109	NA	NA	NA	NA	NA	NA	NA	NA	0	0	0	0	0	NA	NA
>T.congo_bin:3982151-3982160(-)	TcIL3000_0_15330-5-2uORF	0	NA	5	2	166	9	293	0.239346	0.22166	0.042213835	0.1584354	NA	NA	NA	NA	NA	NA	NA	NA	0	0	0	0	0	NA	NA
>T.congo_bin:3982296-3982353(-)	TcIL3000_0_15330-6-1uORF	0	NA	6	1	166	57	438	0.0629398	0.0705369	0.17424846	0.5944066	NA	NA	NA	NA	NA	NA	NA	NA	0	0	0	0	0	NA	NA
>T.congo_bin:3982434-3982575(-)	TcIL3000_0_15330-7-1uORF	0	NA	7	1	166	141	576	0.0312893	0.0429242	0.2359831	0.7052862	NA	NA	NA	NA	NA	NA	NA	NA	0	0	0	0	0	NA	NA
>T.congo_bin:3982434-3982545(-)	TcIL3000_0_15330-7-2uORF	0	NA	7	2	166	111	576	0.033242	0.0472207	0.2292349	0.7067712	NA	NA	NA	NA	NA	NA	NA	NA	0	0	0	0	0	NA	NA
>T.congo_bin:3982520-3982733(-)	TcIL3000_0_15330-8-1uORF	0	NA	8	1	166	213	662	0.0151532	0.0232111	0.23111449	0.7486935	NA	NA	NA	NA	NA	NA	NA	NA	0	0	0	0	0	NA	NA
>T.congo_bin:3982520-3982556(-)	TcIL3000_0_15330-8-2uORF	0	NA	8	2	166	36	662	0.0843297	0.0803358	0.15638417	0.5011479	NA	NA	NA	NA	NA	NA	NA	NA	0	0	0	0	0	NA	NA
>T.congo_bin:3982520-3982550(-)	TcIL3000_0_15330-8-3uORF	0	NA	8	3	166	30	662	0.0845556	0.0789121	0.12702	0.43818748	NA	NA	NA	NA	NA	NA	NA	NA	0	0	0	0	0	NA	NA
>T.congo_bin:3982531-3982879(-)	TcIL3000_0_15330-9-1uORF	0	NA	9	1	166	348	673	0.00530625	0.00709085	0.23096229	0.7569745	NA	NA	NA	NA	NA	NA	NA	NA	0	0	0	0	0	NA	NA
>T.congo_bin:3982531-3982684(-)	TcIL3000_0_15330-9-2uORF	0	NA	9	2	166	153	673	0.0218608	0.0276572	0.21392122	0.7137123	NA	NA	NA	NA	NA	NA	NA	NA	0	0	0	0	0	NA	NA
>T.congo_bin:3982584-3982623(-)	TcIL3000_0_15330-10-1uORF	0	NA	10	1	166	39	726	0.0670492	0.0785216	0.13487211	0.52818936	NA	NA	NA	NA	NA	NA	NA	NA	0	0	0	0	0	NA	NA
>T.congo_bin:3982665-3982851(-)	TcIL3000_0_15330-11-1uORF	0	NA	11	1	166	186	807	0.0129507	0.0138143	0.2177033	0.735239	NA	NA	NA	NA	NA	NA	NA	NA	0	0	0	0	0	NA	NA
>T.congo_bin:3982847-3982967(-)	TcIL3000_0_15330-12-1uORF	0	NA	12	1	166	120	989	0.0387572	0.0375314	0.2201745	0.67470366	NA	NA	NA	NA	NA	NA	NA	NA	0	0	0	0	0	NA	NA
>T.congo_bin:3982917-3982992(-)	TcIL3000_0_15330-13-1uORF	0	NA	13	1	166	75	1059	0.0479402	0.0364612	0.17694774	0.6497946	NA	NA	NA	NA	NA	NA	NA	NA	0	0	0	0	0	NA	NA
>T.congo_bin:3982945-3983008(-)	TcIL3000_0_15330-14-1uORF	0	NA	14	1	166	63	1087	0.066789	0.0714612	0.19687068	0.6190434	NA	NA	NA	NA	NA	NA	NA	NA	0	0	0	0	0	NA	NA
>T.congo_bin:3983067-3983076(-)	TcIL3000_0_15330-15-1uORF	0	NA	15	1	166	9	1209	0.216996	0.220969	0.04300899	0.15938449	NA	NA	NA	NA	NA	NA	NA	NA	0	0	0	0	0	NA	NA
>T.congo_bin:3983072-3983159(-)	TcIL3000_0_15330-16-1uORF	0	NA	16	1	166	87	1214	0.0923776	0.0817644	0.23131901	0.6026992	NA	NA	NA	NA	NA	NA	NA	NA	0	0	0	0	0	NA	NA
>T.congo_bin:3983072-3983102(-)	TcIL3000_0_15330-16-2uORF	0	NA	16	2	166	30	1214	0.283378	0.259279	0.14812566	0.39923912	NA	NA	NA	NA	NA	NA	NA	NA	0	0	0	0	0	NA	NA
>T.congo_bin:3983112-3983268(-)	TcIL3000_0_15330-17-1uORF	0	NA	17	1	166	156	1254	0.0515956	0.0494737	0.20819032	0.6684229	NA	NA	NA	NA	NA	NA	NA	NA	0	0	0	0	0	NA	NA
>T.congo_bin:3983116-3983152(-)	TcIL3000_0_15330-18-1uORF	0	NA	18	1	166	36	1258	0.0643882	0.0567053	0.17719026	0.53771704	NA	NA	NA	NA	NA	NA	NA	NA	0	0	0	0	0	NA	NA
>T.congo_bin:3983236-3983362(-)	TcIL3000_0_15330-19-1uORF	0	NA	19	1	166	126	1378	0.0497252	0.0428804	0.22818623	0.6376113	NA	NA	NA	NA	NA	NA	NA	NA	0	0	0	0	0	NA	NA
>T.congo_bin:3983236-3983299(-)	TcIL3000_0_15330-19-2uORF	0	NA	19	2	166	63	1378	0.107097	0.0925018	0.1990152	0.5566122	NA	NA	NA	NA	NA	NA	NA	NA	0	0	0	0	0	NA	NA
>T.congo_bin:3983268-3983319(-)	TcIL3000_0_15330-20-1uORF	0	NA	20	1	166	51	1410	0.0822296	0.0736278	0.21227041	0.5811308	NA	NA	NA	NA	NA	NA	NA	NA	0	0	0	0	0	NA	NA
>T.congo_bin:3983268-3983304(-)	TcIL3000_0_15330-20-2uORF	0	NA	20	2	166	36	1410	0.107506	0.107291	0.18591462	0.5306213	NA	NA	NA	NA	NA	NA	NA	NA	0	0	0	0	0	NA	NA
>T.congo_bin:3983306-3983327(-)	TcIL3000_0_15330-21-1uORF	0	NA	21	1	166	21	1448	0.116448	0.112095	0.078046754	0.38416463	NA	NA	NA	NA	NA	NA	NA	NA	0	0	0	0	0	NA	NA
>T.congo_bin:3983394-3983415(-)	TcIL3000_0_15330-22-1uORF	0	NA	22	1	166	21	1536	0.215461	0.234556	0.08054183	0.39521223	NA	NA	NA	NA	NA	NA	NA	NA	0	0	0	0	0	NA	NA
>T.congo_bin:3983457-3983532(-)	TcIL3000_0_15330-23-1uORF	0	NA	23	1	166	75	1599	0.0378526	0.0470414	0.1618984	0.62813276	NA	NA	NA	NA	NA	NA	NA	NA	0	0	0	0	0	NA	NA
>T.congo_bin:3596252-3597717(+)	NA	1	52	NA	NA	167	1465	NA	0.00582874	NA	0.8173652	NA	0	TcIL3000_0_13960-1-1,3596252,3596253,47	TcIL3000_0_13960-1-1,3596252,3596253,110	0	NA	NA	NA	NA	NA	NA	NA	NA	0	9	TcIL3000_0_14000,TcIL3000_0_13920,TcIL3000_0_13980,TcIL3000_0_13930,TcIL3000_0_13990,TcIL3000_0_13940,TcIL3000_0_13950,TcIL3000_0_13960,TcIL3000_0_13970
>T.congo_bin:937075-938180(-)	NA	1	532	NA	NA	168	1105	NA	0.00757524	NA	0.79457366	NA	TcIL3000_0_03510-1-2,938179,938180,34,TcIL3000_0_03510-1-1,937655,937656,47	TcIL3000_0_03510-1-2,938179,938180,23,TcIL3000_0_03510-1-1,937655,937656,34	TcIL3000_0_03510-1-2,938179,938180,60,TcIL3000_0_03510-1-1,937655,937656,65	TcIL3000_0_03510-1-1,937655,937656,53	NA	NA	NA	NA	NA	NA	NA	NA	0	NA	NA
>T.congo_bin:937669-937741(-)	TcIL3000_0_03510-1-1uORF	0	NA	1	1	168	72	21	0.0615439	0.0735921	0.1643563	0.4982426	NA	NA	NA	NA	NA	NA	NA	NA	34	23	60	0	0	NA	NA
>T.congo_bin:937722-937770(-)	TcIL3000_0_03510-2-1uORF	0	NA	2	1	168	48	74	0.042379	0.0406643	0.123614386	0.49770087	NA	NA	NA	NA	NA	NA	NA	NA	34	23	60	0	0	NA	NA
>T.congo_bin:937801-937810(-)	TcIL3000_0_03510-3-1uORF	0	NA	3	1	168	9	153	0.219053	0.217352	0.028779073	0.1328701	NA	NA	NA	NA	NA	NA	NA	NA	34	23	60	0	0	NA	NA
>T.congo_bin:937840-937846(-)	TcIL3000_0_03510-4-1uORF	0	NA	4	1	168	6	192	0.288798	0.288223	0.018792054	0.07279473	NA	NA	NA	NA	NA	NA	NA	NA	34	23	60	0	0	NA	NA
>T.congo_bin:938073-938124(-)	TcIL3000_0_03510-5-1uORF	0	NA	5	1	168	51	425	0.0609095	0.0656216	0.17454216	0.5843128	NA	NA	NA	NA	NA	NA	NA	NA	34	23	60	0	0	NA	NA
>T.congo_bin:938083-938170(-)	TcIL3000_0_03510-6-1uORF	0	NA	6	1	168	87	435	0.0299074	0.0399087	0.17392248	0.6659081	NA	NA	NA	NA	NA	NA	NA	NA	34	23	60	0	0	NA	NA
>T.congo_bin:938126-938132(-)	TcIL3000_0_03510-7-1uORF	0	NA	7	1	168	6	478	0.288798	0.288223	0.018792054	0.07279473	NA	NA	NA	NA	NA	NA	NA	NA	34	23	60	0	0	NA	NA
>T.congo_bin:938170-938176(-)	TcIL3000_0_03510-8-1uORF	0	NA	8	1	168	6	522	0.288798	0.288223	0.01708369	0.07863278	NA	NA	NA	NA	NA	NA	NA	NA	34	23	60	0	0	NA	NA
>T.congo.pschr.5:4340-5482(-)	NA	1	44	NA	NA	169	1142	NA	0.00491191	NA	0.79790676	NA	TcIL3000_5_50-1-2,5481,5482,23	TcIL3000_5_50-1-2,5481,5482,19	TcIL3000_5_50-1-3,5481,5482,56,TcIL3000_5_50-1-2,5467,5468,10	TcIL3000_5_50-1-2,5481,5482,17	NA	NA	NA	NA	NA	NA	NA	NA	0	NA	NA
>T.congo.pschr.11:624775-625834(+)	NA	1	552	NA	NA	170	1059	NA	0.0245078	NA	0.8211	NA	TcIL3000_11_2000-1-2,625252,625253,114,TcIL3000_11_2000-1-3,624775,624776,12,TcIL3000_11_2000-1-1,624789,624790,89	TcIL3000_11_2000-1-2,625252,625253,129,TcIL3000_11_2000-1-1,624789,624790,35	TcIL3000_11_2000-1-4,624775,624776,21,TcIL3000_11_2000-1-2,625265,625266,11,TcIL3000_11_2000-1-3,625252,625253,254,TcIL3000_11_2000-1-1,624789,624790,94	TcIL3000_11_2000-1-2,625252,625253,104,TcIL3000_11_2000-1-1,624789,624790,65	0.241665	-0.077222	0.027302	-0.191745	NA	NA	NA	NA	0	NA	NA
>T.congo.pschr.10:3009057-3010294(-)	NA	1	721	NA	NA	171	1237	NA	0.00405545	NA	0.74122465	NA	TcIL3000_10_11150-1-2,3009678,3009679,63,TcIL3000_10_11150-1-1,3010293,3010294,170	TcIL3000_10_11150-1-2,3009678,3009679,77,TcIL3000_10_11150-1-1,3010293,3010294,192	TcIL3000_10_11150-1-2,3009678,3009679,216,TcIL3000_10_11150-1-1,3010293,3010294,693	TcIL3000_10_11150-1-2,3009678,3009679,107,TcIL3000_10_11150-1-1,3010293,3010294,147	NA	NA	NA	NA	NA	NA	NA	NA	0	NA	NA
>T.congo.pschr.10:3009588-3009732(-)	TcIL3000_10_11150-1-1uORF	0	NA	1	1	171	144	15	0.0296473	0.0377338	0.22505608	0.7437042	NA	NA	NA	NA	NA	NA	NA	NA	170	192	693	147	0	NA	NA
>T.congo.pschr.10:3009607-3009763(-)	TcIL3000_10_11150-2-1uORF	0	NA	2	1	171	156	34	0.0164164	0.0210536	0.22375064	0.71858156	NA	NA	NA	NA	NA	NA	NA	NA	170	192	693	147	0	NA	NA
>T.congo.pschr.10:3009746-3009767(-)	TcIL3000_10_11150-3-1uORF	0	NA	3	1	171	21	173	0.14747	0.151037	0.13842222	0.39592996	NA	NA	NA	NA	NA	NA	NA	NA	170	192	693	147	0	NA	NA
>T.congo.pschr.10:3009789-3009831(-)	TcIL3000_10_11150-4-1uORF	0	NA	4	1	171	42	216	0.084343	0.0880984	0.14264841	0.5412735	NA	NA	NA	NA	NA	NA	NA	NA	170	192	693	147	0	NA	NA
>T.congo.pschr.10:3009789-3009828(-) # startcodon-overlaps-prev-endcodon	TcIL3000_10_11150-4-2uORF	0	NA	4	2	171	39	216	0.0814259	0.0856229	0.12280345	0.51630974	NA	NA	NA	NA	NA	NA	NA	NA	0	0	0	0	0	NA	NA
>T.congo.pschr.10:3009827-3009839(-) # endcodon-overlaps-next-startcodon	TcIL3000_10_11150-5-1uORF	0	NA	5	1	171	12	254	0.157443	0.158632	0.046915844	0.1973847	NA	NA	NA	NA	NA	NA	NA	NA	170	192	693	147	0	NA	NA
>T.congo.pschr.10:3009887-3009974(-)	TcIL3000_10_11150-6-1uORF	0	NA	6	1	171	87	314	0.0447288	0.057612	0.18889062	0.6228997	NA	NA	NA	NA	NA	NA	NA	NA	170	192	693	147	0	NA	NA
>T.congo.pschr.10:3010027-3010090(-)	TcIL3000_10_11150-7-1uORF	0	NA	7	1	171	63	454	0.0586354	0.0677125	0.20248938	0.60029835	NA	NA	NA	NA	NA	NA	NA	NA	170	192	693	147	0	NA	NA
>T.congo.pschr.10:3010027-3010063(-)	TcIL3000_10_11150-7-2uORF	0	NA	7	2	171	36	454	0.0672865	0.0779261	0.14886962	0.48066753	NA	NA	NA	NA	NA	NA	NA	NA	0	0	0	0	0	NA	NA
>T.congo.pschr.10:3010100-3010145(-)	TcIL3000_10_11150-8-1uORF	0	NA	8	1	171	45	527	0.0568724	0.0691147	0.1258088	0.47498623	NA	NA	NA	NA	NA	NA	NA	NA	170	192	693	147	0	NA	NA
>T.congo.pschr.10:3010167-3010173(-)	TcIL3000_10_11150-9-1uORF	0	NA	9	1	171	6	594	0.288798	0.288223	0.01708369	0.07863278	NA	NA	NA	NA	NA	NA	NA	NA	170	192	693	147	0	NA	NA
>T.congo.pschr.10:3010288-3010294(-)	TcIL3000_10_11150-10-1uORF	0	NA	10	1	171	6	715	0.288798	0.288223	0.018792054	0.07279473	NA	NA	NA	NA	NA	NA	NA	NA	170	192	693	147	0	NA	NA
>T.congo_bin:14573444-14574247(+)	NA	1	164	NA	NA	172	803	NA	0.0153194	NA	0.8187577	NA	TcIL3000_0_55140-1-1,14573444,14573445,32	TcIL3000_0_55140-1-1,14573444,14573445,23	TcIL3000_0_55140-1-1,14573444,14573445,68	TcIL3000_0_55140-1-1,14573444,14573445,23	0.494724	-0.626819	0.634303	-0.502209	NA	NA	NA	NA	0	NA	NA
>T.congo.pschr.9:200025-200701(-)	NA	1	304	NA	NA	173	676	NA	0.00994201	NA	0.78595483	NA	TcIL3000_9_630-1-1,200700,200701,217	TcIL3000_9_630-1-1,200700,200701,276	TcIL3000_9_630-1-1,200700,200701,482	TcIL3000_9_630-1-1,200700,200701,188	-1.12701	-0.458924	0.350409	1.23553	NA	NA	NA	NA	0	NA	NA
>T.congo.pschr.9:200356-200656(-) # endcodon-in-cds	TcIL3000_9_630-1-1uORF	0	NA	1	1	173	300	-41	0.0100322	0.00816048	0.23569892	0.7902103	NA	NA	NA	NA	NA	NA	NA	NA	217	276	482	188	0	NA	NA
>T.congo.pschr.9:200356-200596(-) # endcodon-in-cds	TcIL3000_9_630-1-2uORF	0	NA	1	2	173	240	-41	0.0154048	0.013405	0.22464782	0.78208065	NA	NA	NA	NA	NA	NA	NA	NA	0	0	0	0	0	NA	NA
>T.congo.pschr.9:200356-200479(-) # endcodon-in-cds	TcIL3000_9_630-1-3uORF	0	NA	1	3	173	123	-41	0.0241112	0.019225	0.20009072	0.74630624	NA	NA	NA	NA	NA	NA	NA	NA	0	0	0	0	0	NA	NA
>T.congo.pschr.9:200519-200540(-)	TcIL3000_9_630-2-1uORF	0	NA	2	1	173	21	122	0.135048	0.147092	0.090946004	0.41259542	NA	NA	NA	NA	NA	NA	NA	NA	217	276	482	188	0	NA	NA
>T.congo.pschr.9:200607-200616(-)	TcIL3000_9_630-3-1uORF	0	NA	3	1	173	9	210	0.239346	0.22166	0.044983156	0.15049304	NA	NA	NA	NA	NA	NA	NA	NA	217	276	482	188	0	NA	NA
>T.congo.pschr.3:678569-680000(-)	NA	1	129	NA	NA	174	1431	NA	0.0030542	NA	0.7939795	NA	TcIL3000_3_2030-1-1,679999,680000,19	TcIL3000_3_2030-1-1,679999,680000,14	TcIL3000_3_2030-1-1,679999,680000,81	TcIL3000_3_2030-1-1,679999,680000,18	NA	NA	NA	NA	NA	NA	NA	NA	0	NA	NA
>T.congo_bin:6629520-6631277(-)	NA	1	1328	NA	NA	175	1757	NA	0.0141883	NA	0.75064635	NA	TcIL3000_0_25490-1-1,6630171,6630172,11	0	TcIL3000_0_25490-1-2,6631247,6631248,37,TcIL3000_0_25490-1-1,6630171,6630172,183	TcIL3000_0_25490-1-8,6631165,6631166,14,TcIL3000_0_25490-1-2,6630171,6630172,1243,TcIL3000_0_25490-1-3,6630146,6630147,11,TcIL3000_0_25490-1-1,6631276,6631277,24,TcIL3000_0_25490-1-6,6631107,6631108,10,TcIL3000_0_25490-1-7,6631247,6631248,924,TcIL3000_0_25490-1-4,6631238,6631239,29,TcIL3000_0_25490-1-5,6630107,6630108,13	NA	NA	NA	NA	NA	NA	NA	NA	0	NA	NA
>T.congo_bin:6629926-6629962(-) # endcodon-in-cds	TcIL3000_0_25490-1-1uORF	0	NA	1	1	175	36	-23	0.0879781	0.0783629	0.16970043	0.53097683	NA	NA	NA	NA	NA	NA	NA	NA	11	0	220	2268	0	NA	NA
>T.congo_bin:6629969-6629975(-)	TcIL3000_0_25490-2-1uORF	0	NA	2	1	175	6	20	0.288798	0.288223	0.0034167378	0.04673599	NA	NA	NA	NA	NA	NA	NA	NA	11	0	220	2268	0	NA	NA
>T.congo_bin:6630080-6630155(-)	TcIL3000_0_25490-3-1uORF	0	NA	3	1	175	75	131	0.033546	0.0392614	0.21854195	0.63531876	NA	NA	NA	NA	NA	NA	NA	NA	11	0	220	2244	0	NA	NA
>T.congo_bin:6630080-6630107(-)	TcIL3000_0_25490-3-2uORF	0	NA	3	2	175	27	131	0.169861	0.167308	0.16985665	0.5037724	NA	NA	NA	NA	NA	NA	NA	NA	0	0	0	0	0	NA	NA
>T.congo_bin:6630080-6630101(-)	TcIL3000_0_25490-3-3uORF	0	NA	3	3	175	21	131	0.15724	0.155538	0.122585095	0.42405623	NA	NA	NA	NA	NA	NA	NA	NA	0	0	0	0	0	NA	NA
>T.congo_bin:6630183-6630195(-)	TcIL3000_0_25490-4-1uORF	0	NA	4	1	175	12	234	0.191828	0.201075	0.07630912	0.26683715	NA	NA	NA	NA	NA	NA	NA	NA	0	0	37	1001	0	NA	NA
>T.congo_bin:6630258-6630285(-)	TcIL3000_0_25490-5-1uORF	0	NA	5	1	175	27	309	0.0984196	0.113038	0.1524275	0.46663094	NA	NA	NA	NA	NA	NA	NA	NA	0	0	37	1001	0	NA	NA
>T.congo_bin:6630289-6630445(-)	TcIL3000_0_25490-6-1uORF	0	NA	6	1	175	156	340	0.0223556	0.0294157	0.23092331	0.67225164	NA	NA	NA	NA	NA	NA	NA	NA	0	0	37	1001	0	NA	NA
>T.congo_bin:6630294-6630321(-)	TcIL3000_0_25490-7-1uORF	0	NA	7	1	175	27	345	0.119714	0.137268	0.14543587	0.44467866	NA	NA	NA	NA	NA	NA	NA	NA	0	0	37	1001	0	NA	NA
>T.congo_bin:6630336-6630375(-)	TcIL3000_0_25490-8-1uORF	0	NA	8	1	175	39	387	0.0826566	0.0916273	0.16242188	0.43764278	NA	NA	NA	NA	NA	NA	NA	NA	0	0	37	1001	0	NA	NA
>T.congo_bin:6630336-6630345(-)	TcIL3000_0_25490-8-2uORF	0	NA	8	2	175	9	387	0.238551	0.252491	0.04505848	0.17077932	NA	NA	NA	NA	NA	NA	NA	NA	0	0	0	0	0	NA	NA
>T.congo_bin:6630371-6630398(-)	TcIL3000_0_25490-9-1uORF	0	NA	9	1	175	27	422	0.102794	0.0993038	0.1390199	0.4771913	NA	NA	NA	NA	NA	NA	NA	NA	0	0	37	1001	0	NA	NA
>T.congo_bin:6630500-6630545(-)	TcIL3000_0_25490-10-1uORF	0	NA	10	1	175	45	551	0.0511735	0.057598	0.17521437	0.5517498	NA	NA	NA	NA	NA	NA	NA	NA	0	0	37	1001	0	NA	NA
>T.congo_bin:6630537-6630600(-)	TcIL3000_0_25490-11-1uORF	0	NA	11	1	175	63	588	0.0476292	0.046646	0.20682146	0.63794816	NA	NA	NA	NA	NA	NA	NA	NA	0	0	37	1001	0	NA	NA
>T.congo_bin:6630537-6630591(-)	TcIL3000_0_25490-11-2uORF	0	NA	11	2	175	54	588	0.0607316	0.0581281	0.1833924	0.59972364	NA	NA	NA	NA	NA	NA	NA	NA	0	0	0	0	0	NA	NA
>T.congo_bin:6630557-6630566(-)	TcIL3000_0_25490-12-1uORF	0	NA	12	1	175	9	608	0.239372	0.236842	0.014497958	0.1292525	NA	NA	NA	NA	NA	NA	NA	NA	0	0	37	1001	0	NA	NA
>T.congo_bin:6630630-6630675(-)	TcIL3000_0_25490-13-1uORF	0	NA	13	1	175	45	681	0.0536273	0.0567349	0.18234995	0.5340345	NA	NA	NA	NA	NA	NA	NA	NA	0	0	37	1001	0	NA	NA
>T.congo_bin:6630630-6630666(-)	TcIL3000_0_25490-13-2uORF	0	NA	13	2	175	36	681	0.0815011	0.0829022	0.16345392	0.5306092	NA	NA	NA	NA	NA	NA	NA	NA	0	0	0	0	0	NA	NA
>T.congo_bin:6630643-6630709(-)	TcIL3000_0_25490-14-1uORF	0	NA	14	1	175	66	694	0.0688268	0.065805	0.20952192	0.62989765	NA	NA	NA	NA	NA	NA	NA	NA	0	0	37	1001	0	NA	NA
>T.congo_bin:6630643-6630658(-)	TcIL3000_0_25490-14-2uORF	0	NA	14	2	175	15	694	0.138952	0.145267	0.10307759	0.32723242	NA	NA	NA	NA	NA	NA	NA	NA	0	0	0	0	0	NA	NA
>T.congo_bin:6630778-6630784(-)	TcIL3000_0_25490-15-1uORF	0	NA	15	1	175	6	829	0.288798	0.288223	0.01708369	0.07863278	NA	NA	NA	NA	NA	NA	NA	NA	0	0	37	1001	0	NA	NA
>T.congo_bin:6630786-6631017(-)	TcIL3000_0_25490-16-1uORF	0	NA	16	1	175	231	837	0.0121423	0.0124159	0.22995098	0.74429315	NA	NA	NA	NA	NA	NA	NA	NA	0	0	37	1001	0	NA	NA
>T.congo_bin:6630786-6630975(-)	TcIL3000_0_25490-16-2uORF	0	NA	16	2	175	189	837	0.0157768	0.0207399	0.22878014	0.7371136	NA	NA	NA	NA	NA	NA	NA	NA	0	0	0	0	0	NA	NA
>T.congo_bin:6630786-6630882(-)	TcIL3000_0_25490-16-3uORF	0	NA	16	3	175	96	837	0.0247261	0.0296418	0.20991126	0.6970528	NA	NA	NA	NA	NA	NA	NA	NA	0	0	0	0	0	NA	NA
>T.congo_bin:6630986-6631007(-)	TcIL3000_0_25490-17-1uORF	0	NA	17	1	175	21	1037	0.145876	0.147369	0.08278524	0.3556388	NA	NA	NA	NA	NA	NA	NA	NA	0	0	37	1001	0	NA	NA
>T.congo_bin:6630986-6631004(-)	TcIL3000_0_25490-17-2uORF	0	NA	17	2	175	18	1037	0.115624	0.117696	0.054652713	0.29934868	NA	NA	NA	NA	NA	NA	NA	NA	0	0	0	0	0	NA	NA
>T.congo_bin:6631028-6631037(-)	TcIL3000_0_25490-18-1uORF	0	NA	18	1	175	9	1079	0.247598	0.250712	0.04672509	0.14611027	NA	NA	NA	NA	NA	NA	NA	NA	0	0	37	1001	0	NA	NA
>T.congo_bin:6631049-6631061(-)	TcIL3000_0_25490-19-1uORF	0	NA	19	1	175	12	1100	0.27654	0.281182	0.029078715	0.18949378	NA	NA	NA	NA	NA	NA	NA	NA	0	0	37	1001	0	NA	NA
>T.congo_bin:6631109-6631133(-)	TcIL3000_0_25490-20-1uORF	0	NA	20	1	175	24	1160	0.114446	0.128444	0.14871594	0.44244266	NA	NA	NA	NA	NA	NA	NA	NA	0	0	37	991	0	NA	NA
>T.congo_bin:6631135-6631192(-)	TcIL3000_0_25490-21-1uORF	0	NA	21	1	175	57	1186	0.0461871	0.0465579	0.17224495	0.58023936	NA	NA	NA	NA	NA	NA	NA	NA	0	0	37	977	0	NA	NA
>T.congo_bin:6631135-6631156(-)	TcIL3000_0_25490-21-2uORF	0	NA	21	2	175	21	1186	0.101491	0.0926097	0.07576299	0.31760353	NA	NA	NA	NA	NA	NA	NA	NA	0	0	0	0	0	NA	NA
>T.congo_bin:6631161-6631179(-)	TcIL3000_0_25490-22-1uORF	0	NA	22	1	175	18	1212	0.110655	0.104983	0.08480242	0.30667248	NA	NA	NA	NA	NA	NA	NA	NA	0	0	37	977	0	NA	NA
>T.congo_bin:6631211-6631220(-)	TcIL3000_0_25490-23-1uORF	0	NA	23	1	175	9	1262	0.234005	0.235619	0.043384433	0.17052172	NA	NA	NA	NA	NA	NA	NA	NA	0	0	37	977	0	NA	NA
>T.congo.pschr.10:477690-480221(+)	NA	1	89	NA	NA	176	2531	NA	0.00190165	NA	0.80432194	NA	TcIL3000_10_1610-1-1,477690,477691,14	0	TcIL3000_10_1610-1-1,477690,477691,89	TcIL3000_10_1610-1-1,477690,477691,14	NA	NA	NA	NA	NA	NA	NA	NA	0	NA	NA
>T.congo.pschr.9:1307044-1308117(-)	NA	1	137	NA	NA	177	1073	NA	0.00315729	NA	0.7602531	NA	TcIL3000_9_3740-1-1,1308116,1308117,20	TcIL3000_9_3740-1-1,1308116,1308117,49	TcIL3000_9_3740-1-1,1308116,1308117,105	TcIL3000_9_3740-1-1,1308116,1308117,23	NA	NA	NA	NA	NA	NA	NA	NA	0	NA	NA
>T.congo.pschr.8:2094543-2095864(+)	NA	1	160	NA	NA	178	1321	NA	0.00467172	NA	0.8303299	NA	TcIL3000_8_7500-1-1,2094543,2094544,17	TcIL3000_8_7500-1-1,2094543,2094544,28	TcIL3000_8_7500-1-1,2094543,2094544,66	0	NA	NA	NA	NA	NA	NA	NA	NA	0	NA	NA
>T.congo.pschr.11:4156574-4158740(-)	NA	1	231	NA	NA	179	2166	NA	0.00144193	NA	0.7937774	NA	TcIL3000_11_15160-1-1,4158739,4158740,52	TcIL3000_11_15160-1-1,4158739,4158740,56	TcIL3000_11_15160-1-1,4158739,4158740,149	TcIL3000_11_15160-1-1,4158739,4158740,54	NA	NA	NA	NA	NA	NA	NA	NA	0	NA	NA
>T.congo.pschr.7:252928-253407(+)	NA	1	29	NA	NA	180	479	NA	0.0139051	NA	0.78391486	NA	TcIL3000_7_750-1-1,252951,252952,694,TcIL3000_7_750-1-3,252942,252943,618,TcIL3000_7_750-1-2,252947,252948,44	TcIL3000_7_750-1-1,252951,252952,879,TcIL3000_7_750-1-3,252942,252943,983,TcIL3000_7_750-1-2,252947,252948,80	TcIL3000_7_750-1-1,252951,252952,1454,TcIL3000_7_750-1-3,252947,252948,175,TcIL3000_7_750-1-2,252942,252943,1529	TcIL3000_7_750-1-1,252951,252952,743,TcIL3000_7_750-1-3,252942,252943,852,TcIL3000_7_750-1-2,252947,252948,76	0.832576	0.0213097	-0.0287097	-0.825176	NA	NA	NA	NA	0	NA	NA
>T.congo.pschr.7:2077102-2078715(-)	NA	1	113	NA	NA	181	1613	NA	0.00199653	NA	0.8161025	NA	TcIL3000_7_5590-1-1,2078683,2078684,23	TcIL3000_7_5590-1-1,2078683,2078684,43,TcIL3000_7_5590-1-2,2078714,2078715,13	TcIL3000_7_5590-1-1,2078683,2078684,111,TcIL3000_7_5590-1-2,2078714,2078715,23	TcIL3000_7_5590-1-1,2078683,2078684,22	NA	NA	NA	NA	NA	NA	NA	NA	0	NA	NA
>T.congo.pschr.11:2265584-2267730(-)	NA	1	256	NA	NA	182	2146	NA	0.00610348	NA	0.82018244	NA	TcIL3000_11_8170-1-1,2267729,2267730,65	TcIL3000_11_8170-1-1,2267729,2267730,81	TcIL3000_11_8170-1-1,2267725,2267726,21,TcIL3000_11_8170-1-2,2267729,2267730,231	TcIL3000_11_8170-1-1,2267729,2267730,47	-0.294325	-0.036639	-0.201776	0.532741	NA	NA	NA	NA	0	NA	NA
>T.congo.pschr.11:1098172-1099424(+)	NA	1	115	NA	NA	183	1252	NA	0.0020455	NA	0.8193427	NA	TcIL3000_11_3640-1-1,1098172,1098173,68	TcIL3000_11_3640-1-1,1098172,1098173,88	TcIL3000_11_3640-1-1,1098172,1098173,195	TcIL3000_11_3640-1-1,1098172,1098173,111	NA	NA	NA	NA	NA	NA	NA	NA	0	NA	NA
>T.congo.pschr.2:473312-474634(-)	NA	1	197	NA	NA	184	1322	NA	0.00817839	NA	0.794143	NA	TcIL3000_2_820-1-1,474633,474634,14	TcIL3000_2_820-1-1,474633,474634,22	TcIL3000_2_820-1-1,474633,474634,67	TcIL3000_2_820-1-1,474633,474634,19	NA	NA	NA	NA	NA	NA	NA	NA	0	NA	NA
>T.congo_bin:5601341-5602706(-)	NA	1	582	NA	NA	185	1365	NA	0.00961296	NA	0.7858259	NA	TcIL3000_0_21660-1-1,5602705,5602706,20,TcIL3000_0_21660-1-2,5602137,5602138,40	TcIL3000_0_21660-1-1,5602705,5602706,22,TcIL3000_0_21660-1-2,5602137,5602138,35	TcIL3000_0_21660-1-1,5602705,5602706,126,TcIL3000_0_21660-1-2,5602137,5602138,109	TcIL3000_0_21660-1-1,5602705,5602706,48,TcIL3000_0_21660-1-2,5602137,5602138,45	-0.612592	-0.188004	0.243907	0.556689	NA	NA	NA	NA	0	NA	NA
>T.congo_bin:5602187-5602304(-) # startcodon-overlaps-prev-endcodon	TcIL3000_0_21660-1-1uORF	0	NA	1	1	185	117	63	0.0202984	0.0282395	0.21209873	0.6556995	NA	NA	NA	NA	NA	NA	NA	NA	20	22	126	48	0	NA	NA
>T.congo_bin:5602187-5602277(-)	TcIL3000_0_21660-1-2uORF	0	NA	1	2	185	90	63	0.0291865	0.0363933	0.20304929	0.6286471	NA	NA	NA	NA	NA	NA	NA	NA	0	0	0	0	0	NA	NA
>T.congo_bin:5602207-5602225(-)	TcIL3000_0_21660-2-1uORF	0	NA	2	1	185	18	83	0.188795	0.194503	0.12159416	0.3297226	NA	NA	NA	NA	NA	NA	NA	NA	20	22	126	48	0	NA	NA
>T.congo_bin:5602207-5602213(-)	TcIL3000_0_21660-2-2uORF	0	NA	2	2	185	6	83	0.288798	0.288223	0.018792054	0.07279473	NA	NA	NA	NA	NA	NA	NA	NA	0	0	0	0	0	NA	NA
>T.congo_bin:5602303-5602324(-) # endcodon-overlaps-next-startcodon	TcIL3000_0_21660-3-1uORF	0	NA	3	1	185	21	179	0.11379	0.118869	0.12286156	0.4005251	NA	NA	NA	NA	NA	NA	NA	NA	20	22	126	48	0	NA	NA
>T.congo_bin:5602356-5602551(-)	TcIL3000_0_21660-4-1uORF	0	NA	4	1	185	195	232	0.0272219	0.0287088	0.1845627	0.6777594	NA	NA	NA	NA	NA	NA	NA	NA	20	22	126	48	0	NA	NA
>T.congo_bin:5602356-5602494(-)	TcIL3000_0_21660-4-2uORF	0	NA	4	2	185	138	232	0.031021	0.0314109	0.17627205	0.6412698	NA	NA	NA	NA	NA	NA	NA	NA	0	0	0	0	0	NA	NA
>T.congo_bin:5602414-5602702(-)	TcIL3000_0_21660-5-1uORF	0	NA	5	1	185	288	290	0.0182273	0.0157132	0.22784144	0.8007746	NA	NA	NA	NA	NA	NA	NA	NA	20	22	126	48	0	NA	NA
>T.congo_bin:5602414-5602621(-)	TcIL3000_0_21660-5-2uORF	0	NA	5	2	185	207	290	0.0291237	0.0218729	0.21693237	0.77420646	NA	NA	NA	NA	NA	NA	NA	NA	0	0	0	0	0	NA	NA
>T.congo_bin:5602414-5602606(-)	TcIL3000_0_21660-5-3uORF	0	NA	5	3	185	192	290	0.0360242	0.0272237	0.21032755	0.76361954	NA	NA	NA	NA	NA	NA	NA	NA	0	0	0	0	0	NA	NA
>T.congo_bin:5602538-5602691(-)	TcIL3000_0_21660-6-1uORF	0	NA	6	1	185	153	414	0.0205677	0.0176815	0.21534969	0.7135576	NA	NA	NA	NA	NA	NA	NA	NA	20	22	126	48	0	NA	NA
>T.congo_bin:5602538-5602676(-)	TcIL3000_0_21660-6-2uORF	0	NA	6	2	185	138	414	0.0205555	0.0173134	0.20678833	0.70579875	NA	NA	NA	NA	NA	NA	NA	NA	0	0	0	0	0	NA	NA
>T.congo_bin:5602538-5602586(-)	TcIL3000_0_21660-6-3uORF	0	NA	6	3	185	48	414	0.0528668	0.0479929	0.16617464	0.60765433	NA	NA	NA	NA	NA	NA	NA	NA	0	0	0	0	0	NA	NA
>T.congo.pschr.11:414013-416541(+)	NA	1	269	NA	NA	186	2528	NA	0.00323123	NA	0.80372316	NA	TcIL3000_11_1320-1-1,414013,414014,102	TcIL3000_11_1320-1-1,414013,414014,163	TcIL3000_11_1320-1-1,414013,414014,398	TcIL3000_11_1320-1-1,414013,414014,123	-0.0392328	-0.153994	-0.149853	0.34308	NA	NA	NA	NA	0	NA	NA
>T.congo.pschr.11:847273-849330(-)	NA	1	122	NA	NA	187	2057	NA	0.0053107	NA	0.8187344	NA	TcIL3000_11_2640-1-1,849329,849330,48	TcIL3000_11_2640-1-1,849329,849330,59	TcIL3000_11_2640-1-1,849329,849330,177	TcIL3000_11_2640-1-1,849329,849330,60	NA	NA	NA	NA	NA	NA	NA	NA	0	NA	NA
>T.congo.pschr.3:1464655-1465532(+)	NA	1	52	NA	NA	188	877	NA	0.00447963	NA	0.78533214	NA	TcIL3000_3_3540-1-1,1464655,1464656,39	TcIL3000_3_3540-1-1,1464655,1464656,23	TcIL3000_3_3540-1-1,1464655,1464656,92	TcIL3000_3_3540-1-1,1464655,1464656,41	NA	NA	NA	NA	NA	NA	NA	NA	0	NA	NA
>T.congo.pschr.7:1924081-1925124(-)	NA	1	326	NA	NA	189	1043	NA	0.00601331	NA	0.809816	NA	TcIL3000_7_5420-1-1,1924932,1924933,23	TcIL3000_7_5420-1-1,1924932,1924933,93	TcIL3000_7_5420-1-1,1925123,1925124,23,TcIL3000_7_5420-1-3,1924979,1924980,10,TcIL3000_7_5420-1-2,1924932,1924933,260	TcIL3000_7_5420-1-1,1924932,1924933,20	NA	NA	NA	NA	NA	NA	NA	NA	0	NA	NA
>T.congo.pschr.7:1924980-1925079(-) # startcodon-overlaps-prev-endcodon	TcIL3000_7_5420-1-1uORF	0	NA	1	1	189	99	182	0.0197773	0.031268	0.1986547	0.62684	NA	NA	NA	NA	NA	NA	NA	NA	0	0	23	0	0	NA	NA
>T.congo.pschr.7:1925047-1925071(-)	TcIL3000_7_5420-2-1uORF	0	NA	2	1	189	24	249	0.080255	0.0868833	0.115753904	0.40198135	NA	NA	NA	NA	NA	NA	NA	NA	0	0	23	0	0	NA	NA
>T.congo.pschr.7:1925078-1925084(-) # endcodon-overlaps-next-startcodon	TcIL3000_7_5420-3-1uORF	0	NA	3	1	189	6	280	0.288798	0.288223	0.01708369	0.07863278	NA	NA	NA	NA	NA	NA	NA	NA	0	0	23	0	0	NA	NA
>T.congo.pschr.11:4621215-4622458(-)	NA	1	154	NA	NA	190	1243	NA	0.00356025	NA	0.8209648	NA	TcIL3000_11_16400-1-1,4622443,4622444,33,TcIL3000_11_16400-1-2,4622457,4622458,34	TcIL3000_11_16400-1-1,4622443,4622444,33,TcIL3000_11_16400-1-2,4622457,4622458,44	TcIL3000_11_16400-1-1,4622443,4622444,100,TcIL3000_11_16400-1-2,4622457,4622458,102	TcIL3000_11_16400-1-1,4622443,4622444,50,TcIL3000_11_16400-1-2,4622457,4622458,47	NA	NA	NA	NA	NA	NA	NA	NA	0	NA	NA
>T.congo.pschr.11:4622433-4622457(-)	TcIL3000_11_16400-1-1uORF	0	NA	1	1	190	24	129	0.0751531	0.0774856	0.08654577	0.3867468	NA	NA	NA	NA	NA	NA	NA	NA	34	44	102	47	0	NA	NA
>T.congo.pschr.5:867801-868280(+)	NA	1	173	NA	NA	191	479	NA	0.0136767	NA	0.80828226	NA	0	TcIL3000_5_3450-1-1,867801,867802,163	TcIL3000_5_3450-1-1,867801,867802,23	0	-1.59823	1.62908	0.472734	-0.50358	NA	NA	NA	NA	0	NA	NA
>T.congo_bin:913113-914411(+)	NA	1	449	NA	NA	192	1298	NA	0.00599618	NA	0.81123966	NA	TcIL3000_0_03410-1-1,913113,913114,18	TcIL3000_0_03410-1-1,913113,913114,26	TcIL3000_0_03410-1-2,913113,913114,79,TcIL3000_0_03410-1-1,913159,913160,15	TcIL3000_0_03410-1-1,913113,913114,15	NA	NA	NA	NA	NA	NA	NA	NA	0	NA	NA
>T.congo.pschr.11:2203203-2206443(+)	NA	1	63	NA	NA	193	3240	NA	0.00277727	NA	0.8039094	NA	TcIL3000_11_8000-1-1,2203203,2203204,29	TcIL3000_11_8000-1-1,2203203,2203204,25	TcIL3000_11_8000-1-1,2203203,2203204,106	TcIL3000_11_8000-1-1,2203203,2203204,40	NA	NA	NA	NA	NA	NA	NA	NA	0	NA	NA
>T.congo_bin:12699119-12700539(-)	NA	1	79	NA	NA	194	1420	NA	0.00325783	NA	0.7758876	NA	TcIL3000_0_48110-1-6,12700483,12700484,13,TcIL3000_0_48110-1-4,12700525,12700526,29,TcIL3000_0_48110-1-5,12700527,12700528,255,TcIL3000_0_48110-1-2,12700538,12700539,46,TcIL3000_0_48110-1-3,12700499,12700500,344,TcIL3000_0_48110-1-1,12700490,12700491,168	0	TcIL3000_0_48110-1-2,12700527,12700528,38,TcIL3000_0_48110-1-1,12700499,12700500,27	TcIL3000_0_48110-1-6,12700480,12700481,13,TcIL3000_0_48110-1-7,12700483,12700484,11,TcIL3000_0_48110-1-4,12700527,12700528,524,TcIL3000_0_48110-1-5,12700525,12700526,82,TcIL3000_0_48110-1-2,12700538,12700539,44,TcIL3000_0_48110-1-3,12700499,12700500,473,TcIL3000_0_48110-1-1,12700490,12700491,164	NA	NA	NA	NA	NA	NA	NA	NA	0	NA	NA
>T.congo_bin:11692383-11694009(+)	NA	1	801	NA	NA	195	1626	NA	0.00759877	NA	0.7919189	NA	TcIL3000_0_44340-1-2,11692383,11692384,16,TcIL3000_0_44340-1-1,11693252,11693253,12	TcIL3000_0_44340-1-1,11693252,11693253,31	TcIL3000_0_44340-1-2,11692383,11692384,11,TcIL3000_0_44340-1-1,11693252,11693253,59	TcIL3000_0_44340-1-1,11693252,11693253,22	NA	NA	NA	NA	NA	NA	NA	NA	0	NA	NA
>T.congo_bin:11692927-11693185(+) # endcodon-overlaps-cdsstart	TcIL3000_0_44340-1-1uORF	0	NA	1	1	195	258	-1	0.0126441	0.0223005	0.23384093	0.69470465	NA	NA	NA	NA	NA	NA	NA	NA	16	0	11	0	0	NA	NA
>T.congo_bin:11693164-11693185(+) # endcodon-overlaps-cdsstart	TcIL3000_0_44340-1-2uORF	0	NA	1	2	195	21	-1	0.0767663	0.0891845	0.14271207	0.43665332	NA	NA	NA	NA	NA	NA	NA	NA	0	0	0	0	0	NA	NA
>T.congo_bin:11693057-11693108(+)	TcIL3000_0_44340-2-1uORF	0	NA	2	1	195	51	76	0.0910025	0.110023	0.20092219	0.54236954	NA	NA	NA	NA	NA	NA	NA	NA	16	0	11	0	0	NA	NA
>T.congo_bin:11693084-11693108(+)	TcIL3000_0_44340-2-2uORF	0	NA	2	2	195	24	76	0.168425	0.191036	0.16552673	0.41961813	NA	NA	NA	NA	NA	NA	NA	NA	0	0	0	0	0	NA	NA
>T.congo_bin:11692884-11693049(+)	TcIL3000_0_44340-3-1uORF	0	NA	3	1	195	165	135	0.0164684	0.0232925	0.21167521	0.70980203	NA	NA	NA	NA	NA	NA	NA	NA	16	0	11	0	0	NA	NA
>T.congo_bin:11692784-11692874(+)	TcIL3000_0_44340-4-1uORF	0	NA	4	1	195	90	310	0.0501174	0.0531207	0.23775941	0.7449997	NA	NA	NA	NA	NA	NA	NA	NA	16	0	11	0	0	NA	NA
>T.congo_bin:11692835-11692874(+) # startcodon-overlaps-prev-endcodon	TcIL3000_0_44340-4-2uORF	0	NA	4	2	195	39	310	0.114526	0.137091	0.1871158	0.6062548	NA	NA	NA	NA	NA	NA	NA	NA	0	0	0	0	0	NA	NA
>T.congo_bin:11692800-11692836(+) # endcodon-overlaps-next-startcodon	TcIL3000_0_44340-5-1uORF	0	NA	5	1	195	36	348	0.0937734	0.0885108	0.16068698	0.49130335	NA	NA	NA	NA	NA	NA	NA	NA	16	0	11	0	0	NA	NA
>T.congo_bin:11692780-11692795(+)	TcIL3000_0_44340-6-1uORF	0	NA	6	1	195	15	389	0.143146	0.14637	0.047876094	0.2291706	NA	NA	NA	NA	NA	NA	NA	NA	16	0	11	0	0	NA	NA
>T.congo_bin:11692686-11692719(+)	TcIL3000_0_44340-7-1uORF	0	NA	7	1	195	33	465	0.0561815	0.0490833	0.15300134	0.50389713	NA	NA	NA	NA	NA	NA	NA	NA	16	0	11	0	0	NA	NA
>T.congo_bin:11692384-11692690(+)	TcIL3000_0_44340-8-1uORF	0	NA	8	1	195	306	494	0.0138144	0.0176663	0.23599099	0.7765213	NA	NA	NA	NA	NA	NA	NA	NA	16	0	11	0	0	NA	NA
>T.congo_bin:11692645-11692690(+)	TcIL3000_0_44340-8-2uORF	0	NA	8	2	195	45	494	0.0851389	0.0697833	0.17170446	0.6040942	NA	NA	NA	NA	NA	NA	NA	NA	0	0	0	0	0	NA	NA
>T.congo_bin:11692655-11692676(+)	TcIL3000_0_44340-9-1uORF	0	NA	9	1	195	21	508	0.0921284	0.0906643	0.1312874	0.4199913	NA	NA	NA	NA	NA	NA	NA	NA	16	0	11	0	0	NA	NA
>T.congo_bin:11692455-11692503(+)	TcIL3000_0_44340-10-1uORF	0	NA	10	1	195	48	681	0.0607985	0.0597198	0.16275732	0.5877044	NA	NA	NA	NA	NA	NA	NA	NA	16	0	11	0	0	NA	NA
>T.congo.pschr.10:1952633-1954195(+)	NA	1	29	NA	NA	196	1562	NA	0.00509413	NA	0.77483237	NA	TcIL3000_10_7200-1-1,1952633,1952634,56	TcIL3000_10_7200-1-1,1952633,1952634,47	TcIL3000_10_7200-1-1,1952633,1952634,153	TcIL3000_10_7200-1-1,1952633,1952634,61	NA	NA	NA	NA	NA	NA	NA	NA	0	NA	NA
>T.congo.pschr.10:457765-458892(+)	NA	1	98	NA	NA	197	1127	NA	0.00693954	NA	0.7414272	NA	TcIL3000_10_1520-1-3,457817,457818,52,TcIL3000_10_1520-1-2,457857,457858,32,TcIL3000_10_1520-1-1,457885,457886,10	TcIL3000_10_1520-1-2,457817,457818,53,TcIL3000_10_1520-1-1,457857,457858,20	TcIL3000_10_1520-1-3,457817,457818,209,TcIL3000_10_1520-1-2,457857,457858,63,TcIL3000_10_1520-1-1,457885,457886,25	TcIL3000_10_1520-1-3,457817,457818,70,TcIL3000_10_1520-1-2,457857,457858,33,TcIL3000_10_1520-1-1,457885,457886,10	NA	NA	NA	NA	NA	NA	NA	NA	0	NA	NA
>T.congo.pschr.10:457842-457857(+)	TcIL3000_10_1520-1-1uORF	0	NA	1	1	197	15	6	0.157304	0.156568	0.051659234	0.2552478	NA	NA	NA	NA	NA	NA	NA	NA	52	53	209	70	0	NA	NA
>T.congo.pschr.10:457783-457792(+)	TcIL3000_10_1520-2-1uORF	0	NA	2	1	197	9	71	0.219053	0.217352	0.048279863	0.1831923	NA	NA	NA	NA	NA	NA	NA	NA	0	0	0	0	0	NA	NA
>T.congo_bin:2129404-2130247(+)	NA	1	351	NA	NA	198	843	NA	0.0210754	NA	0.82968676	NA	TcIL3000_0_08080-1-1,2129475,2129476,225	TcIL3000_0_08080-1-1,2129475,2129476,235	TcIL3000_0_08080-1-1,2129475,2129476,545,TcIL3000_0_08080-1-2,2129404,2129405,20	TcIL3000_0_08080-1-1,2129475,2129476,141	NA	NA	NA	NA	NA	NA	NA	NA	0	NA	NA
>T.congo.pschr.10:3205025-3205890(+)	NA	1	223	NA	NA	199	865	NA	0.012919	NA	0.7846861	NA	TcIL3000_10_11780-1-1,3205025,3205026,48	TcIL3000_10_11780-1-1,3205025,3205026,30	TcIL3000_10_11780-1-1,3205025,3205026,115	TcIL3000_10_11780-1-1,3205025,3205026,37	NA	NA	NA	NA	NA	NA	NA	NA	0	NA	NA
>T.congo.pschr.10:3205162-3205204(+)	TcIL3000_10_11780-1-1uORF	0	NA	1	1	199	42	44	0.0507297	0.0445006	0.16463903	0.625031	NA	NA	NA	NA	NA	NA	NA	NA	48	30	115	37	0	NA	NA
>T.congo.pschr.7:106354-107905(-)	NA	1	552	NA	NA	200	1551	NA	0.00307996	NA	0.81369144	NA	TcIL3000_7_330-1-1,107904,107905,66	TcIL3000_7_330-1-1,107904,107905,72	TcIL3000_7_330-1-1,107904,107905,188	TcIL3000_7_330-1-1,107904,107905,74	0.201625	-0.305918	0.131604	-0.027311	NA	NA	NA	NA	0	NA	NA
>T.congo_bin:12784752-12786217(-)	NA	1	52	NA	NA	201	1465	NA	0.010873	NA	0.8314097	NA	TcIL3000_0_48390-1-1,12786216,12786217,18	TcIL3000_0_48390-1-1,12786216,12786217,50	TcIL3000_0_48390-1-1,12786216,12786217,143,TcIL3000_0_48390-1-2,12786209,12786210,15	TcIL3000_0_48390-1-1,12786216,12786217,31	NA	NA	NA	NA	NA	NA	NA	NA	0	5	TcIL3000_0_48400,TcIL3000_0_48380,TcIL3000_0_48430,TcIL3000_0_48390,TcIL3000_0_48420
>T.congo_bin:4783988-4785110(+)	NA	1	135	NA	NA	202	1122	NA	0.00829133	NA	0.7932275	NA	TcIL3000_0_18460-1-2,4783988,4783989,25,TcIL3000_0_18460-1-1,4783989,4783990,18	TcIL3000_0_18460-1-1,4783988,4783989,12	TcIL3000_0_18460-1-2,4783988,4783989,47,TcIL3000_0_18460-1-1,4783989,4783990,39	TcIL3000_0_18460-1-2,4783988,4783989,31,TcIL3000_0_18460-1-1,4783989,4783990,29	NA	NA	NA	NA	NA	NA	NA	NA	0	NA	NA
>T.congo_bin:11416201-11417158(-)	NA	1	45	NA	NA	203	957	NA	0.0117548	NA	0.77959865	NA	0	0	0	0	NA	NA	NA	NA	NA	NA	NA	NA	0	NA	NA
>T.congo.pschr.7:1339810-1340363(-)	NA	1	169	NA	NA	204	553	NA	0.0160464	NA	0.785344	NA	TcIL3000_7_3990-1-3,1340213,1340214,36,TcIL3000_7_3990-1-2,1340362,1340363,15,TcIL3000_7_3990-1-1,1340245,1340246,51	TcIL3000_7_3990-1-2,1340213,1340214,35,TcIL3000_7_3990-1-1,1340245,1340246,49	TcIL3000_7_3990-1-3,1340213,1340214,63,TcIL3000_7_3990-1-2,1340362,1340363,58,TcIL3000_7_3990-1-1,1340245,1340246,93	TcIL3000_7_3990-1-2,1340213,1340214,54,TcIL3000_7_3990-1-1,1340245,1340246,61	NA	NA	NA	NA	NA	NA	NA	NA	0	NA	NA
>T.congo.pschr.7:1340246-1340318(-)	TcIL3000_7_3990-1-1uORF	0	NA	1	1	204	72	52	0.0424609	0.0512023	0.17618875	0.6304387	NA	NA	NA	NA	NA	NA	NA	NA	15	0	58	0	0	NA	NA
>T.congo.pschr.7:1340304-1340334(-)	TcIL3000_7_3990-2-1uORF	0	NA	2	1	204	30	110	0.0476886	0.0471374	0.14141485	0.5440278	NA	NA	NA	NA	NA	NA	NA	NA	15	0	58	0	0	NA	NA
>T.congo.pschr.11:665549-667568(+)	NA	1	120	NA	NA	205	2019	NA	0.0019315	NA	0.8227147	NA	TcIL3000_11_2160-1-1,665549,665550,73	TcIL3000_11_2160-1-1,665549,665550,56	TcIL3000_11_2160-1-1,665549,665550,133	TcIL3000_11_2160-1-1,665549,665550,55	0.458284	0.0555732	-0.465945	-0.0479126	NA	NA	NA	NA	0	NA	NA
>T.congo_bin:15801895-15803684(+)	NA	1	70	NA	NA	206	1789	NA	0.00215004	NA	0.82222193	NA	TcIL3000_0_59940-1-1,15801895,15801896,42	TcIL3000_0_59940-1-1,15801895,15801896,31	TcIL3000_0_59940-1-1,15801895,15801896,66	TcIL3000_0_59940-1-1,15801895,15801896,38	NA	NA	NA	NA	NA	NA	NA	NA	0	NA	NA
>T.congo.pschr.6:963293-965003(-)	NA	1	225	NA	NA	207	1710	NA	0.00268084	NA	0.7889694	NA	TcIL3000_6_3340-1-1,965002,965003,12,TcIL3000_6_3340-1-2,964996,964997,11	0	TcIL3000_6_3340-1-1,965002,965003,28,TcIL3000_6_3340-1-3,964996,964997,12,TcIL3000_6_3340-1-2,964963,964964,11	TcIL3000_6_3340-1-1,965002,965003,16	NA	NA	NA	NA	NA	NA	NA	NA	0	NA	NA
>T.congo.pschr.4:165711-166524(-)	NA	1	51	NA	NA	208	813	NA	0.00769481	NA	0.767571	NA	TcIL3000_4_510-1-1,166523,166524,197	TcIL3000_4_510-1-1,166523,166524,218	TcIL3000_4_510-1-1,166523,166524,469	TcIL3000_4_510-1-1,166523,166524,177	NA	NA	NA	NA	NA	NA	NA	NA	0	NA	NA
>T.congo_bin:6456103-6457718(-)	NA	1	16	NA	NA	209	1615	NA	0.00684799	NA	0.8123896	NA	0	0	TcIL3000_0_24890-1-1,6457717,6457718,15	TcIL3000_0_24890-1-1,6457717,6457718,11	NA	NA	NA	NA	NA	NA	NA	NA	0	NA	NA
>T.congo.pschr.4:27217-29160(-)	NA	1	953	NA	NA	210	1943	NA	0.00477853	NA	0.8075077	NA	TcIL3000_4_140-1-3,29155,29156,21,TcIL3000_4_140-1-2,29159,29160,110,TcIL3000_4_140-1-1,28225,28226,19	TcIL3000_4_140-1-3,29159,29160,36,TcIL3000_4_140-1-2,28225,28226,31,TcIL3000_4_140-1-1,28304,28305,11	TcIL3000_4_140-1-5,29159,29160,165,TcIL3000_4_140-1-4,28250,28251,11,TcIL3000_4_140-1-3,28225,28226,87,TcIL3000_4_140-1-2,28304,28305,46,TcIL3000_4_140-1-1,29155,29156,39	TcIL3000_4_140-1-3,29159,29160,96,TcIL3000_4_140-1-2,28225,28226,29,TcIL3000_4_140-1-1,29155,29156,22	NA	NA	NA	NA	NA	NA	NA	NA	0	NA	NA
>T.congo.pschr.4:28219-28330(-)	TcIL3000_4_140-1-1uORF	0	NA	1	1	210	111	12	0.0215623	0.0272386	0.199585	0.66369414	NA	NA	NA	NA	NA	NA	NA	NA	131	36	165	118	0	NA	NA
>T.congo.pschr.4:28253-28304(-)	TcIL3000_4_140-2-1uORF	0	NA	2	1	210	51	46	0.0427694	0.0417185	0.1624457	0.6757898	NA	NA	NA	NA	NA	NA	NA	NA	131	47	165	118	0	NA	NA
>T.congo.pschr.4:28305-28527(-)	TcIL3000_4_140-3-1uORF	0	NA	3	1	210	222	98	0.0325478	0.0418933	0.23776625	0.69601095	NA	NA	NA	NA	NA	NA	NA	NA	131	36	165	118	0	NA	NA
>T.congo.pschr.4:28305-28515(-)	TcIL3000_4_140-3-2uORF	0	NA	3	2	210	210	98	0.0325473	0.0424367	0.23447482	0.68996924	NA	NA	NA	NA	NA	NA	NA	NA	0	0	0	0	0	NA	NA
>T.congo.pschr.4:28305-28422(-)	TcIL3000_4_140-3-3uORF	0	NA	3	3	210	117	98	0.0292534	0.0396869	0.20503661	0.6682967	NA	NA	NA	NA	NA	NA	NA	NA	0	0	0	0	0	NA	NA
>T.congo.pschr.4:28305-28365(-)	TcIL3000_4_140-3-4uORF	0	NA	3	4	210	60	98	0.0827	0.100741	0.16515099	0.5839934	NA	NA	NA	NA	NA	NA	NA	NA	0	0	0	0	0	NA	NA
>T.congo.pschr.4:28305-28326(-)	TcIL3000_4_140-3-5uORF	0	NA	3	5	210	21	98	0.133985	0.134195	0.07193847	0.37388772	NA	NA	NA	NA	NA	NA	NA	NA	0	0	0	0	0	NA	NA
>T.congo.pschr.4:28375-28408(-)	TcIL3000_4_140-4-1uORF	0	NA	4	1	210	33	168	0.146117	0.1551	0.12225532	0.47490758	NA	NA	NA	NA	NA	NA	NA	NA	131	36	165	118	0	NA	NA
>T.congo.pschr.4:28375-28381(-)	TcIL3000_4_140-4-2uORF	0	NA	4	2	210	6	168	0.288798	0.288223	0.0034167378	0.04673599	NA	NA	NA	NA	NA	NA	NA	NA	0	0	0	0	0	NA	NA
>T.congo.pschr.4:28460-28472(-)	TcIL3000_4_140-5-1uORF	0	NA	5	1	210	12	253	0.177077	0.178601	0.031024957	0.19665425	NA	NA	NA	NA	NA	NA	NA	NA	131	36	165	118	0	NA	NA
>T.congo.pschr.4:28472-28487(-)	TcIL3000_4_140-6-1uORF	0	NA	6	1	210	15	265	0.112179	0.127106	0.09406704	0.26582015	NA	NA	NA	NA	NA	NA	NA	NA	131	36	165	118	0	NA	NA
>T.congo.pschr.4:28545-28608(-)	TcIL3000_4_140-7-1uORF	0	NA	7	1	210	63	338	0.027258	0.0260314	0.1847808	0.61516786	NA	NA	NA	NA	NA	NA	NA	NA	131	36	165	118	0	NA	NA
>T.congo.pschr.4:28556-28589(-)	TcIL3000_4_140-8-1uORF	0	NA	8	1	210	33	349	0.0503128	0.0537145	0.10040758	0.49588364	NA	NA	NA	NA	NA	NA	NA	NA	131	36	165	118	0	NA	NA
>T.congo.pschr.4:28611-28647(-)	TcIL3000_4_140-9-1uORF	0	NA	9	1	210	36	404	0.078772	0.0903613	0.12331117	0.46977913	NA	NA	NA	NA	NA	NA	NA	NA	131	36	165	118	0	NA	NA
>T.congo.pschr.4:28694-28721(-)	TcIL3000_4_140-10-1uORF	0	NA	10	1	210	27	487	0.0642769	0.0774442	0.12939759	0.36328802	NA	NA	NA	NA	NA	NA	NA	NA	131	36	165	118	0	NA	NA
>T.congo.pschr.4:28840-28846(-)	TcIL3000_4_140-11-1uORF	0	NA	11	1	210	6	633	0.288798	0.288223	0.01708369	0.07863278	NA	NA	NA	NA	NA	NA	NA	NA	131	36	165	118	0	NA	NA
>T.congo.pschr.4:28879-28897(-)	TcIL3000_4_140-12-1uORF	0	NA	12	1	210	18	672	0.165319	0.144521	0.10151434	0.34990004	NA	NA	NA	NA	NA	NA	NA	NA	131	36	165	118	0	NA	NA
>T.congo.pschr.4:28917-28929(-)	TcIL3000_4_140-13-1uORF	0	NA	13	1	210	12	710	0.185065	0.180276	0.031511802	0.18741171	NA	NA	NA	NA	NA	NA	NA	NA	131	36	165	118	0	NA	NA
>T.congo.pschr.4:28975-29029(-)	TcIL3000_4_140-14-1uORF	0	NA	14	1	210	54	768	0.036182	0.0344484	0.17932326	0.60375834	NA	NA	NA	NA	NA	NA	NA	NA	131	36	165	118	0	NA	NA
>T.congo_bin:2502055-2504001(+)	NA	1	815	NA	NA	211	1946	NA	0.00357491	NA	0.82456505	NA	TcIL3000_0_09560-1-1,2502817,2502818,152,TcIL3000_0_09560-1-2,2502834,2502835,15	TcIL3000_0_09560-1-1,2502817,2502818,98,TcIL3000_0_09560-1-2,2502834,2502835,16	TcIL3000_0_09560-1-1,2502817,2502818,315,TcIL3000_0_09560-1-2,2502834,2502835,50	TcIL3000_0_09560-1-1,2502817,2502818,137,TcIL3000_0_09560-1-2,2502834,2502835,16	NA	NA	NA	NA	NA	NA	NA	NA	0	2	TcIL3000_0_09570,TcIL3000_0_09560
>T.congo_bin:2502771-2502834(+)	TcIL3000_0_09560-1-1uORF	0	NA	1	1	211	63	36	0.0548274	0.0638916	0.1304576	0.5226344	NA	NA	NA	NA	NA	NA	NA	NA	0	0	0	0	0	NA	NA
>T.congo_bin:2502619-2502742(+)	TcIL3000_0_09560-2-1uORF	0	NA	2	1	211	123	128	0.0491152	0.048525	0.21310611	0.720289	NA	NA	NA	NA	NA	NA	NA	NA	0	0	0	0	0	NA	NA
>T.congo_bin:2502672-2502705(+)	TcIL3000_0_09560-3-1uORF	0	NA	3	1	211	33	165	0.101183	0.0983749	0.13949172	0.49794236	NA	NA	NA	NA	NA	NA	NA	NA	0	0	0	0	0	NA	NA
>T.congo_bin:2502420-2502648(+)	TcIL3000_0_09560-4-1uORF	0	NA	4	1	211	228	222	0.0176901	0.0176026	0.2103129	0.6993997	NA	NA	NA	NA	NA	NA	NA	NA	0	0	0	0	0	NA	NA
>T.congo_bin:2502493-2502529(+)	TcIL3000_0_09560-5-1uORF	0	NA	5	1	211	36	341	0.0447645	0.0455903	0.17230213	0.5270682	NA	NA	NA	NA	NA	NA	NA	NA	0	0	0	0	0	NA	NA
>T.congo_bin:2502334-2502478(+)	TcIL3000_0_09560-6-1uORF	0	NA	6	1	211	144	392	0.0220195	0.0281142	0.19613878	0.60914475	NA	NA	NA	NA	NA	NA	NA	NA	0	0	0	0	0	NA	NA
>T.congo_bin:2502200-2502338(+)	TcIL3000_0_09560-7-1uORF	0	NA	7	1	211	138	532	0.0371053	0.0350892	0.21465921	0.64713573	NA	NA	NA	NA	NA	NA	NA	NA	0	0	0	0	0	NA	NA
>T.congo_bin:2502224-2502338(+)	TcIL3000_0_09560-7-2uORF	0	NA	7	2	211	114	532	0.0272534	0.023719	0.2063681	0.6289739	NA	NA	NA	NA	NA	NA	NA	NA	0	0	0	0	0	NA	NA
>T.congo_bin:2502257-2502338(+)	TcIL3000_0_09560-7-3uORF	0	NA	7	3	211	81	532	0.031815	0.0285383	0.18638411	0.5772836	NA	NA	NA	NA	NA	NA	NA	NA	0	0	0	0	0	NA	NA
>T.congo_bin:2502318-2502327(+)	TcIL3000_0_09560-8-1uORF	0	NA	8	1	211	9	543	0.211182	0.214084	0.04254227	0.16446039	NA	NA	NA	NA	NA	NA	NA	NA	0	0	0	0	0	NA	NA
>T.congo_bin:2502261-2502270(+)	TcIL3000_0_09560-9-1uORF	0	NA	9	1	211	9	600	0.247598	0.250712	0.04672509	0.14611027	NA	NA	NA	NA	NA	NA	NA	NA	0	0	0	0	0	NA	NA
>T.congo_bin:2502106-2502220(+)	TcIL3000_0_09560-10-1uORF	0	NA	10	1	211	114	650	0.0367197	0.0355359	0.21117014	0.64022404	NA	NA	NA	NA	NA	NA	NA	NA	0	0	0	0	0	NA	NA
>T.congo_bin:2502148-2502220(+)	TcIL3000_0_09560-10-2uORF	0	NA	10	2	211	72	650	0.0526859	0.0467207	0.19256799	0.6089893	NA	NA	NA	NA	NA	NA	NA	NA	0	0	0	0	0	NA	NA
>T.congo_bin:2502135-2502174(+)	TcIL3000_0_09560-11-1uORF	0	NA	11	1	211	39	696	0.0765791	0.0731762	0.16366859	0.51963025	NA	NA	NA	NA	NA	NA	NA	NA	0	0	0	0	0	NA	NA
>T.congo_bin:2502110-2502119(+)	TcIL3000_0_09560-12-1uORF	0	NA	12	1	211	9	751	0.198688	0.204544	0.05086227	0.16315638	NA	NA	NA	NA	NA	NA	NA	NA	0	0	0	0	0	NA	NA
>T.congo_bin:2502078-2502093(+)	TcIL3000_0_09560-13-1uORF	0	NA	13	1	211	15	777	0.127225	0.128193	0.08314534	0.32733652	NA	NA	NA	NA	NA	NA	NA	NA	0	0	0	0	0	NA	NA
>T.congo.pschr.11:2700240-2701682(-)	NA	1	128	NA	NA	212	1442	NA	0.00479358	NA	0.86335605	NA	TcIL3000_11_10090-1-1,2701678,2701679,227,TcIL3000_11_10090-1-2,2701681,2701682,53	TcIL3000_11_10090-1-1,2701678,2701679,113,TcIL3000_11_10090-1-2,2701681,2701682,53	TcIL3000_11_10090-1-1,2701678,2701679,699,TcIL3000_11_10090-1-3,2701681,2701682,193,TcIL3000_11_10090-1-2,2701654,2701655,11	TcIL3000_11_10090-1-1,2701678,2701679,66,TcIL3000_11_10090-1-2,2701681,2701682,18	-0.365938	0.353765	0.0408808	-0.0287078	NA	NA	NA	NA	0	3	TcIL3000_11_10090,TcIL3000_11_10060,TcIL3000_11_10070
>T.congo.pschr.11:4414715-4417041(-)	NA	1	1285	NA	NA	213	2326	NA	0.00390218	NA	0.78277516	NA	TcIL3000_11_15720-1-1,4415759,4415760,13,TcIL3000_11_15720-1-2,4416995,4416996,103,TcIL3000_11_15720-1-3,4415876,4415877,10	TcIL3000_11_15720-1-1,4415759,4415760,30,TcIL3000_11_15720-1-2,4416995,4416996,83	TcIL3000_11_15720-1-1,4415879,4415880,11,TcIL3000_11_15720-1-2,4415759,4415760,67,TcIL3000_11_15720-1-3,4416995,4416996,241	TcIL3000_11_15720-1-1,4415759,4415760,37,TcIL3000_11_15720-1-2,4416995,4416996,99	NA	NA	NA	NA	NA	NA	NA	NA	0	NA	NA
>T.congo.pschr.11:4415916-4415976(-)	TcIL3000_11_15720-1-1uORF	0	NA	1	1	213	60	160	0.0379681	0.046896	0.13887338	0.53258175	NA	NA	NA	NA	NA	NA	NA	NA	103	83	0	99	0	NA	NA
>T.congo.pschr.11:4415977-4416085(-)	TcIL3000_11_15720-2-1uORF	0	NA	2	1	213	108	221	0.0342014	0.0418708	0.22072758	0.6565944	NA	NA	NA	NA	NA	NA	NA	NA	103	83	0	99	0	NA	NA
>T.congo.pschr.11:4415977-4416055(-)	TcIL3000_11_15720-2-2uORF	0	NA	2	2	213	78	221	0.0531873	0.0659153	0.214752	0.65457505	NA	NA	NA	NA	NA	NA	NA	NA	0	0	0	0	0	NA	NA
>T.congo.pschr.11:4415984-4416164(-)	TcIL3000_11_15720-3-1uORF	0	NA	3	1	213	180	228	0.0283717	0.0343185	0.21730469	0.7214689	NA	NA	NA	NA	NA	NA	NA	NA	103	83	0	99	0	NA	NA
>T.congo.pschr.11:4415984-4416113(-)	TcIL3000_11_15720-3-2uORF	0	NA	3	2	213	129	228	0.0348244	0.0406101	0.19659038	0.6883956	NA	NA	NA	NA	NA	NA	NA	NA	0	0	0	0	0	NA	NA
>T.congo.pschr.11:4416197-4416284(-)	TcIL3000_11_15720-4-1uORF	0	NA	4	1	213	87	441	0.0210286	0.0283783	0.21988522	0.68048733	NA	NA	NA	NA	NA	NA	NA	NA	103	83	0	99	0	NA	NA
>T.congo.pschr.11:4416197-4416218(-)	TcIL3000_11_15720-4-2uORF	0	NA	4	2	213	21	441	0.13652	0.128572	0.10772304	0.42484918	NA	NA	NA	NA	NA	NA	NA	NA	0	0	0	0	0	NA	NA
>T.congo.pschr.11:4416285-4416432(-)	TcIL3000_11_15720-5-1uORF	0	NA	5	1	213	147	529	0.0274708	0.0310018	0.22238024	0.6757878	NA	NA	NA	NA	NA	NA	NA	NA	103	83	0	99	0	NA	NA
>T.congo.pschr.11:4416364-4416481(-)	TcIL3000_11_15720-6-1uORF	0	NA	6	1	213	117	608	0.0266013	0.0345373	0.23469567	0.6911617	NA	NA	NA	NA	NA	NA	NA	NA	103	83	0	99	0	NA	NA
>T.congo.pschr.11:4416456-4416519(-)	TcIL3000_11_15720-7-1uORF	0	NA	7	1	213	63	700	0.0606288	0.0779694	0.14648637	0.57981634	NA	NA	NA	NA	NA	NA	NA	NA	103	83	0	99	0	NA	NA
>T.congo.pschr.11:4416571-4416886(-)	TcIL3000_11_15720-8-1uORF	0	NA	8	1	213	315	815	0.00961658	0.00729836	0.221108	0.76038295	NA	NA	NA	NA	NA	NA	NA	NA	103	83	0	99	0	NA	NA
>T.congo.pschr.11:4416588-4416645(-)	TcIL3000_11_15720-9-1uORF	0	NA	9	1	213	57	832	0.0514797	0.0581556	0.18478426	0.605622	NA	NA	NA	NA	NA	NA	NA	NA	103	83	0	99	0	NA	NA
>T.congo.pschr.11:4416588-4416636(-)	TcIL3000_11_15720-9-2uORF	0	NA	9	2	213	48	832	0.0598956	0.067312	0.16408825	0.581283	NA	NA	NA	NA	NA	NA	NA	NA	0	0	0	0	0	NA	NA
>T.congo.pschr.11:4416641-4416659(-)	TcIL3000_11_15720-10-1uORF	0	NA	10	1	213	18	885	0.145295	0.158436	0.097739	0.32895982	NA	NA	NA	NA	NA	NA	NA	NA	103	83	0	99	0	NA	NA
>T.congo.pschr.11:4416651-4416846(-)	TcIL3000_11_15720-11-1uORF	0	NA	11	1	213	195	895	0.0257429	0.0269224	0.20954268	0.74410594	NA	NA	NA	NA	NA	NA	NA	NA	103	83	0	99	0	NA	NA
>T.congo.pschr.11:4416651-4416780(-)	TcIL3000_11_15720-11-2uORF	0	NA	11	2	213	129	895	0.018391	0.0191961	0.1975931	0.7152723	NA	NA	NA	NA	NA	NA	NA	NA	0	0	0	0	0	NA	NA
>T.congo.pschr.11:4416651-4416729(-)	TcIL3000_11_15720-11-3uORF	0	NA	11	3	213	78	895	0.0224058	0.0242414	0.16239762	0.650467	NA	NA	NA	NA	NA	NA	NA	NA	0	0	0	0	0	NA	NA
>T.congo.pschr.11:4416651-4416714(-)	TcIL3000_11_15720-11-4uORF	0	NA	11	4	213	63	895	0.0250256	0.0260766	0.14178407	0.6101069	NA	NA	NA	NA	NA	NA	NA	NA	0	0	0	0	0	NA	NA
>T.congo.pschr.11:4416674-4416770(-)	TcIL3000_11_15720-12-1uORF	0	NA	12	1	213	96	918	0.035249	0.0367407	0.17342392	0.6400545	NA	NA	NA	NA	NA	NA	NA	NA	103	83	0	99	0	NA	NA
>T.congo.pschr.11:4416934-4417006(-) # startcodon-overlaps-prev-endcodon	TcIL3000_11_15720-13-1uORF	0	NA	13	1	213	72	1178	0.0611513	0.0614369	0.15370794	0.5883592	NA	NA	NA	NA	NA	NA	NA	NA	0	0	0	0	0	NA	NA
>T.congo.pschr.11:4416938-4417025(-)	TcIL3000_11_15720-14-1uORF	0	NA	14	1	213	87	1182	0.0436698	0.0437127	0.20061414	0.65629244	NA	NA	NA	NA	NA	NA	NA	NA	0	0	0	0	0	NA	NA
>T.congo.pschr.11:4417005-4417029(-) # endcodon-overlaps-next-startcodon	TcIL3000_11_15720-15-1uORF	0	NA	15	1	213	24	1249	0.113416	0.11925	0.101618126	0.3663847	NA	NA	NA	NA	NA	NA	NA	NA	0	0	0	0	0	NA	NA
>T.congo.pschr.6:292777-293603(-)	NA	1	55	NA	NA	214	826	NA	0.00508873	NA	0.8152291	NA	TcIL3000_6_840-1-1,293602,293603,46	TcIL3000_6_840-1-1,293602,293603,66	TcIL3000_6_840-1-1,293602,293603,143	TcIL3000_6_840-1-1,293602,293603,62	NA	NA	NA	NA	NA	NA	NA	NA	0	NA	NA
>T.congo.pschr.11:2292790-2295198(-)	NA	1	689	NA	NA	215	2408	NA	0.00335556	NA	0.8178316	NA	TcIL3000_11_8250-1-1,2294528,2294529,57,TcIL3000_11_8250-1-3,2295197,2295198,55,TcIL3000_11_8250-1-2,2294544,2294545,16,TcIL3000_11_8250-1-4,2294562,2294563,28	TcIL3000_11_8250-1-1,2294528,2294529,13,TcIL3000_11_8250-1-2,2295197,2295198,41	TcIL3000_11_8250-1-1,2294528,2294529,36,TcIL3000_11_8250-1-3,2294562,2294563,14,TcIL3000_11_8250-1-2,2295197,2295198,124	TcIL3000_11_8250-1-1,2294528,2294529,62,TcIL3000_11_8250-1-3,2295197,2295198,110,TcIL3000_11_8250-1-2,2294544,2294545,15,TcIL3000_11_8250-1-4,2294562,2294563,37	NA	NA	NA	NA	NA	NA	NA	NA	0	NA	NA
>T.congo.pschr.11:2294529-2294685(-)	TcIL3000_11_8250-1-1uORF	0	NA	1	1	215	156	20	0.0349048	0.0515676	0.2106513	0.6880561	NA	NA	NA	NA	NA	NA	NA	NA	55	41	124	110	0	NA	NA
>T.congo.pschr.11:2294533-2294656(-)	TcIL3000_11_8250-2-1uORF	0	NA	2	1	215	123	24	0.0393763	0.0519492	0.21576118	0.7090843	NA	NA	NA	NA	NA	NA	NA	NA	55	41	124	110	0	NA	NA
>T.congo.pschr.11:2294702-2294732(-)	TcIL3000_11_8250-3-1uORF	0	NA	3	1	215	30	193	0.0551499	0.0551645	0.11998046	0.45342368	NA	NA	NA	NA	NA	NA	NA	NA	55	41	124	110	0	NA	NA
>T.congo.pschr.11:2294712-2294787(-)	TcIL3000_11_8250-4-1uORF	0	NA	4	1	215	75	203	0.036284	0.0378246	0.19907509	0.6732631	NA	NA	NA	NA	NA	NA	NA	NA	55	41	124	110	0	NA	NA
>T.congo.pschr.11:2294783-2294801(-)	TcIL3000_11_8250-5-1uORF	0	NA	5	1	215	18	274	0.161384	0.142887	0.10310404	0.37090442	NA	NA	NA	NA	NA	NA	NA	NA	55	41	124	110	0	NA	NA
>T.congo.pschr.11:2294787-2294835(-)	TcIL3000_11_8250-6-1uORF	0	NA	6	1	215	48	278	0.0504709	0.0487602	0.15343338	0.64145166	NA	NA	NA	NA	NA	NA	NA	NA	55	41	124	110	0	NA	NA
>T.congo.pschr.11:2294986-2295037(-)	TcIL3000_11_8250-7-1uORF	0	NA	7	1	215	51	477	0.0915892	0.0889158	0.1643563	0.60862404	NA	NA	NA	NA	NA	NA	NA	NA	55	41	124	110	0	NA	NA
>T.congo.pschr.11:2295026-2295047(-) # startcodon-overlaps-prev-endcodon	TcIL3000_11_8250-8-1uORF	0	NA	8	1	215	21	517	0.100968	0.0965382	0.11084395	0.38617167	NA	NA	NA	NA	NA	NA	NA	NA	55	41	124	110	0	NA	NA
>T.congo.pschr.11:2295046-2295103(-) # endcodon-overlaps-next-startcodon	TcIL3000_11_8250-9-1uORF	0	NA	9	1	215	57	537	0.0642818	0.0679841	0.20751312	0.6552088	NA	NA	NA	NA	NA	NA	NA	NA	55	41	124	110	0	NA	NA
>T.congo.pschr.11:2295046-2295055(-) # endcodon-overlaps-next-startcodon	TcIL3000_11_8250-9-2uORF	0	NA	9	2	215	9	537	0.198688	0.204544	0.040135853	0.18258417	NA	NA	NA	NA	NA	NA	NA	NA	0	0	0	0	0	NA	NA
>T.congo_bin:3541890-3542687(+)	NA	1	53	NA	NA	216	797	NA	0.00805788	NA	0.80521923	NA	TcIL3000_0_13760-1-1,3541890,3541891,20	TcIL3000_0_13760-1-1,3541890,3541891,12	TcIL3000_0_13760-1-1,3541890,3541891,49	TcIL3000_0_13760-1-1,3541890,3541891,20	NA	NA	NA	NA	NA	NA	NA	NA	0	NA	NA
>T.congo.pschr.11:4159049-4160056(-)	NA	1	32	NA	NA	217	1007	NA	0.00735074	NA	0.7856835	NA	TcIL3000_11_15170-1-1,4160055,4160056,113	TcIL3000_11_15170-1-1,4160055,4160056,108	TcIL3000_11_15170-1-1,4160055,4160056,224	TcIL3000_11_15170-1-1,4160055,4160056,141	1.66943	-1.15223	0.779091	-1.29629	NA	NA	NA	NA	0	NA	NA
>T.congo.pschr.6:685743-687438(+)	NA	1	762	NA	NA	218	1695	NA	0.0028871	NA	0.78828776	NA	TcIL3000_6_2390-1-1,686394,686395,12,TcIL3000_6_2390-1-3,686389,686390,145,TcIL3000_6_2390-1-2,685743,685744,88	TcIL3000_6_2390-1-1,685743,685744,46,TcIL3000_6_2390-1-2,686389,686390,87	TcIL3000_6_2390-1-4,685750,685751,11,TcIL3000_6_2390-1-1,686394,686395,20,TcIL3000_6_2390-1-3,686389,686390,235,TcIL3000_6_2390-1-2,685743,685744,263	TcIL3000_6_2390-1-1,685743,685744,67,TcIL3000_6_2390-1-2,686389,686390,98	NA	NA	NA	NA	NA	NA	NA	NA	0	NA	NA
>T.congo.pschr.6:686312-686399(+)	TcIL3000_6_2390-1-1uORF	0	NA	1	1	218	87	106	0.0265975	0.0272715	0.20284227	0.6188296	NA	NA	NA	NA	NA	NA	NA	NA	0	46	11	67	0	NA	NA
>T.congo.pschr.6:686324-686399(+)	TcIL3000_6_2390-1-2uORF	0	NA	1	2	218	75	106	0.0323831	0.0345882	0.18294808	0.583664	NA	NA	NA	NA	NA	NA	NA	NA	0	0	0	0	0	NA	NA
>T.congo.pschr.6:686316-686376(+)	TcIL3000_6_2390-2-1uORF	0	NA	2	1	218	60	129	0.0382817	0.0413464	0.17915806	0.59702647	NA	NA	NA	NA	NA	NA	NA	NA	0	46	11	67	0	NA	NA
>T.congo.pschr.6:686203-686338(+)	TcIL3000_6_2390-3-1uORF	0	NA	3	1	218	135	167	0.0550931	0.0623243	0.25900286	0.7121015	NA	NA	NA	NA	NA	NA	NA	NA	0	46	11	67	0	NA	NA
>T.congo.pschr.6:686245-686338(+)	TcIL3000_6_2390-3-2uORF	0	NA	3	2	218	93	167	0.0739272	0.0766151	0.24028315	0.6611338	NA	NA	NA	NA	NA	NA	NA	NA	0	0	0	0	0	NA	NA
>T.congo.pschr.6:686290-686338(+)	TcIL3000_6_2390-3-3uORF	0	NA	3	3	218	48	167	0.126624	0.131648	0.21688601	0.53044444	NA	NA	NA	NA	NA	NA	NA	NA	0	0	0	0	0	NA	NA
>T.congo.pschr.6:686302-686338(+)	TcIL3000_6_2390-3-4uORF	0	NA	3	4	218	36	167	0.120125	0.124089	0.18744339	0.48158067	NA	NA	NA	NA	NA	NA	NA	NA	0	0	0	0	0	NA	NA
>T.congo.pschr.6:686320-686338(+)	TcIL3000_6_2390-3-5uORF	0	NA	3	5	218	18	167	0.125625	0.127046	0.10889351	0.34093848	NA	NA	NA	NA	NA	NA	NA	NA	0	0	0	0	0	NA	NA
>T.congo.pschr.6:686099-686267(+)	TcIL3000_6_2390-4-1uORF	0	NA	4	1	218	168	238	0.0319711	0.0422563	0.21510029	0.681837	NA	NA	NA	NA	NA	NA	NA	NA	0	46	11	67	0	NA	NA
>T.congo.pschr.6:686258-686267(+)	TcIL3000_6_2390-4-2uORF	0	NA	4	2	218	9	238	0.239372	0.236842	0.04873368	0.15006123	NA	NA	NA	NA	NA	NA	NA	NA	0	0	0	0	0	NA	NA
>T.congo.pschr.6:686151-686253(+)	TcIL3000_6_2390-5-1uORF	0	NA	5	1	218	102	252	0.0334627	0.0467298	0.21745928	0.71345705	NA	NA	NA	NA	NA	NA	NA	NA	0	46	11	67	0	NA	NA
>T.congo.pschr.6:685971-686016(+)	TcIL3000_6_2390-6-1uORF	0	NA	6	1	218	45	489	0.0676041	0.064345	0.18554154	0.5565792	NA	NA	NA	NA	NA	NA	NA	NA	0	46	11	67	0	NA	NA
>T.congo.pschr.6:685977-686016(+)	TcIL3000_6_2390-6-2uORF	0	NA	6	2	218	39	489	0.0620793	0.0624645	0.15892269	0.52616215	NA	NA	NA	NA	NA	NA	NA	NA	0	0	0	0	0	NA	NA
>T.congo.pschr.6:686010-686016(+)	TcIL3000_6_2390-6-3uORF	0	NA	6	3	218	6	489	0.288798	0.288223	0.01708369	0.07863278	NA	NA	NA	NA	NA	NA	NA	NA	0	0	0	0	0	NA	NA
>T.congo.pschr.6:685941-685965(+)	TcIL3000_6_2390-7-1uORF	0	NA	7	1	218	24	540	0.107639	0.105099	0.14666727	0.44302443	NA	NA	NA	NA	NA	NA	NA	NA	0	46	11	67	0	NA	NA
>T.congo.pschr.6:685947-685965(+)	TcIL3000_6_2390-7-2uORF	0	NA	7	2	218	18	540	0.103514	0.106106	0.10275309	0.34532756	NA	NA	NA	NA	NA	NA	NA	NA	0	0	0	0	0	NA	NA
>T.congo.pschr.6:685891-685951(+)	TcIL3000_6_2390-8-1uORF	0	NA	8	1	218	60	554	0.0512958	0.0558593	0.18320969	0.6081387	NA	NA	NA	NA	NA	NA	NA	NA	0	46	11	67	0	NA	NA
>T.congo.pschr.6:685894-685951(+)	TcIL3000_6_2390-8-2uORF	0	NA	8	2	218	57	554	0.0504235	0.0553317	0.16755457	0.5924263	NA	NA	NA	NA	NA	NA	NA	NA	0	0	0	0	0	NA	NA
>T.congo.pschr.6:685819-685867(+)	TcIL3000_6_2390-9-1uORF	0	NA	9	1	218	48	638	0.090358	0.101263	0.18780726	0.63568187	NA	NA	NA	NA	NA	NA	NA	NA	0	46	11	67	0	NA	NA
>T.congo.pschr.6:685744-685756(+)	TcIL3000_6_2390-10-1uORF	0	NA	10	1	218	12	749	0.182985	0.172615	0.0296993	0.21457829	NA	NA	NA	NA	NA	NA	NA	NA	0	46	0	67	0	NA	NA
>T.congo.pschr.9:1264385-1265986(-)	NA	1	935	NA	NA	219	1601	NA	0.0104486	NA	0.78258866	NA	TcIL3000_9_3580-1-2,1265126,1265127,94,TcIL3000_9_3580-1-1,1265934,1265935,64	TcIL3000_9_3580-1-2,1265126,1265127,156,TcIL3000_9_3580-1-1,1265934,1265935,81	TcIL3000_9_3580-1-2,1265126,1265127,345,TcIL3000_9_3580-1-1,1265934,1265935,159	TcIL3000_9_3580-1-2,1265126,1265127,176,TcIL3000_9_3580-1-1,1265934,1265935,58	NA	NA	NA	NA	NA	NA	NA	NA	0	NA	NA
>T.congo.pschr.9:1265087-1265177(-)	TcIL3000_9_3580-1-1uORF	0	NA	1	1	219	90	36	0.0203316	0.0312092	0.19541967	0.64246184	NA	NA	NA	NA	NA	NA	NA	NA	64	81	159	58	0	NA	NA
>T.congo.pschr.9:1265131-1265185(-)	TcIL3000_9_3580-2-1uORF	0	NA	2	1	219	54	80	0.0426635	0.0489508	0.19612198	0.5807324	NA	NA	NA	NA	NA	NA	NA	NA	64	81	159	58	0	NA	NA
>T.congo.pschr.9:1265148-1265181(-)	TcIL3000_9_3580-3-1uORF	0	NA	3	1	219	33	97	0.121522	0.132961	0.17824832	0.5257846	NA	NA	NA	NA	NA	NA	NA	NA	64	81	159	58	0	NA	NA
>T.congo.pschr.9:1265218-1265443(-)	TcIL3000_9_3580-4-1uORF	0	NA	4	1	219	225	167	0.0403966	0.0437865	0.23582612	0.74222153	NA	NA	NA	NA	NA	NA	NA	NA	64	81	159	58	0	NA	NA
>T.congo.pschr.9:1265232-1265370(-)	TcIL3000_9_3580-5-1uORF	0	NA	5	1	219	138	181	0.10396	0.114231	0.21024159	0.5645763	NA	NA	NA	NA	NA	NA	NA	NA	64	81	159	58	0	NA	NA
>T.congo.pschr.9:1265232-1265346(-)	TcIL3000_9_3580-5-2uORF	0	NA	5	2	219	114	181	0.107026	0.117013	0.20699584	0.54750925	NA	NA	NA	NA	NA	NA	NA	NA	0	0	0	0	0	NA	NA
>T.congo.pschr.9:1265232-1265322(-)	TcIL3000_9_3580-5-3uORF	0	NA	5	3	219	90	181	0.160634	0.168606	0.19036178	0.48007947	NA	NA	NA	NA	NA	NA	NA	NA	0	0	0	0	0	NA	NA
>T.congo.pschr.9:1265267-1265309(-)	TcIL3000_9_3580-6-1uORF	0	NA	6	1	219	42	216	0.628921	0.637512	0.19363622	0.44405755	NA	NA	NA	NA	NA	NA	NA	NA	64	81	159	58	0	NA	NA
>T.congo.pschr.9:1265411-1265543(-)	TcIL3000_9_3580-7-1uORF	0	NA	7	1	219	132	360	0.0129617	0.0217515	0.217177	0.6996834	NA	NA	NA	NA	NA	NA	NA	NA	64	81	159	58	0	NA	NA
>T.congo.pschr.9:1265411-1265486(-)	TcIL3000_9_3580-7-2uORF	0	NA	7	2	219	75	360	0.0247553	0.0297108	0.1885621	0.64948946	NA	NA	NA	NA	NA	NA	NA	NA	0	0	0	0	0	NA	NA
>T.congo.pschr.9:1265439-1265469(-)	TcIL3000_9_3580-8-1uORF	0	NA	8	1	219	30	388	0.0642269	0.066902	0.14435945	0.49582943	NA	NA	NA	NA	NA	NA	NA	NA	64	81	159	58	0	NA	NA
>T.congo.pschr.9:1265568-1265835(-)	TcIL3000_9_3580-9-1uORF	0	NA	9	1	219	267	517	0.0124843	0.0167357	0.24871294	0.7734428	NA	NA	NA	NA	NA	NA	NA	NA	64	81	159	58	0	NA	NA
>T.congo.pschr.9:1265568-1265730(-)	TcIL3000_9_3580-9-2uORF	0	NA	9	2	219	162	517	0.014348	0.0167403	0.23766476	0.72118586	NA	NA	NA	NA	NA	NA	NA	NA	0	0	0	0	0	NA	NA
>T.congo.pschr.9:1265568-1265676(-)	TcIL3000_9_3580-9-3uORF	0	NA	9	3	219	108	517	0.0212523	0.0194948	0.22989056	0.72032607	NA	NA	NA	NA	NA	NA	NA	NA	0	0	0	0	0	NA	NA
>T.congo.pschr.9:1265568-1265664(-)	TcIL3000_9_3580-9-4uORF	0	NA	9	4	219	96	517	0.0221337	0.0208161	0.21307601	0.69552326	NA	NA	NA	NA	NA	NA	NA	NA	0	0	0	0	0	NA	NA
>T.congo.pschr.9:1265602-1265686(-)	TcIL3000_9_3580-10-1uORF	0	NA	10	1	219	84	551	0.0375131	0.0399755	0.19526184	0.6851693	NA	NA	NA	NA	NA	NA	NA	NA	64	81	159	58	0	NA	NA
>T.congo.pschr.9:1265606-1265612(-)	TcIL3000_9_3580-11-1uORF	0	NA	11	1	219	6	555	0.288798	0.288223	0.01708369	0.07863278	NA	NA	NA	NA	NA	NA	NA	NA	64	81	159	58	0	NA	NA
>T.congo.pschr.9:1265740-1265779(-)	TcIL3000_9_3580-12-1uORF	0	NA	12	1	219	39	689	0.111875	0.11025	0.13171238	0.5325973	NA	NA	NA	NA	NA	NA	NA	NA	64	81	159	58	0	NA	NA
>T.congo.pschr.9:1265861-1265879(-)	TcIL3000_9_3580-13-1uORF	0	NA	13	1	219	18	810	0.128789	0.131087	0.0891495	0.36497226	NA	NA	NA	NA	NA	NA	NA	NA	64	81	159	58	0	NA	NA
>T.congo.pschr.9:1265904-1265943(-)	TcIL3000_9_3580-14-1uORF	0	NA	14	1	219	39	853	0.0657593	0.0585894	0.15602565	0.51900464	NA	NA	NA	NA	NA	NA	NA	NA	0	0	0	0	0	NA	NA
>T.congo_bin:6040021-6041137(+)	NA	1	345	NA	NA	220	1116	NA	0.004956	NA	0.83967155	NA	TcIL3000_0_23300-1-1,6040021,6040022,11	TcIL3000_0_23300-1-1,6040021,6040022,10	TcIL3000_0_23300-1-1,6040024,6040025,14,TcIL3000_0_23300-1-2,6040021,6040022,35	0	NA	NA	NA	NA	NA	NA	NA	NA	0	NA	NA
>T.congo_bin:2647535-2649355(-)	NA	1	809	NA	NA	221	1820	NA	0.00428771	NA	0.80477583	NA	TcIL3000_0_10210-1-1,2648586,2648587,11,TcIL3000_0_10210-1-2,2649354,2649355,24	TcIL3000_0_10210-1-1,2648586,2648587,12,TcIL3000_0_10210-1-2,2649354,2649355,19	TcIL3000_0_10210-1-1,2649354,2649355,47,TcIL3000_0_10210-1-2,2648586,2648587,30	TcIL3000_0_10210-1-1,2648586,2648587,18,TcIL3000_0_10210-1-2,2649354,2649355,29	NA	NA	NA	NA	NA	NA	NA	NA	0	NA	NA
>T.congo_bin:2648533-2648812(-) # endcodon-in-cds	TcIL3000_0_10210-1-1uORF	0	NA	1	1	221	279	-13	0.006624	0.0117932	0.23920935	0.75233173	NA	NA	NA	NA	NA	NA	NA	NA	24	19	47	29	0	NA	NA
>T.congo_bin:2648533-2648695(-) # endcodon-in-cds	TcIL3000_0_10210-1-2uORF	0	NA	1	2	221	162	-13	0.0144296	0.0203864	0.2249823	0.71361655	NA	NA	NA	NA	NA	NA	NA	NA	0	0	0	0	0	NA	NA
>T.congo_bin:2648562-2648658(-)	TcIL3000_0_10210-2-1uORF	0	NA	2	1	221	96	16	0.0349107	0.0396597	0.22324914	0.65098417	NA	NA	NA	NA	NA	NA	NA	NA	24	19	47	29	0	NA	NA
>T.congo_bin:2648720-2648726(-)	TcIL3000_0_10210-3-1uORF	0	NA	3	1	221	6	174	0.288798	0.288223	0.01708369	0.07863278	NA	NA	NA	NA	NA	NA	NA	NA	24	19	47	29	0	NA	NA
>T.congo_bin:2648750-2648816(-)	TcIL3000_0_10210-4-1uORF	0	NA	4	1	221	66	204	0.0240732	0.0219488	0.17624976	0.61685425	NA	NA	NA	NA	NA	NA	NA	NA	24	19	47	29	0	NA	NA
>T.congo_bin:2648818-2648962(-)	TcIL3000_0_10210-5-1uORF	0	NA	5	1	221	144	272	0.0462797	0.0525849	0.21952924	0.6839406	NA	NA	NA	NA	NA	NA	NA	NA	24	19	47	29	0	NA	NA
>T.congo_bin:2648846-2648969(-)	TcIL3000_0_10210-6-1uORF	0	NA	6	1	221	123	300	0.0691998	0.0818996	0.24340786	0.6798583	NA	NA	NA	NA	NA	NA	NA	NA	24	19	47	29	0	NA	NA
>T.congo_bin:2648846-2648966(-) # startcodon-overlaps-prev-endcodon	TcIL3000_0_10210-6-2uORF	0	NA	6	2	221	120	300	0.0714434	0.0845103	0.23495947	0.6733314	NA	NA	NA	NA	NA	NA	NA	NA	0	0	0	0	0	NA	NA
>T.congo_bin:2648946-2649012(-)	TcIL3000_0_10210-7-1uORF	0	NA	7	1	221	66	400	0.0321212	0.0397031	0.18493105	0.6270378	NA	NA	NA	NA	NA	NA	NA	NA	24	19	47	29	0	NA	NA
>T.congo_bin:2648965-2649229(-) # endcodon-overlaps-next-startcodon	TcIL3000_0_10210-8-1uORF	0	NA	8	1	221	264	419	0.0104339	0.00987249	0.2253713	0.7811519	NA	NA	NA	NA	NA	NA	NA	NA	24	19	47	29	0	NA	NA
>T.congo_bin:2649093-2649105(-)	TcIL3000_0_10210-9-1uORF	0	NA	9	1	221	12	547	0.177025	0.167027	0.059436407	0.25889766	NA	NA	NA	NA	NA	NA	NA	NA	24	19	47	29	0	NA	NA
>T.congo_bin:15990238-15992565(+)	NA	1	1682	NA	NA	222	2327	NA	0.0203512	NA	0.7898101	NA	0	TcIL3000_0_60690-1-1,15990238,15990239,10	TcIL3000_0_60690-1-1,15990238,15990239,19	0	NA	NA	NA	NA	NA	NA	NA	NA	0	NA	NA
>T.congo_bin:15991873-15991924(+) # endcodon-in-cds	TcIL3000_0_60690-1-1uORF	0	NA	1	1	222	51	-4	0.0686886	0.0741204	0.21950181	0.59399617	NA	NA	NA	NA	NA	NA	NA	NA	11	10	19	18	0	NA	NA
>T.congo_bin:15991894-15991924(+) # endcodon-in-cds	TcIL3000_0_60690-1-2uORF	0	NA	1	2	222	30	-4	0.113852	0.127736	0.15446538	0.46069005	NA	NA	NA	NA	NA	NA	NA	NA	0	0	0	0	0	NA	NA
>T.congo_bin:15991912-15991924(+) # endcodon-in-cds	TcIL3000_0_60690-1-3uORF	0	NA	1	3	222	12	-4	0.189113	0.195876	0.057532318	0.23018211	NA	NA	NA	NA	NA	NA	NA	NA	0	0	0	0	0	NA	NA
>T.congo_bin:15991558-15991759(+) # startcodon-overlaps-prev-endcodon	TcIL3000_0_60690-2-1uORF	0	NA	2	1	222	201	161	0.0296272	0.0288863	0.23153448	0.74018186	NA	NA	NA	NA	NA	NA	NA	NA	11	10	19	18	0	NA	NA
>T.congo_bin:15991588-15991759(+)	TcIL3000_0_60690-2-2uORF	0	NA	2	2	222	171	161	0.036906	0.0342672	0.22368973	0.7413933	NA	NA	NA	NA	NA	NA	NA	NA	0	0	0	0	0	NA	NA
>T.congo_bin:15991648-15991759(+)	TcIL3000_0_60690-2-3uORF	0	NA	2	3	222	111	161	0.0366211	0.0365497	0.20699103	0.71862143	NA	NA	NA	NA	NA	NA	NA	NA	0	0	0	0	0	NA	NA
>T.congo_bin:15991705-15991759(+)	TcIL3000_0_60690-2-4uORF	0	NA	2	4	222	54	161	0.0455589	0.0511237	0.15608835	0.55082613	NA	NA	NA	NA	NA	NA	NA	NA	0	0	0	0	0	NA	NA
>T.congo_bin:15991710-15991731(+)	TcIL3000_0_60690-3-1uORF	0	NA	3	1	222	21	189	0.122108	0.121214	0.12138142	0.4390434	NA	NA	NA	NA	NA	NA	NA	NA	11	10	19	18	0	NA	NA
>T.congo_bin:15991613-15991637(+)	TcIL3000_0_60690-4-1uORF	0	NA	4	1	222	24	283	0.150716	0.157345	0.12077203	0.4467503	NA	NA	NA	NA	NA	NA	NA	NA	11	10	19	18	0	NA	NA
>T.congo_bin:15991550-15991559(+) # endcodon-overlaps-next-startcodon	TcIL3000_0_60690-5-1uORF	0	NA	5	1	222	9	361	0.211182	0.214084	0.039923217	0.17313989	NA	NA	NA	NA	NA	NA	NA	NA	11	10	19	18	0	NA	NA
>T.congo_bin:15991506-15991554(+)	TcIL3000_0_60690-6-1uORF	0	NA	6	1	222	48	366	0.129961	0.134188	0.18762767	0.61284655	NA	NA	NA	NA	NA	NA	NA	NA	11	10	19	18	0	NA	NA
>T.congo_bin:15991363-15991462(+)	TcIL3000_0_60690-7-1uORF	0	NA	7	1	222	99	458	0.0241602	0.0264424	0.1976525	0.72165865	NA	NA	NA	NA	NA	NA	NA	NA	11	10	19	18	0	NA	NA
>T.congo_bin:15991382-15991445(+)	TcIL3000_0_60690-8-1uORF	0	NA	8	1	222	63	475	0.0399117	0.0379341	0.18474919	0.672096	NA	NA	NA	NA	NA	NA	NA	NA	11	10	19	18	0	NA	NA
>T.congo_bin:15991173-15991233(+)	TcIL3000_0_60690-9-1uORF	0	NA	9	1	222	60	687	0.06486	0.0628113	0.24206074	0.71302253	NA	NA	NA	NA	NA	NA	NA	NA	11	10	19	18	0	NA	NA
>T.congo_bin:15991182-15991233(+)	TcIL3000_0_60690-9-2uORF	0	NA	9	2	222	51	687	0.0645722	0.062305	0.22620991	0.67442405	NA	NA	NA	NA	NA	NA	NA	NA	0	0	0	0	0	NA	NA
>T.congo_bin:15991206-15991233(+)	TcIL3000_0_60690-9-3uORF	0	NA	9	3	222	27	687	0.127162	0.126576	0.17456713	0.5211788	NA	NA	NA	NA	NA	NA	NA	NA	0	0	0	0	0	NA	NA
>T.congo_bin:15991218-15991233(+)	TcIL3000_0_60690-9-4uORF	0	NA	9	4	222	15	687	0.198076	0.188034	0.09514933	0.34306577	NA	NA	NA	NA	NA	NA	NA	NA	0	0	0	0	0	NA	NA
>T.congo_bin:15991060-15991186(+)	TcIL3000_0_60690-10-1uORF	0	NA	10	1	222	126	734	0.021754	0.0323228	0.22648832	0.6906529	NA	NA	NA	NA	NA	NA	NA	NA	11	10	19	18	0	NA	NA
>T.congo_bin:15991078-15991186(+)	TcIL3000_0_60690-10-2uORF	0	NA	10	2	222	108	734	0.0322471	0.0454747	0.21062852	0.65084463	NA	NA	NA	NA	NA	NA	NA	NA	0	0	0	0	0	NA	NA
>T.congo_bin:15991086-15991110(+)	TcIL3000_0_60690-11-1uORF	0	NA	11	1	222	24	810	0.0987342	0.111142	0.13992082	0.468707	NA	NA	NA	NA	NA	NA	NA	NA	11	10	19	18	0	NA	NA
>T.congo_bin:15990977-15991046(+)	TcIL3000_0_60690-12-1uORF	0	NA	12	1	222	69	874	0.0302598	0.0356448	0.18114671	0.6088272	NA	NA	NA	NA	NA	NA	NA	NA	11	10	19	18	0	NA	NA
>T.congo_bin:15991031-15991046(+)	TcIL3000_0_60690-12-2uORF	0	NA	12	2	222	15	874	0.129491	0.132559	0.041299436	0.23980919	NA	NA	NA	NA	NA	NA	NA	NA	0	0	0	0	0	NA	NA
>T.congo_bin:15990928-15990970(+)	TcIL3000_0_60690-13-1uORF	0	NA	13	1	222	42	950	0.0401812	0.0370427	0.15466234	0.5079021	NA	NA	NA	NA	NA	NA	NA	NA	11	10	19	18	0	NA	NA
>T.congo_bin:15990834-15990936(+)	TcIL3000_0_60690-14-1uORF	0	NA	14	1	222	102	984	0.0126975	0.0184011	0.20444997	0.67877173	NA	NA	NA	NA	NA	NA	NA	NA	11	10	19	18	0	NA	NA
>T.congo_bin:15990890-15990926(+)	TcIL3000_0_60690-15-1uORF	0	NA	15	1	222	36	994	0.0447321	0.0444037	0.15584917	0.49813333	NA	NA	NA	NA	NA	NA	NA	NA	11	10	19	18	0	NA	NA
>T.congo_bin:15990881-15990887(+)	TcIL3000_0_60690-16-1uORF	0	NA	16	1	222	6	1033	0.288798	0.288223	0.01708369	0.07863278	NA	NA	NA	NA	NA	NA	NA	NA	11	10	19	18	0	NA	NA
>T.congo_bin:15990554-15990704(+)	TcIL3000_0_60690-17-1uORF	0	NA	17	1	222	150	1216	0.0191458	0.0175702	0.22955215	0.7813988	NA	NA	NA	NA	NA	NA	NA	NA	11	10	19	18	0	NA	NA
>T.congo_bin:15990581-15990704(+)	TcIL3000_0_60690-17-2uORF	0	NA	17	2	222	123	1216	0.0207472	0.0211285	0.21588671	0.7688728	NA	NA	NA	NA	NA	NA	NA	NA	0	0	0	0	0	NA	NA
>T.congo_bin:15990549-15990699(+) # startcodon-overlaps-prev-endcodon	TcIL3000_0_60690-18-1uORF	0	NA	18	1	222	150	1221	0.0218008	0.0246112	0.2139515	0.76404864	NA	NA	NA	NA	NA	NA	NA	NA	11	10	19	18	0	NA	NA
>T.congo_bin:15990262-15990550(+) # endcodon-overlaps-next-startcodon	TcIL3000_0_60690-19-1uORF	0	NA	19	1	222	288	1370	0.00900197	0.012595	0.2270635	0.7673301	NA	NA	NA	NA	NA	NA	NA	NA	11	10	19	18	0	NA	NA
>T.congo_bin:15990496-15990550(+) # endcodon-overlaps-next-startcodon	TcIL3000_0_60690-19-2uORF	0	NA	19	2	222	54	1370	0.0720428	0.0700977	0.16418563	0.6374954	NA	NA	NA	NA	NA	NA	NA	NA	0	0	0	0	0	NA	NA
>T.congo_bin:15990250-15990262(+)	TcIL3000_0_60690-20-1uORF	0	NA	20	1	222	12	1658	0.1668	0.168206	0.061116252	0.26094127	NA	NA	NA	NA	NA	NA	NA	NA	11	10	19	18	0	NA	NA
>T.congo.pschr.7:1398584-1399376(+)	NA	1	6	NA	NA	223	792	NA	0.039396	NA	0.8613629	NA	TcIL3000_7_4200-1-2,1398584,1398585,700,TcIL3000_7_4200-1-1,1398588,1398589,128	TcIL3000_7_4200-1-2,1398584,1398585,1523,TcIL3000_7_4200-1-1,1398588,1398589,233	TcIL3000_7_4200-1-2,1398584,1398585,1989,TcIL3000_7_4200-1-1,1398588,1398589,339	TcIL3000_7_4200-1-2,1398584,1398585,1276,TcIL3000_7_4200-1-1,1398588,1398589,199	NA	NA	NA	NA	NA	NA	NA	NA	0	2	TcIL3000_7_4220,TcIL3000_7_4200
>T.congo.pschr.10:2079885-2080940(+)	NA	1	56	NA	NA	224	1055	NA	0.00413373	NA	0.80244523	NA	TcIL3000_10_7690-1-1,2079885,2079886,65	TcIL3000_10_7690-1-1,2079885,2079886,99	TcIL3000_10_7690-1-1,2079885,2079886,207	TcIL3000_10_7690-1-1,2079885,2079886,99	NA	NA	NA	NA	NA	NA	NA	NA	0	NA	NA
>T.congo.pschr.5:1119639-1120251(+) # non-atg-cds#Exon	NA	1	3	NA	NA	225	612	NA	0.00244528	NA	0.81411123	NA	TcIL3000_5_4400-1-2,1119651,1119652,20,TcIL3000_5_4400-1-1,1119639,1119640,61	TcIL3000_5_4400-1-1,1119639,1119640,24	TcIL3000_5_4400-1-2,1119651,1119652,42,TcIL3000_5_4400-1-1,1119639,1119640,116	TcIL3000_5_4400-1-1,1119639,1119640,35	NA	NA	NA	NA	NA	NA	NA	NA	0	2	TcIL3000_5_4400,TcIL3000_5_4390
>T.congo.pschr.7:374892-377075(+)	NA	1	164	NA	NA	226	2183	NA	0.00733357	NA	0.80272365	NA	TcIL3000_7_1060-1-1,374892,374893,59	TcIL3000_7_1060-1-1,374892,374893,73	TcIL3000_7_1060-1-1,374892,374893,152	TcIL3000_7_1060-1-1,374892,374893,65	NA	NA	NA	NA	NA	NA	NA	NA	0	NA	NA
>T.congo.pschr.10:3118814-3119433(-)	NA	1	19	NA	NA	227	619	NA	0.0101929	NA	0.77391225	NA	TcIL3000_10_11460-1-1,3119432,3119433,45	TcIL3000_10_11460-1-1,3119432,3119433,70	TcIL3000_10_11460-1-1,3119432,3119433,120	TcIL3000_10_11460-1-1,3119432,3119433,47	NA	NA	NA	NA	NA	NA	NA	NA	0	NA	NA
>T.congo.pschr.10:361304-362767(-)	NA	1	110	NA	NA	228	1463	NA	0.00515917	NA	0.787393	NA	TcIL3000_10_1270-1-1,362766,362767,40	TcIL3000_10_1270-1-2,362766,362767,19,TcIL3000_10_1270-1-1,362764,362765,31	TcIL3000_10_1270-1-3,362765,362766,21,TcIL3000_10_1270-1-2,362766,362767,182,TcIL3000_10_1270-1-1,362698,362699,18	TcIL3000_10_1270-1-1,362766,362767,36	NA	NA	NA	NA	NA	NA	NA	NA	0	NA	NA
>T.congo.pschr.10:362602-362665(-) # endcodon-in-cds	TcIL3000_10_1270-1-1uORF	0	NA	1	1	228	63	-55	0.0888625	0.0820784	0.18715687	0.5997786	NA	NA	NA	NA	NA	NA	NA	NA	40	19	21	36	0	NA	NA
>T.congo.pschr.8:1372666-1374030(+)	NA	1	1055	NA	NA	229	1364	NA	0.0208975	NA	0.7409559	NA	0	0	TcIL3000_8_4650-1-4,1373661,1373662,17,TcIL3000_8_4650-1-5,1373683,1373684,43,TcIL3000_8_4650-1-1,1373733,1373734,33,TcIL3000_8_4650-1-2,1373708,1373709,19,TcIL3000_8_4650-1-3,1372666,1372667,35	TcIL3000_8_4650-1-1,1373733,1373734,12,TcIL3000_8_4650-1-2,1373683,1373684,10	NA	NA	NA	NA	NA	NA	NA	NA	0	NA	NA
>T.congo.pschr.8:1373665-1373683(+)	TcIL3000_8_4650-1-1uORF	0	NA	1	1	229	18	38	0.114661	0.127935	0.065018855	0.339226	NA	NA	NA	NA	NA	NA	NA	NA	40	50	17	0	0	NA	NA
>T.congo.pschr.8:1373585-1373633(+)	TcIL3000_8_4650-2-1uORF	0	NA	2	1	229	48	88	0.0829011	0.0871868	0.14887525	0.6051433	NA	NA	NA	NA	NA	NA	NA	NA	40	50	0	0	0	NA	NA
>T.congo.pschr.8:1373498-1373534(+)	TcIL3000_8_4650-3-1uORF	0	NA	3	1	229	36	187	0.0754752	0.0774463	0.1225175	0.4322321	NA	NA	NA	NA	NA	NA	NA	NA	40	50	0	0	0	NA	NA
>T.congo.pschr.8:1373501-1373534(+)	TcIL3000_8_4650-3-2uORF	0	NA	3	2	229	33	187	0.0703815	0.0727123	0.10122948	0.40049803	NA	NA	NA	NA	NA	NA	NA	NA	0	0	0	0	0	NA	NA
>T.congo.pschr.8:1373396-1373483(+)	TcIL3000_8_4650-4-1uORF	0	NA	4	1	229	87	238	0.0435957	0.0402642	0.18765351	0.6534933	NA	NA	NA	NA	NA	NA	NA	NA	40	50	0	0	0	NA	NA
>T.congo.pschr.8:1373270-1373375(+)	TcIL3000_8_4650-5-1uORF	0	NA	5	1	229	105	346	0.0310039	0.0358686	0.20674616	0.71536356	NA	NA	NA	NA	NA	NA	NA	NA	40	50	0	0	0	NA	NA
>T.congo.pschr.8:1373143-1373296(+)	TcIL3000_8_4650-6-1uORF	0	NA	6	1	229	153	425	0.0167259	0.0174133	0.21505204	0.7132556	NA	NA	NA	NA	NA	NA	NA	NA	40	50	0	0	0	NA	NA
>T.congo.pschr.8:1373241-1373247(+)	TcIL3000_8_4650-7-1uORF	0	NA	7	1	229	6	474	0.288798	0.288223	0.01708369	0.07863278	NA	NA	NA	NA	NA	NA	NA	NA	40	50	0	0	0	NA	NA
>T.congo.pschr.8:1372927-1372957(+)	TcIL3000_8_4650-8-1uORF	0	NA	8	1	229	30	764	0.100243	0.105402	0.104150705	0.4829277	NA	NA	NA	NA	NA	NA	NA	NA	40	50	0	0	0	NA	NA
>T.congo.pschr.8:1372896-1372944(+)	TcIL3000_8_4650-9-1uORF	0	NA	9	1	229	48	777	0.0507321	0.05285	0.18303981	0.5626095	NA	NA	NA	NA	NA	NA	NA	NA	40	50	0	0	0	NA	NA
>T.congo.pschr.8:1372876-1372924(+)	TcIL3000_8_4650-10-1uORF	0	NA	10	1	229	48	797	0.04185	0.0433119	0.14234523	0.5602682	NA	NA	NA	NA	NA	NA	NA	NA	40	50	0	0	0	NA	NA
>T.congo.pschr.8:1372791-1372887(+)	TcIL3000_8_4650-11-1uORF	0	NA	11	1	229	96	834	0.0154915	0.0178716	0.20182784	0.6856014	NA	NA	NA	NA	NA	NA	NA	NA	40	50	0	0	0	NA	NA
>T.congo.pschr.8:1372781-1372811(+)	TcIL3000_8_4650-12-1uORF	0	NA	12	1	229	30	910	0.0498411	0.0494353	0.10248276	0.4056696	NA	NA	NA	NA	NA	NA	NA	NA	40	50	0	0	0	NA	NA
>T.congo.pschr.8:1372741-1372774(+)	TcIL3000_8_4650-13-1uORF	0	NA	13	1	229	33	947	0.0738963	0.080363	0.1513915	0.48919523	NA	NA	NA	NA	NA	NA	NA	NA	40	50	0	0	0	NA	NA
>T.congo.pschr.9:1837065-1837431(+)	NA	1	54	NA	NA	230	366	NA	0.00770998	NA	0.78240085	NA	0	0	0	0	NA	NA	NA	NA	NA	NA	NA	NA	0	NA	NA
>T.congo.pschr.9:1837099-1837105(+)	TcIL3000_9_5500-1-1uORF	0	NA	1	1	230	6	14	0.288798	0.288223	0.018792054	0.07279473	NA	NA	NA	NA	NA	NA	NA	NA	40	50	60	22	0	NA	NA
>T.congo_bin:13908160-13908928(-)	NA	1	189	NA	NA	231	768	NA	0.0100639	NA	0.84173214	NA	0	TcIL3000_0_52480-1-1,13908927,13908928,15	TcIL3000_0_52480-1-1,13908927,13908928,30	TcIL3000_0_52480-1-1,13908927,13908928,12	NA	NA	NA	NA	NA	NA	NA	NA	0	NA	NA
>T.congo.pschr.5:847278-848494(+)	NA	1	154	NA	NA	232	1216	NA	0.00334364	NA	0.79913384	NA	TcIL3000_5_3270-1-1,847278,847279,25	TcIL3000_5_3270-1-1,847278,847279,31	TcIL3000_5_3270-1-1,847357,847358,10,TcIL3000_5_3270-1-2,847278,847279,85,TcIL3000_5_3270-1-3,847341,847342,16	TcIL3000_5_3270-1-1,847278,847279,24	NA	NA	NA	NA	NA	NA	NA	NA	0	NA	NA
>T.congo.pschr.7:744739-745243(+)	NA	1	138	NA	NA	233	504	NA	0.0196533	NA	0.7857187	NA	TcIL3000_7_2100-1-1,744739,744740,44	TcIL3000_7_2100-1-1,744739,744740,41	TcIL3000_7_2100-1-2,744739,744740,275,TcIL3000_7_2100-1-1,744745,744746,10	TcIL3000_7_2100-1-1,744739,744740,47	0.290372	0.65201	-0.746062	-0.19632	NA	NA	NA	NA	0	NA	NA
>T.congo.pschr.8:448887-449288(-)	NA	1	74	NA	NA	234	401	NA	0.0632976	NA	0.7761061	NA	TcIL3000_8_1570-1-2,449016,449017,12,TcIL3000_8_1570-1-1,449287,449288,10	TcIL3000_8_1570-1-1,449016,449017,15	TcIL3000_8_1570-1-2,449016,449017,31,TcIL3000_8_1570-1-3,448969,448970,28,TcIL3000_8_1570-1-1,449287,449288,11	TcIL3000_8_1570-1-1,449016,449017,10	NA	NA	NA	NA	NA	NA	NA	NA	0	NA	NA
>T.congo.pschr.8:449217-449235(-)	TcIL3000_8_1570-1-1uORF	0	NA	1	1	234	18	3	0.15228	0.152938	0.09987651	0.3651675	NA	NA	NA	NA	NA	NA	NA	NA	0	0	0	0	0	NA	NA
>T.congo.pschr.11:1449151-1454629(+)	NA	1	315	NA	NA	235	5478	NA	0.0029319	NA	0.8046146	NA	TcIL3000_11_5140-1-1,1449151,1449152,24	TcIL3000_11_5140-1-1,1449151,1449152,36	TcIL3000_11_5140-1-1,1449151,1449152,87	TcIL3000_11_5140-1-1,1449151,1449152,30	NA	NA	NA	NA	NA	NA	NA	NA	0	NA	NA
>T.congo_bin:9218232-9222249(-)	NA	1	1896	NA	NA	236	4017	NA	0.00304801	NA	0.81028646	NA	TcIL3000_0_35080-1-1,9222194,9222195,111,TcIL3000_0_35080-1-2,9220908,9220909,34,TcIL3000_0_35080-1-3,9220654,9220655,12	TcIL3000_0_35080-1-1,9222194,9222195,48,TcIL3000_0_35080-1-2,9220908,9220909,39	TcIL3000_0_35080-1-1,9222194,9222195,236,TcIL3000_0_35080-1-2,9222192,9222193,10,TcIL3000_0_35080-1-3,9220908,9220909,178,TcIL3000_0_35080-1-4,9222248,9222249,17	TcIL3000_0_35080-1-1,9222194,9222195,70,TcIL3000_0_35080-1-2,9220908,9220909,51	NA	NA	NA	NA	NA	NA	NA	NA	0	NA	NA
>T.congo_bin:9221042-9221264(-)	TcIL3000_0_35080-1-1uORF	0	NA	1	1	236	222	689	0.0168966	0.0229517	0.22308202	0.7401961	NA	NA	NA	NA	NA	NA	NA	NA	111	48	246	70	0	NA	NA
>T.congo_bin:9221042-9221129(-)	TcIL3000_0_35080-1-2uORF	0	NA	1	2	236	87	689	0.0437935	0.0552989	0.21106465	0.6600829	NA	NA	NA	NA	NA	NA	NA	NA	0	0	0	0	0	NA	NA
>T.congo_bin:9221042-9221111(-)	TcIL3000_0_35080-1-3uORF	0	NA	1	3	236	69	689	0.0676952	0.0825579	0.19900563	0.6245747	NA	NA	NA	NA	NA	NA	NA	NA	0	0	0	0	0	NA	NA
>T.congo_bin:9221217-9221277(-)	TcIL3000_0_35080-2-1uORF	0	NA	2	1	236	60	864	0.053246	0.0677957	0.2152872	0.6470523	NA	NA	NA	NA	NA	NA	NA	NA	111	48	246	70	0	NA	NA
>T.congo_bin:9221217-9221274(-)	TcIL3000_0_35080-2-2uORF	0	NA	2	2	236	57	864	0.0521993	0.0676193	0.19857012	0.6323955	NA	NA	NA	NA	NA	NA	NA	NA	0	0	0	0	0	NA	NA
>T.congo_bin:9221282-9221291(-)	TcIL3000_0_35080-3-1uORF	0	NA	3	1	236	9	929	0.238551	0.252491	0.04795613	0.17129698	NA	NA	NA	NA	NA	NA	NA	NA	111	48	246	70	0	NA	NA
>T.congo_bin:9221340-9221427(-)	TcIL3000_0_35080-4-1uORF	0	NA	4	1	236	87	987	0.0352223	0.0359926	0.1725698	0.6446246	NA	NA	NA	NA	NA	NA	NA	NA	111	48	246	70	0	NA	NA
>T.congo_bin:9221340-9221364(-)	TcIL3000_0_35080-4-2uORF	0	NA	4	2	236	24	987	0.120184	0.103551	0.085088335	0.40493327	NA	NA	NA	NA	NA	NA	NA	NA	0	0	0	0	0	NA	NA
>T.congo_bin:9221390-9221474(-)	TcIL3000_0_35080-5-1uORF	0	NA	5	1	236	84	1037	0.0269343	0.0318064	0.21979116	0.7051584	NA	NA	NA	NA	NA	NA	NA	NA	111	48	246	70	0	NA	NA
>T.congo_bin:9221536-9221728(-)	TcIL3000_0_35080-6-1uORF	0	NA	6	1	236	192	1183	0.0110232	0.0135218	0.22858779	0.7630279	NA	NA	NA	NA	NA	NA	NA	NA	111	48	246	70	0	NA	NA
>T.congo_bin:9221536-9221722(-)	TcIL3000_0_35080-6-2uORF	0	NA	6	2	236	186	1183	0.00974243	0.0124552	0.2225643	0.7599045	NA	NA	NA	NA	NA	NA	NA	NA	0	0	0	0	0	NA	NA
>T.congo_bin:9221536-9221665(-)	TcIL3000_0_35080-6-3uORF	0	NA	6	3	236	129	1183	0.0141176	0.0145749	0.21347317	0.7370799	NA	NA	NA	NA	NA	NA	NA	NA	0	0	0	0	0	NA	NA
>T.congo_bin:9221536-9221611(-)	TcIL3000_0_35080-6-4uORF	0	NA	6	4	236	75	1183	0.0197402	0.0208833	0.18668807	0.67876524	NA	NA	NA	NA	NA	NA	NA	NA	0	0	0	0	0	NA	NA
>T.congo_bin:9221585-9221687(-)	TcIL3000_0_35080-7-1uORF	0	NA	7	1	236	102	1232	0.0390288	0.0336144	0.21656525	0.71997166	NA	NA	NA	NA	NA	NA	NA	NA	111	48	246	70	0	NA	NA
>T.congo_bin:9221829-9221859(-)	TcIL3000_0_35080-8-1uORF	0	NA	8	1	236	30	1476	0.117061	0.11074	0.17831254	0.4989658	NA	NA	NA	NA	NA	NA	NA	NA	111	48	246	70	0	NA	NA
>T.congo_bin:9221829-9221841(-)	TcIL3000_0_35080-8-2uORF	0	NA	8	2	236	12	1476	0.170677	0.181204	0.068131216	0.25713995	NA	NA	NA	NA	NA	NA	NA	NA	0	0	0	0	0	NA	NA
>T.congo_bin:9221915-9222047(-)	TcIL3000_0_35080-9-1uORF	0	NA	9	1	236	132	1562	0.0349961	0.0264962	0.20839326	0.7372343	NA	NA	NA	NA	NA	NA	NA	NA	111	48	246	70	0	NA	NA
>T.congo_bin:9221915-9222005(-)	TcIL3000_0_35080-9-2uORF	0	NA	9	2	236	90	1562	0.0487622	0.0382407	0.19288553	0.7118701	NA	NA	NA	NA	NA	NA	NA	NA	0	0	0	0	0	NA	NA
>T.congo_bin:9222028-9222055(-)	TcIL3000_0_35080-10-1uORF	0	NA	10	1	236	27	1675	0.104608	0.106548	0.13358906	0.44224834	NA	NA	NA	NA	NA	NA	NA	NA	111	48	246	70	0	NA	NA
>T.congo_bin:9222028-9222052(-)	TcIL3000_0_35080-10-2uORF	0	NA	10	2	236	24	1675	0.0859359	0.0883674	0.1038705	0.39936912	NA	NA	NA	NA	NA	NA	NA	NA	0	0	0	0	0	NA	NA
>T.congo_bin:9222085-9222115(-)	TcIL3000_0_35080-11-1uORF	0	NA	11	1	236	30	1732	0.0861375	0.0800093	0.17611332	0.52227116	NA	NA	NA	NA	NA	NA	NA	NA	111	48	246	70	0	NA	NA
>T.congo_bin:9222085-9222103(-)	TcIL3000_0_35080-11-2uORF	0	NA	11	2	236	18	1732	0.119329	0.117655	0.10486383	0.37770432	NA	NA	NA	NA	NA	NA	NA	NA	0	0	0	0	0	NA	NA
>T.congo.pschr.3:436213-436868(-)	NA	1	100	NA	NA	237	655	NA	0.00390596	NA	0.77924615	NA	TcIL3000_3_1270-1-1,436867,436868,20	TcIL3000_3_1270-1-1,436867,436868,25	TcIL3000_3_1270-1-1,436867,436868,83	TcIL3000_3_1270-1-1,436867,436868,29	NA	NA	NA	NA	NA	NA	NA	NA	0	NA	NA
>T.congo.pschr.3:436718-436787(-) # endcodon-in-cds	TcIL3000_3_1270-1-1uORF	0	NA	1	1	237	69	-50	0.0303183	0.0334149	0.18243894	0.6397191	NA	NA	NA	NA	NA	NA	NA	NA	20	25	83	29	0	NA	NA
>T.congo.pschr.8:697951-700113(+)	NA	1	23	NA	NA	238	2162	NA	0.00216003	NA	0.8033318	NA	TcIL3000_8_2570-1-1,697951,697952,17	TcIL3000_8_2570-1-2,697972,697973,11,TcIL3000_8_2570-1-1,697951,697952,32	TcIL3000_8_2570-1-2,697972,697973,25,TcIL3000_8_2570-1-1,697951,697952,28	TcIL3000_8_2570-1-1,697951,697952,29	NA	NA	NA	NA	NA	NA	NA	NA	0	NA	NA
>T.congo_bin:6972469-6975358(+)	NA	1	1749	NA	NA	239	2889	NA	0.00825916	NA	0.7393521	NA	0	0	0	0	NA	NA	NA	NA	NA	NA	NA	NA	0	NA	NA
>T.congo_bin:6974087-6974147(+)	TcIL3000_0_26800-1-1uORF	0	NA	1	1	239	60	71	0.0631379	0.0736047	0.19669074	0.58718467	NA	NA	NA	NA	NA	NA	NA	NA	17	11	25	29	0	NA	NA
>T.congo_bin:6974059-6974086(+)	TcIL3000_0_26800-2-1uORF	0	NA	2	1	239	27	132	0.0748009	0.0839513	0.15585898	0.46092227	NA	NA	NA	NA	NA	NA	NA	NA	17	11	25	29	0	NA	NA
>T.congo_bin:6973953-6974046(+)	TcIL3000_0_26800-3-1uORF	0	NA	3	1	239	93	172	0.0389349	0.042484	0.17273119	0.60328096	NA	NA	NA	NA	NA	NA	NA	NA	17	11	25	29	0	NA	NA
>T.congo_bin:6973934-6973940(+)	TcIL3000_0_26800-4-1uORF	0	NA	4	1	239	6	278	0.288798	0.288223	0.018792054	0.07279473	NA	NA	NA	NA	NA	NA	NA	NA	17	11	25	29	0	NA	NA
>T.congo_bin:6973851-6973881(+)	TcIL3000_0_26800-5-1uORF	0	NA	5	1	239	30	337	0.06441	0.0661151	0.14491259	0.47681713	NA	NA	NA	NA	NA	NA	NA	NA	17	11	25	29	0	NA	NA
>T.congo_bin:6973841-6973850(+)	TcIL3000_0_26800-6-1uORF	0	NA	6	1	239	9	368	0.216996	0.220969	0.014708872	0.11267077	NA	NA	NA	NA	NA	NA	NA	NA	17	11	25	29	0	NA	NA
>T.congo_bin:6973755-6973782(+)	TcIL3000_0_26800-7-1uORF	0	NA	7	1	239	27	436	0.078475	0.0736967	0.13010842	0.4576299	NA	NA	NA	NA	NA	NA	NA	NA	17	11	25	29	0	NA	NA
>T.congo_bin:6973683-6973752(+)	TcIL3000_0_26800-8-1uORF	0	NA	8	1	239	69	466	0.0481063	0.0562099	0.16041204	0.5602413	NA	NA	NA	NA	NA	NA	NA	NA	17	11	25	29	0	NA	NA
>T.congo_bin:6973695-6973752(+)	TcIL3000_0_26800-8-2uORF	0	NA	8	2	239	57	466	0.0477517	0.0573237	0.13489704	0.5056046	NA	NA	NA	NA	NA	NA	NA	NA	0	0	0	0	0	NA	NA
>T.congo_bin:6973541-6973616(+)	TcIL3000_0_26800-9-1uORF	0	NA	9	1	239	75	602	0.0657932	0.0754231	0.16866946	0.61447775	NA	NA	NA	NA	NA	NA	NA	NA	17	11	25	29	0	NA	NA
>T.congo_bin:6973470-6973506(+)	TcIL3000_0_26800-10-1uORF	0	NA	10	1	239	36	712	0.0710945	0.0672251	0.15948662	0.53252286	NA	NA	NA	NA	NA	NA	NA	NA	17	11	25	29	0	NA	NA
>T.congo_bin:6973405-6973474(+)	TcIL3000_0_26800-11-1uORF	0	NA	11	1	239	69	744	0.0276949	0.0306446	0.20525414	0.60800785	NA	NA	NA	NA	NA	NA	NA	NA	17	11	25	29	0	NA	NA
>T.congo_bin:6973423-6973474(+)	TcIL3000_0_26800-11-2uORF	0	NA	11	2	239	51	744	0.0343902	0.0389178	0.17684036	0.55504876	NA	NA	NA	NA	NA	NA	NA	NA	0	0	0	0	0	NA	NA
>T.congo_bin:6973300-6973393(+)	TcIL3000_0_26800-12-1uORF	0	NA	12	1	239	93	825	0.0509221	0.0559933	0.20931908	0.6922742	NA	NA	NA	NA	NA	NA	NA	NA	17	11	25	29	0	NA	NA
>T.congo_bin:6973315-6973393(+)	TcIL3000_0_26800-12-2uORF	0	NA	12	2	239	78	825	0.0539441	0.0598807	0.19631676	0.6476958	NA	NA	NA	NA	NA	NA	NA	NA	0	0	0	0	0	NA	NA
>T.congo_bin:6973284-6973353(+)	TcIL3000_0_26800-13-1uORF	0	NA	13	1	239	69	865	0.107483	0.100963	0.18906589	0.5836717	NA	NA	NA	NA	NA	NA	NA	NA	17	11	25	29	0	NA	NA
>T.congo_bin:6973280-6973292(+)	TcIL3000_0_26800-14-1uORF	0	NA	14	1	239	12	926	0.199718	0.184185	0.07123729	0.23183289	NA	NA	NA	NA	NA	NA	NA	NA	17	11	25	29	0	NA	NA
>T.congo_bin:6973156-6973210(+)	TcIL3000_0_26800-15-1uORF	0	NA	15	1	239	54	1008	0.0606617	0.0656315	0.18356752	0.5960255	NA	NA	NA	NA	NA	NA	NA	NA	17	11	25	29	0	NA	NA
>T.congo_bin:6973204-6973210(+)	TcIL3000_0_26800-15-2uORF	0	NA	15	2	239	6	1008	0.288798	0.288223	0.01708369	0.07863278	NA	NA	NA	NA	NA	NA	NA	NA	0	0	0	0	0	NA	NA
>T.congo_bin:6972823-6972946(+)	TcIL3000_0_26800-16-1uORF	0	NA	16	1	239	123	1272	0.0330336	0.0283192	0.22168475	0.67175615	NA	NA	NA	NA	NA	NA	NA	NA	17	11	25	29	0	NA	NA
>T.congo_bin:6972659-6972728(+)	TcIL3000_0_26800-17-1uORF	0	NA	17	1	239	69	1490	0.0687701	0.0707606	0.17384797	0.62653434	NA	NA	NA	NA	NA	NA	NA	NA	17	11	25	29	0	NA	NA
>T.congo_bin:6972634-6972721(+)	TcIL3000_0_26800-18-1uORF	0	NA	18	1	239	87	1497	0.0435911	0.0393962	0.17469151	0.65436363	NA	NA	NA	NA	NA	NA	NA	NA	17	11	25	29	0	NA	NA
>T.congo_bin:6972522-6972642(+)	TcIL3000_0_26800-19-1uORF	0	NA	19	1	239	120	1576	0.0244086	0.0307235	0.18715398	0.64945793	NA	NA	NA	NA	NA	NA	NA	NA	17	11	25	29	0	NA	NA
>T.congo.pschr.10:2568858-2569837(-)	NA	1	313	NA	NA	240	979	NA	0.0045291	NA	0.7896674	NA	TcIL3000_10_9390-1-1,2569836,2569837,310	TcIL3000_10_9390-1-1,2569828,2569829,10,TcIL3000_10_9390-1-2,2569836,2569837,302	TcIL3000_10_9390-1-1,2569821,2569822,12,TcIL3000_10_9390-1-2,2569828,2569829,61,TcIL3000_10_9390-1-3,2569836,2569837,1325	TcIL3000_10_9390-1-1,2569828,2569829,23,TcIL3000_10_9390-1-2,2569836,2569837,365	NA	NA	NA	NA	NA	NA	NA	NA	0	NA	NA
>T.congo_bin:6777283-6778141(-)	NA	1	87	NA	NA	241	858	NA	0.0234108	NA	0.86147046	NA	TcIL3000_0_26030-1-1,6778113,6778114,51	TcIL3000_0_26030-1-1,6778113,6778114,129	TcIL3000_0_26030-1-1,6778101,6778102,16,TcIL3000_0_26030-1-3,6778113,6778114,894,TcIL3000_0_26030-1-2,6778140,6778141,40	TcIL3000_0_26030-1-1,6778113,6778114,63	-0.440282	0	1.02131	-0.581024	NA	NA	NA	NA	0	NA	NA
>T.congo.pschr.9:436386-438280(+)	NA	1	319	NA	NA	242	1894	NA	0.00315439	NA	0.85691303	NA	TcIL3000_9_1280-1-3,436386,436387,14,TcIL3000_9_1280-1-2,436389,436390,14,TcIL3000_9_1280-1-1,436667,436668,26	TcIL3000_9_1280-1-3,436386,436387,11,TcIL3000_9_1280-1-2,436664,436665,13,TcIL3000_9_1280-1-1,436667,436668,33	TcIL3000_9_1280-1-4,436386,436387,24,TcIL3000_9_1280-1-3,436389,436390,14,TcIL3000_9_1280-1-2,436664,436665,15,TcIL3000_9_1280-1-1,436667,436668,89	TcIL3000_9_1280-1-3,436389,436390,17,TcIL3000_9_1280-1-2,436386,436387,10,TcIL3000_9_1280-1-1,436667,436668,52	NA	NA	NA	NA	NA	NA	NA	NA	0	NA	NA
>T.congo.pschr.9:436605-436620(+)	TcIL3000_9_1280-1-1uORF	0	NA	1	1	242	15	85	0.110311	0.114538	0.072880924	0.33248594	NA	NA	NA	NA	NA	NA	NA	NA	28	11	38	27	0	NA	NA
>T.congo.pschr.9:436468-436507(+)	TcIL3000_9_1280-2-1uORF	0	NA	2	1	242	39	198	0.0259086	0.0357	0.16413224	0.59842175	NA	NA	NA	NA	NA	NA	NA	NA	28	11	38	27	0	NA	NA
>T.congo.pschr.9:436417-436450(+)	TcIL3000_9_1280-3-1uORF	0	NA	3	1	242	33	255	0.0912399	0.0944239	0.17009813	0.5267587	NA	NA	NA	NA	NA	NA	NA	NA	28	11	38	27	0	NA	NA
>T.congo.pschr.9:436438-436450(+)	TcIL3000_9_1280-3-2uORF	0	NA	3	2	242	12	255	0.196279	0.193976	0.06006177	0.23172778	NA	NA	NA	NA	NA	NA	NA	NA	0	0	0	0	0	NA	NA
>T.congo.pschr.11:1849499-1850333(-)	NA	1	33	NA	NA	243	834	NA	0.00393189	NA	0.8042761	NA	TcIL3000_11_6890-1-1,1850332,1850333,14	TcIL3000_11_6890-1-1,1850332,1850333,20	0	0	-0.0229891	-0.537313	0.194197	0.366105	NA	NA	NA	NA	0	NA	NA
>T.congo.pschr.10:1346531-1349168(-)	NA	1	1035	NA	NA	244	2637	NA	0.00173918	NA	0.806399	NA	TcIL3000_10_4840-1-3,1349167,1349168,57,TcIL3000_10_4840-1-2,1348197,1348198,32,TcIL3000_10_4840-1-1,1348161,1348162,25	TcIL3000_10_4840-1-3,1348197,1348198,78,TcIL3000_10_4840-1-2,1349167,1349168,70,TcIL3000_10_4840-1-1,1348161,1348162,12	TcIL3000_10_4840-1-3,1349167,1349168,180,TcIL3000_10_4840-1-2,1348157,1348158,16,TcIL3000_10_4840-1-1,1348161,1348162,58,TcIL3000_10_4840-1-5,1348226,1348227,12,TcIL3000_10_4840-1-4,1348197,1348198,127	TcIL3000_10_4840-1-3,1348197,1348198,42,TcIL3000_10_4840-1-2,1349167,1349168,71,TcIL3000_10_4840-1-1,1348161,1348162,14	NA	NA	NA	NA	NA	NA	NA	NA	0	NA	NA
>T.congo.pschr.10:1348151-1348439(-)	TcIL3000_10_4840-1-1uORF	0	NA	1	1	244	288	18	0.0120409	0.0209632	0.24196132	0.7341145	NA	NA	NA	NA	NA	NA	NA	NA	57	70	180	71	0	NA	NA
>T.congo.pschr.10:1348151-1348373(-)	TcIL3000_10_4840-1-2uORF	0	NA	1	2	244	222	18	0.0172694	0.0269594	0.23983929	0.7321945	NA	NA	NA	NA	NA	NA	NA	NA	0	0	0	0	0	NA	NA
>T.congo.pschr.10:1348151-1348211(-)	TcIL3000_10_4840-1-3uORF	0	NA	1	3	244	60	18	0.0322592	0.0361451	0.1877071	0.58927625	NA	NA	NA	NA	NA	NA	NA	NA	0	0	0	0	0	NA	NA
>T.congo.pschr.10:1348162-1348318(-)	TcIL3000_10_4840-2-1uORF	0	NA	2	1	244	156	29	0.0290052	0.0393088	0.23536418	0.73456794	NA	NA	NA	NA	NA	NA	NA	NA	57	70	180	71	0	NA	NA
>T.congo.pschr.10:1348162-1348300(-)	TcIL3000_10_4840-2-2uORF	0	NA	2	2	244	138	29	0.0326152	0.043412	0.2236383	0.70936334	NA	NA	NA	NA	NA	NA	NA	NA	0	0	0	0	0	NA	NA
>T.congo.pschr.10:1348185-1348233(-)	TcIL3000_10_4840-3-1uORF	0	NA	3	1	244	48	52	0.0294464	0.0387588	0.15037543	0.49185362	NA	NA	NA	NA	NA	NA	NA	NA	57	70	180	71	0	NA	NA
>T.congo.pschr.10:1348275-1348533(-)	TcIL3000_10_4840-4-1uORF	0	NA	4	1	244	258	142	0.00904286	0.0142642	0.22379448	0.7220813	NA	NA	NA	NA	NA	NA	NA	NA	57	70	180	71	0	NA	NA
>T.congo.pschr.10:1348583-1348637(-)	TcIL3000_10_4840-5-1uORF	0	NA	5	1	244	54	450	0.0282616	0.040951	0.1901676	0.6230421	NA	NA	NA	NA	NA	NA	NA	NA	57	70	180	71	0	NA	NA
>T.congo.pschr.10:1348660-1349062(-)	TcIL3000_10_4840-6-1uORF	0	NA	6	1	244	402	527	0.00632729	0.00491905	0.2420555	0.7844064	NA	NA	NA	NA	NA	NA	NA	NA	57	70	180	71	0	NA	NA
>T.congo.pschr.10:1348660-1348831(-)	TcIL3000_10_4840-6-2uORF	0	NA	6	2	244	171	527	0.020288	0.0175256	0.22816496	0.74595314	NA	NA	NA	NA	NA	NA	NA	NA	0	0	0	0	0	NA	NA
>T.congo.pschr.10:1348660-1348807(-)	TcIL3000_10_4840-6-3uORF	0	NA	6	3	244	147	527	0.0197661	0.0167487	0.21614422	0.73046213	NA	NA	NA	NA	NA	NA	NA	NA	0	0	0	0	0	NA	NA
>T.congo.pschr.10:1348660-1348762(-)	TcIL3000_10_4840-6-4uORF	0	NA	6	4	244	102	527	0.0215516	0.0191519	0.20463699	0.70813555	NA	NA	NA	NA	NA	NA	NA	NA	0	0	0	0	0	NA	NA
>T.congo.pschr.10:1348660-1348732(-)	TcIL3000_10_4840-6-5uORF	0	NA	6	5	244	72	527	0.0265614	0.0235734	0.17927784	0.65107477	NA	NA	NA	NA	NA	NA	NA	NA	0	0	0	0	0	NA	NA
>T.congo.pschr.10:1348660-1348690(-)	TcIL3000_10_4840-6-6uORF	0	NA	6	6	244	30	527	0.0707313	0.0719534	0.1265891	0.50289243	NA	NA	NA	NA	NA	NA	NA	NA	0	0	0	0	0	NA	NA
>T.congo.pschr.10:1348671-1348677(-)	TcIL3000_10_4840-7-1uORF	0	NA	7	1	244	6	538	0.288798	0.288223	0.018792054	0.07279473	NA	NA	NA	NA	NA	NA	NA	NA	57	70	180	71	0	NA	NA
>T.congo.pschr.10:1348722-1348755(-)	TcIL3000_10_4840-8-1uORF	0	NA	8	1	244	33	589	0.0666793	0.0736745	0.11376304	0.49513304	NA	NA	NA	NA	NA	NA	NA	NA	57	70	180	71	0	NA	NA
>T.congo.pschr.10:1348919-1348937(-)	TcIL3000_10_4840-9-1uORF	0	NA	9	1	244	18	786	0.163842	0.181794	0.10165755	0.38095343	NA	NA	NA	NA	NA	NA	NA	NA	57	70	180	71	0	NA	NA
>T.congo.pschr.10:1349000-1349033(-)	TcIL3000_10_4840-10-1uORF	0	NA	10	1	244	33	867	0.0847738	0.0935272	0.16333866	0.49730873	NA	NA	NA	NA	NA	NA	NA	NA	57	70	180	71	0	NA	NA
>T.congo_bin:12565577-12568418(-)	NA	1	36	NA	NA	245	2841	NA	0.0018412	NA	0.80480784	NA	TcIL3000_0_47590-1-1,12568417,12568418,16	TcIL3000_0_47590-1-1,12568417,12568418,26	TcIL3000_0_47590-1-1,12568417,12568418,49	TcIL3000_0_47590-1-1,12568417,12568418,17	NA	NA	NA	NA	NA	NA	NA	NA	0	NA	NA
>T.congo_bin:10134836-10136590(+)	NA	1	614	NA	NA	246	1754	NA	0.00307355	NA	0.7577228	NA	TcIL3000_0_38240-1-1,10135433,10135434,20	0	0	TcIL3000_0_38240-1-1,10135433,10135434,16	NA	NA	NA	NA	NA	NA	NA	NA	0	NA	NA
>T.congo_bin:10135147-10135333(+)	TcIL3000_0_38240-1-1uORF	0	NA	1	1	246	186	117	0.0106772	0.0120651	0.22954825	0.7159602	NA	NA	NA	NA	NA	NA	NA	NA	0	0	0	0	0	NA	NA
>T.congo_bin:10135201-10135333(+)	TcIL3000_0_38240-1-2uORF	0	NA	1	2	246	132	117	0.0164589	0.0164086	0.24087736	0.710897	NA	NA	NA	NA	NA	NA	NA	NA	0	0	0	0	0	NA	NA
>T.congo_bin:10135222-10135333(+)	TcIL3000_0_38240-1-3uORF	0	NA	1	3	246	111	117	0.0196792	0.0209741	0.22559121	0.6920254	NA	NA	NA	NA	NA	NA	NA	NA	0	0	0	0	0	NA	NA
>T.congo_bin:10135309-10135333(+)	TcIL3000_0_38240-1-4uORF	0	NA	1	4	246	24	117	0.103665	0.106458	0.13540603	0.3680473	NA	NA	NA	NA	NA	NA	NA	NA	0	0	0	0	0	NA	NA
>T.congo_bin:10135245-10135320(+)	TcIL3000_0_38240-2-1uORF	0	NA	2	1	246	75	130	0.0275112	0.0288805	0.13624293	0.55805844	NA	NA	NA	NA	NA	NA	NA	NA	0	0	0	0	0	NA	NA
>T.congo_bin:10135064-10135124(+)	TcIL3000_0_38240-3-1uORF	0	NA	3	1	246	60	326	0.0430522	0.0503158	0.17384297	0.5905699	NA	NA	NA	NA	NA	NA	NA	NA	0	0	0	0	0	NA	NA
>T.congo_bin:10134947-10135052(+)	TcIL3000_0_38240-4-1uORF	0	NA	4	1	246	105	398	0.0284465	0.0285439	0.19953282	0.66136855	NA	NA	NA	NA	NA	NA	NA	NA	0	0	0	0	0	NA	NA
>T.congo_bin:10134988-10134994(+)	TcIL3000_0_38240-5-1uORF	0	NA	5	1	246	6	456	0.288798	0.288223	0.01708369	0.07863278	NA	NA	NA	NA	NA	NA	NA	NA	0	0	0	0	0	NA	NA
>T.congo_bin:10134978-10134984(+)	TcIL3000_0_38240-6-1uORF	0	NA	6	1	246	6	466	0.288798	0.288223	0.01708369	0.07863278	NA	NA	NA	NA	NA	NA	NA	NA	0	0	0	0	0	NA	NA
>T.congo_bin:10134937-10134967(+)	TcIL3000_0_38240-7-1uORF	0	NA	7	1	246	30	483	0.0956693	0.0910162	0.16754502	0.48124343	NA	NA	NA	NA	NA	NA	NA	NA	0	0	0	0	0	NA	NA
>T.congo_bin:10134955-10134967(+)	TcIL3000_0_38240-7-2uORF	0	NA	7	2	246	12	483	0.155404	0.171598	0.06001628	0.18858252	NA	NA	NA	NA	NA	NA	NA	NA	0	0	0	0	0	NA	NA
>T.congo_bin:10134850-10134922(+)	TcIL3000_0_38240-8-1uORF	0	NA	8	1	246	72	528	0.0265501	0.0195249	0.17996527	0.648792	NA	NA	NA	NA	NA	NA	NA	NA	0	0	0	0	0	NA	NA
>T.congo.pschr.11:321013-323802(+)	NA	1	194	NA	NA	247	2789	NA	0.00119421	NA	0.8107587	NA	TcIL3000_11_1090-1-1,321013,321014,30	TcIL3000_11_1090-1-1,321013,321014,24	TcIL3000_11_1090-1-1,321013,321014,65	TcIL3000_11_1090-1-1,321013,321014,32	NA	NA	NA	NA	NA	NA	NA	NA	0	NA	NA
>T.congo.pschr.11:321113-321158(+)	TcIL3000_11_1090-1-1uORF	0	NA	1	1	247	45	49	0.127051	0.119118	0.14347896	0.5242147	NA	NA	NA	NA	NA	NA	NA	NA	30	24	65	32	0	NA	NA
>T.congo_bin:4712885-4716485(+)	NA	1	15	NA	NA	248	3600	NA	0.00610234	NA	0.77435756	NA	TcIL3000_0_18230-1-1,4712885,4712886,28	TcIL3000_0_18230-1-1,4712885,4712886,19	TcIL3000_0_18230-1-1,4712885,4712886,97	TcIL3000_0_18230-1-1,4712885,4712886,39	-0.115437	-0.50675	1.1676	-0.545413	NA	NA	NA	NA	0	NA	NA
>T.congo.pschr.11:1187648-1189378(+)	NA	1	812	NA	NA	249	1730	NA	0.00269841	NA	0.78742045	NA	TcIL3000_11_4070-1-1,1187648,1187649,55,TcIL3000_11_4070-1-2,1188499,1188500,18	TcIL3000_11_4070-1-1,1187648,1187649,111,TcIL3000_11_4070-1-2,1188499,1188500,17	TcIL3000_11_4070-1-1,1187648,1187649,25	TcIL3000_11_4070-1-1,1187648,1187649,22	NA	NA	NA	NA	NA	NA	NA	NA	0	2	TcIL3000_11_4070,TcIL3000_11_4090
>T.congo.pschr.11:1188179-1188461(+) # endcodon-overlaps-cdsstart	TcIL3000_11_4070-1-1uORF	0	NA	1	1	249	282	-1	0.0171994	0.0248892	0.23387936	0.7485716	NA	NA	NA	NA	NA	NA	NA	NA	55	111	25	22	0	NA	NA
>T.congo.pschr.11:1188383-1188461(+) # endcodon-overlaps-cdsstart	TcIL3000_11_4070-1-2uORF	0	NA	1	2	249	78	-1	0.0855807	0.0970974	0.17594354	0.5855891	NA	NA	NA	NA	NA	NA	NA	NA	0	0	0	0	0	NA	NA
>T.congo.pschr.11:1188440-1188461(+) # endcodon-overlaps-cdsstart	TcIL3000_11_4070-1-3uORF	0	NA	1	3	249	21	-1	0.11731	0.136031	0.12723686	0.44432914	NA	NA	NA	NA	NA	NA	NA	NA	0	0	0	0	0	NA	NA
>T.congo.pschr.11:1188171-1188183(+)	TcIL3000_11_4070-2-1uORF	0	NA	2	1	249	12	277	0.169482	0.176497	0.041457534	0.20202655	NA	NA	NA	NA	NA	NA	NA	NA	55	111	25	22	0	NA	NA
>T.congo.pschr.11:1188123-1188156(+)	TcIL3000_11_4070-3-1uORF	0	NA	3	1	249	33	304	0.0443279	0.0493455	0.123253435	0.51304704	NA	NA	NA	NA	NA	NA	NA	NA	55	111	25	22	0	NA	NA
>T.congo.pschr.11:1187902-1188040(+)	TcIL3000_11_4070-4-1uORF	0	NA	4	1	249	138	420	0.0163533	0.0252511	0.21526784	0.7142761	NA	NA	NA	NA	NA	NA	NA	NA	55	111	25	22	0	NA	NA
>T.congo.pschr.11:1187908-1188040(+)	TcIL3000_11_4070-4-2uORF	0	NA	4	2	249	132	420	0.0154997	0.0244217	0.20918618	0.70840424	NA	NA	NA	NA	NA	NA	NA	NA	0	0	0	0	0	NA	NA
>T.congo.pschr.11:1188016-1188040(+)	TcIL3000_11_4070-4-3uORF	0	NA	4	3	249	24	420	0.0631997	0.0724641	0.1230531	0.41059357	NA	NA	NA	NA	NA	NA	NA	NA	0	0	0	0	0	NA	NA
>T.congo.pschr.11:1187936-1187981(+)	TcIL3000_11_4070-5-1uORF	0	NA	5	1	249	45	479	0.0483488	0.0487845	0.1378351	0.5657801	NA	NA	NA	NA	NA	NA	NA	NA	55	111	25	22	0	NA	NA
>T.congo.pschr.11:1187846-1187855(+)	TcIL3000_11_4070-6-1uORF	0	NA	6	1	249	9	605	0.225713	0.223232	0.04613415	0.15455379	NA	NA	NA	NA	NA	NA	NA	NA	55	111	25	22	0	NA	NA
>T.congo.pschr.11:1187773-1187821(+)	TcIL3000_11_4070-7-1uORF	0	NA	7	1	249	48	639	0.0892284	0.0874807	0.16187921	0.5340747	NA	NA	NA	NA	NA	NA	NA	NA	55	111	25	22	0	NA	NA
>T.congo.pschr.11:1187719-1187755(+)	TcIL3000_11_4070-8-1uORF	0	NA	8	1	249	36	705	0.0487309	0.0527808	0.13171478	0.49433917	NA	NA	NA	NA	NA	NA	NA	NA	55	111	25	22	0	NA	NA
>T.congo.pschr.3:626637-627678(-)	NA	1	30	NA	NA	250	1041	NA	0.00315274	NA	0.8248778	NA	TcIL3000_3_1830-1-2,627654,627655,17,TcIL3000_3_1830-1-1,627677,627678,17	TcIL3000_3_1830-1-2,627654,627655,12,TcIL3000_3_1830-1-1,627677,627678,10	TcIL3000_3_1830-1-2,627654,627655,71,TcIL3000_3_1830-1-1,627677,627678,45	TcIL3000_3_1830-1-2,627654,627655,13,TcIL3000_3_1830-1-1,627677,627678,17	NA	NA	NA	NA	NA	NA	NA	NA	0	NA	NA
>T.congo.pschr.3:627329-627665(-) # endcodon-in-cds	TcIL3000_3_1830-1-1uORF	0	NA	1	1	250	336	-319	0.0100614	0.0157036	0.2262375	0.7486811	NA	NA	NA	NA	NA	NA	NA	NA	17	10	45	17	0	NA	NA
>T.congo.pschr.11:1496191-1496979(+)	NA	1	38	NA	NA	251	788	NA	0.00434324	NA	0.7937985	NA	TcIL3000_11_5390-1-2,1496218,1496219,13,TcIL3000_11_5390-1-1,1496191,1496192,32	TcIL3000_11_5390-1-2,1496218,1496219,29,TcIL3000_11_5390-1-1,1496191,1496192,64	TcIL3000_11_5390-1-2,1496218,1496219,78,TcIL3000_11_5390-1-1,1496191,1496192,343	TcIL3000_11_5390-1-2,1496218,1496219,10,TcIL3000_11_5390-1-1,1496191,1496192,40	-0.239452	1.0079	-0.337326	-0.431125	NA	NA	NA	NA	0	NA	NA
>T.congo_bin:5101488-5102606(+)	NA	1	635	NA	NA	252	1118	NA	0.0110013	NA	0.77481115	NA	TcIL3000_0_19660-1-1,5102109,5102110,21	0	TcIL3000_0_19660-1-1,5102109,5102110,45	TcIL3000_0_19660-1-1,5102109,5102110,12	NA	NA	NA	NA	NA	NA	NA	NA	0	NA	NA
>T.congo_bin:5101986-5102079(+)	TcIL3000_0_19660-1-1uORF	0	NA	1	1	252	93	44	0.0337834	0.0451674	0.1904805	0.67204297	NA	NA	NA	NA	NA	NA	NA	NA	0	29	0	0	0	NA	NA
>T.congo_bin:5101980-5101986(+)	TcIL3000_0_19660-2-1uORF	0	NA	2	1	252	6	137	0.288798	0.288223	0.018792054	0.07279473	NA	NA	NA	NA	NA	NA	NA	NA	0	29	0	0	0	NA	NA
>T.congo_bin:5101947-5101965(+)	TcIL3000_0_19660-3-1uORF	0	NA	3	1	252	18	158	0.141644	0.138391	0.0918676	0.32320675	NA	NA	NA	NA	NA	NA	NA	NA	0	29	0	0	0	NA	NA
>T.congo_bin:5101777-5101951(+)	TcIL3000_0_19660-4-1uORF	0	NA	4	1	252	174	172	0.0155338	0.0116938	0.2083824	0.7266401	NA	NA	NA	NA	NA	NA	NA	NA	0	29	0	0	0	NA	NA
>T.congo_bin:5101870-5101951(+)	TcIL3000_0_19660-4-2uORF	0	NA	4	2	252	81	172	0.0302769	0.0299609	0.17114027	0.59790134	NA	NA	NA	NA	NA	NA	NA	NA	0	0	0	0	0	NA	NA
>T.congo_bin:5101879-5101951(+)	TcIL3000_0_19660-4-3uORF	0	NA	4	3	252	72	172	0.0369097	0.0366493	0.15579522	0.5705351	NA	NA	NA	NA	NA	NA	NA	NA	0	0	0	0	0	NA	NA
>T.congo_bin:5101513-5101750(+)	TcIL3000_0_19660-5-1uORF	0	NA	5	1	252	237	373	0.015275	0.0107926	0.22792976	0.7904376	NA	NA	NA	NA	NA	NA	NA	NA	0	29	0	0	0	NA	NA
>T.congo_bin:5101558-5101750(+)	TcIL3000_0_19660-5-2uORF	0	NA	5	2	252	192	373	0.0165932	0.0122059	0.21933404	0.78681946	NA	NA	NA	NA	NA	NA	NA	NA	0	0	0	0	0	NA	NA
>T.congo_bin:5101660-5101750(+)	TcIL3000_0_19660-5-3uORF	0	NA	5	3	252	90	373	0.0222297	0.020501	0.2076105	0.70355195	NA	NA	NA	NA	NA	NA	NA	NA	0	0	0	0	0	NA	NA
>T.congo_bin:5101616-5101682(+)	TcIL3000_0_19660-6-1uORF	0	NA	6	1	252	66	441	0.0834339	0.0851074	0.1827515	0.6733544	NA	NA	NA	NA	NA	NA	NA	NA	0	29	0	0	0	NA	NA
>T.congo_bin:106433-107705(-)	NA	1	180	NA	NA	253	1272	NA	0.00474653	NA	0.78945446	NA	0	TcIL3000_0_00360-1-1,107704,107705,15	TcIL3000_0_00360-1-1,107704,107705,48	TcIL3000_0_00360-1-1,107704,107705,19	NA	NA	NA	NA	NA	NA	NA	NA	0	NA	NA
>T.congo_bin:5072136-5076021(+)	NA	1	33	NA	NA	254	3885	NA	0.00190835	NA	0.80951613	NA	TcIL3000_0_19510-1-1,5072136,5072137,34	TcIL3000_0_19510-1-1,5072136,5072137,27	TcIL3000_0_19510-1-1,5072136,5072137,141	TcIL3000_0_19510-1-1,5072136,5072137,26	0.394101	0.512525	0.715842	-1.62247	NA	NA	NA	NA	0	NA	NA
>T.congo_bin:6193400-6194154(+)	NA	1	55	NA	NA	255	754	NA	0.00762168	NA	0.8109776	NA	0	0	TcIL3000_0_23950-1-1,6193400,6193401,12	0	NA	NA	NA	NA	NA	NA	NA	NA	0	NA	NA
>T.congo.pschr.4:327402-328466(-)	NA	1	122	NA	NA	256	1064	NA	0.0023904	NA	0.8024809	NA	TcIL3000_4_1120-1-1,328464,328465,34,TcIL3000_4_1120-1-2,328465,328466,38	TcIL3000_4_1120-1-1,328464,328465,26,TcIL3000_4_1120-1-2,328465,328466,19	TcIL3000_4_1120-1-1,328464,328465,107	TcIL3000_4_1120-1-1,328464,328465,45	NA	NA	NA	NA	NA	NA	NA	NA	0	NA	NA
>T.congo.pschr.4:328452-328458(-)	TcIL3000_4_1120-1-1uORF	0	NA	1	1	256	6	108	0.288798	0.288223	0.01708369	0.07863278	NA	NA	NA	NA	NA	NA	NA	NA	34	26	107	45	0	NA	NA
>T.congo.pschr.6:1069635-1070828(-)	NA	1	80	NA	NA	257	1193	NA	0.00455022	NA	0.80768615	NA	TcIL3000_6_3880-1-1,1070827,1070828,92	TcIL3000_6_3880-1-1,1070827,1070828,112	TcIL3000_6_3880-1-1,1070827,1070828,266	TcIL3000_6_3880-1-1,1070827,1070828,140	NA	NA	NA	NA	NA	NA	NA	NA	0	NA	NA
>T.congo_bin:4506686-4508476(-)	NA	1	29	NA	NA	258	1790	NA	0.0027201	NA	0.81937003	NA	0	0	TcIL3000_0_17370-1-1,4508475,4508476,37	0	NA	NA	NA	NA	NA	NA	NA	NA	0	NA	NA
>T.congo.pschr.11:4392768-4395860(-)	NA	1	89	NA	NA	259	3092	NA	0.00277167	NA	0.8106579	NA	TcIL3000_11_15690-1-1,4395859,4395860,14	TcIL3000_11_15690-1-1,4395830,4395831,12	TcIL3000_11_15690-1-1,4395859,4395860,28,TcIL3000_11_15690-1-2,4395830,4395831,35	TcIL3000_11_15690-1-1,4395830,4395831,10,TcIL3000_11_15690-1-2,4395859,4395860,14	NA	NA	NA	NA	NA	NA	NA	NA	0	NA	NA
>T.congo.pschr.3:665278-668005(-)	NA	1	39	NA	NA	260	2727	NA	0.00129475	NA	0.8055254	NA	TcIL3000_3_1980-1-1,668004,668005,56	TcIL3000_3_1980-1-1,668004,668005,68	TcIL3000_3_1980-1-1,668004,668005,168	TcIL3000_3_1980-1-1,668004,668005,97	NA	NA	NA	NA	NA	NA	NA	NA	0	NA	NA
>T.congo_bin:8237827-8239726(+)	NA	1	150	NA	NA	261	1899	NA	0.00643534	NA	0.8162537	NA	TcIL3000_0_31510-1-1,8237827,8237828,100	TcIL3000_0_31510-1-1,8237827,8237828,43	TcIL3000_0_31510-1-2,8237827,8237828,549,TcIL3000_0_31510-1-1,8237831,8237832,29	TcIL3000_0_31510-1-1,8237827,8237828,117	NA	NA	NA	NA	NA	NA	NA	NA	0	NA	NA
>T.congo.pschr.11:1866502-1870990(-)	NA	1	1560	NA	NA	262	4488	NA	0.00148326	NA	0.8199675	NA	TcIL3000_11_6980-1-1,1869665,1869666,43	TcIL3000_11_6980-1-2,1870989,1870990,12,TcIL3000_11_6980-1-1,1869665,1869666,63	TcIL3000_11_6980-1-1,1870989,1870990,16	TcIL3000_11_6980-1-2,1870989,1870990,15,TcIL3000_11_6980-1-1,1869665,1869666,12	NA	NA	NA	NA	NA	NA	NA	NA	0	NA	NA
>T.congo.pschr.11:1869536-1869830(-)	TcIL3000_11_6980-1-1uORF	0	NA	1	1	262	294	106	0.00824365	0.0126723	0.23494376	0.7123479	NA	NA	NA	NA	NA	NA	NA	NA	0	12	16	15	0	NA	NA
>T.congo.pschr.11:1869536-1869788(-)	TcIL3000_11_6980-1-2uORF	0	NA	1	2	262	252	106	0.00653164	0.010864	0.23518966	0.7085199	NA	NA	NA	NA	NA	NA	NA	NA	0	0	0	0	0	NA	NA
>T.congo.pschr.11:1869536-1869728(-)	TcIL3000_11_6980-1-3uORF	0	NA	1	3	262	192	106	0.0112708	0.0174888	0.22805303	0.6926371	NA	NA	NA	NA	NA	NA	NA	NA	0	0	0	0	0	NA	NA
>T.congo.pschr.11:1869670-1869988(-) # startcodon-overlaps-prev-endcodon	TcIL3000_11_6980-2-1uORF	0	NA	2	1	262	318	240	0.00887114	0.0174079	0.24474241	0.7386001	NA	NA	NA	NA	NA	NA	NA	NA	0	12	16	15	0	NA	NA
>T.congo.pschr.11:1869670-1869865(-)	TcIL3000_11_6980-2-2uORF	0	NA	2	2	262	195	240	0.0194302	0.0303694	0.24604593	0.7157272	NA	NA	NA	NA	NA	NA	NA	NA	0	0	0	0	0	NA	NA
>T.congo.pschr.11:1869670-1869805(-)	TcIL3000_11_6980-2-3uORF	0	NA	2	3	262	135	240	0.0260459	0.037825	0.22371927	0.6634605	NA	NA	NA	NA	NA	NA	NA	NA	0	0	0	0	0	NA	NA
>T.congo.pschr.11:1869789-1869834(-)	TcIL3000_11_6980-3-1uORF	0	NA	3	1	262	45	359	0.0750485	0.0742039	0.16207589	0.51771486	NA	NA	NA	NA	NA	NA	NA	NA	0	12	16	15	0	NA	NA
>T.congo.pschr.11:1869896-1869974(-)	TcIL3000_11_6980-4-1uORF	0	NA	4	1	262	78	466	0.0301815	0.0371066	0.17671089	0.6494443	NA	NA	NA	NA	NA	NA	NA	NA	0	12	16	15	0	NA	NA
>T.congo.pschr.11:1869987-1870059(-) # endcodon-overlaps-next-startcodon	TcIL3000_11_6980-5-1uORF	0	NA	5	1	262	72	557	0.0574673	0.0654419	0.15551503	0.5860394	NA	NA	NA	NA	NA	NA	NA	NA	0	12	16	15	0	NA	NA
>T.congo.pschr.11:1870224-1870281(-)	TcIL3000_11_6980-6-1uORF	0	NA	6	1	262	57	794	0.0564075	0.0538935	0.17685412	0.6724479	NA	NA	NA	NA	NA	NA	NA	NA	0	12	16	15	0	NA	NA
>T.congo.pschr.11:1870246-1870330(-)	TcIL3000_11_6980-7-1uORF	0	NA	7	1	262	84	816	0.0441239	0.0438241	0.16712603	0.60753316	NA	NA	NA	NA	NA	NA	NA	NA	0	12	16	15	0	NA	NA
>T.congo.pschr.11:1870246-1870288(-)	TcIL3000_11_6980-7-2uORF	0	NA	7	2	262	42	816	0.0441304	0.0440559	0.109392844	0.44782466	NA	NA	NA	NA	NA	NA	NA	NA	0	0	0	0	0	NA	NA
>T.congo.pschr.11:1870366-1870378(-)	TcIL3000_11_6980-8-1uORF	0	NA	8	1	262	12	936	0.188291	0.192301	0.025314812	0.17347474	NA	NA	NA	NA	NA	NA	NA	NA	0	12	16	15	0	NA	NA
>T.congo.pschr.11:1870374-1870476(-)	TcIL3000_11_6980-9-1uORF	0	NA	9	1	262	102	944	0.0227002	0.0225798	0.17493911	0.59074956	NA	NA	NA	NA	NA	NA	NA	NA	0	12	16	15	0	NA	NA
>T.congo.pschr.11:1870453-1870510(-)	TcIL3000_11_6980-10-1uORF	0	NA	10	1	262	57	1023	0.0581461	0.0603543	0.14766732	0.6109717	NA	NA	NA	NA	NA	NA	NA	NA	0	12	16	15	0	NA	NA
>T.congo.pschr.11:1870500-1870527(-)	TcIL3000_11_6980-11-1uORF	0	NA	11	1	262	27	1070	0.0873068	0.0904481	0.12459636	0.45393467	NA	NA	NA	NA	NA	NA	NA	NA	0	12	16	15	0	NA	NA
>T.congo.pschr.11:1870656-1870743(-)	TcIL3000_11_6980-12-1uORF	0	NA	12	1	262	87	1226	0.0192867	0.0163959	0.20254816	0.69823897	NA	NA	NA	NA	NA	NA	NA	NA	0	12	16	15	0	NA	NA
>T.congo.pschr.11:1870736-1870922(-)	TcIL3000_11_6980-13-1uORF	0	NA	13	1	262	186	1306	0.0119855	0.0126569	0.21764095	0.71397847	NA	NA	NA	NA	NA	NA	NA	NA	0	12	16	15	0	NA	NA
>T.congo.pschr.11:1870736-1870763(-)	TcIL3000_11_6980-13-2uORF	0	NA	13	2	262	27	1306	0.163736	0.180802	0.15498014	0.46783787	NA	NA	NA	NA	NA	NA	NA	NA	0	0	0	0	0	NA	NA
>T.congo.pschr.11:1870759-1870891(-)	TcIL3000_11_6980-14-1uORF	0	NA	14	1	262	132	1329	0.0266235	0.0305952	0.20173813	0.6972281	NA	NA	NA	NA	NA	NA	NA	NA	0	12	16	15	0	NA	NA
>T.congo.pschr.11:1870759-1870804(-)	TcIL3000_11_6980-14-2uORF	0	NA	14	2	262	45	1329	0.0672123	0.0726168	0.14878121	0.5525811	NA	NA	NA	NA	NA	NA	NA	NA	0	0	0	0	0	NA	NA
>T.congo.pschr.11:1870924-1870951(-)	TcIL3000_11_6980-15-1uORF	0	NA	15	1	262	27	1494	0.136916	0.148103	0.07735721	0.3751669	NA	NA	NA	NA	NA	NA	NA	NA	0	12	16	15	0	NA	NA
>T.congo.pschr.11:1870961-1870976(-)	TcIL3000_11_6980-16-1uORF	0	NA	16	1	262	15	1531	0.151124	0.153614	0.085549876	0.34462953	NA	NA	NA	NA	NA	NA	NA	NA	0	12	16	15	0	NA	NA
>T.congo.pschr.11:4447483-4448041(-)	NA	1	87	NA	NA	263	558	NA	0.00622348	NA	0.7886344	NA	TcIL3000_11_15830-1-1,4448024,4448025,36	TcIL3000_11_15830-1-1,4448024,4448025,104	TcIL3000_11_15830-1-1,4448004,4448005,19,TcIL3000_11_15830-1-2,4448024,4448025,341,TcIL3000_11_15830-1-3,4448040,4448041,14	TcIL3000_11_15830-1-1,4448024,4448025,56	NA	NA	NA	NA	NA	NA	NA	NA	0	NA	NA
>T.congo.pschr.9:1334867-1335417(-)	NA	1	220	NA	NA	264	550	NA	0.0202478	NA	0.7477341	NA	TcIL3000_9_3860-1-1,1335416,1335417,94	TcIL3000_9_3860-1-1,1335416,1335417,20	TcIL3000_9_3860-1-1,1335416,1335417,139	TcIL3000_9_3860-1-1,1335416,1335417,117	NA	NA	NA	NA	NA	NA	NA	NA	0	NA	NA
>T.congo_bin:6254276-6254761(+)	NA	1	62	NA	NA	265	485	NA	0.00744877	NA	0.8259045	NA	TcIL3000_0_24140-1-1,6254276,6254277,68	TcIL3000_0_24140-1-1,6254276,6254277,28	TcIL3000_0_24140-1-1,6254276,6254277,177	TcIL3000_0_24140-1-1,6254276,6254277,74	NA	NA	NA	NA	NA	NA	NA	NA	0	NA	NA
>T.congo.pschr.10:1605134-1606718(+)	NA	1	537	NA	NA	266	1584	NA	0.0131734	NA	0.7960465	NA	TcIL3000_10_5820-1-2,1605134,1605135,594,TcIL3000_10_5820-1-1,1605144,1605145,25	TcIL3000_10_5820-1-2,1605134,1605135,616,TcIL3000_10_5820-1-1,1605144,1605145,22	TcIL3000_10_5820-1-2,1605144,1605145,60,TcIL3000_10_5820-1-3,1605134,1605135,1250,TcIL3000_10_5820-1-1,1605174,1605175,11	TcIL3000_10_5820-1-2,1605134,1605135,501,TcIL3000_10_5820-1-1,1605144,1605145,27	-0.0681258	1.04044	0.00452777	-0.976837	NA	NA	NA	NA	0	3	TcIL3000_10_5800,TcIL3000_10_5820,TcIL3000_10_5810
>T.congo.pschr.10:1605637-1605892(+) # endcodon-in-cds	TcIL3000_10_5820-1-1uORF	0	NA	1	1	266	255	-221	0.0187533	0.0230097	0.2336794	0.7475741	NA	NA	NA	NA	NA	NA	NA	NA	619	638	1310	528	0	NA	NA
>T.congo.pschr.10:1605513-1605567(+)	TcIL3000_10_5820-2-1uORF	0	NA	2	1	266	54	104	0.0801747	0.0907523	0.178123	0.5243423	NA	NA	NA	NA	NA	NA	NA	NA	619	638	1310	528	0	NA	NA
>T.congo.pschr.10:1605519-1605567(+)	TcIL3000_10_5820-2-2uORF	0	NA	2	2	266	48	104	0.0684336	0.0796407	0.16029868	0.5154146	NA	NA	NA	NA	NA	NA	NA	NA	0	0	0	0	0	NA	NA
>T.congo.pschr.10:1605528-1605567(+)	TcIL3000_10_5820-2-3uORF	0	NA	2	3	266	39	104	0.0724387	0.0813134	0.13397616	0.45461583	NA	NA	NA	NA	NA	NA	NA	NA	0	0	0	0	0	NA	NA
>T.congo.pschr.10:1605247-1605400(+)	TcIL3000_10_5820-3-1uORF	0	NA	3	1	266	153	271	0.0248202	0.0211911	0.2347027	0.7577496	NA	NA	NA	NA	NA	NA	NA	NA	619	638	1310	528	0	NA	NA
>T.congo.pschr.10:1605340-1605400(+)	TcIL3000_10_5820-3-2uORF	0	NA	3	2	266	60	271	0.0492271	0.0499095	0.21483625	0.67464143	NA	NA	NA	NA	NA	NA	NA	NA	0	0	0	0	0	NA	NA
>T.congo.pschr.10:1605352-1605400(+)	TcIL3000_10_5820-3-3uORF	0	NA	3	3	266	48	271	0.0437587	0.0465075	0.19012421	0.62962854	NA	NA	NA	NA	NA	NA	NA	NA	0	0	0	0	0	NA	NA
>T.congo.pschr.10:1605367-1605400(+)	TcIL3000_10_5820-3-4uORF	0	NA	3	4	266	33	271	0.0532146	0.0544257	0.1467928	0.5258038	NA	NA	NA	NA	NA	NA	NA	NA	0	0	0	0	0	NA	NA
>T.congo.pschr.10:1605290-1605344(+)	TcIL3000_10_5820-4-1uORF	0	NA	4	1	266	54	327	0.0904058	0.0991247	0.1878302	0.62837166	NA	NA	NA	NA	NA	NA	NA	NA	619	638	1310	528	0	NA	NA
>T.congo.pschr.10:1605317-1605344(+)	TcIL3000_10_5820-4-2uORF	0	NA	4	2	266	27	327	0.0887436	0.0939456	0.12348602	0.44310275	NA	NA	NA	NA	NA	NA	NA	NA	0	0	0	0	0	NA	NA
>T.congo.pschr.10:1605260-1605290(+)	TcIL3000_10_5820-5-1uORF	0	NA	5	1	266	30	381	0.0916355	0.0876764	0.14040205	0.4915675	NA	NA	NA	NA	NA	NA	NA	NA	619	638	1310	528	0	NA	NA
>T.congo_bin:4816510-4817880(+)	NA	1	65	NA	NA	267	1370	NA	0.00417058	NA	0.7675981	NA	TcIL3000_0_18600-1-1,4816510,4816511,15	0	0	0	NA	NA	NA	NA	NA	NA	NA	NA	0	NA	NA
>T.congo.pschr.7:1467499-1469240(+)	NA	1	1162	NA	NA	268	1741	NA	0.00938696	NA	0.80107087	NA	TcIL3000_7_4390-1-1,1468639,1468640,49,TcIL3000_7_4390-1-2,1467794,1467795,47	TcIL3000_7_4390-1-1,1468639,1468640,78	TcIL3000_7_4390-1-1,1467499,1467500,10,TcIL3000_7_4390-1-2,1468639,1468640,195,TcIL3000_7_4390-1-3,1467794,1467795,30	TcIL3000_7_4390-1-1,1468639,1468640,45,TcIL3000_7_4390-1-2,1467794,1467795,18	NA	NA	NA	NA	NA	NA	NA	NA	0	NA	NA
>T.congo.pschr.7:1468536-1468575(+)	TcIL3000_7_4390-1-1uORF	0	NA	1	1	268	39	86	0.0770561	0.0797019	0.14886801	0.532537	NA	NA	NA	NA	NA	NA	NA	NA	47	0	10	18	0	NA	NA
>T.congo.pschr.7:1468447-1468531(+)	TcIL3000_7_4390-2-1uORF	0	NA	2	1	268	84	130	0.0524376	0.0662488	0.1929064	0.66071063	NA	NA	NA	NA	NA	NA	NA	NA	47	0	10	18	0	NA	NA
>T.congo.pschr.7:1468422-1468476(+)	TcIL3000_7_4390-3-1uORF	0	NA	3	1	268	54	185	0.0459855	0.0547672	0.19538076	0.66249025	NA	NA	NA	NA	NA	NA	NA	NA	47	0	10	18	0	NA	NA
>T.congo.pschr.7:1468282-1468333(+)	TcIL3000_7_4390-4-1uORF	0	NA	4	1	268	51	328	0.0699574	0.0777178	0.18108913	0.5771904	NA	NA	NA	NA	NA	NA	NA	NA	47	0	10	18	0	NA	NA
>T.congo.pschr.7:1468297-1468333(+)	TcIL3000_7_4390-4-2uORF	0	NA	4	2	268	36	328	0.0901528	0.0916892	0.14751874	0.5044789	NA	NA	NA	NA	NA	NA	NA	NA	0	0	0	0	0	NA	NA
>T.congo.pschr.7:1468313-1468319(+)	TcIL3000_7_4390-5-1uORF	0	NA	5	1	268	6	342	0.288798	0.288223	0.018792054	0.07279473	NA	NA	NA	NA	NA	NA	NA	NA	47	0	10	18	0	NA	NA
>T.congo.pschr.7:1468111-1468159(+)	TcIL3000_7_4390-6-1uORF	0	NA	6	1	268	48	502	0.0598791	0.0653883	0.1934677	0.5811984	NA	NA	NA	NA	NA	NA	NA	NA	47	0	10	18	0	NA	NA
>T.congo.pschr.7:1468144-1468159(+)	TcIL3000_7_4390-6-2uORF	0	NA	6	2	268	15	502	0.217897	0.230455	0.11519598	0.32372245	NA	NA	NA	NA	NA	NA	NA	NA	0	0	0	0	0	NA	NA
>T.congo.pschr.7:1468153-1468159(+)	TcIL3000_7_4390-6-3uORF	0	NA	6	3	268	6	502	0.288798	0.288223	0.018792054	0.07279473	NA	NA	NA	NA	NA	NA	NA	NA	0	0	0	0	0	NA	NA
>T.congo.pschr.7:1468085-1468091(+) # startcodon-overlaps-prev-endcodon	TcIL3000_7_4390-7-1uORF	0	NA	7	1	268	6	570	0.288798	0.288223	0.01708369	0.07863278	NA	NA	NA	NA	NA	NA	NA	NA	47	0	10	18	0	NA	NA
>T.congo.pschr.7:1468032-1468086(+) # endcodon-overlaps-next-startcodon	TcIL3000_7_4390-8-1uORF	0	NA	8	1	268	54	575	0.0485529	0.0538449	0.1989922	0.61542165	NA	NA	NA	NA	NA	NA	NA	NA	47	0	10	18	0	NA	NA
>T.congo.pschr.7:1467926-1468016(+)	TcIL3000_7_4390-9-1uORF	0	NA	9	1	268	90	645	0.037818	0.033435	0.22012928	0.6391857	NA	NA	NA	NA	NA	NA	NA	NA	47	0	10	18	0	NA	NA
>T.congo.pschr.7:1467962-1468016(+)	TcIL3000_7_4390-9-2uORF	0	NA	9	2	268	54	645	0.0765794	0.0715392	0.19017008	0.5523044	NA	NA	NA	NA	NA	NA	NA	NA	0	0	0	0	0	NA	NA
>T.congo.pschr.7:1467992-1468016(+)	TcIL3000_7_4390-9-3uORF	0	NA	9	3	268	24	645	0.0699303	0.0670798	0.111476116	0.33592683	NA	NA	NA	NA	NA	NA	NA	NA	0	0	0	0	0	NA	NA
>T.congo.pschr.7:1467942-1467978(+)	TcIL3000_7_4390-10-1uORF	0	NA	10	1	268	36	683	0.0758004	0.0772463	0.15083385	0.547294	NA	NA	NA	NA	NA	NA	NA	NA	47	0	10	18	0	NA	NA
>T.congo.pschr.7:1467966-1467978(+)	TcIL3000_7_4390-10-2uORF	0	NA	10	2	268	12	683	0.195054	0.190078	0.031997617	0.2096567	NA	NA	NA	NA	NA	NA	NA	NA	0	0	0	0	0	NA	NA
>T.congo.pschr.7:1467820-1467889(+)	TcIL3000_7_4390-11-1uORF	0	NA	11	1	268	69	772	0.0462725	0.0529871	0.16970617	0.64358	NA	NA	NA	NA	NA	NA	NA	NA	47	0	10	18	0	NA	NA
>T.congo.pschr.7:1467839-1467854(+)	TcIL3000_7_4390-12-1uORF	0	NA	12	1	268	15	807	0.125542	0.120357	0.064670496	0.27877834	NA	NA	NA	NA	NA	NA	NA	NA	47	0	10	18	0	NA	NA
>T.congo.pschr.7:1467738-1467816(+)	TcIL3000_7_4390-13-1uORF	0	NA	13	1	268	78	845	0.184514	0.191657	0.18145809	0.56024206	NA	NA	NA	NA	NA	NA	NA	NA	0	0	10	0	0	NA	NA
>T.congo.pschr.7:1467728-1467794(+)	TcIL3000_7_4390-14-1uORF	0	NA	14	1	268	66	867	0.223512	0.228816	0.12794842	0.39191076	NA	NA	NA	NA	NA	NA	NA	NA	0	0	10	0	0	NA	NA
>T.congo.pschr.7:1467505-1467652(+)	TcIL3000_7_4390-15-1uORF	0	NA	15	1	268	147	1009	0.0181315	0.0188706	0.23638768	0.70410824	NA	NA	NA	NA	NA	NA	NA	NA	0	0	10	0	0	NA	NA
>T.congo.pschr.7:1467529-1467652(+)	TcIL3000_7_4390-15-2uORF	0	NA	15	2	268	123	1009	0.0195449	0.0194713	0.21991524	0.69066805	NA	NA	NA	NA	NA	NA	NA	NA	0	0	0	0	0	NA	NA
>T.congo.pschr.7:1467596-1467623(+)	TcIL3000_7_4390-16-1uORF	0	NA	16	1	268	27	1038	0.0787513	0.0929787	0.11010786	0.40363997	NA	NA	NA	NA	NA	NA	NA	NA	0	0	10	0	0	NA	NA
>T.congo.pschr.7:1467578-1467590(+)	TcIL3000_7_4390-17-1uORF	0	NA	17	1	268	12	1071	0.178243	0.183699	0.06726184	0.2298534	NA	NA	NA	NA	NA	NA	NA	NA	0	0	10	0	0	NA	NA
>T.congo.pschr.7:1467567-1467576(+)	TcIL3000_7_4390-18-1uORF	0	NA	18	1	268	9	1085	0.216996	0.220969	0.035366178	0.16538876	NA	NA	NA	NA	NA	NA	NA	NA	0	0	10	0	0	NA	NA
>T.congo.pschr.8:160144-163121(-)	NA	1	1138	NA	NA	269	2977	NA	0.00189822	NA	0.8220548	NA	0	TcIL3000_8_540-1-3,162288,162289,20,TcIL3000_8_540-1-2,162292,162293,209,TcIL3000_8_540-1-1,163120,163121,12	0	0	-0.643975	1.6536	-1.64248	0.632855	NA	NA	NA	NA	0	NA	NA
>T.congo.pschr.8:162345-162447(-)	TcIL3000_8_540-1-1uORF	0	NA	1	1	269	102	362	0.0306134	0.0423899	0.24436058	0.7436186	NA	NA	NA	NA	NA	NA	NA	NA	96	12	235	63	0	NA	NA
>T.congo.pschr.8:162345-162372(-)	TcIL3000_8_540-1-2uORF	0	NA	1	2	269	27	362	0.111216	0.111595	0.1480425	0.49603674	NA	NA	NA	NA	NA	NA	NA	NA	0	0	0	0	0	NA	NA
>T.congo.pschr.8:162424-162499(-)	TcIL3000_8_540-2-1uORF	0	NA	2	1	269	75	441	0.0234291	0.0329039	0.21969964	0.68370074	NA	NA	NA	NA	NA	NA	NA	NA	96	12	235	63	0	NA	NA
>T.congo.pschr.8:162567-162609(-)	TcIL3000_8_540-3-1uORF	0	NA	3	1	269	42	584	0.0827286	0.0932077	0.17589656	0.57083213	NA	NA	NA	NA	NA	NA	NA	NA	96	12	235	63	0	NA	NA
>T.congo.pschr.8:162601-162625(-)	TcIL3000_8_540-4-1uORF	0	NA	4	1	269	24	618	0.165898	0.166405	0.15984988	0.43944716	NA	NA	NA	NA	NA	NA	NA	NA	96	12	235	63	0	NA	NA
>T.congo.pschr.8:162601-162619(-)	TcIL3000_8_540-4-2uORF	0	NA	4	2	269	18	618	0.128592	0.127413	0.109326415	0.35971195	NA	NA	NA	NA	NA	NA	NA	NA	0	0	0	0	0	NA	NA
>T.congo.pschr.8:162671-162770(-)	TcIL3000_8_540-5-1uORF	0	NA	5	1	269	99	688	0.0569703	0.071351	0.1886865	0.64901334	NA	NA	NA	NA	NA	NA	NA	NA	96	12	235	63	0	NA	NA
>T.congo.pschr.8:162671-162767(-)	TcIL3000_8_540-5-2uORF	0	NA	5	2	269	96	688	0.0572157	0.0721078	0.17910501	0.6403045	NA	NA	NA	NA	NA	NA	NA	NA	0	0	0	0	0	NA	NA
>T.congo.pschr.8:162671-162734(-)	TcIL3000_8_540-5-3uORF	0	NA	5	3	269	63	688	0.0837251	0.0980855	0.15177417	0.60535234	NA	NA	NA	NA	NA	NA	NA	NA	0	0	0	0	0	NA	NA
>T.congo.pschr.8:162720-162792(-)	TcIL3000_8_540-6-1uORF	0	NA	6	1	269	72	737	0.0415258	0.0438015	0.20632523	0.6685392	NA	NA	NA	NA	NA	NA	NA	NA	96	12	235	63	0	NA	NA
>T.congo.pschr.8:162720-162726(-)	TcIL3000_8_540-6-2uORF	0	NA	6	2	269	6	737	0.288798	0.288223	0.01708369	0.07863278	NA	NA	NA	NA	NA	NA	NA	NA	0	0	0	0	0	NA	NA
>T.congo.pschr.8:162961-163048(-)	TcIL3000_8_540-7-1uORF	0	NA	7	1	269	87	978	0.0235401	0.026145	0.21110444	0.6425966	NA	NA	NA	NA	NA	NA	NA	NA	96	12	235	63	0	NA	NA
>T.congo.pschr.8:162996-163029(-)	TcIL3000_8_540-8-1uORF	0	NA	8	1	269	33	1013	0.0939889	0.11438	0.13752313	0.4905787	NA	NA	NA	NA	NA	NA	NA	NA	96	12	235	63	0	NA	NA
>T.congo.pschr.5:818914-820851(-)	NA	1	170	NA	NA	270	1937	NA	0.00150765	NA	0.7978462	NA	TcIL3000_5_3160-1-1,820685,820686,41,TcIL3000_5_3160-1-2,820850,820851,31	TcIL3000_5_3160-1-1,820685,820686,20	TcIL3000_5_3160-1-1,820685,820686,180,TcIL3000_5_3160-1-2,820682,820683,20,TcIL3000_5_3160-1-3,820850,820851,33	TcIL3000_5_3160-1-1,820685,820686,60	NA	NA	NA	NA	NA	NA	NA	NA	0	NA	NA
>T.congo.pschr.5:820622-820712(-) # endcodon-in-cds	TcIL3000_5_3160-1-1uORF	0	NA	1	1	270	90	-59	0.0146683	0.0173637	0.20232496	0.65536815	NA	NA	NA	NA	NA	NA	NA	NA	0	0	0	0	0	NA	NA
>T.congo.pschr.5:820764-820785(-)	TcIL3000_5_3160-2-1uORF	0	NA	2	1	270	21	83	0.159058	0.157884	0.08819383	0.35461175	NA	NA	NA	NA	NA	NA	NA	NA	0	0	0	0	0	NA	NA
>T.congo.pschr.5:820771-820804(-)	TcIL3000_5_3160-3-1uORF	0	NA	3	1	270	33	90	0.121627	0.121653	0.1554293	0.5383218	NA	NA	NA	NA	NA	NA	NA	NA	0	0	0	0	0	NA	NA
>T.congo_bin:3072914-3074344(-)	NA	1	92	NA	NA	271	1430	NA	0.00424597	NA	0.8426291	NA	TcIL3000_0_11840-1-2,3074332,3074333,46,TcIL3000_0_11840-1-1,3074343,3074344,23	0	TcIL3000_0_11840-1-2,3074332,3074333,53,TcIL3000_0_11840-1-1,3074343,3074344,18	TcIL3000_0_11840-1-2,3074332,3074333,56,TcIL3000_0_11840-1-1,3074343,3074344,17	-1.19874	-3.65772	1.95377	2.90269	NA	NA	NA	NA	0	NA	NA
>T.congo.pschr.10:346774-347641(-)	NA	1	162	NA	NA	272	867	NA	0.00659322	NA	0.79607123	NA	TcIL3000_10_1170-1-1,347640,347641,19,TcIL3000_10_1170-1-2,347639,347640,28	TcIL3000_10_1170-1-1,347639,347640,50	TcIL3000_10_1170-1-1,347636,347637,42,TcIL3000_10_1170-1-2,347640,347641,103,TcIL3000_10_1170-1-3,347639,347640,190	TcIL3000_10_1170-1-1,347640,347641,17,TcIL3000_10_1170-1-2,347639,347640,25	-0.390402	1.9755	-0.3764	-1.2087	NA	NA	NA	NA	0	NA	NA
>T.congo.pschr.11:4008810-4011188(+)	NA	1	1988	NA	NA	273	2378	NA	0.00857754	NA	0.76118875	NA	0	0	0	0	NA	NA	NA	NA	NA	NA	NA	NA	0	NA	NA
>T.congo.pschr.11:4010541-4010886(+) # endcodon-in-cds	TcIL3000_11_14640-1-1uORF	0	NA	1	1	273	345	-88	0.00930645	0.0083045	0.2502242	0.7955935	NA	NA	NA	NA	NA	NA	NA	NA	47	50	145	42	0	NA	NA
>T.congo.pschr.11:4010592-4010886(+) # endcodon-in-cds, startcodon-overlaps-prev-endcodon	TcIL3000_11_14640-1-2uORF	0	NA	1	2	273	294	-88	0.00900684	0.00888694	0.24473666	0.77599925	NA	NA	NA	NA	NA	NA	NA	NA	0	0	0	0	0	NA	NA
>T.congo.pschr.11:4010700-4010886(+) # endcodon-in-cds	TcIL3000_11_14640-1-3uORF	0	NA	1	3	273	186	-88	0.0162422	0.0197679	0.23686387	0.7572278	NA	NA	NA	NA	NA	NA	NA	NA	0	0	0	0	0	NA	NA
>T.congo.pschr.11:4010656-4010743(+)	TcIL3000_11_14640-2-1uORF	0	NA	2	1	273	87	55	0.0307324	0.0287091	0.21205664	0.6730197	NA	NA	NA	NA	NA	NA	NA	NA	47	50	145	42	0	NA	NA
>T.congo.pschr.11:4010659-4010743(+)	TcIL3000_11_14640-2-2uORF	0	NA	2	2	273	84	55	0.027805	0.0257805	0.20063032	0.66356874	NA	NA	NA	NA	NA	NA	NA	NA	0	0	0	0	0	NA	NA
>T.congo.pschr.11:4010689-4010743(+)	TcIL3000_11_14640-2-3uORF	0	NA	2	3	273	54	55	0.065273	0.0616761	0.16892464	0.5549794	NA	NA	NA	NA	NA	NA	NA	NA	0	0	0	0	0	NA	NA
>T.congo.pschr.11:4010465-4010606(+)	TcIL3000_11_14640-3-1uORF	0	NA	3	1	273	141	192	0.0355989	0.0345466	0.22189623	0.75791794	NA	NA	NA	NA	NA	NA	NA	NA	47	50	145	42	0	NA	NA
>T.congo.pschr.11:4010501-4010606(+)	TcIL3000_11_14640-3-2uORF	0	NA	3	2	273	105	192	0.0534784	0.0544172	0.20570236	0.72622305	NA	NA	NA	NA	NA	NA	NA	NA	0	0	0	0	0	NA	NA
>T.congo.pschr.11:4010494-4010593(+) # endcodon-overlaps-next-startcodon	TcIL3000_11_14640-4-1uORF	0	NA	4	1	273	99	205	0.0317485	0.0397213	0.19336449	0.7013655	NA	NA	NA	NA	NA	NA	NA	NA	47	50	145	42	0	NA	NA
>T.congo.pschr.11:4010434-4010494(+)	TcIL3000_11_14640-5-1uORF	0	NA	5	1	273	60	304	0.0717219	0.0800095	0.19796634	0.6236062	NA	NA	NA	NA	NA	NA	NA	NA	47	50	145	42	0	NA	NA
>T.congo.pschr.11:4010449-4010494(+)	TcIL3000_11_14640-5-2uORF	0	NA	5	2	273	45	304	0.0837424	0.0908552	0.17114668	0.5722467	NA	NA	NA	NA	NA	NA	NA	NA	0	0	0	0	0	NA	NA
>T.congo.pschr.11:4010356-4010398(+)	TcIL3000_11_14640-6-1uORF	0	NA	6	1	273	42	400	0.0577656	0.067616	0.17430887	0.62100506	NA	NA	NA	NA	NA	NA	NA	NA	47	50	145	42	0	NA	NA
>T.congo.pschr.11:4010055-4010250(+)	TcIL3000_11_14640-7-1uORF	0	NA	7	1	273	195	548	0.0186448	0.0142292	0.2392792	0.80107594	NA	NA	NA	NA	NA	NA	NA	NA	47	50	145	42	0	NA	NA
>T.congo.pschr.11:4010232-4010250(+) # startcodon-overlaps-prev-endcodon	TcIL3000_11_14640-7-2uORF	0	NA	7	2	273	18	548	0.0888037	0.0872132	0.09608099	0.39331236	NA	NA	NA	NA	NA	NA	NA	NA	0	0	0	0	0	NA	NA
>T.congo.pschr.11:4010074-4010233(+) # endcodon-overlaps-next-startcodon	TcIL3000_11_14640-8-1uORF	0	NA	8	1	273	159	565	0.0231129	0.0327382	0.2517826	0.7449326	NA	NA	NA	NA	NA	NA	NA	NA	47	50	145	42	0	NA	NA
>T.congo.pschr.11:4010200-4010233(+) # endcodon-overlaps-next-startcodon	TcIL3000_11_14640-8-2uORF	0	NA	8	2	273	33	565	0.081879	0.0943293	0.17494594	0.5220128	NA	NA	NA	NA	NA	NA	NA	NA	0	0	0	0	0	NA	NA
>T.congo.pschr.11:4010218-4010233(+) # endcodon-overlaps-next-startcodon	TcIL3000_11_14640-8-3uORF	0	NA	8	3	273	15	565	0.127178	0.130495	0.076366656	0.29323274	NA	NA	NA	NA	NA	NA	NA	NA	0	0	0	0	0	NA	NA
>T.congo.pschr.11:4009946-4010174(+)	TcIL3000_11_14640-9-1uORF	0	NA	9	1	273	228	624	0.0121287	0.0166758	0.22631067	0.75089604	NA	NA	NA	NA	NA	NA	NA	NA	47	50	145	42	0	NA	NA
>T.congo.pschr.11:4010147-4010174(+)	TcIL3000_11_14640-9-2uORF	0	NA	9	2	273	27	624	0.0624461	0.0634464	0.11526266	0.45438403	NA	NA	NA	NA	NA	NA	NA	NA	0	0	0	0	0	NA	NA
>T.congo.pschr.11:4009921-4010074(+)	TcIL3000_11_14640-10-1uORF	0	NA	10	1	273	153	724	0.013803	0.0157618	0.2326249	0.7714438	NA	NA	NA	NA	NA	NA	NA	NA	47	50	145	42	0	NA	NA
>T.congo.pschr.11:4009975-4010074(+)	TcIL3000_11_14640-10-2uORF	0	NA	10	2	273	99	724	0.0214357	0.025647	0.22017057	0.72916466	NA	NA	NA	NA	NA	NA	NA	NA	0	0	0	0	0	NA	NA
>T.congo.pschr.11:4010029-4010074(+)	TcIL3000_11_14640-10-3uORF	0	NA	10	3	273	45	724	0.0763302	0.0867601	0.16353545	0.5865424	NA	NA	NA	NA	NA	NA	NA	NA	0	0	0	0	0	NA	NA
>T.congo.pschr.11:4010007-4010055(+)	TcIL3000_11_14640-11-1uORF	0	NA	11	1	273	48	743	0.0706989	0.0670603	0.16445805	0.5591181	NA	NA	NA	NA	NA	NA	NA	NA	47	50	145	42	0	NA	NA
>T.congo.pschr.11:4010013-4010055(+)	TcIL3000_11_14640-11-2uORF	0	NA	11	2	273	42	743	0.0559419	0.0529292	0.14163408	0.53576946	NA	NA	NA	NA	NA	NA	NA	NA	0	0	0	0	0	NA	NA
>T.congo.pschr.11:4010040-4010055(+)	TcIL3000_11_14640-11-3uORF	0	NA	11	3	273	15	743	0.137383	0.139285	0.044634774	0.27809295	NA	NA	NA	NA	NA	NA	NA	NA	0	0	0	0	0	NA	NA
>T.congo.pschr.11:4009895-4009934(+)	TcIL3000_11_14640-12-1uORF	0	NA	12	1	273	39	864	0.0554594	0.0584218	0.1787845	0.5543148	NA	NA	NA	NA	NA	NA	NA	NA	47	50	145	42	0	NA	NA
>T.congo.pschr.11:4009864-4009909(+)	TcIL3000_11_14640-13-1uORF	0	NA	13	1	273	45	889	0.0414648	0.0406121	0.17973153	0.59202534	NA	NA	NA	NA	NA	NA	NA	NA	47	50	145	42	0	NA	NA
>T.congo.pschr.11:4009760-4009799(+)	TcIL3000_11_14640-14-1uORF	0	NA	14	1	273	39	999	0.0854896	0.0855071	0.1649615	0.5506558	NA	NA	NA	NA	NA	NA	NA	NA	47	50	145	42	0	NA	NA
>T.congo.pschr.11:4009680-4009746(+)	TcIL3000_11_14640-15-1uORF	0	NA	15	1	273	66	1052	0.0283956	0.0327775	0.18665393	0.61655444	NA	NA	NA	NA	NA	NA	NA	NA	47	50	145	42	0	NA	NA
>T.congo.pschr.11:4009719-4009746(+)	TcIL3000_11_14640-15-2uORF	0	NA	15	2	273	27	1052	0.140186	0.143427	0.0975744	0.43248627	NA	NA	NA	NA	NA	NA	NA	NA	0	0	0	0	0	NA	NA
>T.congo.pschr.11:4009463-4009688(+)	TcIL3000_11_14640-16-1uORF	0	NA	16	1	273	225	1110	0.014221	0.0164226	0.2453011	0.72271776	NA	NA	NA	NA	NA	NA	NA	NA	47	50	145	42	0	NA	NA
>T.congo.pschr.11:4009511-4009688(+)	TcIL3000_11_14640-16-2uORF	0	NA	16	2	273	177	1110	0.0212026	0.0242329	0.23653556	0.69237024	NA	NA	NA	NA	NA	NA	NA	NA	0	0	0	0	0	NA	NA
>T.congo.pschr.11:4009544-4009688(+)	TcIL3000_11_14640-16-3uORF	0	NA	16	3	273	144	1110	0.0334703	0.0348017	0.23053318	0.6660218	NA	NA	NA	NA	NA	NA	NA	NA	0	0	0	0	0	NA	NA
>T.congo.pschr.11:4009559-4009688(+)	TcIL3000_11_14640-16-4uORF	0	NA	16	4	273	129	1110	0.0338426	0.0356939	0.2194273	0.6624368	NA	NA	NA	NA	NA	NA	NA	NA	0	0	0	0	0	NA	NA
>T.congo.pschr.11:4009667-4009688(+)	TcIL3000_11_14640-16-5uORF	0	NA	16	5	273	21	1110	0.0867952	0.0783585	0.119501136	0.46042383	NA	NA	NA	NA	NA	NA	NA	NA	0	0	0	0	0	NA	NA
>T.congo.pschr.11:4009479-4009518(+) # startcodon-overlaps-prev-endcodon	TcIL3000_11_14640-17-1uORF	0	NA	17	1	273	39	1280	0.0396763	0.0492989	0.15581416	0.5312388	NA	NA	NA	NA	NA	NA	NA	NA	47	50	145	42	0	NA	NA
>T.congo.pschr.11:4009375-4009480(+) # endcodon-overlaps-next-startcodon	TcIL3000_11_14640-18-1uORF	0	NA	18	1	273	105	1318	0.0436142	0.0365331	0.25557062	0.71689516	NA	NA	NA	NA	NA	NA	NA	NA	47	50	145	42	0	NA	NA
>T.congo.pschr.11:4009414-4009480(+) # endcodon-overlaps-next-startcodon	TcIL3000_11_14640-18-2uORF	0	NA	18	2	273	66	1318	0.0733067	0.0627679	0.23761655	0.63079447	NA	NA	NA	NA	NA	NA	NA	NA	0	0	0	0	0	NA	NA
>T.congo.pschr.11:4009435-4009480(+) # endcodon-overlaps-next-startcodon	TcIL3000_11_14640-18-3uORF	0	NA	18	3	273	45	1318	0.0730631	0.0654679	0.20159169	0.55338013	NA	NA	NA	NA	NA	NA	NA	NA	0	0	0	0	0	NA	NA
>T.congo.pschr.11:4009444-4009480(+) # endcodon-overlaps-next-startcodon	TcIL3000_11_14640-18-4uORF	0	NA	18	4	273	36	1318	0.0869195	0.0795676	0.16753744	0.48036745	NA	NA	NA	NA	NA	NA	NA	NA	0	0	0	0	0	NA	NA
>T.congo.pschr.11:4009453-4009480(+) # endcodon-overlaps-next-startcodon	TcIL3000_11_14640-18-5uORF	0	NA	18	5	273	27	1318	0.0977785	0.0874435	0.12975472	0.43482047	NA	NA	NA	NA	NA	NA	NA	NA	0	0	0	0	0	NA	NA
>T.congo.pschr.11:4009200-4009311(+)	TcIL3000_11_14640-19-1uORF	0	NA	19	1	273	111	1487	0.0297891	0.0259176	0.20457554	0.7060825	NA	NA	NA	NA	NA	NA	NA	NA	47	50	145	42	0	NA	NA
>T.congo.pschr.11:4009204-4009258(+)	TcIL3000_11_14640-20-1uORF	0	NA	20	1	273	54	1540	0.0604178	0.0560918	0.18922697	0.62367547	NA	NA	NA	NA	NA	NA	NA	NA	47	50	145	42	0	NA	NA
>T.congo.pschr.11:4009145-4009226(+)	TcIL3000_11_14640-21-1uORF	0	NA	21	1	273	81	1572	0.0511377	0.0527809	0.21585703	0.64726585	NA	NA	NA	NA	NA	NA	NA	NA	47	50	145	42	0	NA	NA
>T.congo.pschr.11:4009137-4009161(+)	TcIL3000_11_14640-22-1uORF	0	NA	22	1	273	24	1637	0.112762	0.121444	0.1390359	0.3962008	NA	NA	NA	NA	NA	NA	NA	NA	47	50	145	42	0	NA	NA
>T.congo.pschr.11:4009152-4009161(+)	TcIL3000_11_14640-22-2uORF	0	NA	22	2	273	9	1637	0.225713	0.223232	0.04306314	0.16681762	NA	NA	NA	NA	NA	NA	NA	NA	0	0	0	0	0	NA	NA
>T.congo.pschr.11:4009099-4009141(+)	TcIL3000_11_14640-23-1uORF	0	NA	23	1	273	42	1657	0.0446487	0.0445623	0.1890438	0.5918661	NA	NA	NA	NA	NA	NA	NA	NA	47	50	145	42	0	NA	NA
>T.congo.pschr.11:4009076-4009103(+)	TcIL3000_11_14640-24-1uORF	0	NA	24	1	273	27	1695	0.0878043	0.0931784	0.12250126	0.47175795	NA	NA	NA	NA	NA	NA	NA	NA	47	50	145	42	0	NA	NA
>T.congo.pschr.11:4008986-4009034(+)	TcIL3000_11_14640-25-1uORF	0	NA	25	1	273	48	1764	0.057463	0.0643794	0.20359834	0.6627716	NA	NA	NA	NA	NA	NA	NA	NA	47	50	145	42	0	NA	NA
>T.congo.pschr.11:4008913-4008937(+)	TcIL3000_11_14640-26-1uORF	0	NA	26	1	273	24	1861	0.0698545	0.07107	0.1309388	0.4757384	NA	NA	NA	NA	NA	NA	NA	NA	47	50	145	42	0	NA	NA
>T.congo.pschr.11:4008872-4008920(+)	TcIL3000_11_14640-27-1uORF	0	NA	27	1	273	48	1878	0.0530776	0.0570428	0.16644478	0.5789537	NA	NA	NA	NA	NA	NA	NA	NA	47	50	145	42	0	NA	NA
>T.congo.pschr.11:4008816-4008894(+)	TcIL3000_11_14640-28-1uORF	0	NA	28	1	273	78	1904	0.0598443	0.0667423	0.18938248	0.6210632	NA	NA	NA	NA	NA	NA	NA	NA	47	50	145	42	0	NA	NA
>T.congo.pschr.11:4008827-4008851(+)	TcIL3000_11_14640-29-1uORF	0	NA	29	1	273	24	1947	0.083105	0.0855137	0.0886722	0.4366324	NA	NA	NA	NA	NA	NA	NA	NA	47	50	145	42	0	NA	NA
>T.congo.pschr.7:1243983-1245707(-)	NA	1	824	NA	NA	274	1724	NA	0.00407148	NA	0.80627126	NA	TcIL3000_7_3660-1-1,1245706,1245707,63,TcIL3000_7_3660-1-2,1245105,1245106,12	TcIL3000_7_3660-1-1,1245105,1245106,16	TcIL3000_7_3660-1-5,1245064,1245065,10,TcIL3000_7_3660-1-4,1245105,1245106,49,TcIL3000_7_3660-1-1,1245087,1245088,15,TcIL3000_7_3660-1-3,1245701,1245702,23,TcIL3000_7_3660-1-2,1245706,1245707,121	TcIL3000_7_3660-1-1,1245706,1245707,33,TcIL3000_7_3660-1-2,1245105,1245106,17	NA	NA	NA	NA	NA	NA	NA	NA	0	NA	NA
>T.congo.pschr.7:1245077-1245188(-)	TcIL3000_7_3660-1-1uORF	0	NA	1	1	274	111	194	0.0358676	0.0462981	0.22098306	0.66256016	NA	NA	NA	NA	NA	NA	NA	NA	63	0	0	33	0	NA	NA
>T.congo.pschr.7:1245121-1245316(-)	TcIL3000_7_3660-2-1uORF	0	NA	2	1	274	195	238	0.0138992	0.0254128	0.21532404	0.6858249	NA	NA	NA	NA	NA	NA	NA	NA	63	0	0	33	0	NA	NA
>T.congo.pschr.7:1245121-1245163(-)	TcIL3000_7_3660-2-2uORF	0	NA	2	2	274	42	238	0.103967	0.121673	0.14523861	0.5146608	NA	NA	NA	NA	NA	NA	NA	NA	0	0	0	0	0	NA	NA
>T.congo.pschr.7:1245194-1245452(-)	TcIL3000_7_3660-3-1uORF	0	NA	3	1	274	258	311	0.0143298	0.0105003	0.25226867	0.7814156	NA	NA	NA	NA	NA	NA	NA	NA	63	0	0	33	0	NA	NA
>T.congo.pschr.7:1245194-1245302(-)	TcIL3000_7_3660-3-2uORF	0	NA	3	2	274	108	311	0.0234565	0.0238286	0.24251634	0.76219386	NA	NA	NA	NA	NA	NA	NA	NA	0	0	0	0	0	NA	NA
>T.congo.pschr.7:1245194-1245266(-)	TcIL3000_7_3660-3-3uORF	0	NA	3	3	274	72	311	0.0477047	0.0447248	0.22260398	0.71867615	NA	NA	NA	NA	NA	NA	NA	NA	0	0	0	0	0	NA	NA
>T.congo.pschr.7:1245194-1245251(-)	TcIL3000_7_3660-3-4uORF	0	NA	3	4	274	57	311	0.0500276	0.0459194	0.20527655	0.6946994	NA	NA	NA	NA	NA	NA	NA	NA	0	0	0	0	0	NA	NA
>T.congo.pschr.7:1245194-1245227(-)	TcIL3000_7_3660-3-5uORF	0	NA	3	5	274	33	311	0.0565836	0.0529313	0.16760218	0.57166904	NA	NA	NA	NA	NA	NA	NA	NA	0	0	0	0	0	NA	NA
>T.congo.pschr.7:1245198-1245363(-)	TcIL3000_7_3660-4-1uORF	0	NA	4	1	274	165	315	0.0200103	0.019229	0.20120625	0.69348687	NA	NA	NA	NA	NA	NA	NA	NA	63	0	0	33	0	NA	NA
>T.congo.pschr.7:1245337-1245406(-)	TcIL3000_7_3660-5-1uORF	0	NA	5	1	274	69	454	0.049584	0.0563729	0.15024719	0.52686304	NA	NA	NA	NA	NA	NA	NA	NA	63	0	0	33	0	NA	NA
>T.congo.pschr.7:1245402-1245414(-)	TcIL3000_7_3660-6-1uORF	0	NA	6	1	274	12	519	0.298337	0.294904	0.068007775	0.2547604	NA	NA	NA	NA	NA	NA	NA	NA	63	0	0	33	0	NA	NA
>T.congo.pschr.7:1245522-1245564(-)	TcIL3000_7_3660-7-1uORF	0	NA	7	1	274	42	639	0.0800072	0.0719716	0.20092069	0.5824288	NA	NA	NA	NA	NA	NA	NA	NA	63	0	0	33	0	NA	NA
>T.congo.pschr.7:1245522-1245540(-)	TcIL3000_7_3660-7-2uORF	0	NA	7	2	274	18	639	0.124908	0.11574	0.10790813	0.35956267	NA	NA	NA	NA	NA	NA	NA	NA	0	0	0	0	0	NA	NA
>T.congo.pschr.7:1245547-1245559(-)	TcIL3000_7_3660-8-1uORF	0	NA	8	1	274	12	664	0.182369	0.184352	0.06951819	0.26444358	NA	NA	NA	NA	NA	NA	NA	NA	63	0	0	33	0	NA	NA
>T.congo.pschr.7:1245648-1245657(-) # startcodon-overlaps-prev-endcodon	TcIL3000_7_3660-9-1uORF	0	NA	9	1	274	9	765	0.211182	0.214084	0.0123233795	0.11834977	NA	NA	NA	NA	NA	NA	NA	NA	63	0	0	33	0	NA	NA
>T.congo.pschr.7:1245656-1245686(-) # endcodon-overlaps-next-startcodon	TcIL3000_7_3660-10-1uORF	0	NA	10	1	274	30	773	0.0890811	0.0850275	0.13073246	0.49840546	NA	NA	NA	NA	NA	NA	NA	NA	63	0	0	33	0	NA	NA
>T.congo_bin:11363961-11365660(-)	NA	1	22	NA	NA	275	1699	NA	0.00327592	NA	0.7699794	NA	TcIL3000_0_43080-1-1,11365659,11365660,10	TcIL3000_0_43080-1-1,11365659,11365660,20,TcIL3000_0_43080-1-2,11365651,11365652,15	TcIL3000_0_43080-1-1,11365651,11365652,34,TcIL3000_0_43080-1-2,11365659,11365660,22	TcIL3000_0_43080-1-1,11365651,11365652,12	NA	NA	NA	NA	NA	NA	NA	NA	0	NA	NA
>T.congo_bin:7697904-7698892(-)	NA	1	427	NA	NA	276	988	NA	0.00934805	NA	0.77729946	NA	TcIL3000_0_29610-1-1,7698514,7698515,19	0	TcIL3000_0_29610-1-1,7698514,7698515,72	TcIL3000_0_29610-1-1,7698514,7698515,12	NA	NA	NA	NA	NA	NA	NA	NA	0	NA	NA
>T.congo_bin:7698560-7698611(-)	TcIL3000_0_29610-1-1uORF	0	NA	1	1	276	51	95	0.0634092	0.0585603	0.1782458	0.5473361	NA	NA	NA	NA	NA	NA	NA	NA	0	20	0	0	0	NA	NA
>T.congo_bin:7698607-7698628(-)	TcIL3000_0_29610-2-1uORF	0	NA	2	1	276	21	142	0.0890636	0.0944681	0.09763372	0.37309074	NA	NA	NA	NA	NA	NA	NA	NA	0	20	0	0	0	NA	NA
>T.congo_bin:7698643-7698706(-)	TcIL3000_0_29610-3-1uORF	0	NA	3	1	276	63	178	0.0429852	0.0408431	0.2119582	0.6375575	NA	NA	NA	NA	NA	NA	NA	NA	0	20	0	0	0	NA	NA
>T.congo_bin:7698643-7698697(-)	TcIL3000_0_29610-3-2uORF	0	NA	3	2	276	54	178	0.0336304	0.0308707	0.18808486	0.6215663	NA	NA	NA	NA	NA	NA	NA	NA	0	0	0	0	0	NA	NA
>T.congo_bin:7698643-7698667(-)	TcIL3000_0_29610-3-3uORF	0	NA	3	3	276	24	178	0.119983	0.113812	0.13017875	0.42467976	NA	NA	NA	NA	NA	NA	NA	NA	0	0	0	0	0	NA	NA
>T.congo_bin:7698773-7698866(-)	TcIL3000_0_29610-4-1uORF	0	NA	4	1	276	93	308	0.0589071	0.0571856	0.21485823	0.7135769	NA	NA	NA	NA	NA	NA	NA	NA	0	20	0	0	0	NA	NA
>T.congo_bin:7698773-7698863(-)	TcIL3000_0_29610-4-2uORF	0	NA	4	2	276	90	308	0.0581603	0.0564476	0.20412228	0.705595	NA	NA	NA	NA	NA	NA	NA	NA	0	0	0	0	0	NA	NA
>T.congo_bin:7698773-7698785(-)	TcIL3000_0_29610-4-3uORF	0	NA	4	3	276	12	308	0.310775	0.313484	0.06738085	0.24629572	NA	NA	NA	NA	NA	NA	NA	NA	0	0	0	0	0	NA	NA
>T.congo.pschr.9:1376599-1377718(-)	NA	1	402	NA	NA	277	1119	NA	0.00283923	NA	0.8025634	NA	TcIL3000_9_4050-1-1,1377717,1377718,25	TcIL3000_9_4050-1-1,1377717,1377718,32	TcIL3000_9_4050-1-1,1377717,1377718,32	TcIL3000_9_4050-1-1,1377717,1377718,20	NA	NA	NA	NA	NA	NA	NA	NA	0	NA	NA
>T.congo.pschr.9:1377678-1377714(-)	TcIL3000_9_4050-1-1uORF	0	NA	1	1	277	36	362	0.0382776	0.0423891	0.14308232	0.49219975	NA	NA	NA	NA	NA	NA	NA	NA	25	32	32	20	0	NA	NA
>T.congo.pschr.3:1474058-1476968(+)	NA	1	267	NA	NA	278	2910	NA	0.00098733	NA	0.79269606	NA	TcIL3000_3_3590-1-1,1474058,1474059,43	TcIL3000_3_3590-1-1,1474058,1474059,54	TcIL3000_3_3590-1-2,1474058,1474059,164,TcIL3000_3_3590-1-1,1474071,1474072,17	TcIL3000_3_3590-1-1,1474058,1474059,59	NA	NA	NA	NA	NA	NA	NA	NA	0	NA	NA
>T.congo.pschr.3:1474132-1474144(+)	TcIL3000_3_3590-1-1uORF	0	NA	1	1	278	12	181	0.183213	0.188816	0.030964207	0.17034093	NA	NA	NA	NA	NA	NA	NA	NA	43	54	164	59	0	NA	NA
>T.congo.pschr.5:775945-776532(-)	NA	1	35	NA	NA	279	587	NA	0.0058029	NA	0.7412884	NA	0	TcIL3000_5_2880-1-1,776531,776532,30	0	0	NA	NA	NA	NA	NA	NA	NA	NA	0	NA	NA
>T.congo_bin:14360719-14365144(-)	NA	1	24	NA	NA	280	4425	NA	0.00225129	NA	0.8013301	NA	TcIL3000_0_54310-1-1,14365143,14365144,13	TcIL3000_0_54310-1-1,14365143,14365144,12	TcIL3000_0_54310-1-1,14361320,14361321,10,TcIL3000_0_54310-1-2,14365143,14365144,34	TcIL3000_0_54310-1-1,14365143,14365144,25	NA	NA	NA	NA	NA	NA	NA	NA	0	NA	NA
>T.congo_bin:14365094-14365130(-) # endcodon-in-cds	TcIL3000_0_54310-1-1uORF	0	NA	1	1	280	36	-26	0.0690646	0.0680028	0.11531907	0.488516	NA	NA	NA	NA	NA	NA	NA	NA	13	12	0	25	0	NA	NA
>T.congo_bin:2645681-2647289(-)	NA	1	321	NA	NA	281	1608	NA	0.00339605	NA	0.8183929	NA	0	0	TcIL3000_0_10200-1-1,2647287,2647288,11	0	NA	NA	NA	NA	NA	NA	NA	NA	0	NA	NA
>T.congo.pschr.7:576867-577550(-)	NA	1	41	NA	NA	282	683	NA	0.00422403	NA	0.77774715	NA	TcIL3000_7_1610-1-1,577549,577550,25	TcIL3000_7_1610-1-1,577549,577550,27	TcIL3000_7_1610-1-1,577549,577550,74	TcIL3000_7_1610-1-1,577549,577550,48	NA	NA	NA	NA	NA	NA	NA	NA	0	NA	NA
>T.congo.pschr.2:625235-625623(+)	NA	1	13	NA	NA	283	388	NA	0.0165213	NA	0.7608445	NA	TcIL3000_2_1370-1-1,625235,625236,35	TcIL3000_2_1370-1-1,625235,625236,54	TcIL3000_2_1370-1-1,625235,625236,110	TcIL3000_2_1370-1-1,625235,625236,106	NA	NA	NA	NA	NA	NA	NA	NA	0	NA	NA
>T.congo.pschr.7:1789620-1790955(-)	NA	1	81	NA	NA	284	1335	NA	0.00154278	NA	0.83053714	NA	TcIL3000_7_5130-1-1,1790954,1790955,15	TcIL3000_7_5130-1-1,1790954,1790955,40	TcIL3000_7_5130-1-1,1790954,1790955,97	TcIL3000_7_5130-1-1,1790954,1790955,24	-1.59643	0.230509	0.777205	0.588719	NA	NA	NA	NA	0	NA	NA
>T.congo_bin:13413354-13414680(+)	NA	1	66	NA	NA	285	1326	NA	0.00573067	NA	0.7746989	NA	TcIL3000_0_50710-1-1,13413360,13413361,15,TcIL3000_0_50710-1-2,13413354,13413355,306	TcIL3000_0_50710-1-1,13413354,13413355,17	TcIL3000_0_50710-1-1,13413354,13413355,56	TcIL3000_0_50710-1-1,13413354,13413355,82	NA	NA	NA	NA	NA	NA	NA	NA	0	NA	NA
>T.congo_bin:9858406-9859607(+)	NA	1	115	NA	NA	286	1201	NA	0.00292594	NA	0.8309635	NA	TcIL3000_0_37240-1-1,9858406,9858407,290	TcIL3000_0_37240-1-1,9858406,9858407,83	TcIL3000_0_37240-1-1,9858406,9858407,230	TcIL3000_0_37240-1-1,9858406,9858407,291	-0.871634	-1.10595	-0.22961	2.20719	NA	NA	NA	NA	0	NA	NA
>T.congo.pschr.11:1067711-1069741(+)	NA	1	1607	NA	NA	287	2030	NA	0.0167956	NA	0.771132	NA	TcIL3000_11_3510-1-1,1067711,1067712,16	TcIL3000_11_3510-1-1,1067711,1067712,11	TcIL3000_11_3510-1-1,1067711,1067712,33	TcIL3000_11_3510-1-1,1067711,1067712,14	NA	NA	NA	NA	NA	NA	NA	NA	0	NA	NA
>T.congo.pschr.11:1069202-1069415(+) # endcodon-in-cds	TcIL3000_11_3510-1-1uORF	0	NA	1	1	287	213	-97	0.023888	0.0351332	0.21915004	0.75696206	NA	NA	NA	NA	NA	NA	NA	NA	16	11	33	14	0	NA	NA
>T.congo.pschr.11:1069028-1069076(+)	TcIL3000_11_3510-2-1uORF	0	NA	2	1	287	48	242	0.078825	0.0881004	0.15334679	0.5404942	NA	NA	NA	NA	NA	NA	NA	NA	16	11	33	14	0	NA	NA
>T.congo.pschr.11:1068904-1069057(+)	TcIL3000_11_3510-3-1uORF	0	NA	3	1	287	153	261	0.024327	0.0283328	0.1978733	0.6707366	NA	NA	NA	NA	NA	NA	NA	NA	16	11	33	14	0	NA	NA
>T.congo.pschr.11:1068946-1069057(+)	TcIL3000_11_3510-3-2uORF	0	NA	3	2	287	111	261	0.0165419	0.0191819	0.19517183	0.64971966	NA	NA	NA	NA	NA	NA	NA	NA	0	0	0	0	0	NA	NA
>T.congo.pschr.11:1068994-1069057(+)	TcIL3000_11_3510-3-3uORF	0	NA	3	3	287	63	261	0.0266585	0.0268852	0.15603322	0.6106078	NA	NA	NA	NA	NA	NA	NA	NA	0	0	0	0	0	NA	NA
>T.congo.pschr.11:1068884-1068971(+)	TcIL3000_11_3510-4-1uORF	0	NA	4	1	287	87	347	0.0446135	0.0559041	0.17984962	0.69297385	NA	NA	NA	NA	NA	NA	NA	NA	16	11	33	14	0	NA	NA
>T.congo.pschr.11:1068807-1068876(+)	TcIL3000_11_3510-5-1uORF	0	NA	5	1	287	69	442	0.0605101	0.0627337	0.16686572	0.60361147	NA	NA	NA	NA	NA	NA	NA	NA	16	11	33	14	0	NA	NA
>T.congo.pschr.11:1068671-1068824(+)	TcIL3000_11_3510-6-1uORF	0	NA	6	1	287	153	494	0.0200182	0.0184014	0.20997965	0.7346338	NA	NA	NA	NA	NA	NA	NA	NA	16	11	33	14	0	NA	NA
>T.congo.pschr.11:1068630-1068675(+)	TcIL3000_11_3510-7-1uORF	0	NA	7	1	287	45	643	0.088248	0.101961	0.22050585	0.6310995	NA	NA	NA	NA	NA	NA	NA	NA	16	11	33	14	0	NA	NA
>T.congo.pschr.11:1068636-1068675(+)	TcIL3000_11_3510-7-2uORF	0	NA	7	2	287	39	643	0.0971698	0.111981	0.19076955	0.59143406	NA	NA	NA	NA	NA	NA	NA	NA	0	0	0	0	0	NA	NA
>T.congo.pschr.11:1068486-1068606(+)	TcIL3000_11_3510-8-1uORF	0	NA	8	1	287	120	712	0.0198524	0.0252283	0.2044296	0.70743257	NA	NA	NA	NA	NA	NA	NA	NA	16	11	33	14	0	NA	NA
>T.congo.pschr.11:1068456-1068477(+)	TcIL3000_11_3510-9-1uORF	0	NA	9	1	287	21	841	0.0721456	0.075095	0.13357809	0.46777883	NA	NA	NA	NA	NA	NA	NA	NA	16	11	33	14	0	NA	NA
>T.congo.pschr.11:1068252-1068288(+)	TcIL3000_11_3510-10-1uORF	0	NA	10	1	287	36	1030	0.0443634	0.0514408	0.1370281	0.49977478	NA	NA	NA	NA	NA	NA	NA	NA	16	11	33	14	0	NA	NA
>T.congo.pschr.11:1068227-1068260(+)	TcIL3000_11_3510-11-1uORF	0	NA	11	1	287	33	1058	0.0743569	0.0748271	0.10064632	0.4247537	NA	NA	NA	NA	NA	NA	NA	NA	16	11	33	14	0	NA	NA
>T.congo.pschr.11:1067915-1067984(+)	TcIL3000_11_3510-12-1uORF	0	NA	12	1	287	69	1334	0.043374	0.0451703	0.21355546	0.6591065	NA	NA	NA	NA	NA	NA	NA	NA	16	11	33	14	0	NA	NA
>T.congo.pschr.11:1067945-1067984(+)	TcIL3000_11_3510-12-2uORF	0	NA	12	2	287	39	1334	0.0787004	0.0846753	0.18097202	0.58264935	NA	NA	NA	NA	NA	NA	NA	NA	0	0	0	0	0	NA	NA
>T.congo.pschr.11:1067975-1067984(+)	TcIL3000_11_3510-12-3uORF	0	NA	12	3	287	9	1334	0.234005	0.235619	0.039019886	0.1718624	NA	NA	NA	NA	NA	NA	NA	NA	0	0	0	0	0	NA	NA
>T.congo.pschr.11:1067803-1067914(+)	TcIL3000_11_3510-13-1uORF	0	NA	13	1	287	111	1404	0.0416331	0.0376586	0.21006542	0.7122016	NA	NA	NA	NA	NA	NA	NA	NA	16	11	33	14	0	NA	NA
>T.congo.pschr.11:1067875-1067914(+)	TcIL3000_11_3510-13-2uORF	0	NA	13	2	287	39	1404	0.0607451	0.064547	0.1298809	0.5130598	NA	NA	NA	NA	NA	NA	NA	NA	0	0	0	0	0	NA	NA
>T.congo.pschr.11:1067880-1067904(+)	TcIL3000_11_3510-14-1uORF	0	NA	14	1	287	24	1414	0.116139	0.124533	0.1405583	0.50330836	NA	NA	NA	NA	NA	NA	NA	NA	16	11	33	14	0	NA	NA
>T.congo.pschr.11:1067813-1067837(+)	TcIL3000_11_3510-15-1uORF	0	NA	15	1	287	24	1481	0.141042	0.137684	0.11971977	0.4387152	NA	NA	NA	NA	NA	NA	NA	NA	16	11	33	14	0	NA	NA
>T.congo.pschr.11:1067822-1067837(+)	TcIL3000_11_3510-15-2uORF	0	NA	15	2	287	15	1481	0.134199	0.12541	0.0633367	0.27945852	NA	NA	NA	NA	NA	NA	NA	NA	0	0	0	0	0	NA	NA
>T.congo.pschr.11:1067715-1067775(+)	TcIL3000_11_3510-16-1uORF	0	NA	16	1	287	60	1543	0.0243603	0.0246093	0.2016346	0.6493264	NA	NA	NA	NA	NA	NA	NA	NA	16	11	33	14	0	NA	NA
>T.congo.pschr.8:1996094-1997263(+)	NA	1	236	NA	NA	288	1169	NA	0.0146957	NA	0.8129061	NA	TcIL3000_8_7040-1-1,1996094,1996095,21	TcIL3000_8_7040-1-1,1996094,1996095,27	TcIL3000_8_7040-1-1,1996094,1996095,94	TcIL3000_8_7040-1-1,1996094,1996095,17	NA	NA	NA	NA	NA	NA	NA	NA	0	2	TcIL3000_8_7130,TcIL3000_8_7040
>T.congo.pschr.10:2157444-2159139(+)	NA	1	60	NA	NA	289	1695	NA	0.00209363	NA	0.77797836	NA	TcIL3000_10_7990-1-1,2157444,2157445,60	TcIL3000_10_7990-1-1,2157444,2157445,81	TcIL3000_10_7990-1-1,2157444,2157445,205	TcIL3000_10_7990-1-1,2157444,2157445,64	NA	NA	NA	NA	NA	NA	NA	NA	0	NA	NA
>T.congo.pschr.10:2157475-2157505(+) # endcodon-overlaps-cdsstart	TcIL3000_10_7990-1-1uORF	0	NA	1	1	289	30	-1	0.109352	0.118086	0.14946963	0.52803683	NA	NA	NA	NA	NA	NA	NA	NA	60	81	205	64	0	NA	NA
>T.congo.pschr.3:70730-71321(+)	NA	1	138	NA	NA	290	591	NA	0.00833735	NA	0.8049434	NA	TcIL3000_3_210-1-1,70730,70731,48	TcIL3000_3_210-1-1,70730,70731,42	TcIL3000_3_210-1-1,70730,70731,159	TcIL3000_3_210-1-1,70730,70731,48	NA	NA	NA	NA	NA	NA	NA	NA	0	NA	NA
>T.congo.pschr.11:1086211-1087671(+)	NA	1	134	NA	NA	291	1460	NA	0.010696	NA	0.81527317	NA	TcIL3000_11_3590-1-1,1086211,1086212,20	TcIL3000_11_3590-1-1,1086211,1086212,110	TcIL3000_11_3590-1-1,1086211,1086212,365	TcIL3000_11_3590-1-1,1086211,1086212,46	NA	NA	NA	NA	NA	NA	NA	NA	0	3	TcIL3000_11_3580,TcIL3000_11_3570,TcIL3000_11_3590
>T.congo_bin:425274-425969(+)	NA	1	56	NA	NA	292	695	NA	0.0130756	NA	0.83859456	NA	TcIL3000_0_01630-1-1,425274,425275,27	TcIL3000_0_01630-1-1,425274,425275,34	TcIL3000_0_01630-1-1,425274,425275,95	TcIL3000_0_01630-1-1,425274,425275,35	NA	NA	NA	NA	NA	NA	NA	NA	0	NA	NA
>T.congo_bin:11642477-11642952(-)	NA	1	55	NA	NA	293	475	NA	0.0114456	NA	0.7999854	NA	TcIL3000_0_44180-1-1,11642951,11642952,40	TcIL3000_0_44180-1-1,11642951,11642952,21	TcIL3000_0_44180-1-1,11642951,11642952,154	TcIL3000_0_44180-1-1,11642951,11642952,50	NA	NA	NA	NA	NA	NA	NA	NA	0	NA	NA
>T.congo_bin:11642893-11642950(-) # endcodon-in-cds	TcIL3000_0_44180-1-1uORF	0	NA	1	1	293	57	-4	0.0879886	0.0854526	0.15886042	0.54230744	NA	NA	NA	NA	NA	NA	NA	NA	40	21	154	50	0	NA	NA
>T.congo_bin:15338516-15339379(-)	NA	1	146	NA	NA	294	863	NA	0.0124811	NA	0.84314835	NA	0	TcIL3000_0_58080-1-1,15339378,15339379,34	TcIL3000_0_58080-1-1,15339378,15339379,48	TcIL3000_0_58080-1-1,15339378,15339379,29	NA	NA	NA	NA	NA	NA	NA	NA	0	NA	NA
>T.congo.pschr.8:1701580-1702965(+)	NA	1	170	NA	NA	295	1385	NA	0.00277404	NA	0.8051018	NA	TcIL3000_8_5850-1-1,1701580,1701581,75	TcIL3000_8_5850-1-1,1701580,1701581,93	TcIL3000_8_5850-1-1,1701580,1701581,422,TcIL3000_8_5850-1-2,1701586,1701587,10	TcIL3000_8_5850-1-1,1701580,1701581,116	-0.456587	0.685764	0.657472	-0.886649	NA	NA	NA	NA	0	NA	NA
>T.congo_bin:13507279-13508967(+)	NA	1	665	NA	NA	296	1688	NA	0.00528448	NA	0.7860663	NA	TcIL3000_0_51080-1-2,13507803,13507804,15,TcIL3000_0_51080-1-1,13507279,13507280,24	TcIL3000_0_51080-1-2,13507803,13507804,21,TcIL3000_0_51080-1-1,13507279,13507280,10	TcIL3000_0_51080-1-2,13507803,13507804,62,TcIL3000_0_51080-1-1,13507279,13507280,52	TcIL3000_0_51080-1-2,13507803,13507804,29,TcIL3000_0_51080-1-1,13507279,13507280,29	NA	NA	NA	NA	NA	NA	NA	NA	0	NA	NA
>T.congo_bin:13507600-13507864(+)	TcIL3000_0_51080-1-1uORF	0	NA	1	1	296	264	80	0.0145319	0.0203887	0.21714933	0.7479483	NA	NA	NA	NA	NA	NA	NA	NA	24	10	52	29	0	NA	NA
>T.congo_bin:13507461-13507599(+)	TcIL3000_0_51080-2-1uORF	0	NA	2	1	296	138	345	0.0290992	0.038814	0.21585268	0.7392359	NA	NA	NA	NA	NA	NA	NA	NA	24	10	52	29	0	NA	NA
>T.congo_bin:13507512-13507599(+)	TcIL3000_0_51080-2-2uORF	0	NA	2	2	296	87	345	0.0267421	0.0363614	0.20279194	0.71283364	NA	NA	NA	NA	NA	NA	NA	NA	0	0	0	0	0	NA	NA
>T.congo_bin:13507300-13507342(+)	TcIL3000_0_51080-3-1uORF	0	NA	3	1	296	42	602	0.140286	0.147283	0.14640456	0.5558843	NA	NA	NA	NA	NA	NA	NA	NA	24	10	52	29	0	NA	NA
>T.congo_bin:13507327-13507342(+)	TcIL3000_0_51080-3-2uORF	0	NA	3	2	296	15	602	0.142916	0.135712	0.040493418	0.24412146	NA	NA	NA	NA	NA	NA	NA	NA	0	0	0	0	0	NA	NA
>T.congo_bin:11156608-11157981(+)	NA	1	899	NA	NA	297	1373	NA	0.00827069	NA	0.7719795	NA	TcIL3000_0_42260-1-1,11156641,11156642,35	TcIL3000_0_42260-1-1,11156641,11156642,18	TcIL3000_0_42260-1-1,11156641,11156642,60	TcIL3000_0_42260-1-1,11156641,11156642,67	NA	NA	NA	NA	NA	NA	NA	NA	0	NA	NA
>T.congo_bin:11157443-11157563(+) # endcodon-in-cds	TcIL3000_0_42260-1-1uORF	0	NA	1	1	297	120	-56	0.0291138	0.0283101	0.2060167	0.68385196	NA	NA	NA	NA	NA	NA	NA	NA	35	18	60	67	0	NA	NA
>T.congo_bin:11157429-11157471(+)	TcIL3000_0_42260-2-1uORF	0	NA	2	1	297	42	36	0.065781	0.0665942	0.16888036	0.52380645	NA	NA	NA	NA	NA	NA	NA	NA	35	18	60	67	0	NA	NA
>T.congo_bin:11157360-11157402(+)	TcIL3000_0_42260-3-1uORF	0	NA	3	1	297	42	105	0.0473701	0.0396691	0.13570064	0.5298481	NA	NA	NA	NA	NA	NA	NA	NA	35	18	60	67	0	NA	NA
>T.congo_bin:11157384-11157402(+) # startcodon-overlaps-prev-endcodon	TcIL3000_0_42260-3-2uORF	0	NA	3	2	297	18	105	0.106457	0.0984267	0.047308944	0.2676965	NA	NA	NA	NA	NA	NA	NA	NA	0	0	0	0	0	NA	NA
>T.congo_bin:11157349-11157385(+) # endcodon-overlaps-next-startcodon	TcIL3000_0_42260-4-1uORF	0	NA	4	1	297	36	122	0.0847525	0.0796063	0.13882479	0.50468177	NA	NA	NA	NA	NA	NA	NA	NA	35	18	60	67	0	NA	NA
>T.congo_bin:11157269-11157296(+)	TcIL3000_0_42260-5-1uORF	0	NA	5	1	297	27	211	0.0577078	0.0680012	0.15991232	0.5146647	NA	NA	NA	NA	NA	NA	NA	NA	35	18	60	67	0	NA	NA
>T.congo_bin:11157150-11157222(+)	TcIL3000_0_42260-6-1uORF	0	NA	6	1	297	72	285	0.0448289	0.0467147	0.17911942	0.6591823	NA	NA	NA	NA	NA	NA	NA	NA	35	18	60	67	0	NA	NA
>T.congo_bin:11156900-11156942(+)	TcIL3000_0_42260-7-1uORF	0	NA	7	1	297	42	565	0.0653673	0.0668206	0.14278401	0.5563228	NA	NA	NA	NA	NA	NA	NA	NA	35	18	60	67	0	NA	NA
>T.congo_bin:11156724-11156742(+)	TcIL3000_0_42260-8-1uORF	0	NA	8	1	297	18	765	0.150935	0.160405	0.08395421	0.33272356	NA	NA	NA	NA	NA	NA	NA	NA	35	18	60	67	0	NA	NA
>T.congo_bin:11156653-11156665(+)	TcIL3000_0_42260-9-1uORF	0	NA	9	1	297	12	842	0.1668	0.168206	0.061116252	0.26094127	NA	NA	NA	NA	NA	NA	NA	NA	35	18	60	67	0	NA	NA
>T.congo.pschr.10:1636046-1637645(+)	NA	1	27	NA	NA	298	1599	NA	0.00254724	NA	0.8096299	NA	TcIL3000_10_6020-1-1,1636046,1636047,26	TcIL3000_10_6020-1-1,1636046,1636047,48	TcIL3000_10_6020-1-1,1636046,1636047,128	TcIL3000_10_6020-1-1,1636046,1636047,53	NA	NA	NA	NA	NA	NA	NA	NA	0	NA	NA
>T.congo_bin:14318056-14318789(-)	NA	1	253	NA	NA	299	733	NA	0.00520981	NA	0.7764148	NA	TcIL3000_0_54100-1-1,14318788,14318789,35	TcIL3000_0_54100-1-1,14318788,14318789,27	TcIL3000_0_54100-1-1,14318788,14318789,90	TcIL3000_0_54100-1-1,14318788,14318789,33	NA	NA	NA	NA	NA	NA	NA	NA	0	NA	NA
>T.congo_bin:14318507-14318645(-) # endcodon-in-cds	TcIL3000_0_54100-1-1uORF	0	NA	1	1	299	138	-29	0.0206171	0.0200031	0.20624426	0.7360706	NA	NA	NA	NA	NA	NA	NA	NA	35	27	90	33	0	NA	NA
>T.congo_bin:14318507-14318627(-) # endcodon-in-cds	TcIL3000_0_54100-1-2uORF	0	NA	1	2	299	120	-29	0.0145012	0.0151864	0.19925603	0.7174917	NA	NA	NA	NA	NA	NA	NA	NA	0	0	0	0	0	NA	NA
>T.congo_bin:14318507-14318564(-) # endcodon-in-cds, startcodon-overlaps-prev-endcodon	TcIL3000_0_54100-1-3uORF	0	NA	1	3	299	57	-29	0.0402534	0.046734	0.1662834	0.6099532	NA	NA	NA	NA	NA	NA	NA	NA	0	0	0	0	0	NA	NA
>T.congo_bin:14318563-14318602(-) # endcodon-overlaps-next-startcodon	TcIL3000_0_54100-2-1uORF	0	NA	2	1	299	39	27	0.0663885	0.0626538	0.1424282	0.55951464	NA	NA	NA	NA	NA	NA	NA	NA	35	27	90	33	0	NA	NA
>T.congo_bin:14318623-14318746(-)	TcIL3000_0_54100-3-1uORF	0	NA	3	1	299	123	87	0.0276928	0.031836	0.20514402	0.7432815	NA	NA	NA	NA	NA	NA	NA	NA	35	27	90	33	0	NA	NA
>T.congo_bin:14318623-14318680(-)	TcIL3000_0_54100-3-2uORF	0	NA	3	2	299	57	87	0.0587351	0.067641	0.15952346	0.6162519	NA	NA	NA	NA	NA	NA	NA	NA	0	0	0	0	0	NA	NA
>T.congo_bin:14318732-14318765(-)	TcIL3000_0_54100-4-1uORF	0	NA	4	1	299	33	196	0.0972209	0.096477	0.15287861	0.5425056	NA	NA	NA	NA	NA	NA	NA	NA	35	27	90	33	0	NA	NA
>T.congo.pschr.10:1845772-1846494(-)	NA	1	107	NA	NA	300	722	NA	0.0129261	NA	0.78414714	NA	TcIL3000_10_6730-1-2,1846444,1846445,155,TcIL3000_10_6730-1-1,1846493,1846494,11	TcIL3000_10_6730-1-2,1846444,1846445,135,TcIL3000_10_6730-1-1,1846493,1846494,11	TcIL3000_10_6730-1-2,1846444,1846445,305,TcIL3000_10_6730-1-1,1846493,1846494,66	TcIL3000_10_6730-1-2,1846444,1846445,113,TcIL3000_10_6730-1-1,1846493,1846494,15	NA	NA	NA	NA	NA	NA	NA	NA	0	NA	NA
>T.congo_bin:7295723-7297676(-)	NA	1	1182	NA	NA	301	1953	NA	0.0173827	NA	0.7757916	NA	0	TcIL3000_0_28020-1-1,7297675,7297676,13	TcIL3000_0_28020-1-1,7297675,7297676,40	0	NA	NA	NA	NA	NA	NA	NA	NA	0	NA	NA
>T.congo_bin:7296496-7296553(-)	TcIL3000_0_28020-1-1uORF	0	NA	1	1	301	57	2	0.0553216	0.0684446	0.17335828	0.6483652	NA	NA	NA	NA	NA	NA	NA	NA	0	13	40	0	0	NA	NA
>T.congo_bin:7296602-7296617(-)	TcIL3000_0_28020-2-1uORF	0	NA	2	1	301	15	108	0.174096	0.183325	0.046144076	0.26397595	NA	NA	NA	NA	NA	NA	NA	NA	0	13	40	0	0	NA	NA
>T.congo_bin:7296692-7296707(-)	TcIL3000_0_28020-3-1uORF	0	NA	3	1	301	15	198	0.144816	0.136869	0.04754332	0.26064387	NA	NA	NA	NA	NA	NA	NA	NA	0	13	40	0	0	NA	NA
>T.congo_bin:7296726-7296822(-)	TcIL3000_0_28020-4-1uORF	0	NA	4	1	301	96	232	0.0741264	0.0848222	0.16689429	0.6130226	NA	NA	NA	NA	NA	NA	NA	NA	0	13	40	0	0	NA	NA
>T.congo_bin:7296912-7297230(-)	TcIL3000_0_28020-5-1uORF	0	NA	5	1	301	318	418	0.0169006	0.0172105	0.22948189	0.75331354	NA	NA	NA	NA	NA	NA	NA	NA	0	13	40	0	0	NA	NA
>T.congo_bin:7296912-7297035(-)	TcIL3000_0_28020-5-2uORF	0	NA	5	2	301	123	418	0.0245994	0.0231889	0.23709229	0.750051	NA	NA	NA	NA	NA	NA	NA	NA	0	0	0	0	0	NA	NA
>T.congo_bin:7296912-7297032(-)	TcIL3000_0_28020-5-3uORF	0	NA	5	3	301	120	418	0.0223133	0.0209173	0.22871274	0.74467725	NA	NA	NA	NA	NA	NA	NA	NA	0	0	0	0	0	NA	NA
>T.congo_bin:7296912-7296969(-)	TcIL3000_0_28020-5-4uORF	0	NA	5	4	301	57	418	0.056298	0.0492351	0.18299784	0.62176245	NA	NA	NA	NA	NA	NA	NA	NA	0	0	0	0	0	NA	NA
>T.congo_bin:7296912-7296930(-)	TcIL3000_0_28020-5-5uORF	0	NA	5	5	301	18	418	0.107206	0.0993605	0.122195244	0.35685226	NA	NA	NA	NA	NA	NA	NA	NA	0	0	0	0	0	NA	NA
>T.congo_bin:7296941-7297001(-)	TcIL3000_0_28020-6-1uORF	0	NA	6	1	301	60	447	0.030591	0.0340332	0.15979266	0.56765133	NA	NA	NA	NA	NA	NA	NA	NA	0	13	40	0	0	NA	NA
>T.congo_bin:7296941-7296953(-)	TcIL3000_0_28020-6-2uORF	0	NA	6	2	301	12	447	0.162697	0.177831	0.026518501	0.1970017	NA	NA	NA	NA	NA	NA	NA	NA	0	0	0	0	0	NA	NA
>T.congo_bin:7297079-7297088(-) # startcodon-overlaps-prev-endcodon	TcIL3000_0_28020-7-1uORF	0	NA	7	1	301	9	585	0.232042	0.231314	0.03499456	0.16619597	NA	NA	NA	NA	NA	NA	NA	NA	0	13	40	0	0	NA	NA
>T.congo_bin:7297087-7297123(-) # endcodon-overlaps-next-startcodon	TcIL3000_0_28020-8-1uORF	0	NA	8	1	301	36	593	0.0781833	0.0762759	0.15994	0.57816494	NA	NA	NA	NA	NA	NA	NA	NA	0	13	40	0	0	NA	NA
>T.congo_bin:7297491-7297581(-)	TcIL3000_0_28020-9-1uORF	0	NA	9	1	301	90	997	0.0202368	0.0277346	0.20339623	0.65196	NA	NA	NA	NA	NA	NA	NA	NA	0	13	40	0	0	NA	NA
>T.congo.pschr.11:1994776-1996664(-)	NA	1	145	NA	NA	302	1888	NA	0.001989	NA	0.79200447	NA	TcIL3000_11_7290-1-1,1996663,1996664,18	TcIL3000_11_7290-1-1,1996663,1996664,29	TcIL3000_11_7290-1-1,1996660,1996661,10,TcIL3000_11_7290-1-2,1996663,1996664,57	TcIL3000_11_7290-1-1,1996663,1996664,23	0.191149	0.0283887	0.611654	-0.831192	NA	NA	NA	NA	0	NA	NA
>T.congo.pschr.11:2226668-2229932(+)	NA	1	27	NA	NA	303	3264	NA	0.00379887	NA	0.80222553	NA	TcIL3000_11_8090-1-1,2226668,2226669,14	TcIL3000_11_8090-1-1,2226668,2226669,30	TcIL3000_11_8090-1-1,2226668,2226669,77	TcIL3000_11_8090-1-1,2226668,2226669,13	0.146756	-0.519674	0.875846	-0.502928	NA	NA	NA	NA	0	NA	NA
>T.congo.pschr.11:2410279-2412941(+)	NA	1	460	NA	NA	304	2662	NA	0.00231006	NA	0.80825454	NA	TcIL3000_11_8780-1-2,2410279,2410280,49,TcIL3000_11_8780-1-1,2410586,2410587,48	TcIL3000_11_8780-1-1,2410279,2410280,15	TcIL3000_11_8780-1-3,2410283,2410284,13,TcIL3000_11_8780-1-2,2410279,2410280,107,TcIL3000_11_8780-1-1,2410586,2410587,22	TcIL3000_11_8780-1-2,2410279,2410280,91,TcIL3000_11_8780-1-1,2410586,2410587,51	NA	NA	NA	NA	NA	NA	NA	NA	0	NA	NA
>T.congo_bin:14865866-14866249(-)	NA	1	11	NA	NA	305	383	NA	0.00554335	NA	0.77852076	NA	0	0	TcIL3000_0_56370-1-1,14866248,14866249,52	TcIL3000_0_56370-1-1,14866248,14866249,13	NA	NA	NA	NA	NA	NA	NA	NA	0	NA	NA
>T.congo_bin:14866222-14866246(-) # endcodon-in-cds	TcIL3000_0_56370-1-1uORF	0	NA	1	1	305	24	-16	0.0757754	0.0793016	0.084984265	0.40771818	NA	NA	NA	NA	NA	NA	NA	NA	0	0	52	13	0	NA	NA
>T.congo_bin:302897-303861(+)	NA	1	526	NA	NA	306	964	NA	0.00882255	NA	0.8181449	NA	0	0	TcIL3000_0_01120-1-1,303404,303405,16,TcIL3000_0_01120-1-2,302897,302898,15	0	NA	NA	NA	NA	NA	NA	NA	NA	0	2	TcIL3000_0_01190,TcIL3000_0_01120
>T.congo_bin:303391-303571(+) # endcodon-in-cds	TcIL3000_0_01120-1-1uORF	0	NA	1	1	306	180	-148	0.0290296	0.0335127	0.22741936	0.73979354	NA	NA	NA	NA	NA	NA	NA	NA	0	0	15	0	0	NA	NA
>T.congo_bin:303104-303299(+)	TcIL3000_0_01120-2-1uORF	0	NA	2	1	306	195	124	0.0259689	0.0290375	0.2324649	0.76238024	NA	NA	NA	NA	NA	NA	NA	NA	0	0	15	0	0	NA	NA
>T.congo_bin:303180-303228(+)	TcIL3000_0_01120-3-1uORF	0	NA	3	1	306	48	195	0.20937	0.21759	0.18964444	0.6322963	NA	NA	NA	NA	NA	NA	NA	NA	0	0	15	0	0	NA	NA
>T.congo_bin:303064-303088(+)	TcIL3000_0_01120-4-1uORF	0	NA	4	1	306	24	335	0.0953993	0.0979713	0.14385936	0.4383416	NA	NA	NA	NA	NA	NA	NA	NA	0	0	15	0	0	NA	NA
>T.congo_bin:303069-303078(+)	TcIL3000_0_01120-5-1uORF	0	NA	5	1	306	9	345	0.247598	0.250712	0.04103743	0.17208003	NA	NA	NA	NA	NA	NA	NA	NA	0	0	15	0	0	NA	NA
>T.congo_bin:302971-302980(+)	TcIL3000_0_01120-6-1uORF	0	NA	6	1	306	9	443	0.232042	0.231314	0.013016264	0.12833539	NA	NA	NA	NA	NA	NA	NA	NA	0	0	15	0	0	NA	NA
>T.congo.pschr.8:2463754-2465894(+)	NA	1	154	NA	NA	307	2140	NA	0.00545727	NA	0.82866824	NA	0	0	TcIL3000_8_8350-1-1,2463754,2463755,21	0	NA	NA	NA	NA	NA	NA	NA	NA	0	NA	NA
>T.congo.pschr.11:3420660-3422891(+)	NA	1	851	NA	NA	308	2231	NA	0.00444985	NA	0.8540589	NA	TcIL3000_11_13030-1-2,3420660,3420661,147,TcIL3000_11_13030-1-1,3421267,3421268,38	TcIL3000_11_13030-1-2,3420660,3420661,107,TcIL3000_11_13030-1-1,3421267,3421268,68	TcIL3000_11_13030-1-2,3421267,3421268,196,TcIL3000_11_13030-1-1,3420660,3420661,316	TcIL3000_11_13030-1-2,3420660,3420661,82,TcIL3000_11_13030-1-1,3421267,3421268,27	NA	NA	NA	NA	NA	NA	NA	NA	0	NA	NA
>T.congo.pschr.11:3421142-3421409(+)	TcIL3000_11_13030-1-1uORF	0	NA	1	1	308	267	102	0.0143751	0.0219266	0.22382753	0.7328458	NA	NA	NA	NA	NA	NA	NA	NA	147	107	316	82	0	NA	NA
>T.congo.pschr.11:3421037-3421115(+) # startcodon-overlaps-prev-endcodon	TcIL3000_11_13030-2-1uORF	0	NA	2	1	308	78	396	0.0364067	0.0379269	0.19369943	0.69076633	NA	NA	NA	NA	NA	NA	NA	NA	147	107	316	82	0	NA	NA
>T.congo.pschr.11:3420949-3421078(+)	TcIL3000_11_13030-3-1uORF	0	NA	3	1	308	129	433	0.0284002	0.023106	0.22476582	0.71124953	NA	NA	NA	NA	NA	NA	NA	NA	147	107	316	82	0	NA	NA
>T.congo.pschr.11:3421015-3421078(+)	TcIL3000_11_13030-3-2uORF	0	NA	3	2	308	63	433	0.0456561	0.0419035	0.17161384	0.62120324	NA	NA	NA	NA	NA	NA	NA	NA	0	0	0	0	0	NA	NA
>T.congo.pschr.11:3420939-3421038(+) # endcodon-overlaps-next-startcodon	TcIL3000_11_13030-4-1uORF	0	NA	4	1	308	99	473	0.0634286	0.0618939	0.21697883	0.6843166	NA	NA	NA	NA	NA	NA	NA	NA	147	107	316	82	0	NA	NA
>T.congo.pschr.11:3420805-3420898(+)	TcIL3000_11_13030-5-1uORF	0	NA	5	1	308	93	613	0.0280388	0.0222566	0.21543895	0.6600515	NA	NA	NA	NA	NA	NA	NA	NA	147	107	316	82	0	NA	NA
>T.congo.pschr.11:3420808-3420898(+)	TcIL3000_11_13030-5-2uORF	0	NA	5	2	308	90	613	0.0254745	0.0195658	0.20469238	0.65097415	NA	NA	NA	NA	NA	NA	NA	NA	0	0	0	0	0	NA	NA
>T.congo.pschr.11:3420847-3420898(+)	TcIL3000_11_13030-5-3uORF	0	NA	5	3	308	51	613	0.0547844	0.0502596	0.17100312	0.5912592	NA	NA	NA	NA	NA	NA	NA	NA	0	0	0	0	0	NA	NA
>T.congo.pschr.11:3420795-3420879(+)	TcIL3000_11_13030-6-1uORF	0	NA	6	1	308	84	632	0.0356709	0.0309876	0.19717728	0.66168207	NA	NA	NA	NA	NA	NA	NA	NA	147	107	316	82	0	NA	NA
>T.congo.pschr.11:3420718-3420727(+)	TcIL3000_11_13030-7-1uORF	0	NA	7	1	308	9	784	0.198688	0.204544	0.04773101	0.17176703	NA	NA	NA	NA	NA	NA	NA	NA	147	107	316	82	0	NA	NA
>T.congo.pschr.2:771387-771845(+)	NA	1	2	NA	NA	309	458	NA	0.00859189	NA	0.8051467	NA	TcIL3000_2_1570-1-1,771387,771388,44	TcIL3000_2_1570-1-1,771387,771388,106	TcIL3000_2_1570-1-1,771387,771388,301	TcIL3000_2_1570-1-1,771387,771388,94	NA	NA	NA	NA	NA	NA	NA	NA	0	NA	NA
>T.congo.pschr.10:2537947-2540281(-)	NA	1	66	NA	NA	310	2334	NA	0.00304001	NA	0.7851771	NA	TcIL3000_10_9250-1-1,2540280,2540281,29	TcIL3000_10_9250-1-1,2540280,2540281,61	TcIL3000_10_9250-1-1,2540280,2540281,269,TcIL3000_10_9250-1-2,2540275,2540276,17	TcIL3000_10_9250-1-1,2540280,2540281,20	NA	NA	NA	NA	NA	NA	NA	NA	0	NA	NA
>T.congo.pschr.10:2540233-2540263(-)	TcIL3000_10_9250-1-1uORF	0	NA	1	1	310	30	18	0.0884787	0.100165	0.14722916	0.48607838	NA	NA	NA	NA	NA	NA	NA	NA	29	61	269	20	0	NA	NA
>T.congo.pschr.11:2871511-2872956(+)	NA	1	260	NA	NA	311	1445	NA	0.00861068	NA	0.7918146	NA	TcIL3000_11_11010-1-1,2871607,2871608,25	TcIL3000_11_11010-1-1,2871607,2871608,38	TcIL3000_11_11010-1-2,2871607,2871608,70,TcIL3000_11_11010-1-1,2871511,2871512,35	TcIL3000_11_11010-1-1,2871607,2871608,20	NA	NA	NA	NA	NA	NA	NA	NA	0	NA	NA
>T.congo.pschr.11:2871543-2871615(+)	TcIL3000_11_11010-1-1uORF	0	NA	1	1	311	72	156	0.0714828	0.0870182	0.20627709	0.66947585	NA	NA	NA	NA	NA	NA	NA	NA	0	0	0	0	0	NA	NA
>T.congo.pschr.11:1566312-1567161(+)	NA	1	24	NA	NA	312	849	NA	0.0101954	NA	0.7740382	NA	TcIL3000_11_5620-1-1,1566312,1566313,34	TcIL3000_11_5620-1-1,1566312,1566313,39	TcIL3000_11_5620-1-2,1566317,1566318,24,TcIL3000_11_5620-1-1,1566312,1566313,80	TcIL3000_11_5620-1-1,1566312,1566313,41	NA	NA	NA	NA	NA	NA	NA	NA	0	NA	NA
>T.congo.pschr.7:918145-919306(-)	NA	1	117	NA	NA	313	1161	NA	0.00294271	NA	0.796784	NA	TcIL3000_7_2600-1-1,919248,919249,25	TcIL3000_7_2600-1-1,919248,919249,43	TcIL3000_7_2600-1-1,919248,919249,96	TcIL3000_7_2600-1-1,919248,919249,39	NA	NA	NA	NA	NA	NA	NA	NA	0	NA	NA
>T.congo.pschr.3:613664-614795(-)	NA	1	510	NA	NA	314	1131	NA	0.0126644	NA	0.793044	NA	TcIL3000_3_1750-1-1,614375,614376,89	TcIL3000_3_1750-1-1,614375,614376,85	TcIL3000_3_1750-1-2,614375,614376,185,TcIL3000_3_1750-1-1,614794,614795,19	TcIL3000_3_1750-1-1,614375,614376,93	NA	NA	NA	NA	NA	NA	NA	NA	0	NA	NA
>T.congo.pschr.3:614333-614459(-)	TcIL3000_3_1750-1-1uORF	0	NA	1	1	314	126	48	0.0255782	0.0308033	0.19199078	0.6553914	NA	NA	NA	NA	NA	NA	NA	NA	0	0	0	0	0	NA	NA
>T.congo.pschr.3:614333-614447(-)	TcIL3000_3_1750-1-2uORF	0	NA	1	2	314	114	48	0.0303108	0.0354901	0.18282014	0.65278995	NA	NA	NA	NA	NA	NA	NA	NA	0	0	0	0	0	NA	NA
>T.congo.pschr.3:614353-614425(-)	TcIL3000_3_1750-2-1uORF	0	NA	2	1	314	72	68	0.0343222	0.0372169	0.19086456	0.6578084	NA	NA	NA	NA	NA	NA	NA	NA	0	0	0	0	0	NA	NA
>T.congo.pschr.3:614490-614502(-)	TcIL3000_3_1750-3-1uORF	0	NA	3	1	314	12	205	0.153068	0.155887	0.060551375	0.19887571	NA	NA	NA	NA	NA	NA	NA	NA	0	0	0	0	0	NA	NA
>T.congo.pschr.3:614555-614657(-)	TcIL3000_3_1750-4-1uORF	0	NA	4	1	314	102	270	0.0449014	0.0531718	0.21689051	0.70821697	NA	NA	NA	NA	NA	NA	NA	NA	0	0	0	0	0	NA	NA
>T.congo.pschr.3:614555-614579(-)	TcIL3000_3_1750-4-2uORF	0	NA	4	2	314	24	270	0.0694701	0.0753177	0.14132324	0.4788289	NA	NA	NA	NA	NA	NA	NA	NA	0	0	0	0	0	NA	NA
>T.congo.pschr.3:614637-614679(-)	TcIL3000_3_1750-5-1uORF	0	NA	5	1	314	42	352	0.0531054	0.0589136	0.12834187	0.54664975	NA	NA	NA	NA	NA	NA	NA	NA	0	0	0	0	0	NA	NA
>T.congo.pschr.10:1473281-1473664(-)	NA	1	68	NA	NA	315	383	NA	0.0136637	NA	0.8131821	NA	TcIL3000_10_5260-1-1,1473652,1473653,185,TcIL3000_10_5260-1-2,1473617,1473618,22	TcIL3000_10_5260-1-1,1473652,1473653,416,TcIL3000_10_5260-1-2,1473617,1473618,24	TcIL3000_10_5260-1-1,1473652,1473653,2054,TcIL3000_10_5260-1-2,1473617,1473618,137,TcIL3000_10_5260-1-3,1473614,1473615,52	TcIL3000_10_5260-1-1,1473652,1473653,240,TcIL3000_10_5260-1-2,1473617,1473618,25	-1.3452	1.04706	1.04043	-0.742291	NA	NA	NA	NA	0	NA	NA
>T.congo_bin:6523721-6524928(+)	NA	1	58	NA	NA	316	1207	NA	0.00510769	NA	0.83170545	NA	TcIL3000_0_25130-1-1,6523735,6523736,27,TcIL3000_0_25130-1-2,6523721,6523722,247	TcIL3000_0_25130-1-1,6523735,6523736,15,TcIL3000_0_25130-1-2,6523721,6523722,124	TcIL3000_0_25130-1-1,6523735,6523736,45,TcIL3000_0_25130-1-2,6523721,6523722,297	TcIL3000_0_25130-1-1,6523735,6523736,33,TcIL3000_0_25130-1-2,6523721,6523722,338	NA	NA	NA	NA	NA	NA	NA	NA	0	NA	NA
>T.congo_bin:3244486-3245833(-)	NA	1	18	NA	NA	317	1347	NA	0.00710198	NA	0.7906252	NA	TcIL3000_0_12490-1-1,3245832,3245833,16	0	TcIL3000_0_12490-1-1,3245832,3245833,29,TcIL3000_0_12490-1-3,3245827,3245828,10	TcIL3000_0_12490-1-1,3245832,3245833,16	NA	NA	NA	NA	NA	NA	NA	NA	0	NA	NA
>T.congo_bin:7636681-7638160(-)	NA	1	132	NA	NA	318	1479	NA	0.0103909	NA	0.77870923	NA	TcIL3000_0_29380-1-1,7638159,7638160,10	TcIL3000_0_29380-1-1,7638159,7638160,25	TcIL3000_0_29380-1-1,7638159,7638160,59	TcIL3000_0_29380-1-1,7638159,7638160,12	NA	NA	NA	NA	NA	NA	NA	NA	0	NA	NA
>T.congo_bin:3977424-3979186(+)	NA	1	94	NA	NA	319	1762	NA	0.0113968	NA	0.8096866	NA	0	TcIL3000_0_15310-1-1,3977509,3977510,10	TcIL3000_0_15310-1-2,3977424,3977425,11,TcIL3000_0_15310-1-1,3977509,3977510,14	TcIL3000_0_15310-1-1,3977509,3977510,10	NA	NA	NA	NA	NA	NA	NA	NA	0	NA	NA
>T.congo.pschr.9:1655872-1656902(+)	NA	1	25	NA	NA	320	1030	NA	0.00555405	NA	0.7897482	NA	TcIL3000_9_5000-1-1,1655872,1655873,53	TcIL3000_9_5000-1-1,1655872,1655873,85	TcIL3000_9_5000-1-1,1655872,1655873,178	TcIL3000_9_5000-1-1,1655872,1655873,41	NA	NA	NA	NA	NA	NA	NA	NA	0	NA	NA
>T.congo_bin:287881-290974(-)	NA	1	1821	NA	NA	321	3093	NA	0.00294455	NA	0.80576384	NA	TcIL3000_0_01050-1-1,289159,289160,160,TcIL3000_0_01050-1-2,289169,289170,98	TcIL3000_0_01050-1-1,289159,289160,18,TcIL3000_0_01050-1-2,289169,289170,10	TcIL3000_0_01050-1-1,289159,289160,40,TcIL3000_0_01050-1-2,289169,289170,32	TcIL3000_0_01050-1-1,289159,289160,56,TcIL3000_0_01050-1-2,289169,289170,50	NA	NA	NA	NA	NA	NA	NA	NA	0	NA	NA
>T.congo_bin:289160-289385(-)	TcIL3000_0_01050-1-1uORF	0	NA	1	1	321	225	7	0.015073	0.0235239	0.22812256	0.7403617	NA	NA	NA	NA	NA	NA	NA	NA	0	0	0	0	0	NA	NA
>T.congo_bin:289160-289304(-)	TcIL3000_0_01050-1-2uORF	0	NA	1	2	321	144	7	0.0252351	0.0313749	0.21836817	0.70586103	NA	NA	NA	NA	NA	NA	NA	NA	0	0	0	0	0	NA	NA
>T.congo_bin:289335-289353(-)	TcIL3000_0_01050-2-1uORF	0	NA	2	1	321	18	182	0.0890356	0.093311	0.06513259	0.33713865	NA	NA	NA	NA	NA	NA	NA	NA	0	0	0	0	0	NA	NA
>T.congo_bin:289405-289495(-)	TcIL3000_0_01050-3-1uORF	0	NA	3	1	321	90	252	0.0460426	0.0630166	0.19429263	0.63729167	NA	NA	NA	NA	NA	NA	NA	NA	0	0	0	0	0	NA	NA
>T.congo_bin:289528-289720(-)	TcIL3000_0_01050-4-1uORF	0	NA	4	1	321	192	375	0.0346397	0.0288208	0.21434563	0.7515573	NA	NA	NA	NA	NA	NA	NA	NA	0	0	0	0	0	NA	NA
>T.congo_bin:289528-289570(-)	TcIL3000_0_01050-4-2uORF	0	NA	4	2	321	42	375	0.0950837	0.0955595	0.13621674	0.56153333	NA	NA	NA	NA	NA	NA	NA	NA	0	0	0	0	0	NA	NA
>T.congo_bin:289562-289739(-)	TcIL3000_0_01050-5-1uORF	0	NA	5	1	321	177	409	0.0463323	0.0493322	0.20292	0.7348406	NA	NA	NA	NA	NA	NA	NA	NA	0	0	0	0	0	NA	NA
>T.congo_bin:289578-289902(-)	TcIL3000_0_01050-6-1uORF	0	NA	6	1	321	324	425	0.0143845	0.0142614	0.22708872	0.81372947	NA	NA	NA	NA	NA	NA	NA	NA	0	0	0	0	0	NA	NA
>T.congo_bin:289796-289802(-)	TcIL3000_0_01050-7-1uORF	0	NA	7	1	321	6	643	0.288798	0.288223	0.01708369	0.07863278	NA	NA	NA	NA	NA	NA	NA	NA	0	0	0	0	0	NA	NA
>T.congo_bin:289805-290222(-)	TcIL3000_0_01050-8-1uORF	0	NA	8	1	321	417	652	0.0125977	0.00926147	0.24059027	0.78862154	NA	NA	NA	NA	NA	NA	NA	NA	0	0	0	0	0	NA	NA
>T.congo_bin:289805-290147(-)	TcIL3000_0_01050-8-2uORF	0	NA	8	2	321	342	652	0.0193438	0.0147388	0.23382491	0.78031886	NA	NA	NA	NA	NA	NA	NA	NA	0	0	0	0	0	NA	NA
>T.congo_bin:289805-290114(-)	TcIL3000_0_01050-8-3uORF	0	NA	8	3	321	309	652	0.0196492	0.0159503	0.22902654	0.7741478	NA	NA	NA	NA	NA	NA	NA	NA	0	0	0	0	0	NA	NA
>T.congo_bin:289805-289958(-)	TcIL3000_0_01050-8-4uORF	0	NA	8	4	321	153	652	0.0228817	0.0239148	0.22130573	0.7229482	NA	NA	NA	NA	NA	NA	NA	NA	0	0	0	0	0	NA	NA
>T.congo_bin:289825-289972(-)	TcIL3000_0_01050-9-1uORF	0	NA	9	1	321	147	672	0.0190887	0.0244817	0.2437032	0.71537215	NA	NA	NA	NA	NA	NA	NA	NA	0	0	0	0	0	NA	NA
>T.congo_bin:289825-289963(-)	TcIL3000_0_01050-9-2uORF	0	NA	9	2	321	138	672	0.0212162	0.0266595	0.23782071	0.7014614	NA	NA	NA	NA	NA	NA	NA	NA	0	0	0	0	0	NA	NA
>T.congo_bin:289825-289939(-)	TcIL3000_0_01050-9-3uORF	0	NA	9	3	321	114	672	0.0284638	0.0334674	0.21825859	0.6834709	NA	NA	NA	NA	NA	NA	NA	NA	0	0	0	0	0	NA	NA
>T.congo_bin:289926-290139(-)	TcIL3000_0_01050-10-1uORF	0	NA	10	1	321	213	773	0.0419523	0.0360883	0.2181273	0.7503255	NA	NA	NA	NA	NA	NA	NA	NA	0	0	0	0	0	NA	NA
>T.congo_bin:290149-290203(-)	TcIL3000_0_01050-11-1uORF	0	NA	11	1	321	54	996	0.0458599	0.0451789	0.19119036	0.59459084	NA	NA	NA	NA	NA	NA	NA	NA	0	0	0	0	0	NA	NA
>T.congo_bin:290149-290185(-)	TcIL3000_0_01050-11-2uORF	0	NA	11	2	321	36	996	0.0554848	0.0576192	0.16875003	0.56116503	NA	NA	NA	NA	NA	NA	NA	NA	0	0	0	0	0	NA	NA
>T.congo_bin:290218-290269(-)	TcIL3000_0_01050-12-1uORF	0	NA	12	1	321	51	1065	0.0694341	0.0747501	0.20753585	0.5937959	NA	NA	NA	NA	NA	NA	NA	NA	0	0	0	0	0	NA	NA
>T.congo_bin:290218-290248(-)	TcIL3000_0_01050-12-2uORF	0	NA	12	2	321	30	1065	0.103355	0.117042	0.14042509	0.46042606	NA	NA	NA	NA	NA	NA	NA	NA	0	0	0	0	0	NA	NA
>T.congo_bin:290386-290584(-) # startcodon-overlaps-prev-endcodon	TcIL3000_0_01050-13-1uORF	0	NA	13	1	321	198	1233	0.0236985	0.0234553	0.24424025	0.7610054	NA	NA	NA	NA	NA	NA	NA	NA	0	0	0	0	0	NA	NA
>T.congo_bin:290386-290554(-)	TcIL3000_0_01050-13-2uORF	0	NA	13	2	321	168	1233	0.0389982	0.037034	0.23531713	0.7542029	NA	NA	NA	NA	NA	NA	NA	NA	0	0	0	0	0	NA	NA
>T.congo_bin:290386-290494(-)	TcIL3000_0_01050-13-3uORF	0	NA	13	3	321	108	1233	0.037805	0.0382239	0.22183338	0.7295696	NA	NA	NA	NA	NA	NA	NA	NA	0	0	0	0	0	NA	NA
>T.congo_bin:290386-290437(-)	TcIL3000_0_01050-13-4uORF	0	NA	13	4	321	51	1233	0.0486672	0.053669	0.18083797	0.56796604	NA	NA	NA	NA	NA	NA	NA	NA	0	0	0	0	0	NA	NA
>T.congo_bin:290411-290432(-)	TcIL3000_0_01050-14-1uORF	0	NA	14	1	321	21	1258	0.122108	0.121214	0.12138142	0.4390434	NA	NA	NA	NA	NA	NA	NA	NA	0	0	0	0	0	NA	NA
>T.congo_bin:290505-290529(-)	TcIL3000_0_01050-15-1uORF	0	NA	15	1	321	24	1352	0.22597	0.236695	0.11461809	0.4306971	NA	NA	NA	NA	NA	NA	NA	NA	0	0	0	0	0	NA	NA
>T.congo_bin:290583-290592(-) # endcodon-overlaps-next-startcodon	TcIL3000_0_01050-16-1uORF	0	NA	16	1	321	9	1430	0.211182	0.214084	0.039923217	0.17313989	NA	NA	NA	NA	NA	NA	NA	NA	0	0	0	0	0	NA	NA
>T.congo_bin:290588-290636(-)	TcIL3000_0_01050-17-1uORF	0	NA	17	1	321	48	1435	0.129961	0.134188	0.18762767	0.61284655	NA	NA	NA	NA	NA	NA	NA	NA	0	0	0	0	0	NA	NA
>T.congo_bin:290680-290779(-)	TcIL3000_0_01050-18-1uORF	0	NA	18	1	321	99	1527	0.0294316	0.0318309	0.19775823	0.72049266	NA	NA	NA	NA	NA	NA	NA	NA	0	0	0	0	0	NA	NA
>T.congo_bin:290697-290760(-)	TcIL3000_0_01050-19-1uORF	0	NA	19	1	321	63	1544	0.0399117	0.0379341	0.18474919	0.672096	NA	NA	NA	NA	NA	NA	NA	NA	0	0	0	0	0	NA	NA
>T.congo_bin:290909-290969(-)	TcIL3000_0_01050-20-1uORF	0	NA	20	1	321	60	1756	0.0597356	0.0570818	0.25224477	0.70842814	NA	NA	NA	NA	NA	NA	NA	NA	0	0	0	0	0	NA	NA
>T.congo_bin:290909-290960(-)	TcIL3000_0_01050-20-2uORF	0	NA	20	2	321	51	1756	0.0644259	0.0614467	0.23744765	0.66931444	NA	NA	NA	NA	NA	NA	NA	NA	0	0	0	0	0	NA	NA
>T.congo_bin:290909-290936(-)	TcIL3000_0_01050-20-3uORF	0	NA	20	3	321	27	1756	0.127162	0.126576	0.18494892	0.5106784	NA	NA	NA	NA	NA	NA	NA	NA	0	0	0	0	0	NA	NA
>T.congo_bin:290909-290924(-)	TcIL3000_0_01050-20-4uORF	0	NA	20	4	321	15	1756	0.198076	0.188034	0.09514933	0.34306577	NA	NA	NA	NA	NA	NA	NA	NA	0	0	0	0	0	NA	NA
>T.congo_bin:8441769-8442525(+)	NA	1	12	NA	NA	322	756	NA	0.00572705	NA	0.8104178	NA	TcIL3000_0_32190-1-1,8441769,8441770,41	TcIL3000_0_32190-1-1,8441769,8441770,39	TcIL3000_0_32190-1-1,8441769,8441770,151	TcIL3000_0_32190-1-1,8441769,8441770,46	NA	NA	NA	NA	NA	NA	NA	NA	0	NA	NA
>T.congo.pschr.7:1699964-1702966(+)	NA	1	14	NA	NA	323	3002	NA	0.0032399	NA	0.79425985	NA	TcIL3000_7_4990-1-1,1699964,1699965,30	TcIL3000_7_4990-1-1,1699964,1699965,27	TcIL3000_7_4990-1-1,1699964,1699965,62	TcIL3000_7_4990-1-1,1699964,1699965,26	NA	NA	NA	NA	NA	NA	NA	NA	0	NA	NA
>T.congo.pschr.7:1699965-1700088(+) # endcodon-in-cds	TcIL3000_7_4990-1-1uORF	0	NA	1	1	323	123	-110	0.0243746	0.0251512	0.18871918	0.71699935	NA	NA	NA	NA	NA	NA	NA	NA	30	27	62	26	0	NA	NA
>T.congo_bin:12492621-12493990(-)	NA	1	25	NA	NA	324	1369	NA	0.0292053	NA	0.82030624	NA	TcIL3000_0_47360-1-1,12493989,12493990,11	0	0	0	NA	NA	NA	NA	NA	NA	NA	NA	0	NA	NA
>T.congo.pschr.9:1252322-1253771(-)	NA	1	66	NA	NA	325	1449	NA	0.00201254	NA	0.78954774	NA	TcIL3000_9_3520-1-1,1253770,1253771,20	TcIL3000_9_3520-1-1,1253770,1253771,37	TcIL3000_9_3520-1-1,1253770,1253771,62	TcIL3000_9_3520-1-1,1253770,1253771,58	NA	NA	NA	NA	NA	NA	NA	NA	0	NA	NA
>T.congo.pschr.9:1253745-1253769(-)	TcIL3000_9_3520-1-1uORF	0	NA	1	1	325	24	40	0.113027	0.10053	0.13892259	0.4323238	NA	NA	NA	NA	NA	NA	NA	NA	20	37	62	58	0	NA	NA
>tcon_BAC13h6:10613-12848(+)	NA	1	1059	NA	NA	326	2235	NA	0.0084853	NA	0.6091706	NA	0	0	TcIL3000_BAC13H6_003-1-2,11663,11664,49,TcIL3000_BAC13H6_003-1-1,10720,10721,16	TcIL3000_BAC13H6_003-1-2,11663,11664,14,TcIL3000_BAC13H6_003-1-1,10720,10721,10	NA	NA	NA	NA	NA	NA	NA	NA	0	NA	NA
>tcon_BAC13h6:11631-11676(+) # endcodon-in-cds	TcIL3000_BAC13H6_003-1-1uORF	0	NA	1	1	326	45	-4	0.104881	0.118038	0.16471073	0.47742888	NA	NA	NA	NA	NA	NA	NA	NA	0	0	16	10	0	NA	NA
>tcon_BAC13h6:11543-11588(+)	TcIL3000_BAC13H6_003-2-1uORF	0	NA	2	1	326	45	84	0.0417519	0.0365955	0.112517945	0.50156677	NA	NA	NA	NA	NA	NA	NA	NA	0	0	16	10	0	NA	NA
>tcon_BAC13h6:11460-11541(+)	TcIL3000_BAC13H6_003-3-1uORF	0	NA	3	1	326	81	131	0.0380683	0.0351452	0.20963235	0.62132895	NA	NA	NA	NA	NA	NA	NA	NA	0	0	16	10	0	NA	NA
>tcon_BAC13h6:11484-11541(+)	TcIL3000_BAC13H6_003-3-2uORF	0	NA	3	2	326	57	131	0.043088	0.0428428	0.19288954	0.55657196	NA	NA	NA	NA	NA	NA	NA	NA	0	0	0	0	0	NA	NA
>tcon_BAC13h6:11473-11533(+) # startcodon-overlaps-prev-endcodon	TcIL3000_BAC13H6_003-4-1uORF	0	NA	4	1	326	60	139	0.0762774	0.0840313	0.18099013	0.56987137	NA	NA	NA	NA	NA	NA	NA	NA	0	0	16	10	0	NA	NA
>tcon_BAC13h6:11408-11474(+) # endcodon-overlaps-next-startcodon	TcIL3000_BAC13H6_003-5-1uORF	0	NA	5	1	326	66	198	0.0627779	0.0600981	0.21254133	0.6261533	NA	NA	NA	NA	NA	NA	NA	NA	0	0	16	10	0	NA	NA
>tcon_BAC13h6:11426-11474(+) # endcodon-overlaps-next-startcodon	TcIL3000_BAC13H6_003-5-2uORF	0	NA	5	2	326	48	198	0.06451	0.0630877	0.17027666	0.5572784	NA	NA	NA	NA	NA	NA	NA	NA	0	0	0	0	0	NA	NA
>tcon_BAC13h6:11329-11422(+)	TcIL3000_BAC13H6_003-6-1uORF	0	NA	6	1	326	93	250	0.0391264	0.0374572	0.23761968	0.7319011	NA	NA	NA	NA	NA	NA	NA	NA	0	0	16	10	0	NA	NA
>tcon_BAC13h6:11344-11422(+)	TcIL3000_BAC13H6_003-6-2uORF	0	NA	6	2	326	78	250	0.0442007	0.0414036	0.22257474	0.70488954	NA	NA	NA	NA	NA	NA	NA	NA	0	0	0	0	0	NA	NA
>tcon_BAC13h6:11339-11372(+)	TcIL3000_BAC13H6_003-7-1uORF	0	NA	7	1	326	33	300	0.105434	0.117713	0.15341035	0.46675128	NA	NA	NA	NA	NA	NA	NA	NA	0	0	16	10	0	NA	NA
>tcon_BAC13h6:11325-11361(+)	TcIL3000_BAC13H6_003-8-1uORF	0	NA	8	1	326	36	311	0.0652129	0.0697176	0.17588948	0.51443833	NA	NA	NA	NA	NA	NA	NA	NA	0	0	16	10	0	NA	NA
>tcon_BAC13h6:11209-11224(+) # startcodon-overlaps-prev-endcodon	TcIL3000_BAC13H6_003-9-1uORF	0	NA	9	1	326	15	448	0.126733	0.113087	0.047904585	0.288806	NA	NA	NA	NA	NA	NA	NA	NA	0	0	16	10	0	NA	NA
>tcon_BAC13h6:11171-11210(+) # endcodon-overlaps-next-startcodon	TcIL3000_BAC13H6_003-10-1uORF	0	NA	10	1	326	39	462	0.0557321	0.0610596	0.15611033	0.5949307	NA	NA	NA	NA	NA	NA	NA	NA	0	0	16	10	0	NA	NA
>tcon_BAC13h6:11181-11187(+)	TcIL3000_BAC13H6_003-11-1uORF	0	NA	11	1	326	6	485	0.288798	0.288223	0.01708369	0.07863278	NA	NA	NA	NA	NA	NA	NA	NA	0	0	16	10	0	NA	NA
>tcon_BAC13h6:10625-10847(+)	TcIL3000_BAC13H6_003-12-1uORF	0	NA	12	1	326	222	825	0.0169256	0.0270005	0.22368233	0.69883895	NA	NA	NA	NA	NA	NA	NA	NA	0	0	0	0	0	NA	NA
>tcon_BAC13h6:10832-10847(+)	TcIL3000_BAC13H6_003-12-2uORF	0	NA	12	2	326	15	825	0.199675	0.212831	0.041245703	0.25090918	NA	NA	NA	NA	NA	NA	NA	NA	0	0	16	10	0	NA	NA
>tcon_BAC13h6:10668-10707(+)	TcIL3000_BAC13H6_003-13-1uORF	0	NA	13	1	326	39	965	0.0872393	0.0996737	0.16972755	0.5001494	NA	NA	NA	NA	NA	NA	NA	NA	0	0	0	0	0	NA	NA
>T.congo.pschr.9:1526235-1526736(+)	NA	1	75	NA	NA	327	501	NA	0.0120311	NA	0.7822329	NA	TcIL3000_9_4620-1-2,1526286,1526287,192,TcIL3000_9_4620-1-1,1526261,1526262,256	TcIL3000_9_4620-1-2,1526286,1526287,61,TcIL3000_9_4620-1-1,1526261,1526262,127	TcIL3000_9_4620-1-2,1526235,1526236,23,TcIL3000_9_4620-1-3,1526286,1526287,168,TcIL3000_9_4620-1-1,1526261,1526262,376	TcIL3000_9_4620-1-2,1526286,1526287,191,TcIL3000_9_4620-1-1,1526261,1526262,239	-0.67701	0.324442	-0.851091	1.20366	NA	NA	NA	NA	0	NA	NA
>T.congo.pschr.5:1058250-1059012(+)	NA	1	87	NA	NA	328	762	NA	0.00734398	NA	0.7711609	NA	TcIL3000_5_4120-1-1,1058250,1058251,45	TcIL3000_5_4120-1-1,1058250,1058251,30	TcIL3000_5_4120-1-1,1058250,1058251,172,TcIL3000_5_4120-1-2,1058312,1058313,26	TcIL3000_5_4120-1-1,1058250,1058251,49	NA	NA	NA	NA	NA	NA	NA	NA	0	NA	NA
>T.congo_bin:12997731-12998932(-)	NA	1	115	NA	NA	329	1201	NA	0.00462345	NA	0.8382118	NA	TcIL3000_0_49190-1-1,12998897,12998898,128,TcIL3000_0_49190-1-3,12998908,12998909,37,TcIL3000_0_49190-1-2,12998931,12998932,343	TcIL3000_0_49190-1-1,12998897,12998898,40,TcIL3000_0_49190-1-3,12998908,12998909,22,TcIL3000_0_49190-1-2,12998931,12998932,86	TcIL3000_0_49190-1-1,12998897,12998898,116,TcIL3000_0_49190-1-3,12998908,12998909,60,TcIL3000_0_49190-1-2,12998931,12998932,311	TcIL3000_0_49190-1-1,12998931,12998932,339,TcIL3000_0_49190-1-3,12998908,12998909,53,TcIL3000_0_49190-1-2,12998897,12998898,116	-0.952668	-1.90751	1.34453	1.51565	NA	NA	NA	NA	0	NA	NA
>T.congo.pschr.10:1211846-1212892(+)	NA	1	224	NA	NA	330	1046	NA	0.00372864	NA	0.7762042	NA	TcIL3000_10_4360-1-1,1211894,1211895,62	TcIL3000_10_4360-1-1,1211894,1211895,50	TcIL3000_10_4360-1-2,1211846,1211847,10,TcIL3000_10_4360-1-1,1211894,1211895,167	TcIL3000_10_4360-1-1,1211894,1211895,65	-0.470642	-0.777565	0.0375782	1.21063	NA	NA	NA	NA	0	NA	NA
>T.congo_bin:9511316-9511827(+)	NA	1	67	NA	NA	331	511	NA	0.00582144	NA	0.8067552	NA	TcIL3000_0_36090-1-1,9511316,9511317,27	TcIL3000_0_36090-1-1,9511316,9511317,16	TcIL3000_0_36090-1-1,9511316,9511317,58	TcIL3000_0_36090-1-1,9511316,9511317,21	NA	NA	NA	NA	NA	NA	NA	NA	0	NA	NA
>T.congo.pschr.8:2147152-2149048(+)	NA	1	126	NA	NA	332	1896	NA	0.00860673	NA	0.83077514	NA	0	TcIL3000_8_7720-1-1,2147152,2147153,54	TcIL3000_8_7720-1-1,2147152,2147153,151	TcIL3000_8_7720-1-1,2147152,2147153,28	NA	NA	NA	NA	NA	NA	NA	NA	0	NA	NA
>T.congo.pschr.8:1533943-1535787(-)	NA	1	1193	NA	NA	333	1844	NA	0.00755051	NA	0.7706791	NA	TcIL3000_8_5220-1-2,1534645,1534646,18,TcIL3000_8_5220-1-1,1534606,1534607,38	TcIL3000_8_5220-1-2,1534645,1534646,10,TcIL3000_8_5220-1-1,1534606,1534607,28	TcIL3000_8_5220-1-4,1534606,1534607,88,TcIL3000_8_5220-1-2,1535549,1535550,16,TcIL3000_8_5220-1-3,1534603,1534604,10,TcIL3000_8_5220-1-1,1534645,1534646,44	TcIL3000_8_5220-1-2,1534606,1534607,65,TcIL3000_8_5220-1-3,1534645,1534646,10,TcIL3000_8_5220-1-1,1535549,1535550,11	NA	NA	NA	NA	NA	NA	NA	NA	0	NA	NA
>T.congo.pschr.8:1534647-1534812(-) # startcodon-overlaps-prev-endcodon	TcIL3000_8_5220-1-1uORF	0	NA	1	1	333	165	53	0.0175163	0.0240609	0.23086458	0.7225886	NA	NA	NA	NA	NA	NA	NA	NA	0	0	16	11	0	NA	NA
>T.congo.pschr.8:1534647-1534713(-)	TcIL3000_8_5220-1-2uORF	0	NA	1	2	333	66	53	0.0448703	0.0561991	0.2042889	0.6509009	NA	NA	NA	NA	NA	NA	NA	NA	0	0	0	0	0	NA	NA
>T.congo.pschr.8:1534647-1534653(-)	TcIL3000_8_5220-1-3uORF	0	NA	1	3	333	6	53	0.288798	0.288223	0.01708369	0.07863278	NA	NA	NA	NA	NA	NA	NA	NA	0	0	0	0	0	NA	NA
>T.congo.pschr.8:1534729-1534765(-)	TcIL3000_8_5220-2-1uORF	0	NA	2	1	333	36	135	0.0366346	0.0427749	0.16193034	0.5610351	NA	NA	NA	NA	NA	NA	NA	NA	0	0	16	11	0	NA	NA
>T.congo.pschr.8:1534775-1534796(-)	TcIL3000_8_5220-3-1uORF	0	NA	3	1	333	21	181	0.0871088	0.10321	0.1095506	0.41317013	NA	NA	NA	NA	NA	NA	NA	NA	0	0	16	11	0	NA	NA
>T.congo.pschr.8:1534811-1534907(-) # endcodon-overlaps-next-startcodon	TcIL3000_8_5220-4-1uORF	0	NA	4	1	333	96	217	0.0312365	0.035476	0.21769628	0.65728563	NA	NA	NA	NA	NA	NA	NA	NA	0	0	16	11	0	NA	NA
>T.congo.pschr.8:1534909-1534945(-)	TcIL3000_8_5220-5-1uORF	0	NA	5	1	333	36	315	0.074684	0.080688	0.16323991	0.5710753	NA	NA	NA	NA	NA	NA	NA	NA	0	0	16	11	0	NA	NA
>T.congo.pschr.8:1534909-1534939(-)	TcIL3000_8_5220-5-2uORF	0	NA	5	2	333	30	315	0.0570588	0.0638627	0.13036986	0.5259969	NA	NA	NA	NA	NA	NA	NA	NA	0	0	0	0	0	NA	NA
>T.congo.pschr.8:1534935-1534956(-)	TcIL3000_8_5220-6-1uORF	0	NA	6	1	333	21	341	0.0807639	0.0919799	0.08572822	0.33601344	NA	NA	NA	NA	NA	NA	NA	NA	0	0	16	11	0	NA	NA
>T.congo.pschr.8:1535032-1535101(-)	TcIL3000_8_5220-7-1uORF	0	NA	7	1	333	69	438	0.0668825	0.080771	0.18896632	0.6507487	NA	NA	NA	NA	NA	NA	NA	NA	0	0	16	11	0	NA	NA
>T.congo.pschr.8:1535032-1535092(-)	TcIL3000_8_5220-7-2uORF	0	NA	7	2	333	60	438	0.0630552	0.0779129	0.16991997	0.6425883	NA	NA	NA	NA	NA	NA	NA	NA	0	0	0	0	0	NA	NA
>T.congo.pschr.8:1535097-1535205(-)	TcIL3000_8_5220-8-1uORF	0	NA	8	1	333	108	503	0.0464947	0.0545023	0.17351829	0.6033498	NA	NA	NA	NA	NA	NA	NA	NA	0	0	16	11	0	NA	NA
>T.congo.pschr.8:1535104-1535239(-)	TcIL3000_8_5220-9-1uORF	0	NA	9	1	333	135	510	0.0270326	0.0298558	0.18083665	0.7011969	NA	NA	NA	NA	NA	NA	NA	NA	0	0	16	11	0	NA	NA
>T.congo.pschr.8:1535174-1535300(-)	TcIL3000_8_5220-10-1uORF	0	NA	10	1	333	126	580	0.0151737	0.0198445	0.21458326	0.71542925	NA	NA	NA	NA	NA	NA	NA	NA	0	0	16	11	0	NA	NA
>T.congo.pschr.8:1535174-1535276(-)	TcIL3000_8_5220-10-2uORF	0	NA	10	2	333	102	580	0.0240913	0.0272898	0.19228245	0.6888657	NA	NA	NA	NA	NA	NA	NA	NA	0	0	0	0	0	NA	NA
>T.congo.pschr.8:1535286-1535403(-)	TcIL3000_8_5220-11-1uORF	0	NA	11	1	333	117	692	0.014854	0.0169199	0.19840874	0.69696504	NA	NA	NA	NA	NA	NA	NA	NA	0	0	16	11	0	NA	NA
>T.congo.pschr.8:1535296-1535443(-)	TcIL3000_8_5220-12-1uORF	0	NA	12	1	333	147	702	0.0196288	0.0195066	0.2138224	0.70601124	NA	NA	NA	NA	NA	NA	NA	NA	0	0	16	11	0	NA	NA
>T.congo.pschr.8:1535296-1535353(-)	TcIL3000_8_5220-12-2uORF	0	NA	12	2	333	57	702	0.0607012	0.0634164	0.1715369	0.57920986	NA	NA	NA	NA	NA	NA	NA	NA	0	0	0	0	0	NA	NA
>T.congo.pschr.8:1535444-1535672(-)	TcIL3000_8_5220-13-1uORF	0	NA	13	1	333	228	850	0.00927103	0.0158925	0.23773932	0.7841497	NA	NA	NA	NA	NA	NA	NA	NA	0	0	0	0	0	NA	NA
>T.congo.pschr.8:1535444-1535612(-)	TcIL3000_8_5220-13-2uORF	0	NA	13	2	333	168	850	0.0115615	0.0188212	0.22626734	0.75872236	NA	NA	NA	NA	NA	NA	NA	NA	0	0	0	0	0	NA	NA
>T.congo.pschr.8:1535444-1535588(-)	TcIL3000_8_5220-13-3uORF	0	NA	13	3	333	144	850	0.0183365	0.0258768	0.21623687	0.7534871	NA	NA	NA	NA	NA	NA	NA	NA	0	0	0	0	0	NA	NA
>T.congo.pschr.8:1535616-1535622(-)	TcIL3000_8_5220-14-1uORF	0	NA	14	1	333	6	1022	0.288798	0.288223	0.0034167378	0.04673599	NA	NA	NA	NA	NA	NA	NA	NA	0	0	0	0	0	NA	NA
>T.congo.pschr.8:1535638-1535653(-)	TcIL3000_8_5220-15-1uORF	0	NA	15	1	333	15	1044	0.122022	0.126984	0.05581167	0.24547073	NA	NA	NA	NA	NA	NA	NA	NA	0	0	0	0	0	NA	NA
>T.congo.pschr.8:1535672-1535702(-)	TcIL3000_8_5220-16-1uORF	0	NA	16	1	333	30	1078	0.0699944	0.0710812	0.115584396	0.42834857	NA	NA	NA	NA	NA	NA	NA	NA	0	0	0	0	0	NA	NA
>T.congo.pschr.8:1535742-1535775(-)	TcIL3000_8_5220-17-1uORF	0	NA	17	1	333	33	1148	0.0521267	0.0611307	0.17361745	0.50047255	NA	NA	NA	NA	NA	NA	NA	NA	0	0	0	0	0	NA	NA
>T.congo.pschr.8:1535758-1535779(-)	TcIL3000_8_5220-18-1uORF	0	NA	18	1	333	21	1164	0.135022	0.142314	0.108662836	0.3663823	NA	NA	NA	NA	NA	NA	NA	NA	0	0	0	0	0	NA	NA
>T.congo.pschr.3:123310-123876(+)	NA	1	11	NA	NA	334	566	NA	0.00616064	NA	0.8263178	NA	TcIL3000_3_370-1-1,123310,123311,35	TcIL3000_3_370-1-1,123310,123311,50	TcIL3000_3_370-1-1,123310,123311,130	TcIL3000_3_370-1-1,123310,123311,58	NA	NA	NA	NA	NA	NA	NA	NA	0	NA	NA
>T.congo.pschr.10:3743914-3746577(+)	NA	1	14	NA	NA	335	2663	NA	0.00267839	NA	0.7971064	NA	TcIL3000_10_13650-1-1,3743922,3743923,31	0	TcIL3000_10_13650-1-2,3743914,3743915,27,TcIL3000_10_13650-1-1,3743922,3743923,58	TcIL3000_10_13650-1-2,3743914,3743915,13,TcIL3000_10_13650-1-1,3743922,3743923,41	NA	NA	NA	NA	NA	NA	NA	NA	0	NA	NA
>T.congo.pschr.2:625937-635517(+)	NA	1	82	NA	NA	336	9580	NA	0.00250713	NA	0.8203987	NA	TcIL3000_2_1380-1-2,625937,625938,28,TcIL3000_2_1380-1-1,625945,625946,22	TcIL3000_2_1380-1-2,625937,625938,30,TcIL3000_2_1380-1-1,625945,625946,16	TcIL3000_2_1380-1-2,625937,625938,85,TcIL3000_2_1380-1-1,625945,625946,67	TcIL3000_2_1380-1-2,625937,625938,33,TcIL3000_2_1380-1-1,625945,625946,25	-0.633329	0.60544	0.109423	-0.0815339	NA	NA	NA	NA	0	NA	NA
>T.congo.pschr.3:375318-376432(-)	NA	1	169	NA	NA	337	1114	NA	0.00288173	NA	0.8196032	NA	TcIL3000_3_1070-1-1,376431,376432,38	TcIL3000_3_1070-1-1,376431,376432,51	TcIL3000_3_1070-1-1,376431,376432,101	TcIL3000_3_1070-1-1,376431,376432,27	NA	NA	NA	NA	NA	NA	NA	NA	0	NA	NA
>T.congo.pschr.3:376328-376376(-)	TcIL3000_3_1070-1-1uORF	0	NA	1	1	337	48	65	0.0644489	0.0670545	0.1650241	0.5575339	NA	NA	NA	NA	NA	NA	NA	NA	38	51	101	27	0	NA	NA
>T.congo.pschr.11:2318752-2320355(-)	NA	1	46	NA	NA	338	1603	NA	0.00953827	NA	0.8256634	NA	TcIL3000_11_8410-1-1,2320354,2320355,19	TcIL3000_11_8410-1-1,2320354,2320355,22	TcIL3000_11_8410-1-1,2320354,2320355,87	TcIL3000_11_8410-1-1,2320354,2320355,30	NA	NA	NA	NA	NA	NA	NA	NA	0	NA	NA
>T.congo_bin:1734641-1736123(-)	NA	1	129	NA	NA	339	1482	NA	0.00230435	NA	0.7899864	NA	TcIL3000_0_06660-1-1,1736122,1736123,44	TcIL3000_0_06660-1-1,1736122,1736123,27	TcIL3000_0_06660-1-1,1736122,1736123,126	TcIL3000_0_06660-1-1,1736122,1736123,65	NA	NA	NA	NA	NA	NA	NA	NA	0	NA	NA
>T.congo.pschr.10:1499247-1501887(-)	NA	1	774	NA	NA	340	2640	NA	0.00256931	NA	0.81564945	NA	TcIL3000_10_5390-1-1,1501190,1501191,52	TcIL3000_10_5390-1-1,1501190,1501191,61	TcIL3000_10_5390-1-1,1501717,1501718,11,TcIL3000_10_5390-1-2,1501190,1501191,131	TcIL3000_10_5390-1-1,1501717,1501718,10,TcIL3000_10_5390-1-2,1501190,1501191,64	NA	NA	NA	NA	NA	NA	NA	NA	0	NA	NA
>T.congo.pschr.10:1501162-1501264(-)	TcIL3000_10_5390-1-1uORF	0	NA	1	1	340	102	49	0.0274854	0.030617	0.213174	0.6497954	NA	NA	NA	NA	NA	NA	NA	NA	0	0	11	10	0	NA	NA
>T.congo.pschr.10:1501162-1501210(-)	TcIL3000_10_5390-1-2uORF	0	NA	1	2	340	48	49	0.0424836	0.0404022	0.17436688	0.5609932	NA	NA	NA	NA	NA	NA	NA	NA	0	0	0	0	0	NA	NA
>T.congo.pschr.10:1501162-1501198(-)	TcIL3000_10_5390-1-3uORF	0	NA	1	3	340	36	49	0.0290715	0.0263706	0.14088432	0.50345325	NA	NA	NA	NA	NA	NA	NA	NA	0	0	0	0	0	NA	NA
>T.congo.pschr.10:1501206-1501221(-)	TcIL3000_10_5390-2-1uORF	0	NA	2	1	340	15	93	0.155157	0.154094	0.09457293	0.3241435	NA	NA	NA	NA	NA	NA	NA	NA	0	0	11	10	0	NA	NA
>T.congo.pschr.10:1501248-1501275(-)	TcIL3000_10_5390-3-1uORF	0	NA	3	1	340	27	135	0.0554005	0.0702631	0.13676271	0.45499995	NA	NA	NA	NA	NA	NA	NA	NA	0	0	11	10	0	NA	NA
>T.congo.pschr.10:1501383-1501482(-) # startcodon-overlaps-prev-endcodon	TcIL3000_10_5390-4-1uORF	0	NA	4	1	340	99	270	0.0458497	0.0523724	0.22639574	0.6747851	NA	NA	NA	NA	NA	NA	NA	NA	0	0	11	10	0	NA	NA
>T.congo.pschr.10:1501456-1501555(-)	TcIL3000_10_5390-5-1uORF	0	NA	5	1	340	99	343	0.0319219	0.0347522	0.22519691	0.7371395	NA	NA	NA	NA	NA	NA	NA	NA	0	0	11	10	0	NA	NA
>T.congo.pschr.10:1501456-1501546(-)	TcIL3000_10_5390-5-2uORF	0	NA	5	2	340	90	343	0.0323798	0.0353939	0.21260718	0.7174023	NA	NA	NA	NA	NA	NA	NA	NA	0	0	0	0	0	NA	NA
>T.congo.pschr.10:1501456-1501504(-)	TcIL3000_10_5390-5-3uORF	0	NA	5	3	340	48	343	0.0443879	0.0464962	0.17374268	0.63821894	NA	NA	NA	NA	NA	NA	NA	NA	0	0	0	0	0	NA	NA
>T.congo.pschr.10:1501456-1501489(-)	TcIL3000_10_5390-5-4uORF	0	NA	5	4	340	33	343	0.0745047	0.0824721	0.13231231	0.548651	NA	NA	NA	NA	NA	NA	NA	NA	0	0	0	0	0	NA	NA
>T.congo.pschr.10:1501481-1501535(-) # endcodon-overlaps-next-startcodon	TcIL3000_10_5390-6-1uORF	0	NA	6	1	340	54	368	0.0639311	0.0796518	0.17383905	0.59914124	NA	NA	NA	NA	NA	NA	NA	NA	0	0	11	10	0	NA	NA
>T.congo.pschr.10:1501551-1501656(-)	TcIL3000_10_5390-7-1uORF	0	NA	7	1	340	105	438	0.0315336	0.0372646	0.21082532	0.695405	NA	NA	NA	NA	NA	NA	NA	NA	0	0	11	10	0	NA	NA
>T.congo.pschr.10:1501579-1501672(-)	TcIL3000_10_5390-8-1uORF	0	NA	8	1	340	93	466	0.0341734	0.03937	0.2016439	0.6627568	NA	NA	NA	NA	NA	NA	NA	NA	0	0	11	10	0	NA	NA
>T.congo.pschr.10:1501643-1501649(-)	TcIL3000_10_5390-9-1uORF	0	NA	9	1	340	6	530	0.288798	0.288223	0.01708369	0.07863278	NA	NA	NA	NA	NA	NA	NA	NA	0	0	11	10	0	NA	NA
>T.congo.pschr.10:1501709-1501772(-)	TcIL3000_10_5390-10-1uORF	0	NA	10	1	340	63	596	0.0732247	0.088174	0.22800115	0.6397761	NA	NA	NA	NA	NA	NA	NA	NA	0	0	0	0	0	NA	NA
>T.congo.pschr.10:1501783-1501813(-)	TcIL3000_10_5390-11-1uORF	0	NA	11	1	340	30	670	0.0986795	0.0971152	0.09874724	0.41607466	NA	NA	NA	NA	NA	NA	NA	NA	0	0	0	0	0	NA	NA
>T.congo.pschr.10:1501793-1501829(-)	TcIL3000_10_5390-12-1uORF	0	NA	12	1	340	36	680	0.057658	0.0546847	0.10874594	0.49770224	NA	NA	NA	NA	NA	NA	NA	NA	0	0	0	0	0	NA	NA
>T.congo.pschr.3:882691-886224(+)	NA	1	59	NA	NA	341	3533	NA	0.00233952	NA	0.8135397	NA	TcIL3000_3_2250-1-2,882691,882692,40,TcIL3000_3_2250-1-1,882733,882734,10	TcIL3000_3_2250-1-2,882733,882734,36,TcIL3000_3_2250-1-1,882691,882692,46	TcIL3000_3_2250-1-2,882733,882734,74,TcIL3000_3_2250-1-1,882691,882692,125	TcIL3000_3_2250-1-2,882691,882692,35,TcIL3000_3_2250-1-1,882733,882734,31	NA	NA	NA	NA	NA	NA	NA	NA	0	NA	NA
>T.congo.pschr.3:882719-882827(+) # endcodon-in-cds	TcIL3000_3_2250-1-1uORF	0	NA	1	1	341	108	-77	0.0212791	0.0229718	0.21102533	0.68778294	NA	NA	NA	NA	NA	NA	NA	NA	40	46	125	35	0	NA	NA
>T.congo.pschr.3:882694-882811(+) # endcodon-in-cds	TcIL3000_3_2250-2-1uORF	0	NA	2	1	341	117	-61	0.00889583	0.0109799	0.21182702	0.7077195	NA	NA	NA	NA	NA	NA	NA	NA	40	46	125	35	0	NA	NA
>T.congo_bin:1462610-1466829(+)	NA	1	25	NA	NA	342	4219	NA	0.000960471	NA	0.8056585	NA	TcIL3000_0_05660-1-1,1462610,1462611,14	TcIL3000_0_05660-1-1,1462610,1462611,17	TcIL3000_0_05660-1-1,1462610,1462611,48	TcIL3000_0_05660-1-1,1462610,1462611,20	NA	NA	NA	NA	NA	NA	NA	NA	0	NA	NA
>T.congo_bin:8744545-8745476(+)	NA	1	274	NA	NA	343	931	NA	0.0282342	NA	0.7956204	NA	0	0	0	0	NA	NA	NA	NA	NA	NA	NA	NA	0	NA	NA
>T.congo_bin:8744808-8744835(+) # endcodon-in-cds	TcIL3000_0_33320-1-1uORF	0	NA	1	1	343	27	-16	0.10352	0.102652	0.09729499	0.38130245	NA	NA	NA	NA	NA	NA	NA	NA	14	17	48	20	0	NA	NA
>T.congo_bin:8744685-8744727(+)	TcIL3000_0_33320-2-1uORF	0	NA	2	1	343	42	92	0.0694699	0.076379	0.1458294	0.49524757	NA	NA	NA	NA	NA	NA	NA	NA	14	17	48	20	0	NA	NA
>T.congo_bin:8744655-8744676(+)	TcIL3000_0_33320-3-1uORF	0	NA	3	1	343	21	143	0.0846805	0.0763911	0.06378331	0.34021088	NA	NA	NA	NA	NA	NA	NA	NA	14	17	48	20	0	NA	NA
>T.congo.pschr.6:725918-726709(+)	NA	1	119	NA	NA	344	791	NA	0.00635814	NA	0.7919437	NA	TcIL3000_6_2580-1-1,725979,725980,41	TcIL3000_6_2580-1-1,725979,725980,44	TcIL3000_6_2580-1-1,725979,725980,154,TcIL3000_6_2580-1-2,725918,725919,10	TcIL3000_6_2580-1-1,725979,725980,50	NA	NA	NA	NA	NA	NA	NA	NA	0	NA	NA
>T.congo.pschr.11:3103182-3106336(+)	NA	1	19	NA	NA	345	3154	NA	0.00479089	NA	0.8002607	NA	TcIL3000_11_11930-1-1,3103182,3103183,19	TcIL3000_11_11930-1-1,3103182,3103183,30	TcIL3000_11_11930-1-1,3103182,3103183,86	TcIL3000_11_11930-1-1,3103182,3103183,26	NA	NA	NA	NA	NA	NA	NA	NA	0	NA	NA
>T.congo_bin:670611-672104(-)	NA	1	41	NA	NA	346	1493	NA	0.00124518	NA	0.78310525	NA	TcIL3000_0_02600-1-1,672103,672104,17	TcIL3000_0_02600-1-1,672103,672104,31	TcIL3000_0_02600-1-1,672103,672104,51	TcIL3000_0_02600-1-1,672103,672104,13	NA	NA	NA	NA	NA	NA	NA	NA	0	NA	NA
>T.congo_bin:6691741-6694338(+)	NA	1	1427	NA	NA	347	2597	NA	0.00345692	NA	0.8132158	NA	0	0	0	0	NA	NA	NA	NA	NA	NA	NA	NA	0	2	TcIL3000_0_25790,TcIL3000_0_25750
>T.congo_bin:6693079-6693100(+)	TcIL3000_0_25750-1-1uORF	0	NA	1	1	347	21	68	0.117426	0.105949	0.12166482	0.40410927	NA	NA	NA	NA	NA	NA	NA	NA	17	31	51	13	0	NA	NA
>T.congo_bin:6692775-6693087(+)	TcIL3000_0_25750-2-1uORF	0	NA	2	1	347	312	81	0.0143127	0.0123995	0.23794933	0.8168208	NA	NA	NA	NA	NA	NA	NA	NA	17	31	51	13	0	NA	NA
>T.congo_bin:6693003-6693087(+)	TcIL3000_0_25750-2-2uORF	0	NA	2	2	347	84	81	0.0516807	0.0494822	0.19642513	0.69209754	NA	NA	NA	NA	NA	NA	NA	NA	0	0	0	0	0	NA	NA
>T.congo_bin:6692785-6692812(+)	TcIL3000_0_25750-3-1uORF	0	NA	3	1	347	27	356	0.118374	0.128962	0.14081593	0.45833105	NA	NA	NA	NA	NA	NA	NA	NA	17	31	51	13	0	NA	NA
>T.congo_bin:6692698-6692779(+)	TcIL3000_0_25750-4-1uORF	0	NA	4	1	347	81	389	0.0330097	0.0389996	0.20740747	0.64803314	NA	NA	NA	NA	NA	NA	NA	NA	17	31	51	13	0	NA	NA
>T.congo_bin:6692710-6692779(+)	TcIL3000_0_25750-4-2uORF	0	NA	4	2	347	69	389	0.0358579	0.0407113	0.18621159	0.6148226	NA	NA	NA	NA	NA	NA	NA	NA	0	0	0	0	0	NA	NA
>T.congo_bin:6692626-6692680(+)	TcIL3000_0_25750-5-1uORF	0	NA	5	1	347	54	488	0.0702205	0.0635385	0.22033532	0.64883494	NA	NA	NA	NA	NA	NA	NA	NA	17	31	51	13	0	NA	NA
>T.congo_bin:6692656-6692680(+)	TcIL3000_0_25750-5-2uORF	0	NA	5	2	347	24	488	0.16215	0.156606	0.15558347	0.44646442	NA	NA	NA	NA	NA	NA	NA	NA	0	0	0	0	0	NA	NA
>T.congo_bin:6692659-6692680(+) # startcodon-overlaps-prev-endcodon	TcIL3000_0_25750-5-3uORF	0	NA	5	3	347	21	488	0.149599	0.143545	0.119269565	0.39788392	NA	NA	NA	NA	NA	NA	NA	NA	0	0	0	0	0	NA	NA
>T.congo_bin:6692351-6692660(+) # endcodon-overlaps-next-startcodon	TcIL3000_0_25750-6-1uORF	0	NA	6	1	347	309	508	0.0213306	0.0156353	0.25600678	0.8154318	NA	NA	NA	NA	NA	NA	NA	NA	17	31	51	13	0	NA	NA
>T.congo_bin:6692402-6692660(+) # endcodon-overlaps-next-startcodon	TcIL3000_0_25750-6-2uORF	0	NA	6	2	347	258	508	0.0246656	0.0193745	0.250969	0.8037986	NA	NA	NA	NA	NA	NA	NA	NA	0	0	0	0	0	NA	NA
>T.congo_bin:6692453-6692660(+) # endcodon-overlaps-next-startcodon	TcIL3000_0_25750-6-3uORF	0	NA	6	3	347	207	508	0.0276119	0.0221216	0.24545799	0.79269195	NA	NA	NA	NA	NA	NA	NA	NA	0	0	0	0	0	NA	NA
>T.congo_bin:6692465-6692660(+) # endcodon-overlaps-next-startcodon	TcIL3000_0_25750-6-4uORF	0	NA	6	4	347	195	508	0.0278921	0.0216704	0.2380419	0.78742933	NA	NA	NA	NA	NA	NA	NA	NA	0	0	0	0	0	NA	NA
>T.congo_bin:6692474-6692660(+) # startcodon-overlaps-prev-endcodon, endcodon-overlaps-next-startcodon	TcIL3000_0_25750-6-5uORF	0	NA	6	5	347	186	508	0.0280991	0.0217737	0.23147134	0.7800611	NA	NA	NA	NA	NA	NA	NA	NA	0	0	0	0	0	NA	NA
>T.congo_bin:6692600-6692660(+) # endcodon-overlaps-next-startcodon	TcIL3000_0_25750-6-6uORF	0	NA	6	6	347	60	508	0.0252483	0.0262118	0.17970681	0.5928204	NA	NA	NA	NA	NA	NA	NA	NA	0	0	0	0	0	NA	NA
>T.congo_bin:6692526-6692586(+)	TcIL3000_0_25750-7-1uORF	0	NA	7	1	347	60	582	0.0674558	0.0749681	0.19500339	0.6575354	NA	NA	NA	NA	NA	NA	NA	NA	17	31	51	13	0	NA	NA
>T.congo_bin:6692568-6692586(+)	TcIL3000_0_25750-7-2uORF	0	NA	7	2	347	18	582	0.157	0.167667	0.1031492	0.374724	NA	NA	NA	NA	NA	NA	NA	NA	0	0	0	0	0	NA	NA
>T.congo_bin:6692506-6692545(+)	TcIL3000_0_25750-8-1uORF	0	NA	8	1	347	39	623	0.0986233	0.0988007	0.11654701	0.43261096	NA	NA	NA	NA	NA	NA	NA	NA	17	31	51	13	0	NA	NA
>T.congo_bin:6692439-6692475(+) # endcodon-overlaps-next-startcodon	TcIL3000_0_25750-9-1uORF	0	NA	9	1	347	36	693	0.0434794	0.0411119	0.16125384	0.53977025	NA	NA	NA	NA	NA	NA	NA	NA	17	31	51	13	0	NA	NA
>T.congo_bin:6692385-6692433(+)	TcIL3000_0_25750-10-1uORF	0	NA	10	1	347	48	735	0.0546474	0.0581086	0.22311768	0.626234	NA	NA	NA	NA	NA	NA	NA	NA	17	31	51	13	0	NA	NA
>T.congo_bin:6692409-6692433(+)	TcIL3000_0_25750-10-2uORF	0	NA	10	2	347	24	735	0.125955	0.127469	0.14761406	0.43062007	NA	NA	NA	NA	NA	NA	NA	NA	0	0	0	0	0	NA	NA
>T.congo_bin:6692424-6692433(+)	TcIL3000_0_25750-10-3uORF	0	NA	10	3	347	9	735	0.198688	0.204544	0.04773101	0.17176703	NA	NA	NA	NA	NA	NA	NA	NA	0	0	0	0	0	NA	NA
>T.congo_bin:6692310-6692355(+)	TcIL3000_0_25750-11-1uORF	0	NA	11	1	347	45	813	0.0486939	0.0560511	0.14504147	0.5154145	NA	NA	NA	NA	NA	NA	NA	NA	17	31	51	13	0	NA	NA
>T.congo_bin:6692286-6692298(+)	TcIL3000_0_25750-12-1uORF	0	NA	12	1	347	12	870	0.175673	0.185615	0.07643821	0.27733928	NA	NA	NA	NA	NA	NA	NA	NA	17	31	51	13	0	NA	NA
>T.congo_bin:6691976-6692273(+) # startcodon-overlaps-prev-endcodon	TcIL3000_0_25750-13-1uORF	0	NA	13	1	347	297	895	0.0100736	0.0107674	0.24330923	0.79047394	NA	NA	NA	NA	NA	NA	NA	NA	17	31	51	13	0	NA	NA
>T.congo_bin:6692024-6692273(+)	TcIL3000_0_25750-13-2uORF	0	NA	13	2	347	249	895	0.0113384	0.011448	0.24409358	0.7772839	NA	NA	NA	NA	NA	NA	NA	NA	0	0	0	0	0	NA	NA
>T.congo_bin:6692066-6692273(+)	TcIL3000_0_25750-13-3uORF	0	NA	13	3	347	207	895	0.011323	0.00979586	0.2325681	0.7602192	NA	NA	NA	NA	NA	NA	NA	NA	0	0	0	0	0	NA	NA
>T.congo_bin:6692126-6692273(+)	TcIL3000_0_25750-13-4uORF	0	NA	13	4	347	147	895	0.0125489	0.00998466	0.20779568	0.710625	NA	NA	NA	NA	NA	NA	NA	NA	0	0	0	0	0	NA	NA
>T.congo_bin:6692192-6692273(+)	TcIL3000_0_25750-13-5uORF	0	NA	13	5	347	81	895	0.0275188	0.0233172	0.17655301	0.66237164	NA	NA	NA	NA	NA	NA	NA	NA	0	0	0	0	0	NA	NA
>T.congo_bin:6692224-6692269(+)	TcIL3000_0_25750-14-1uORF	0	NA	14	1	347	45	899	0.0511066	0.0597151	0.18061647	0.60488224	NA	NA	NA	NA	NA	NA	NA	NA	17	31	51	13	0	NA	NA
>T.congo_bin:6692172-6692196(+)	TcIL3000_0_25750-15-1uORF	0	NA	15	1	347	24	972	0.0919787	0.0927954	0.12304521	0.3595576	NA	NA	NA	NA	NA	NA	NA	NA	17	31	51	13	0	NA	NA
>T.congo_bin:6692106-6692130(+)	TcIL3000_0_25750-16-1uORF	0	NA	16	1	347	24	1038	0.0660065	0.0721701	0.11388282	0.36014134	NA	NA	NA	NA	NA	NA	NA	NA	17	31	51	13	0	NA	NA
>T.congo_bin:6691984-6692002(+)	TcIL3000_0_25750-17-1uORF	0	NA	17	1	347	18	1166	0.163892	0.159233	0.08539799	0.36257023	NA	NA	NA	NA	NA	NA	NA	NA	17	31	51	13	0	NA	NA
>T.congo_bin:6691914-6691977(+) # endcodon-overlaps-next-startcodon	TcIL3000_0_25750-18-1uORF	0	NA	18	1	347	63	1191	0.0266363	0.0286788	0.19199388	0.6571085	NA	NA	NA	NA	NA	NA	NA	NA	17	31	51	13	0	NA	NA
>T.congo_bin:6691968-6691977(+) # endcodon-overlaps-next-startcodon	TcIL3000_0_25750-18-2uORF	0	NA	18	2	347	9	1191	0.228827	0.24418	0.050593726	0.18221585	NA	NA	NA	NA	NA	NA	NA	NA	0	0	0	0	0	NA	NA
>T.congo_bin:6691812-6691896(+)	TcIL3000_0_25750-19-1uORF	0	NA	19	1	347	84	1272	0.107601	0.117162	0.17554815	0.67292327	NA	NA	NA	NA	NA	NA	NA	NA	17	31	51	13	0	NA	NA
>T.congo.pschr.7:286513-290211(+)	NA	1	248	NA	NA	348	3698	NA	0.0023121	NA	0.79780376	NA	TcIL3000_7_840-1-1,286513,286514,39	TcIL3000_7_840-1-1,286513,286514,22	TcIL3000_7_840-1-1,286513,286514,45	TcIL3000_7_840-1-1,286513,286514,41	-0.552315	-0.777997	0.528755	0.801557	NA	NA	NA	NA	0	NA	NA
>T.congo.pschr.11:989065-990910(+)	NA	1	924	NA	NA	349	1845	NA	0.00475451	NA	0.8092768	NA	TcIL3000_11_3150-1-2,989841,989842,22,TcIL3000_11_3150-1-1,989065,989066,45	TcIL3000_11_3150-1-2,989841,989842,18,TcIL3000_11_3150-1-1,989065,989066,61	TcIL3000_11_3150-1-3,989841,989842,47,TcIL3000_11_3150-1-2,989065,989066,188,TcIL3000_11_3150-1-1,989790,989791,14	TcIL3000_11_3150-1-2,989841,989842,37,TcIL3000_11_3150-1-1,989065,989066,29	NA	NA	NA	NA	NA	NA	NA	NA	0	NA	NA
>T.congo.pschr.11:989735-989996(+) # endcodon-in-cds	TcIL3000_11_3150-1-1uORF	0	NA	1	1	349	261	-7	0.0145666	0.0206807	0.23060934	0.7752305	NA	NA	NA	NA	NA	NA	NA	NA	45	61	188	29	0	NA	NA
>T.congo.pschr.11:989843-989996(+) # endcodon-in-cds	TcIL3000_11_3150-1-2uORF	0	NA	1	2	349	153	-7	0.0160003	0.016556	0.22551161	0.77613884	NA	NA	NA	NA	NA	NA	NA	NA	0	0	0	0	0	NA	NA
>T.congo.pschr.11:989873-989996(+) # endcodon-in-cds	TcIL3000_11_3150-1-3uORF	0	NA	1	3	349	123	-7	0.0193381	0.0199927	0.21418802	0.7552788	NA	NA	NA	NA	NA	NA	NA	NA	0	0	0	0	0	NA	NA
>T.congo.pschr.11:989903-989996(+) # endcodon-in-cds	TcIL3000_11_3150-1-4uORF	0	NA	1	4	349	93	-7	0.0176171	0.0200037	0.19553477	0.72272915	NA	NA	NA	NA	NA	NA	NA	NA	0	0	0	0	0	NA	NA
>T.congo.pschr.11:989969-989996(+) # endcodon-in-cds	TcIL3000_11_3150-1-5uORF	0	NA	1	5	349	27	-7	0.114646	0.116541	0.13440816	0.48925385	NA	NA	NA	NA	NA	NA	NA	NA	0	0	0	0	0	NA	NA
>T.congo.pschr.11:989899-989923(+)	TcIL3000_11_3150-2-1uORF	0	NA	2	1	349	24	66	0.180869	0.177258	0.13304037	0.44380128	NA	NA	NA	NA	NA	NA	NA	NA	67	79	235	66	0	NA	NA
>T.congo.pschr.11:989647-989788(+)	TcIL3000_11_3150-3-1uORF	0	NA	3	1	349	141	201	0.0311219	0.033044	0.22805135	0.7241828	NA	NA	NA	NA	NA	NA	NA	NA	45	61	188	29	0	NA	NA
>T.congo.pschr.11:989764-989788(+)	TcIL3000_11_3150-3-2uORF	0	NA	3	2	349	24	201	0.0954351	0.100041	0.1335867	0.4388847	NA	NA	NA	NA	NA	NA	NA	NA	0	0	0	0	0	NA	NA
>T.congo.pschr.11:989637-989709(+)	TcIL3000_11_3150-4-1uORF	0	NA	4	1	349	72	280	0.0496189	0.0623927	0.20754953	0.61700726	NA	NA	NA	NA	NA	NA	NA	NA	45	61	188	29	0	NA	NA
>T.congo.pschr.11:989697-989709(+)	TcIL3000_11_3150-4-2uORF	0	NA	4	2	349	12	280	0.184752	0.190713	0.0704347	0.25334796	NA	NA	NA	NA	NA	NA	NA	NA	0	0	0	0	0	NA	NA
>T.congo.pschr.11:989599-989623(+)	TcIL3000_11_3150-5-1uORF	0	NA	5	1	349	24	366	0.258075	0.249931	0.08966321	0.39555633	NA	NA	NA	NA	NA	NA	NA	NA	45	61	188	29	0	NA	NA
>T.congo.pschr.11:989560-989584(+)	TcIL3000_11_3150-6-1uORF	0	NA	6	1	349	24	405	0.100381	0.108444	0.12896486	0.46603101	NA	NA	NA	NA	NA	NA	NA	NA	45	61	188	29	0	NA	NA
>T.congo.pschr.11:989427-989526(+)	TcIL3000_11_3150-7-1uORF	0	NA	7	1	349	99	463	0.0383982	0.041813	0.18812415	0.64100146	NA	NA	NA	NA	NA	NA	NA	NA	45	61	188	29	0	NA	NA
>T.congo.pschr.11:989309-989390(+)	TcIL3000_11_3150-8-1uORF	0	NA	8	1	349	81	599	0.035616	0.039148	0.22203231	0.6646961	NA	NA	NA	NA	NA	NA	NA	NA	45	61	188	29	0	NA	NA
>T.congo.pschr.11:989372-989390(+)	TcIL3000_11_3150-8-2uORF	0	NA	8	2	349	18	599	0.130295	0.14033	0.12258253	0.38167644	NA	NA	NA	NA	NA	NA	NA	NA	0	0	0	0	0	NA	NA
>T.congo.pschr.11:989241-989274(+)	TcIL3000_11_3150-9-1uORF	0	NA	9	1	349	33	715	0.0689209	0.0680982	0.15960582	0.4908819	NA	NA	NA	NA	NA	NA	NA	NA	45	61	188	29	0	NA	NA
>T.congo.pschr.11:989140-989176(+)	TcIL3000_11_3150-10-1uORF	0	NA	10	1	349	36	813	0.0848983	0.0924081	0.16823685	0.5892281	NA	NA	NA	NA	NA	NA	NA	NA	45	61	188	29	0	NA	NA
>T.congo.pschr.11:989123-989147(+)	TcIL3000_11_3150-11-1uORF	0	NA	11	1	349	24	842	0.150408	0.160165	0.1496309	0.4752893	NA	NA	NA	NA	NA	NA	NA	NA	45	61	188	29	0	NA	NA
>T.congo.pschr.11:989135-989147(+)	TcIL3000_11_3150-11-2uORF	0	NA	11	2	349	12	842	0.187712	0.197909	0.06767506	0.27375486	NA	NA	NA	NA	NA	NA	NA	NA	0	0	0	0	0	NA	NA
>T.congo.pschr.11:2916455-2919324(+)	NA	1	112	NA	NA	350	2869	NA	0.00129776	NA	0.80074984	NA	TcIL3000_11_11250-1-1,2916455,2916456,36	TcIL3000_11_11250-1-1,2916455,2916456,29	TcIL3000_11_11250-1-1,2916552,2916553,10,TcIL3000_11_11250-1-2,2916455,2916456,63	TcIL3000_11_11250-1-1,2916455,2916456,44	-0.0453335	-1.19731	-0.383087	1.62573	NA	NA	NA	NA	0	NA	NA
>T.congo_bin:616560-617962(+)	NA	1	40	NA	NA	351	1402	NA	0.0372803	NA	0.80708605	NA	TcIL3000_0_02370-1-1,616560,616561,141,TcIL3000_0_02370-1-2,616563,616564,21	TcIL3000_0_02370-1-1,616560,616561,305,TcIL3000_0_02370-1-2,616563,616564,44	TcIL3000_0_02370-1-1,616560,616561,6940,TcIL3000_0_02370-1-2,616563,616564,1287	TcIL3000_0_02370-1-1,616560,616561,292,TcIL3000_0_02370-1-2,616563,616564,56	0.519862	0.0061323	3.34291	-3.86891	NA	NA	NA	NA	0	NA	NA
>T.congo.pschr.11:88964-89685(-)	NA	1	88	NA	NA	352	721	NA	0.0312768	NA	0.8309182	NA	TcIL3000_11_470-1-1,89684,89685,246	TcIL3000_11_470-1-1,89684,89685,203	TcIL3000_11_470-1-1,89587,89588,18,TcIL3000_11_470-1-2,89683,89684,16,TcIL3000_11_470-1-3,89684,89685,589	TcIL3000_11_470-1-1,89684,89685,180	0.257021	0.233682	-0.00956042	-0.481143	NA	NA	NA	NA	0	NA	NA
>T.congo.pschr.8:1851445-1852373(-)	NA	1	46	NA	NA	353	928	NA	0.00432478	NA	0.82499087	NA	TcIL3000_8_6460-1-1,1852372,1852373,33	TcIL3000_8_6460-1-1,1852372,1852373,10	TcIL3000_8_6460-1-1,1852372,1852373,38	TcIL3000_8_6460-1-1,1852372,1852373,23	NA	NA	NA	NA	NA	NA	NA	NA	0	NA	NA
>T.congo_bin:7786872-7789296(+)	NA	1	12	NA	NA	354	2424	NA	0.00326611	NA	0.8079504	NA	TcIL3000_0_29970-1-1,7786872,7786873,22	TcIL3000_0_29970-1-1,7786872,7786873,22	TcIL3000_0_29970-1-1,7786872,7786873,89	TcIL3000_0_29970-1-1,7786872,7786873,30	NA	NA	NA	NA	NA	NA	NA	NA	0	NA	NA
>T.congo_bin:1635407-1637686(-)	NA	1	179	NA	NA	355	2279	NA	0.00554503	NA	0.8002768	NA	TcIL3000_0_06310-1-1,1637685,1637686,17	TcIL3000_0_06310-1-1,1637685,1637686,26	TcIL3000_0_06310-1-1,1637685,1637686,60	TcIL3000_0_06310-1-1,1637685,1637686,48	NA	NA	NA	NA	NA	NA	NA	NA	0	2	TcIL3000_0_06340,TcIL3000_0_06310
>T.congo_bin:1637287-1637596(-) # endcodon-in-cds	TcIL3000_0_06310-1-1uORF	0	NA	1	1	355	309	-220	0.0122494	0.0181571	0.2291309	0.7264904	NA	NA	NA	NA	NA	NA	NA	NA	17	26	60	48	0	NA	NA
>T.congo_bin:1637287-1637533(-) # endcodon-in-cds	TcIL3000_0_06310-1-2uORF	0	NA	1	2	355	246	-220	0.0166267	0.021985	0.22541597	0.7345149	NA	NA	NA	NA	NA	NA	NA	NA	0	0	0	0	0	NA	NA
>T.congo_bin:1637522-1637648(-)	TcIL3000_0_06310-2-1uORF	0	NA	2	1	355	126	15	0.0207428	0.0207803	0.19461879	0.71110153	NA	NA	NA	NA	NA	NA	NA	NA	17	26	60	48	0	NA	NA
>T.congo_bin:1637522-1637573(-)	TcIL3000_0_06310-2-2uORF	0	NA	2	2	355	51	15	0.0626111	0.0606887	0.14912334	0.61416364	NA	NA	NA	NA	NA	NA	NA	NA	0	0	0	0	0	NA	NA
>T.congo.pschr.8:2139689-2140700(+)	NA	1	45	NA	NA	356	1011	NA	0.00375623	NA	0.8367856	NA	0	TcIL3000_8_7690-1-1,2139689,2139690,14	TcIL3000_8_7690-1-1,2139689,2139690,21	TcIL3000_8_7690-1-1,2139689,2139690,20	NA	NA	NA	NA	NA	NA	NA	NA	0	NA	NA
>T.congo_bin:5586486-5587646(+)	NA	1	596	NA	NA	357	1160	NA	0.00363725	NA	0.8238823	NA	TcIL3000_0_21570-1-1,5587067,5587068,16,TcIL3000_0_21570-1-3,5587075,5587076,17,TcIL3000_0_21570-1-2,5586486,5586487,15	0	TcIL3000_0_21570-1-1,5587067,5587068,47,TcIL3000_0_21570-1-3,5586525,5586526,25,TcIL3000_0_21570-1-2,5586486,5586487,38,TcIL3000_0_21570-1-4,5587075,5587076,53	TcIL3000_0_21570-1-1,5587067,5587068,14,TcIL3000_0_21570-1-3,5586525,5586526,20,TcIL3000_0_21570-1-2,5586486,5586487,20,TcIL3000_0_21570-1-4,5587075,5587076,14	NA	NA	NA	NA	NA	NA	NA	NA	0	NA	NA
>T.congo_bin:5587010-5587073(+)	TcIL3000_0_21570-1-1uORF	0	NA	1	1	357	63	9	0.0799339	0.0958356	0.20515274	0.6893148	NA	NA	NA	NA	NA	NA	NA	NA	15	14	63	40	0	NA	NA
>T.congo_bin:5586814-5586997(+)	TcIL3000_0_21570-2-1uORF	0	NA	2	1	357	183	85	0.0217183	0.0275109	0.25403705	0.7514214	NA	NA	NA	NA	NA	NA	NA	NA	15	14	63	40	0	NA	NA
>T.congo_bin:5586877-5586997(+) # startcodon-overlaps-prev-endcodon	TcIL3000_0_21570-2-2uORF	0	NA	2	2	357	120	85	0.0363118	0.0475473	0.24697654	0.7589417	NA	NA	NA	NA	NA	NA	NA	NA	0	0	0	0	0	NA	NA
[truncated: 37,506 more rows]
