# Supplementary material for: Life cycle adapted upstream open reading frames (uORFs) in Trypanosoma congolense: A post-transcriptional approach to accurate gene regulation
Source: PLoS One. 2018 Aug 9;13(8):e0201461. doi: 10.1371/journal.pone.0201461 (PMC6084854; doi:10.1371/journal.pone.0201461)
Supplement: S3 Data — Column names are included as the first row. (TXT) [file pone.0201461.s017.txt]

A.A. sequence	ATT	ATC	ATA	CTT	CTC	CTA	CTG	TTA	TTG	GTT	GTC	GTA	GTG	TTT	TTC	ATG	TGT	TGC	GCT	GCC	GCA	GCG	GGT	GGC	GGA	GGG	CCT	CCC	CCA	CCG	ACT	ACC	ACA	ACG	TCT	TCC	TCA	TCG	AGT	AGC	TAT	TAC	TGG	CAA	CAG	AAT	AAC	CAT	CAC
PKDCVFRTPS	0	0	0	0	0	0	0	0	0	1	0	0	0	1	0	0	1	0	0	0	0	0	0	0	0	0	1	1	0	0	1	0	0	0	0	1	0	0	0	0	0	0	0	0	0	0	0	0	0
GEQHALDEERHKRHLQYFVYRRVCQLRPRPRPQHHHEPSTEEIFLRGREGVLGKKGLQGFKD	0	0	1	3	1	0	1	1	0	0	1	1	1	2	1	0	0	1	1	0	0	0	1	1	3	1	1	2	0	1	0	0	1	0	0	1	0	0	0	0	2	0	0	4	1	0	0	2	4
SsSGRLKKNRLASSARGRGRFTGTLSVQRGREESHINIIKVFFLRWSTQRKGIEQPSYNIVLFLGEGTELLLRKLSYCISHGRsNKNKEKsVLs	3	1	2	1	2	1	2	5	0	1	0	1	2	1	3	0	1	0	1	1	0	0	1	2	3	3	0	0	1	0	2	1	1	0	0	1	1	2	3	3	2	0	1	2	1	2	3	1	1
CIVsVsKCHsRREDYRNRDRsVGGLLASALPSCCSSsGLSGVQADKLER	1	0	0	1	0	0	1	1	2	2	0	0	2	0	0	0	3	1	0	0	2	1	2	0	1	1	0	0	1	0	0	0	0	0	1	0	0	1	2	1	1	0	0	1	0	0	1	1	0
GsLKKGEGTWKVSLLITQGSKSGIGEKDIGPSDILQTsGRRQsRREKKTITHPHKHKGLGVWHISCAIsDKGGKKsGGKsSEKKIIsLsVNCSAGWGGGKAILIssDTHTTVKYGGEGEEGLIAsFVWDFLSSFFLFLFFFSsYCEGERHPYsYRKsSISRLFPRGPGEEGRTENILHSRRLRKGsRTGKRsQHKLKGTTYTIRKEEsARVTVGDSTHPFFFFSQSLIPIFFFFFSFSFFPLVATLSHTSLIATPFINIYFIYHLTGLSLIsTDLSSSITYRLGsEATTTCVSETEERIGLKGLPLVNsTRNRDLLGRGRSFFLFRRLLVIKAsEEEENELKsRsVCPRVELPSQVTYNGRRASRPVNRIIYIWNEGAIKGSGGESEHNKANSVRCRGY…	17	5	10	6	3	2	6	14	5	7	4	5	2	21	5	0	4	2	8	3	3	3	12	2	22	8	4	3	3	4	5	4	14	7	4	5	5	5	7	6	7	4	5	4	2	5	8	5	8
CLELDRHTsIHPTYTLCIAPAVQGQsSKVIEDARRTETLSGsRCGIFLQCLsIAAYSWEGERKGPQGRGSRQLIssNsTGRsVSALSLYINTCS	2	2	3	1	3	2	0	2	1	0	0	0	3	0	1	0	4	1	0	0	4	2	1	1	2	4	0	2	0	1	1	0	4	2	2	1	1	1	1	1	0	3	1	2	3	1	1	0	2
YFGIISIIPILIFLTHILFLCTHTHTHKKALSKIFRFNRFS	6	2	0	3	0	0	0	2	0	0	0	0	0	5	1	0	0	1	0	1	0	0	1	0	0	0	1	0	0	0	0	0	4	0	2	1	0	0	0	0	1	0	0	0	0	1	0	1	3
LFLLFRFDLFLLLLPNPPQLISPGFYNKTVsRFS	0	0	1	2	6	0	0	0	1	0	0	0	1	6	0	0	0	0	0	0	0	0	0	0	1	0	2	1	1	0	1	0	0	0	0	1	1	0	0	0	0	1	0	0	1	1	1	0	0
R	0	0	0	0	0	0	0	0	0	0	0	0	0	0	0	0	0	0	0	0	0	0	0	0	0	0	0	0	0	0	0	0	0	0	0	0	0	0	0	0	0	0	0	0	0	0	0	0	0
KsDLITTSLTSPKLCWIAVRCEKQHSLQSRL	0	1	1	1	1	0	0	1	2	0	1	0	0	0	0	0	0	2	1	0	0	0	0	0	0	0	0	0	1	0	0	1	1	1	0	0	1	0	1	2	0	0	1	2	0	0	0	0	1
sTFLFLATVLYsRVF	0	0	0	2	1	0	0	0	0	0	0	1	1	2	1	0	0	0	1	0	0	0	0	0	0	0	0	0	0	0	0	1	0	1	0	0	0	0	0	0	1	0	0	0	0	0	0	0	0
SLGGLNAEsRQTKASIRRIVQRGSsV	1	0	1	0	0	1	1	0	0	1	0	1	0	0	0	0	0	0	0	0	1	1	0	0	3	0	0	0	0	0	0	0	0	1	0	2	0	0	0	1	0	0	0	1	1	0	1	0	0
KAsDTFRRSSPA	0	0	0	0	0	0	0	0	0	0	0	0	0	1	0	0	0	0	1	0	1	0	0	0	0	0	1	0	0	0	0	1	0	0	0	0	0	0	1	1	0	0	0	0	0	0	0	0	0
HSNSSLPFPSLKPSYsSFYPSLFAHRREQFAWNTAVFSEYHP	0	0	0	1	1	1	0	0	0	0	0	0	1	3	2	0	0	0	1	0	1	1	0	0	0	0	2	2	1	0	0	1	0	0	2	3	3	0	0	0	2	1	1	1	0	1	1	0	3
ALAPsQ	0	0	0	0	1	0	0	0	0	0	0	0	0	0	0	0	0	0	0	2	0	0	0	0	0	0	0	0	1	0	0	0	0	0	0	0	0	0	0	0	0	0	0	1	0	0	0	0	0
NCHSGCLQWDIVPQSGCSSIGL	1	1	0	0	0	0	1	0	1	0	0	0	1	0	0	0	0	3	0	0	0	0	2	1	0	0	0	1	0	0	0	0	0	0	0	1	0	0	1	2	0	0	1	1	1	0	1	0	1
G	0	0	0	0	0	0	0	0	0	0	0	0	0	0	0	0	0	0	0	0	0	0	0	0	0	1	0	0	0	0	0	0	0	0	0	0	0	0	0	0	0	0	0	0	0	0	0	0	0
EVGVYRRGEGENSEEKsIYLKA	0	0	1	0	0	1	0	0	0	0	0	1	1	0	0	0	0	0	0	1	0	0	0	2	0	1	0	0	0	0	0	0	0	0	0	0	0	0	0	1	1	1	0	0	0	0	1	0	0
SHKCKPTIRTYI	0	0	2	0	0	0	0	0	0	0	0	0	0	0	0	0	0	1	0	0	0	0	0	0	0	0	0	1	0	0	0	0	2	0	0	0	1	0	0	0	1	0	0	0	0	0	0	1	0
sVRILLsTSSCTLLLYFARVFQNTCAVDLR	1	0	0	1	1	0	1	2	1	1	0	0	2	1	1	0	0	2	0	1	0	1	0	0	0	0	0	0	0	0	1	0	0	2	1	1	0	0	0	0	1	0	0	1	0	1	0	0	0
PLTTAsAs	0	0	0	0	0	0	1	0	0	0	0	0	0	0	0	0	0	0	0	1	0	1	0	0	0	0	0	1	0	0	1	0	0	1	0	0	0	0	0	0	0	0	0	0	0	0	0	0	0
HLPRSTRLGVANTRNRGCsSRCGVRWAGTHTKLYKLVRLSRTKAQFHLGGGAQNLDKLLLFCRTVsSNANTHLLLVAFLLRHRSRGSAREEEDCCTAHYDEENPLRNLQGERSVRSLSQECRRsVLFIHVCVSPVESLAVVVSFILVFNTGSLLSSLsWEDAISLAVGHCKGRSSGFSIFRWPVQIVRHEIPHAYsFPRsIsILHSPGWFNFEKKKSEGKPYFRTSLTDSVTADLLKsREWKSPVR	3	2	3	6	7	0	6	3	7	5	1	3	10	6	6	0	3	5	3	2	6	2	4	2	5	4	3	2	3	1	1	1	4	6	4	2	3	8	4	3	2	2	5	0	5	4	5	5	6
KRKARVLAT	0	0	0	0	0	1	0	0	0	1	0	0	0	0	0	0	0	0	0	0	1	1	0	0	0	0	0	0	0	0	0	0	1	0	0	0	0	0	0	0	0	0	0	0	0	0	0	0	0
LSIAIGVPLVISWIV	1	1	2	0	1	0	0	1	0	0	1	0	2	0	0	0	0	0	0	0	0	1	1	0	0	0	0	0	0	1	0	0	0	0	0	0	1	1	0	0	0	0	1	0	0	0	0	0	0
AQLVLGAGFKPVGELDSQPFDSAFVAFNQSLPYL	0	0	0	0	1	0	2	1	1	0	0	1	2	2	2	0	0	0	1	1	0	2	1	2	0	0	0	1	0	2	0	0	0	0	0	0	1	2	0	0	1	0	0	1	2	0	1	0	0
H	0	0	0	0	0	0	0	0	0	0	0	0	0	0	0	0	0	0	0	0	0	0	0	0	0	0	0	0	0	0	0	0	0	0	0	0	0	0	0	0	0	0	0	0	0	0	0	0	1
LSPFSEGsC	0	0	0	1	0	0	0	0	0	0	0	0	0	1	0	0	0	1	0	0	0	0	0	0	0	1	0	0	1	0	0	0	0	0	2	0	0	0	0	0	0	0	0	0	0	0	0	0	0
GSANPRILsVCEGFRTYTLKLTGLDIFFVTFCYL	1	0	1	1	0	1	0	0	3	0	1	0	1	2	2	0	1	1	1	0	0	0	1	1	0	1	0	0	1	0	0	1	1	2	0	0	0	0	0	1	1	1	0	0	0	0	1	0	0
LPSLHP	0	0	0	1	1	0	0	0	0	0	0	0	0	0	0	0	0	0	0	0	0	0	0	0	0	0	0	2	0	0	0	0	0	0	1	0	0	0	0	0	0	0	0	0	0	0	0	0	1
LSSQQFFE	0	0	0	0	1	0	0	0	0	0	0	0	0	0	2	0	0	0	0	0	0	0	0	0	0	0	0	0	0	0	0	0	0	0	2	0	0	0	0	0	0	0	0	0	2	0	0	0	0
CNNLSVCPPLTVVVVRASYYFKGRRGRWQWAP	0	0	0	1	1	0	0	0	0	4	1	0	0	1	0	0	1	1	1	0	0	1	1	1	0	0	1	0	0	2	0	0	0	1	2	0	0	0	0	0	1	1	2	0	1	2	0	0	0
SKALGNsFPTFKQsHISAKRVRNSFPPIVCTFTKsPGRCTSN	0	0	2	0	0	0	0	0	1	0	1	0	1	2	2	0	1	1	0	0	0	2	1	0	0	1	2	1	0	1	0	1	3	0	0	0	1	1	1	1	0	0	0	0	1	3	0	0	1
LVTRIG	1	0	0	0	0	1	0	0	0	0	0	0	1	0	0	0	0	0	0	0	0	0	0	1	0	0	0	0	0	0	0	0	1	0	0	0	0	0	0	0	0	0	0	0	0	0	0	0	0
PLVHLPSPLIISGGLLLSFRYLEILV	2	0	1	0	2	0	1	3	2	1	0	0	1	0	1	0	0	0	0	0	0	0	2	0	0	0	0	1	0	2	0	0	0	0	1	0	1	0	1	0	1	0	0	0	0	0	0	0	1
GIRITVGsAGTVLPV	1	0	1	0	0	0	0	1	0	3	0	0	0	0	0	0	0	0	0	0	0	1	1	1	0	1	1	0	0	0	1	0	1	0	0	0	0	0	0	0	0	0	0	0	0	0	0	0	0
TTSFNNTHTALGAFIFRYFTSALEsQPQENYLWFIIsATQICERNFVYLsSLARCS	3	0	1	0	0	0	0	3	2	0	0	0	1	3	3	0	1	1	1	1	2	1	1	0	0	0	0	1	0	0	0	2	3	1	1	1	1	0	1	0	3	0	1	1	2	3	1	1	0
IDITWH	1	0	1	0	0	0	0	0	0	0	0	0	0	0	0	0	0	0	0	0	0	0	0	0	0	0	0	0	0	0	1	0	0	0	0	0	0	0	0	0	0	0	1	0	0	0	0	0	1
INsESLsQFYLYF	0	1	0	1	0	0	0	0	1	0	0	0	0	1	1	0	0	0	0	0	0	0	0	0	0	0	0	0	0	0	0	0	0	0	0	0	0	0	1	0	2	0	0	1	0	0	1	0	0
DKRIY	0	1	0	0	0	0	0	0	0	0	0	0	0	0	0	0	0	0	0	0	0	0	0	0	0	0	0	0	0	0	0	0	0	0	0	0	0	0	0	0	1	0	0	0	0	0	0	0	0
FVYVKGVSE	0	0	0	0	0	0	0	0	0	2	0	0	1	1	0	0	0	0	0	0	0	0	1	0	0	0	0	0	0	0	0	0	0	0	0	0	0	1	0	0	0	1	0	0	0	0	0	0	0
SSNFK	0	0	0	0	0	0	0	0	0	0	0	0	0	1	0	0	0	0	0	0	0	0	0	0	0	0	0	0	0	0	0	0	0	0	1	0	1	0	0	0	0	0	0	0	0	1	0	0	0
GKPYSSVYKKKKAILNCF	1	0	0	0	0	0	0	1	0	1	0	0	0	1	0	0	0	1	1	0	0	0	1	0	0	0	1	0	0	0	0	0	0	0	1	0	0	1	0	0	0	2	0	0	0	1	0	0	0
HNSNPsSGWSLSLT	0	0	0	0	0	0	0	0	2	0	0	0	0	0	0	0	0	0	0	0	0	0	1	0	0	0	0	0	1	0	0	0	1	0	1	0	0	1	1	1	0	0	1	0	0	1	1	0	1
ALARALIssPYTsVCLVFSVLGSGGQSsSY	0	0	1	3	0	0	1	0	0	1	1	0	1	1	0	0	0	1	1	0	2	0	1	1	1	0	0	0	0	1	0	0	0	1	1	0	0	1	2	0	1	1	0	0	1	0	0	0	0
SILVRELFIsPDGKCLWQISKPFFSSKKGDsIDLIQ	2	2	1	2	1	0	0	0	1	1	0	0	0	1	2	0	1	0	0	0	0	0	1	0	1	0	1	1	0	0	0	0	0	0	1	0	2	0	1	0	0	0	1	1	1	0	0	0	0
EEIEsKAVLLA	0	0	1	0	0	0	0	0	2	0	0	1	0	0	0	0	0	0	0	0	2	0	0	0	0	0	0	0	0	0	0	0	0	0	0	0	0	0	0	0	0	0	0	0	0	0	0	0	0
LPSFsPHTLVKASYFCAST	0	0	0	1	0	0	1	0	0	0	1	0	0	2	0	0	0	1	1	0	0	1	0	0	0	0	0	1	1	0	0	0	1	1	1	0	1	0	1	0	1	0	0	0	0	0	0	1	0
IVKsLHFFFKVLLVsGFLLSsKRWTWIGKIAIVFGVVVIFGTYPAGLVEQ	4	1	0	0	1	3	0	0	2	5	0	1	2	4	2	0	0	0	1	0	1	0	2	1	0	2	0	0	1	0	2	0	0	0	0	0	0	0	0	1	1	0	2	1	0	0	0	0	1
QVHTAsESALPRSVIRTLCIASSGNVVSTCGSDATINGVSFTTFLLLLLLFLHWVGSIGGAHTDVSVTSPSRKAGVHYsKAHET	1	0	3	2	1	0	0	0	6	3	2	3	1	1	2	0	0	2	1	2	3	1	3	2	1	1	0	2	0	0	3	1	3	2	1	3	3	0	4	0	1	0	1	1	0	0	2	2	3
LSQFCEKRQLLPEEEGCEGYLHKKSHDTVARVSGLKRRCSLGRLSV	0	0	0	1	0	2	0	1	3	1	0	2	0	1	0	0	2	1	1	0	0	0	0	1	1	2	0	1	0	0	0	0	0	1	0	1	2	1	1	0	1	0	0	2	0	0	0	0	2
EYITDL	0	0	1	0	0	0	0	0	1	0	0	0	0	0	0	0	0	0	0	0	0	0	0	0	0	0	0	0	0	0	1	0	0	0	0	0	0	0	0	0	1	0	0	0	0	0	0	0	0
DGRRGRCSCCAGSRTsGSDGCDCCCCKACRCE	0	0	0	0	0	0	0	0	0	0	0	0	0	0	0	0	5	5	0	1	1	0	0	3	2	0	0	0	0	0	0	0	0	1	0	2	0	0	1	0	0	0	0	0	0	0	0	0	0
WRTAADWV	0	0	0	0	0	0	0	0	0	0	0	0	1	0	0	0	0	0	0	0	0	2	0	0	0	0	0	0	0	0	1	0	0	0	0	0	0	0	0	0	0	0	2	0	0	0	0	0	0
PTPHRTGN	0	0	0	0	0	0	0	0	0	0	0	0	0	0	0	0	0	0	0	0	0	0	0	0	0	1	1	0	1	0	1	0	1	0	0	0	0	0	0	0	0	0	0	0	0	1	0	0	1
G	0	0	0	0	0	0	0	0	0	0	0	0	0	0	0	0	0	0	0	0	0	0	0	0	0	1	0	0	0	0	0	0	0	0	0	0	0	0	0	0	0	0	0	0	0	0	0	0	0
ETR	0	0	0	0	0	0	0	0	0	0	0	0	0	0	0	0	0	0	0	0	0	0	0	0	0	0	0	0	0	0	1	0	0	0	0	0	0	0	0	0	0	0	0	0	0	0	0	0	0
SFFFCVCC	0	0	0	0	0	0	0	0	0	0	0	0	1	2	1	0	2	1	0	0	0	0	0	0	0	0	0	0	0	0	0	0	0	0	1	0	0	0	0	0	0	0	0	0	0	0	0	0	0
CYSRLHDLFsPLFVFAFSLLNI	1	0	0	1	1	0	0	3	0	1	0	0	0	3	1	0	1	0	0	1	0	0	0	0	0	0	0	1	0	0	0	0	0	0	0	1	0	1	0	0	1	0	0	0	0	1	0	0	1
LKRNYLPSSYVTNRTDQFPVGVsRVYRIINERHCLRKRLKEEWKGKERRKHLsSQLVYHLRSVGPTTSWGVYSILYFIYLFTLFYYFVIFLWEITAFDNKKIANNNNKLFFHKSGVG	5	1	1	1	2	0	1	2	6	4	1	0	4	8	1	0	1	0	0	0	2	0	1	1	4	0	0	1	1	1	1	3	1	1	0	0	2	0	3	2	4	5	3	1	1	3	5	4	0
SLLISRFDLPKEIPLSL	1	0	1	2	0	1	0	1	1	0	0	0	0	0	1	0	0	0	0	0	0	0	0	0	0	0	0	0	2	0	0	0	0	0	1	1	0	1	0	0	0	0	0	0	0	0	0	0	0
PsHARCYSRRRVERNCGKYYKRYIRRsAKGKSSKGSTPRELsRVYHsTYLKSTVLRsRFSALFGCCLEQLNITSALQ	0	2	0	1	0	1	2	2	1	2	0	1	0	2	0	0	3	1	1	1	1	1	0	2	0	2	0	0	1	1	2	0	0	2	2	1	0	0	3	1	3	3	0	1	1	1	1	1	1
HFKKRKKE	0	0	0	0	0	0	0	0	0	0	0	0	0	0	1	0	0	0	0	0	0	0	0	0	0	0	0	0	0	0	0	0	0	0	0	0	0	0	0	0	0	0	0	0	0	0	0	0	1
sGIGGRCRTRSsFAQAFP	0	0	1	0	0	0	0	0	0	0	0	0	0	1	1	0	1	0	1	0	1	0	1	0	2	0	0	0	0	1	0	0	0	1	0	0	0	0	1	0	0	0	0	0	1	0	0	0	0
WRS	0	0	0	0	0	0	0	0	0	0	0	0	0	0	0	0	0	0	0	0	0	0	0	0	0	0	0	0	0	0	0	0	0	0	0	0	0	1	0	0	0	0	1	0	0	0	0	0	0
L	0	0	0	0	0	0	0	0	1	0	0	0	0	0	0	0	0	0	0	0	0	0	0	0	0	0	0	0	0	0	0	0	0	0	0	0	0	0	0	0	0	0	0	0	0	0	0	0	0
CITLARSsPSsTSLSAFSHPSHRHLRLPLRLWGAY	1	0	0	1	1	1	0	2	1	0	0	0	0	1	0	0	0	1	1	0	1	1	0	0	1	0	1	0	2	0	1	0	1	0	2	1	0	1	1	1	0	1	1	0	0	0	0	1	2
SV	0	0	0	0	0	0	0	0	0	0	0	0	1	0	0	0	0	0	0	0	0	0	0	0	0	0	0	0	0	0	0	0	0	0	0	0	1	0	0	0	0	0	0	0	0	0	0	0	0
LSKWHTSASACTERFQNGKTALVKGFVIRFFSFRVVSLFLVVLLLHRRFVWVSEGsYsPL	0	1	0	5	0	1	0	2	0	6	0	0	2	7	0	0	0	1	2	0	1	0	1	0	2	0	0	0	1	0	1	0	1	1	2	1	0	0	2	1	1	0	2	1	0	0	1	0	2
LRTGGNSAEGCF	0	0	0	0	0	0	0	1	0	0	0	0	0	1	0	0	1	0	0	0	0	1	0	1	1	1	0	0	0	0	0	0	0	1	1	0	0	0	0	0	0	0	0	0	0	0	1	0	0
EVF	0	0	0	0	0	0	0	0	0	0	0	0	1	1	0	0	0	0	0	0	0	0	0	0	0	0	0	0	0	0	0	0	0	0	0	0	0	0	0	0	0	0	0	0	0	0	0	0	0
GYTHIVTVGSLVIAIVRRIANs	0	2	2	0	0	0	0	1	0	2	0	2	0	0	0	0	0	0	0	0	1	1	0	1	0	1	0	0	0	0	1	0	0	1	0	0	0	0	1	0	1	0	0	0	0	1	0	0	1
TIRKGVPRsGRRAGRVRQAVSLFLFLQPAVFLCTYPGIEWVNA	1	1	0	1	1	0	1	0	1	0	0	2	3	1	2	0	0	1	1	1	0	2	1	0	2	1	0	1	2	0	0	2	0	0	0	0	0	1	0	0	0	1	1	2	0	0	1	0	0
TLLFVSLRGFGN	0	0	0	0	1	0	0	0	2	0	0	1	0	1	1	0	0	0	0	0	0	0	0	1	1	0	0	0	0	0	0	0	0	1	0	0	0	1	0	0	0	0	0	0	0	0	1	0	0
QGVS	0	0	0	0	0	0	0	0	0	0	0	0	1	0	0	0	0	0	0	0	0	0	0	0	0	1	0	0	0	0	0	0	0	0	0	0	1	0	0	0	0	0	0	1	0	0	0	0	0
QKPVFRIAWPCLQLITQEEIYFPISPFCCLWVRSVSLLQKGKSRIVHL	3	1	1	0	0	0	3	2	1	2	1	0	1	1	2	0	1	2	1	0	0	0	0	0	0	1	2	1	1	0	0	1	0	0	2	0	1	0	1	0	1	0	2	1	3	0	0	0	1
LCITVPPYTCNCASPLPFVQLRFFCFFFLPPLFITYsYKDGVPNLsEHSSQRCKFLTSYFCFPVLK	1	0	1	3	2	1	0	1	1	2	0	0	2	7	3	0	5	1	1	0	0	0	1	0	0	0	3	3	2	0	1	0	1	2	0	2	2	0	0	0	4	0	0	1	1	1	1	0	1
AQGDCVSIASL	1	0	0	0	1	0	0	0	0	0	1	0	0	0	0	0	0	1	0	0	2	0	0	0	0	1	0	0	0	0	0	0	0	0	0	1	0	1	0	0	0	0	0	0	1	0	0	0	0
SARNDPELGRGKKFFSNTQGDDQV	0	0	0	0	0	0	1	0	0	0	0	0	1	1	1	0	0	0	0	0	1	0	1	1	0	1	0	0	0	1	0	0	1	0	0	0	2	0	0	0	0	0	0	1	1	0	2	0	0
AYTRAYLFIHTCGNIYVPTsIYILDTIVLLLGATGRLKTRTGCSVFFFFLLRVGTCSsLLWQVTGLGPGRRNVARPGYSPSS	1	1	3	4	2	0	1	4	0	1	1	3	1	4	1	0	2	1	0	0	4	0	2	2	3	2	2	0	1	1	5	1	0	3	2	1	0	1	0	1	2	3	1	0	1	1	1	1	0
Y	0	0	0	0	0	0	0	0	0	0	0	0	0	0	0	0	0	0	0	0	0	0	0	0	0	0	0	0	0	0	0	0	0	0	0	0	0	0	0	0	1	0	0	0	0	0	0	0	0
ALSRAFFFLVPIAEGsRSEEDPGGGCAAASLFFSPLPFTVLLCFKFLVFPVA	1	0	0	2	1	0	0	0	4	0	1	0	3	7	2	0	2	0	5	0	1	1	1	1	0	2	2	2	0	1	1	0	0	0	0	1	0	1	1	1	0	0	0	0	0	0	0	0	0
IsCN	1	0	0	0	0	0	0	0	0	0	0	0	0	0	0	0	1	0	0	0	0	0	0	0	0	0	0	0	0	0	0	0	0	0	0	0	0	0	0	0	0	0	0	0	0	0	1	0	0
SNCVG	0	0	0	0	0	0	0	0	0	0	0	0	1	0	0	0	1	0	0	0	0	0	1	0	0	0	0	0	0	0	0	0	0	0	0	1	0	0	0	0	0	0	0	0	0	1	0	0	0
GEREEsKQRSKERS	0	0	0	0	0	0	0	0	0	0	0	0	0	0	0	0	0	0	0	0	0	0	0	0	0	1	0	0	0	0	0	0	0	0	0	0	0	0	1	1	0	0	0	1	0	0	0	0	0
NYSVQRKE	0	0	0	0	0	0	0	0	0	0	0	1	0	0	0	0	0	0	0	0	0	0	0	0	0	0	0	0	0	0	0	0	0	0	0	0	0	0	1	0	1	0	0	1	0	1	0	0	0
EKEKKRNRNDK	0	0	0	0	0	0	0	0	0	0	0	0	0	0	0	0	0	0	0	0	0	0	0	0	0	0	0	0	0	0	0	0	0	0	0	0	0	0	0	0	0	0	0	0	0	0	2	0	0
FEGGITKKKKsRGG	0	0	1	0	0	0	0	0	0	0	0	0	0	0	1	0	0	0	0	0	0	0	0	0	3	1	0	0	0	0	0	0	1	0	0	0	0	0	0	0	0	0	0	0	0	0	0	0	0
RsKSPVTCA	0	0	0	0	0	0	0	0	0	1	0	0	0	0	0	0	1	0	0	1	0	0	0	0	0	0	0	0	1	0	0	0	0	1	0	0	0	1	0	0	0	0	0	0	0	0	0	0	0
EGAEsEA	0	0	0	0	0	0	0	0	0	0	0	0	0	0	0	0	0	0	2	0	0	0	0	0	1	0	0	0	0	0	0	0	0	0	0	0	0	0	0	0	0	0	0	0	0	0	0	0	0
	0	0	0	0	0	0	0	0	0	0	0	0	0	0	0	0	0	0	0	0	0	0	0	0	0	0	0	0	0	0	0	0	0	0	0	0	0	0	0	0	0	0	0	0	0	0	0	0	0
ALSSPPALRHFLREASIL	0	1	0	2	0	0	0	1	1	0	0	0	0	1	0	0	0	0	2	1	0	0	0	0	0	0	2	0	0	0	0	0	0	0	1	1	0	0	0	1	0	0	0	0	0	0	0	1	0
PSSSNLLLLLLCLCSsRLRLSTsSRIGDGRLEGLWGLVANLLFLVHWLHCTLFLsRKNIG	1	1	0	5	1	0	8	2	2	0	0	0	2	1	1	0	2	1	0	0	0	1	2	1	2	0	0	0	0	1	1	0	0	1	0	1	1	1	0	3	0	0	2	0	0	2	1	1	1
	0	0	0	0	0	0	0	0	0	0	0	0	0	0	0	0	0	0	0	0	0	0	0	0	0	0	0	0	0	0	0	0	0	0	0	0	0	0	0	0	0	0	0	0	0	0	0	0	0
CFFSSITASGF	1	0	0	0	0	0	0	0	0	0	0	0	0	2	1	0	1	0	0	1	0	0	0	1	0	0	0	0	0	0	1	0	0	0	1	2	0	0	0	0	0	0	0	0	0	0	0	0	0
VTSTFGLHSVSGVEVVGKsATSLEGAAGLNPGAHHIVVETVSTDTRTESVPHTSQAIAVVNGDLLSLQSVSRVTFGRVKKEDGVSGsSKL	1	1	0	2	1	0	1	2	1	4	1	6	4	2	0	0	0	0	0	0	4	2	2	2	2	4	0	0	0	2	2	3	2	2	2	1	2	1	3	3	0	0	0	2	0	0	2	2	2
CYSKHQRFLRsYsDFIsS	0	1	0	0	0	0	1	0	0	0	0	0	0	2	0	0	1	0	0	0	0	0	0	0	0	0	0	0	0	0	0	0	0	0	0	0	0	0	1	1	2	0	0	1	0	0	0	0	1
NQRsVKDTSATsVCEREREREREGKTRGKKSEEFQGRRKEEINsRECTKAPSSRGQGIQVGsDRHQIPAGVFQKGAGEKDRAGESQRKEQQGAIFVGAsKVGIPVYFDLIVAILKAWGNKGSCSTRG	2	1	4	1	0	0	1	0	0	3	0	4	1	3	1	0	3	0	3	1	4	1	1	7	4	4	1	0	1	1	0	1	3	1	1	0	4	0	1	1	1	0	1	7	2	0	3	1	0
ERsTF	0	0	0	0	0	0	0	0	0	0	0	0	0	1	0	0	0	0	0	0	0	0	0	0	0	0	0	0	0	0	1	0	0	0	0	0	0	0	0	0	0	0	0	0	0	0	0	0	0
CISYLYTGLRE	0	1	0	0	0	0	2	0	0	0	0	0	0	0	0	0	0	1	0	0	0	0	1	0	0	0	0	0	0	0	0	0	1	0	0	0	1	0	0	0	1	1	0	0	0	0	0	0	0
RVLIL	0	0	1	0	0	0	2	0	0	0	0	0	1	0	0	0	0	0	0	0	0	0	0	0	0	0	0	0	0	0	0	0	0	0	0	0	0	0	0	0	0	0	0	0	0	0	0	0	0
FSFCFFVIFCHFPSFLGFHIAsIPFPPRVGAFLAGsEHCGGGCR	2	0	1	0	1	0	0	1	0	1	0	0	1	6	4	0	3	1	2	1	0	0	2	0	1	3	2	0	2	0	0	0	0	0	1	1	0	0	0	0	0	0	0	0	0	0	0	2	1
LREEEGK	0	0	0	0	1	0	0	0	0	0	0	0	0	0	0	0	0	0	0	0	0	0	0	0	1	0	0	0	0	0	0	0	0	0	0	0	0	0	0	0	0	0	0	0	0	0	0	0	0
ALSAGAHQLPLPPRLYTVPLTIVCCSPPIRLLCVFLLLSL	1	0	1	4	1	1	3	0	2	0	1	0	2	0	1	0	2	1	1	1	0	1	1	0	0	0	1	1	3	1	0	0	1	1	2	0	1	0	0	0	1	0	0	0	1	0	0	1	0
CENYLYFRLSPYGGK	0	0	0	1	0	0	0	0	1	0	0	0	0	0	1	0	1	0	0	0	0	0	1	1	0	0	0	1	0	0	0	0	0	0	1	0	0	0	0	0	0	3	0	0	0	1	0	0	0
VSQTERLCCQFHIKKGSVIISFPSSRKVsITRLANGIIS	3	2	1	1	0	0	1	0	0	1	1	0	1	1	1	0	0	2	1	0	0	0	0	0	2	0	0	1	0	0	1	0	1	0	0	1	2	2	1	0	0	0	0	2	0	0	1	1	0
GN	0	0	0	0	0	0	0	0	0	0	0	0	0	0	0	0	0	0	0	0	0	0	0	0	0	1	0	0	0	0	0	0	0	0	0	0	0	0	0	0	0	0	0	0	0	1	0	0	0
KsRVENAPL	0	0	0	0	0	0	0	0	1	0	0	1	0	0	0	0	0	0	0	0	1	0	0	0	0	0	0	0	1	0	0	0	0	0	0	0	0	0	0	0	0	0	0	0	0	0	1	0	0
SFSRYVSQLsPAAREIFVVLYCRFLQAS	0	1	0	1	1	0	0	0	1	2	0	0	1	0	3	0	1	0	1	1	0	1	0	0	0	0	0	1	0	0	0	0	0	0	0	1	1	0	1	1	0	2	0	1	1	0	0	0	0
KQKQKKRKDHsELQFERKIFYLFFFAEKRRKQ	1	0	0	1	0	0	0	1	0	0	0	0	0	4	1	0	0	0	1	0	0	0	0	0	0	0	0	0	0	0	0	0	0	0	0	0	0	0	0	0	1	0	0	3	1	0	0	1	0
RsYITLKGDRYRVGGVSWKSFIFSCFRGDFSC	1	1	0	0	1	0	0	0	0	1	0	1	0	3	1	0	1	1	0	0	0	0	0	1	2	1	0	0	0	0	0	0	0	1	1	0	0	1	1	1	0	2	1	0	0	0	0	0	0
SLSCYFFPRFRTVGVGNFLLIRRSHPTsEAT	1	0	0	0	1	0	1	0	1	2	0	0	0	3	1	0	1	0	0	1	0	0	0	0	1	1	0	0	1	1	0	0	1	2	0	1	1	0	1	0	0	1	0	0	0	0	1	0	1
VCISLSPL	0	1	0	1	0	0	1	0	0	0	0	0	1	0	0	0	1	0	0	0	0	0	0	0	0	0	0	1	0	0	0	0	0	0	0	0	1	1	0	0	0	0	0	0	0	0	0	0	0
RFVVPSSsVVCCCCCIIVWsVNQsCQPL	1	1	0	1	0	0	0	0	0	3	0	1	2	0	1	0	5	1	0	0	0	0	0	0	0	0	1	0	1	0	0	0	0	0	0	2	0	0	0	0	0	0	1	2	0	1	0	0	0
LRS	0	0	0	0	0	0	0	1	0	0	0	0	0	0	0	0	0	0	0	0	0	0	0	0	0	0	0	0	0	0	0	0	0	0	0	0	0	0	0	1	0	0	0	0	0	0	0	0	0
IsTHI	1	0	1	0	0	0	0	0	0	0	0	0	0	0	0	0	0	0	0	0	0	0	0	0	0	0	0	0	0	0	0	0	1	0	0	0	0	0	0	0	0	0	0	0	0	0	0	0	1
SFFQRATKLPAQTTAG	0	0	0	0	0	0	0	0	1	0	0	0	0	1	1	0	0	0	1	1	1	0	1	0	0	0	1	0	0	0	2	0	1	0	1	0	0	0	0	0	0	0	0	1	1	0	0	0	0
GRLSIRHKLC	1	0	0	1	0	0	0	0	1	0	0	0	0	0	0	0	1	0	0	0	0	0	0	0	1	0	0	0	0	0	0	0	0	0	0	0	0	0	0	1	0	0	0	0	0	0	0	0	1
YYSLKLSDSWA	0	0	0	1	0	0	0	0	1	0	0	0	0	0	0	0	0	0	1	0	0	0	0	0	0	0	0	0	0	0	0	0	0	0	1	1	0	0	0	1	1	1	1	0	0	0	0	0	0
YYRDKsKIYITKGNIISATHTRSEQRNssKDINPFsLRNRK	2	2	1	0	0	0	1	0	0	0	0	0	0	1	0	0	0	0	0	1	0	0	0	0	1	0	0	0	0	1	0	0	1	2	0	1	1	0	0	0	1	2	0	0	1	1	3	0	1
KVTFFFLCFLSFYFNSILCCRQKLNYERKAKRRSSGKKSsSSSVSFTRVSFFFFAGLsVRLCsSLCQLLVSGEYGVRYsEQRAAKEERIKEIKsGDS	1	0	2	3	1	0	2	2	1	4	0	1	1	8	3	0	1	4	1	1	2	0	2	1	0	2	0	0	0	0	1	1	0	0	3	1	1	3	2	3	1	3	0	0	3	1	1	0	0
RSKVLsFAQCWYPQVAWVATRRCDCTYIYK	1	0	0	0	1	0	0	0	0	0	2	0	1	1	0	0	1	2	3	0	0	0	0	0	0	0	0	0	1	0	1	0	1	0	1	0	0	0	0	0	1	2	2	0	2	0	0	0	0
YDSTsKTSsSYNNTTLsHLPLsI	0	0	1	0	0	1	1	1	0	0	0	0	0	0	0	0	0	0	0	0	0	0	0	0	0	0	0	0	1	0	0	1	2	1	0	1	0	0	0	2	0	2	0	0	0	0	2	0	1
VKsTARQISRGIIEQKYRSPALP	2	0	1	1	0	0	0	0	0	0	0	0	1	0	0	0	0	0	1	0	0	1	0	0	0	1	0	0	2	0	1	0	0	0	0	1	0	0	1	0	1	0	0	2	0	0	0	0	0
ENRQ	0	0	0	0	0	0	0	0	0	0	0	0	0	0	0	0	0	0	0	0	0	0	0	0	0	0	0	0	0	0	0	0	0	0	0	0	0	0	0	0	0	0	0	0	1	0	1	0	0
RLsDNNRSAsCLFTAsFTERTT	0	0	0	0	0	0	0	0	2	0	0	0	0	1	1	0	0	1	1	0	0	1	0	0	0	0	0	0	0	0	1	1	1	1	0	0	0	0	1	0	0	0	0	0	0	2	0	0	0
GsTGNL	0	0	0	0	0	1	0	0	0	0	0	0	0	0	0	0	0	0	0	0	0	0	1	0	0	1	0	0	0	0	1	0	0	0	0	0	0	0	0	0	0	0	0	0	0	1	0	0	0
QLPTELY	0	0	0	0	1	0	0	1	0	0	0	0	0	0	0	0	0	0	0	0	0	0	0	0	0	0	0	0	1	0	0	0	0	1	0	0	0	0	0	0	1	0	0	0	1	0	0	0	0
TVHYLYSDNL	0	0	0	0	1	0	0	1	0	0	0	1	0	0	0	0	0	0	0	0	0	0	0	0	0	0	0	0	0	0	0	0	1	0	0	0	1	0	0	0	1	1	0	0	0	1	0	1	0
ILGHPFFKI	1	1	0	1	0	0	0	0	0	0	0	0	0	2	0	0	0	0	0	0	0	0	0	1	0	0	0	1	0	0	0	0	0	0	0	0	0	0	0	0	0	0	0	0	0	0	0	0	1
LFYs	0	0	0	0	0	0	0	1	0	0	0	0	0	1	0	0	0	0	0	0	0	0	0	0	0	0	0	0	0	0	0	0	0	0	0	0	0	0	0	0	1	0	0	0	0	0	0	0	0
LIYILsSVF	1	1	0	0	1	0	1	0	0	1	0	0	0	1	0	0	0	0	0	0	0	0	0	0	0	0	0	0	0	0	0	0	0	0	1	0	0	0	0	0	1	0	0	0	0	0	0	0	0
TFLLLSSESSFT	0	0	0	1	0	0	0	2	0	0	0	0	0	1	1	0	0	0	0	0	0	0	0	0	0	0	0	0	0	0	1	0	1	0	2	1	0	0	0	1	0	0	0	0	0	0	0	0	0
LYRERPTFTCPVVVFPSHC	0	0	0	0	0	0	1	0	0	1	0	2	0	1	1	0	2	0	0	0	0	0	0	0	0	0	1	2	0	0	0	1	1	0	1	0	0	0	0	0	0	1	0	0	0	0	0	0	1
LGGKLVFRsIYFDLFADCNVNPVKVHQQIIAKsTGSLAAIHACVSTAAYKYEKEVPPVKGIPRYsTYLsS	3	0	2	2	0	0	1	1	1	1	0	2	4	2	1	0	2	0	3	0	2	2	1	0	2	1	2	1	1	0	0	0	0	3	0	1	0	1	1	0	1	4	0	0	2	1	1	1	1
sQGEGGKGVLEEGRHLHKRRKKSsFFCLREGEDSAIGLVVVVRSY	0	1	0	1	0	0	0	1	2	2	1	0	2	2	0	0	0	1	0	1	0	0	1	0	3	3	0	0	0	0	0	0	0	0	0	0	1	0	2	0	1	0	0	1	0	0	0	1	1
PYFFFVIIIITIDRTRSRLEGsRAsHRKERKRTTsLERKKNSVKHPHsSIYTsSSGN	5	0	1	0	0	1	0	1	0	1	1	0	0	1	2	0	0	0	0	0	1	0	0	1	1	0	1	0	0	1	2	0	0	3	0	1	0	1	2	1	2	0	0	0	0	1	1	2	1
RRCYsVSCTLRRVFCHHsVHLLFAFQTEEHFFFLEASGPEF	0	0	0	0	1	0	1	2	0	2	0	0	1	4	3	0	1	2	2	0	0	0	1	0	0	0	0	0	0	1	1	0	0	1	0	1	0	1	0	0	1	0	0	1	0	0	0	2	2
FSTSRLVAF	0	0	0	0	0	1	0	0	0	0	0	0	1	1	1	0	0	0	0	1	0	0	0	0	0	0	0	0	0	0	0	1	0	0	1	0	0	1	0	0	0	0	0	0	0	0	0	0	0
	0	0	0	0	0	0	0	0	0	0	0	0	0	0	0	0	0	0	0	0	0	0	0	0	0	0	0	0	0	0	0	0	0	0	0	0	0	0	0	0	0	0	0	0	0	0	0	0	0
TLDRQISAARLPFQSSITsKEKEERQPLPAVCT	1	0	1	0	0	1	0	1	1	0	0	0	1	1	0	0	0	1	3	0	0	0	0	0	0	0	0	2	1	0	1	0	0	2	1	1	1	0	0	0	0	0	0	2	1	0	0	0	0
GTTRAIEKRCsGGYFFFALLNLRCFNFYTHHTLHLAYYYCYINLINYSCTSISVLFPYTIDIsARTSLFSSGESGTDCRYFGILQTELSP	3	3	1	0	1	1	3	3	2	0	0	1	0	7	1	0	2	3	1	2	0	1	1	3	2	0	1	0	0	1	2	2	5	0	0	3	0	1	0	4	8	1	0	1	0	3	1	2	1
PSSGRRC	0	0	0	0	0	0	0	0	0	0	0	0	0	0	0	0	0	1	0	0	0	0	1	0	0	0	0	0	1	0	0	0	0	0	0	0	1	0	1	0	0	0	0	0	0	0	0	0	0
VTRQVP	0	0	0	0	0	0	0	0	0	0	1	0	1	0	0	0	0	0	0	0	0	0	0	0	0	0	0	1	0	0	0	1	0	0	0	0	0	0	0	0	0	0	0	0	1	0	0	0	0
	0	0	0	0	0	0	0	0	0	0	0	0	0	0	0	0	0	0	0	0	0	0	0	0	0	0	0	0	0	0	0	0	0	0	0	0	0	0	0	0	0	0	0	0	0	0	0	0	0
GPA	0	0	0	0	0	0	0	0	0	0	0	0	0	0	0	0	0	0	0	0	0	1	0	0	1	0	1	0	0	0	0	0	0	0	0	0	0	0	0	0	0	0	0	0	0	0	0	0	0
FYWLGVTLLSESNPKTTVHTPLPLRRGRYRVGRYLCVKLLLQLELLPLCGRCYLLL	0	0	0	5	1	0	2	3	5	3	1	0	0	1	0	0	1	2	0	0	0	0	0	0	3	1	1	1	2	0	2	2	0	0	1	0	0	1	0	0	1	3	1	0	1	0	1	1	0
sSKKSLSDLAKYINNNNNKGNNREDSGLCLTRNKDTLIREEK	0	1	1	0	0	3	0	1	1	0	0	0	0	0	0	0	0	1	0	1	0	0	1	0	1	0	0	0	0	0	1	0	0	1	2	0	0	0	0	2	1	0	0	0	0	6	2	0	0
NFTSGYNFQVCYSPsAPsLTLFL	0	0	0	0	0	0	0	3	0	0	1	0	0	2	1	0	0	1	0	0	1	0	1	0	0	0	0	0	1	1	0	0	0	2	1	0	1	0	0	0	1	1	0	0	1	1	1	0	0
LSANFSILSLHIVVEVsFFFVRKGFKKNSVAYYTVAHTSRAR	1	0	1	0	0	0	0	2	1	2	1	0	3	5	0	0	0	0	1	0	1	2	0	1	0	0	0	0	0	0	1	0	1	0	2	0	0	1	2	0	2	0	0	0	0	2	0	0	2
HQSALGFVLPAIIYIYI	0	1	3	0	0	0	2	0	0	1	0	0	0	0	1	0	0	0	0	0	0	2	0	1	0	0	0	0	1	0	0	0	0	0	0	0	1	0	0	0	2	0	0	1	0	0	0	0	1
sNT	0	0	0	0	0	0	0	0	0	0	0	0	0	0	0	0	0	0	0	0	0	0	0	0	0	0	0	0	0	0	0	0	1	0	0	0	0	0	0	0	0	0	0	0	0	1	0	0	0
ALFYLPHFCRIHDCLFsTLLYIYLVYSGAFHIFGVPFVFSA	0	1	2	3	0	0	1	2	0	1	1	1	0	5	2	0	1	1	1	0	1	1	1	0	1	0	0	2	0	0	0	0	0	1	1	0	0	1	0	0	3	1	0	0	0	0	0	1	2
sSRG	0	0	0	0	0	0	0	0	0	0	0	0	0	0	0	0	0	0	0	0	0	0	1	0	0	0	0	0	0	0	0	0	0	0	0	0	0	0	0	1	0	0	0	0	0	0	0	0	0
REGIYIVFFFVFLIQsKLYsHLLsI	3	1	0	1	0	0	0	2	1	2	0	0	0	1	3	0	0	0	0	0	0	0	0	0	1	0	0	0	0	0	0	0	0	0	0	0	0	0	0	0	2	0	0	1	0	0	0	0	1
LTLT	0	0	0	0	0	0	0	1	1	0	0	0	0	0	0	0	0	0	0	0	0	0	0	0	0	0	0	0	0	0	0	1	0	1	0	0	0	0	0	0	0	0	0	0	0	0	0	0	0
LDKPCLLNKsITK	0	0	1	2	0	0	0	1	0	0	0	0	0	0	0	0	1	0	0	0	0	0	0	0	0	0	0	1	0	0	0	0	1	0	0	0	0	0	0	0	0	0	0	0	0	1	0	0	0
NFSQVFFLILFSIFR	1	0	1	0	1	0	0	0	1	0	0	1	0	4	1	0	0	0	0	0	0	0	0	0	0	0	0	0	0	0	0	0	0	0	1	1	0	0	0	0	0	0	0	0	1	1	0	0	0
	0	0	0	0	0	0	0	0	0	0	0	0	0	0	0	0	0	0	0	0	0	0	0	0	0	0	0	0	0	0	0	0	0	0	0	0	0	0	0	0	0	0	0	0	0	0	0	0	0
IL	0	0	1	0	0	0	0	0	1	0	0	0	0	0	0	0	0	0	0	0	0	0	0	0	0	0	0	0	0	0	0	0	0	0	0	0	0	0	0	0	0	0	0	0	0	0	0	0	0
IsIPITSGQQCLARsRNSGSRFCPCHTKFCEFIsK	3	0	1	0	0	1	0	0	0	0	0	0	0	2	1	0	3	1	0	0	1	0	0	1	1	0	1	0	0	1	0	1	0	1	0	1	1	0	1	0	0	0	0	1	1	0	1	1	0
AKGNLsCGTAGVVSFS	0	0	0	0	0	1	0	0	0	1	0	0	1	1	0	0	1	0	0	2	0	0	0	2	1	0	0	0	0	0	0	0	1	0	1	0	0	0	0	1	0	0	0	0	0	1	0	0	0
V	0	0	0	0	0	0	0	0	0	0	0	0	1	0	0	0	0	0	0	0	0	0	0	0	0	0	0	0	0	0	0	0	0	0	0	0	0	0	0	0	0	0	0	0	0	0	0	0	0
AQRG	0	0	0	0	0	0	0	0	0	0	0	0	0	0	0	0	0	0	0	0	1	0	1	0	0	0	0	0	0	0	0	0	0	0	0	0	0	0	0	0	0	0	0	1	0	0	0	0	0
sFCVHCLKHTACLSLLVNRSN	0	0	0	0	0	0	2	2	0	0	0	0	2	0	1	0	3	0	0	1	0	0	0	0	0	0	0	0	0	0	0	0	0	1	0	0	2	0	0	0	0	0	0	0	0	1	1	2	0
EEKVRRGFHKERKNCSLTPAAEVPL	0	0	0	1	0	0	0	1	0	0	0	2	0	0	1	0	1	0	0	0	0	2	0	0	1	0	1	0	1	0	1	0	0	0	0	0	1	0	0	0	0	0	0	0	0	0	1	1	0
ENKNsFF	0	0	0	0	0	0	0	0	0	0	0	0	0	0	2	0	0	0	0	0	0	0	0	0	0	0	0	0	0	0	0	0	0	0	0	0	0	0	0	0	0	0	0	0	0	0	2	0	0
FIDQPLCYALR	1	0	0	0	0	0	2	0	0	0	0	0	0	1	0	0	1	0	0	0	0	1	0	0	0	0	0	0	1	0	0	0	0	0	0	0	0	0	0	0	0	1	0	1	0	0	0	0	0
TVRA	0	0	0	0	0	0	0	0	0	0	1	0	0	0	0	0	0	0	0	1	0	0	0	0	0	0	0	0	0	0	0	1	0	0	0	0	0	0	0	0	0	0	0	0	0	0	0	0	0
LCF	0	0	0	0	0	0	1	0	0	0	0	0	0	0	1	0	1	0	0	0	0	0	0	0	0	0	0	0	0	0	0	0	0	0	0	0	0	0	0	0	0	0	0	0	0	0	0	0	0
CYIAEKKGGDPLAIAKEAEGGVKRAGAHTINKNNHPQVAREGSLTRLVPQALTGPLTFLLCTIYIRLFPLLR	2	2	1	2	1	2	4	1	0	1	1	0	1	2	0	0	0	2	1	2	2	3	1	2	1	3	2	1	1	1	0	2	3	0	1	0	0	0	0	0	1	1	0	0	2	0	3	0	2
	0	0	0	0	0	0	0	0	0	0	0	0	0	0	0	0	0	0	0	0	0	0	0	0	0	0	0	0	0	0	0	0	0	0	0	0	0	0	0	0	0	0	0	0	0	0	0	0	0
QG	0	0	0	0	0	0	0	0	0	0	0	0	0	0	0	0	0	0	0	0	0	0	0	1	0	0	0	0	0	0	0	0	0	0	0	0	0	0	0	0	0	0	0	1	0	0	0	0	0
KFCASLFHRDKQYRGIFRASYsQALAYVRYFFFAFFIPLsSLFASLSFFVYsPSFSRLTTK	2	0	0	1	1	2	1	1	0	0	0	1	1	5	7	0	1	0	3	0	0	3	1	0	0	0	1	0	1	0	2	0	0	0	2	2	0	0	3	0	2	3	0	2	0	0	0	0	1
IL	1	0	0	0	0	0	0	1	0	0	0	0	0	0	0	0	0	0	0	0	0	0	0	0	0	0	0	0	0	0	0	0	0	0	0	0	0	0	0	0	0	0	0	0	0	0	0	0	0
TRQRPIAIYGKHFGsTNLQVS	0	1	1	0	0	0	0	1	0	1	0	0	0	0	1	0	0	0	0	1	0	0	1	0	0	1	0	1	0	0	1	0	1	0	0	1	0	0	0	0	0	1	0	2	0	1	0	0	1
HICHVALGQKGsPKRSGPIPs	2	0	0	0	0	0	0	1	0	0	0	1	0	0	0	0	1	0	0	0	1	0	0	2	1	0	1	0	1	1	0	0	0	0	0	0	1	0	0	0	0	0	0	0	1	0	0	0	2
H	0	0	0	0	0	0	0	0	0	0	0	0	0	0	0	0	0	0	0	0	0	0	0	0	0	0	0	0	0	0	0	0	0	0	0	0	0	0	0	0	0	0	0	0	0	0	0	1	0
FIFYVFLSLSLCTCRTLFEPH	1	0	0	0	3	0	1	0	0	1	0	0	0	4	0	0	2	0	0	0	0	0	0	0	0	0	0	0	1	0	1	0	0	1	2	0	0	0	0	0	0	1	0	0	0	0	0	0	1
CSLHVWTSDTNYLLLAAWLAPH	0	0	0	2	0	0	2	0	1	0	0	0	1	0	0	0	0	1	1	1	1	0	0	0	0	0	1	0	0	0	1	1	0	0	0	1	0	0	1	0	0	1	2	0	0	1	0	0	2
DLLLLLLLWsSLPPHTRCSSLVGQRSRV	0	0	0	0	1	0	1	4	3	0	0	1	1	0	0	0	1	0	0	0	0	0	0	0	0	1	1	0	1	0	0	0	1	0	2	1	0	0	1	0	0	0	1	0	1	0	0	0	1
QIVAFKDPHSEFsYITHLTVL	0	0	2	1	0	0	0	1	0	0	0	1	1	1	1	0	0	0	0	0	1	0	0	0	0	0	0	0	1	0	1	0	1	0	0	0	0	0	0	1	1	0	0	1	0	0	0	1	1
FFRYP	0	0	0	0	0	0	0	0	0	0	0	0	0	2	0	0	0	0	0	0	0	0	0	0	0	0	0	0	1	0	0	0	0	0	0	0	0	0	0	0	0	1	0	0	0	0	0	0	0
ISHTsLLTHPNLNIsLNIDYS	1	1	1	2	1	0	0	0	1	0	0	0	0	0	0	0	0	0	0	0	0	0	0	0	0	0	1	0	0	0	1	0	0	1	0	1	0	0	0	1	0	1	0	0	0	3	0	1	1
FVAC	0	0	0	0	0	0	0	0	0	1	0	0	0	1	0	0	1	0	1	0	0	0	0	0	0	0	0	0	0	0	0	0	0	0	0	0	0	0	0	0	0	0	0	0	0	0	0	0	0
I	1	0	0	0	0	0	0	0	0	0	0	0	0	0	0	0	0	0	0	0	0	0	0	0	0	0	0	0	0	0	0	0	0	0	0	0	0	0	0	0	0	0	0	0	0	0	0	0	0
CA	0	0	0	0	0	0	0	0	0	0	0	0	0	0	0	0	1	0	0	0	0	1	0	0	0	0	0	0	0	0	0	0	0	0	0	0	0	0	0	0	0	0	0	0	0	0	0	0	0
KEDNKRKRKTEWQSVPQAK	0	0	0	0	0	0	0	0	0	0	0	0	1	0	0	0	0	0	0	0	1	0	0	0	0	0	0	0	0	1	0	0	0	1	0	0	0	0	1	0	0	0	1	1	1	0	1	0	0
KTsTLKQSTGVCCCFRRWCGASPTVLYSHSFFFLFSSLKIFISPHTRHPPISVCVCASLLPRSFLLLIS	3	0	1	3	3	0	0	2	1	1	1	0	2	7	0	0	5	1	1	1	0	0	1	1	0	0	2	2	1	0	0	1	3	1	4	2	3	2	0	0	1	0	1	1	0	0	0	1	2
WAGAREERKR	0	0	0	0	0	0	0	0	0	0	0	0	0	0	0	0	0	0	1	0	0	1	1	0	0	0	0	0	0	0	0	0	0	0	0	0	0	0	0	0	0	0	1	0	0	0	0	0	0
YGITWRGLHGGDRFGKGQLsRGKVNLLSsP	0	1	0	0	1	1	0	0	2	0	0	1	0	1	0	0	0	0	0	0	0	0	4	1	1	1	1	0	0	0	0	1	0	0	0	0	0	0	0	1	0	1	1	1	0	0	1	0	1
WYISDITLRVFLRHRSREIRRRGEIVRVLSAsIVATLVTVFGHVRVGPADRGRRVAFKGKNSFHRFNVTAsGIARINTAVRSEDLRGISGALQH	4	2	2	2	1	0	0	1	2	1	5	2	3	3	2	0	0	0	3	0	4	1	3	2	2	1	0	1	0	0	3	0	2	0	0	1	1	0	2	2	1	0	1	1	0	1	2	0	4
AIKRKKRS	0	0	1	0	0	0	0	0	0	0	0	0	0	0	0	0	0	0	1	0	0	0	0	0	0	0	0	0	0	0	0	0	0	0	0	0	1	0	0	0	0	0	0	0	0	0	0	0	0
HYQAIV	0	0	1	0	0	0	0	0	0	0	1	0	0	0	0	0	0	0	0	1	0	0	0	0	0	0	0	0	0	0	0	0	0	0	0	0	0	0	0	0	1	0	0	1	0	0	0	0	1
SFFFCSPAASEFPGTKITPFER	0	0	1	0	0	0	0	0	0	0	0	0	0	5	0	0	0	1	0	0	1	1	1	0	0	0	0	0	2	1	1	0	0	1	0	0	2	0	1	0	0	0	0	0	0	0	0	0	0
PQPQSRLYISTTHKFLRs	1	0	0	1	0	0	1	0	0	0	0	0	0	1	0	0	0	0	0	0	0	0	0	0	0	0	0	1	0	1	0	0	1	1	0	0	2	0	0	0	0	1	0	2	0	0	0	0	1
sVLQCV	0	0	0	0	0	0	1	0	0	0	0	0	2	0	0	0	1	0	0	0	0	0	0	0	0	0	0	0	0	0	0	0	0	0	0	0	0	0	0	0	0	0	0	0	1	0	0	0	0
HILCFVTTCPVGsAVCWEL	0	0	1	1	0	0	0	0	1	2	0	0	1	1	0	0	3	0	0	0	0	1	0	1	0	0	0	1	0	0	1	0	0	1	0	0	0	0	0	0	0	0	1	0	0	0	0	0	1
VSSAQQVWVLIHFCAFAYFIGIsRFFA	3	0	0	0	1	0	0	0	0	0	0	1	2	4	1	0	1	0	1	0	2	1	0	0	1	0	0	0	0	0	0	0	0	0	0	0	0	0	1	1	1	0	1	1	1	0	0	1	0
GKFLWLAIFIFSTTTSGVCSNKsGCCAALTFHYFIDQKRsSCIVTHSDKsIF	4	1	0	0	1	0	1	1	0	1	1	0	0	3	3	0	3	1	1	1	1	0	2	1	0	0	0	0	0	0	0	4	0	1	1	2	1	0	0	1	1	0	1	0	1	0	1	0	2
IIVPVSKSG	0	2	0	0	0	0	0	0	0	2	0	0	0	0	0	0	0	0	0	0	0	0	0	0	1	0	1	0	0	0	0	0	0	0	2	0	0	0	0	0	0	0	0	0	0	0	0	0	0
CIFAFSFFKYLLsQAPGLFKLHIRKEHWNTRAHRNQLHTKSEAQTFGVERGEVSSIELLFTHTIHHSALTTQRAKLsKTKILsV	3	1	1	2	0	3	3	2	0	1	0	0	2	4	3	0	1	0	2	0	4	0	0	0	2	1	1	0	0	0	1	3	3	1	0	1	1	0	2	1	1	0	1	4	0	1	1	5	2
sRKIRPEVFsDNIWILFSHNCFWKAKsFGIGIsDAKQLSHF	4	0	1	0	0	0	0	0	2	0	0	1	0	4	1	0	1	0	1	0	1	0	0	0	2	0	1	0	0	0	0	0	0	0	1	0	1	0	0	0	0	0	2	0	1	0	2	2	0
YPP	0	0	0	0	0	0	0	0	0	0	0	0	0	0	0	0	0	0	0	0	0	0	0	0	0	0	0	0	2	0	0	0	0	0	0	0	0	0	0	0	0	1	0	0	0	0	0	0	0
CYFLQLsILLsSLRIVVSLVsFSGTR	2	0	0	1	2	1	0	0	2	1	0	2	0	2	0	0	1	0	0	0	0	0	1	0	0	0	0	0	0	0	0	0	1	0	0	1	1	1	0	0	1	0	0	0	1	0	0	0	0
FIPs	1	0	0	0	0	0	0	0	0	0	0	0	0	1	0	0	0	0	0	0	0	0	0	0	0	0	0	0	0	1	0	0	0	0	0	0	0	0	0	0	0	0	0	0	0	0	0	0	0
sEPsSDNCFFSARsCVFSGLSSFFFRVIFVSRAALLRHSFLFFHHPFSLTHSPSTPNSWGSVRLTIFVFRCLIFVCLFVWFVYLILLGAQKRHILDAGTHIASLCEKQEGKSsLGEEGTERVQF	4	0	2	3	0	1	2	3	5	5	2	0	2	15	2	0	5	0	2	0	1	3	2	2	1	2	1	2	1	0	2	1	1	1	6	3	2	1	1	1	1	0	2	1	2	2	0	5	1
LKsYRAHFP	0	0	0	0	0	0	0	0	1	0	0	0	0	1	0	0	0	0	0	0	1	0	0	0	0	0	0	1	0	0	0	0	0	0	0	0	0	0	0	0	1	0	0	0	0	0	0	0	1
ASGATSRPRTVFLDIHWLHL	0	1	0	0	0	0	0	1	2	0	0	1	0	1	0	0	0	0	0	0	2	0	0	0	0	1	0	0	0	1	1	0	0	1	1	0	0	0	1	0	0	0	1	0	0	0	0	2	0
AKERYTQWSGsIRHDTLRAHTR	0	0	1	0	0	0	1	0	0	0	0	0	0	0	0	0	0	0	1	0	1	0	0	0	0	1	0	0	0	0	0	0	1	2	0	0	0	0	0	1	0	1	1	0	1	0	0	1	1
SERsAQGTHSKIYFQLT	0	0	1	0	0	0	0	1	0	0	0	0	0	1	0	0	0	0	0	0	0	1	0	0	0	1	0	0	0	0	0	0	0	2	0	0	2	0	0	0	1	0	0	1	1	0	0	1	0
WsEQYNsFSRNTsSRAQIHYY	0	1	0	0	0	0	0	0	0	0	0	0	0	1	0	0	0	0	0	0	1	0	0	0	0	0	0	0	0	0	0	0	1	0	0	1	0	0	1	0	1	2	1	1	1	0	2	1	0
YQ	0	0	0	0	0	0	0	0	0	0	0	0	0	0	0	0	0	0	0	0	0	0	0	0	0	0	0	0	0	0	0	0	0	0	0	0	0	0	0	0	1	0	0	0	1	0	0	0	0
LLYCFSWNIFDP	0	0	1	0	0	0	1	1	0	0	0	0	0	1	1	0	1	0	0	0	0	0	0	0	0	0	0	1	0	0	0	0	0	0	0	0	0	1	0	0	0	1	1	0	0	1	0	0	0
GILLR	0	0	1	1	0	0	0	0	1	0	0	0	0	0	0	0	0	0	0	0	0	0	0	0	0	1	0	0	0	0	0	0	0	0	0	0	0	0	0	0	0	0	0	0	0	0	0	0	0
T	0	0	0	0	0	0	0	0	0	0	0	0	0	0	0	0	0	0	0	0	0	0	0	0	0	0	0	0	0	0	0	1	0	0	0	0	0	0	0	0	0	0	0	0	0	0	0	0	0
ILYSFFsSVRs	1	0	0	0	0	0	0	1	0	1	0	0	0	2	0	0	0	0	0	0	0	0	0	0	0	0	0	0	0	0	0	0	0	0	1	0	0	0	1	0	0	1	0	0	0	0	0	0	0
LQLG	0	0	0	0	0	0	0	0	2	0	0	0	0	0	0	0	0	0	0	0	0	0	0	0	0	1	0	0	0	0	0	0	0	0	0	0	0	0	0	0	0	0	0	0	1	0	0	0	0
L	0	0	0	1	0	0	0	0	0	0	0	0	0	0	0	0	0	0	0	0	0	0	0	0	0	0	0	0	0	0	0	0	0	0	0	0	0	0	0	0	0	0	0	0	0	0	0	0	0
LL	0	0	0	0	1	0	0	0	1	0	0	0	0	0	0	0	0	0	0	0	0	0	0	0	0	0	0	0	0	0	0	0	0	0	0	0	0	0	0	0	0	0	0	0	0	0	0	0	0
	0	0	0	0	0	0	0	0	0	0	0	0	0	0	0	0	0	0	0	0	0	0	0	0	0	0	0	0	0	0	0	0	0	0	0	0	0	0	0	0	0	0	0	0	0	0	0	0	0
HIFAGKSPL	1	0	0	0	1	0	0	0	0	0	0	0	0	1	0	0	0	0	0	1	0	0	1	0	0	0	0	0	0	1	0	0	0	0	0	0	0	1	0	0	0	0	0	0	0	0	0	1	0
LARFFSRT	0	0	0	1	0	0	0	0	0	0	0	0	0	1	1	0	0	0	0	0	1	0	0	0	0	0	0	0	0	0	0	0	1	0	0	0	1	0	0	0	0	0	0	0	0	0	0	0	0
	0	0	0	0	0	0	0	0	0	0	0	0	0	0	0	0	0	0	0	0	0	0	0	0	0	0	0	0	0	0	0	0	0	0	0	0	0	0	0	0	0	0	0	0	0	0	0	0	0
TVIFLHFFY	0	0	1	0	0	0	0	0	1	1	0	0	0	2	1	0	0	0	0	0	0	0	0	0	0	0	0	0	0	0	0	0	1	0	0	0	0	0	0	0	1	0	0	0	0	0	0	1	0
TNPAEHVSVsGKT	0	0	0	0	0	0	0	0	0	1	0	0	1	0	0	0	0	0	1	0	0	0	0	1	0	0	0	0	1	0	0	1	0	1	0	0	0	0	1	0	0	0	0	0	0	1	0	0	1
LRFISLDPAFF	1	0	0	0	1	0	0	0	1	0	0	0	0	3	0	0	0	0	1	0	0	0	0	0	0	0	0	0	0	1	0	0	0	0	0	0	0	1	0	0	0	0	0	0	0	0	0	0	0
IsKSVHICISKWCGCCCSAWFHTRSRsVSGsVVSKRVR	2	0	1	0	0	0	0	0	0	2	0	2	1	1	0	0	1	4	0	0	0	1	1	0	0	1	0	0	0	0	0	1	0	0	3	0	1	0	1	1	0	0	2	0	0	0	0	1	1
HHSPTNTFTSCSGS	0	0	0	0	0	0	0	0	0	0	0	0	0	1	0	0	0	1	0	0	0	0	0	0	0	1	0	1	0	0	1	1	1	0	2	0	0	1	0	1	0	0	0	0	0	0	1	1	1
RKRPL	0	0	0	0	0	0	1	0	0	0	0	0	0	0	0	0	0	0	0	0	0	0	0	0	0	0	0	0	0	1	0	0	0	0	0	0	0	0	0	0	0	0	0	0	0	0	0	0	0
IVSsWWR	0	1	0	0	0	0	0	0	0	0	0	0	1	0	0	0	0	0	0	0	0	0	0	0	0	0	0	0	0	0	0	0	0	0	0	0	0	1	0	0	0	0	2	0	0	0	0	0	0
WLQERWITG	0	1	0	1	0	0	0	0	0	0	0	0	0	0	0	0	0	0	0	0	0	0	0	1	0	0	0	0	0	0	0	0	0	1	0	0	0	0	0	0	0	0	2	1	0	0	0	0	0
GLGRPAPASRSFPSDVPSCAHQEACGCATFSFLLsSRVSPLsPALIELC	0	1	0	2	1	0	2	0	1	0	1	0	1	2	1	0	1	3	0	1	2	3	1	1	1	0	0	2	1	3	0	0	0	1	1	2	0	1	2	1	0	0	0	0	1	0	0	0	1
L	0	0	0	0	0	0	0	0	1	0	0	0	0	0	0	0	0	0	0	0	0	0	0	0	0	0	0	0	0	0	0	0	0	0	0	0	0	0	0	0	0	0	0	0	0	0	0	0	0
ALLVPR	0	0	0	1	0	0	0	0	1	0	0	0	1	0	0	0	0	0	0	0	0	1	0	0	0	0	0	0	1	0	0	0	0	0	0	0	0	0	0	0	0	0	0	0	0	0	0	0	0
IVIsYTPHRAATRKGKLSTVVFsK	2	0	0	1	0	0	0	0	0	1	0	1	1	0	1	0	0	0	1	0	1	0	0	0	1	0	0	0	0	1	1	0	2	0	0	1	0	0	0	0	0	1	0	0	0	0	0	1	0
KRLPSLVPPPFVLFsFLSFWCLLHSRCLCAEI	1	0	0	0	0	1	0	0	6	2	0	0	0	1	3	0	2	1	0	1	0	0	0	0	0	0	2	1	1	0	0	0	0	0	0	1	2	0	0	0	0	0	1	0	0	0	0	0	1
SKGKGRK	0	0	0	0	0	0	0	0	0	0	0	0	0	0	0	0	0	0	0	0	0	0	1	1	0	0	0	0	0	0	0	0	0	0	0	0	0	0	0	1	0	0	0	0	0	0	0	0	0
VPVVVAQKSGHQKKGSSRTSR	0	0	0	0	0	0	0	0	0	1	0	0	3	0	0	0	0	0	0	1	0	0	0	0	1	1	1	0	0	0	0	0	1	0	0	2	0	1	0	1	0	0	0	1	1	0	0	1	0
NsTTK	0	0	0	0	0	0	0	0	0	0	0	0	0	0	0	0	0	0	0	0	0	0	0	0	0	0	0	0	0	0	0	0	2	0	0	0	0	0	0	0	0	0	0	0	0	1	0	0	0
HTADSRFAGGLGNWRSEPKRRNPEAGGSEADVRKTNITLWDYCETIKTNSVETAV	0	2	0	0	0	0	1	1	0	0	1	1	1	1	0	0	1	0	1	0	0	4	2	1	1	1	0	0	1	1	2	0	1	3	0	0	2	1	1	0	0	1	2	0	0	2	2	0	1
RTSCVWFYCTAPKCFDALFSFHSFSLHHRVLSGHPRER	0	0	0	0	0	0	0	2	1	0	1	0	1	3	2	0	0	3	1	0	1	0	0	0	0	1	1	0	0	1	1	0	1	0	2	0	1	0	1	1	1	0	1	0	0	0	0	3	1
Ps	0	0	0	0	0	0	0	0	0	0	0	0	0	0	0	0	0	0	0	0	0	0	0	0	0	0	0	0	1	0	0	0	0	0	0	0	0	0	0	0	0	0	0	0	0	0	0	0	0
	0	0	0	0	0	0	0	0	0	0	0	0	0	0	0	0	0	0	0	0	0	0	0	0	0	0	0	0	0	0	0	0	0	0	0	0	0	0	0	0	0	0	0	0	0	0	0	0	0
SLFSNNPLALs	0	0	0	2	0	0	0	1	0	0	0	0	0	1	0	0	0	0	1	0	0	0	0	0	0	0	0	1	0	0	0	0	0	0	1	1	0	0	0	0	0	0	0	0	0	0	2	0	0
LQAKLAL	0	0	0	0	0	0	0	1	2	0	0	0	0	0	0	0	0	0	1	1	0	0	0	0	0	0	0	0	0	0	0	0	0	0	0	0	0	0	0	0	0	0	0	1	0	0	0	0	0
FVHVAL	0	0	0	0	1	0	0	0	0	0	0	1	1	0	1	0	0	0	0	0	0	1	0	0	0	0	0	0	0	0	0	0	0	0	0	0	0	0	0	0	0	0	0	0	0	0	0	0	1
RT	0	0	0	0	0	0	0	0	0	0	0	0	0	0	0	0	0	0	0	0	0	0	0	0	0	0	0	0	0	0	0	0	1	0	0	0	0	0	0	0	0	0	0	0	0	0	0	0	0
APLEFRAPHsKYRRTsQGCG	0	0	0	0	0	1	0	0	0	0	0	0	0	1	0	0	1	0	2	0	0	0	1	1	0	0	0	0	1	1	1	0	0	0	0	0	0	0	0	0	1	0	0	1	0	0	0	1	0
LLQNYSLKTVSsERKLIPLFLSLATCGsSAAKRPRQGKVLLRSsSRCDRQsF	1	0	0	1	2	2	1	1	2	2	0	0	0	2	0	0	2	0	1	0	2	0	1	0	0	1	0	1	0	1	1	0	0	1	1	2	0	1	2	0	0	1	0	1	2	1	0	0	0
YsHHGCCH	0	0	0	0	0	0	0	0	0	0	0	0	0	0	0	0	0	2	0	0	0	0	1	0	0	0	0	0	0	0	0	0	0	0	0	0	0	0	0	0	1	0	0	0	0	0	0	1	2
CCLLVLHFVIGVGSHKFWPsVGASYVFTPFIFsGACCSETTRVYRLWsHPPYSQTLLLS	0	1	1	1	0	0	2	2	2	0	1	4	1	4	1	0	2	2	1	0	1	0	0	0	3	1	1	0	2	1	3	0	0	1	2	1	0	1	0	1	1	2	2	1	0	0	0	3	0
PVGNs	0	0	0	0	0	0	0	0	0	0	0	1	0	0	0	0	0	0	0	0	0	0	0	0	0	1	0	0	0	1	0	0	0	0	0	0	0	0	0	0	0	0	0	0	0	1	0	0	0
PsGGNssLWCSLLP	0	0	0	0	0	0	2	0	1	0	0	0	0	0	0	0	0	1	0	0	0	0	0	2	0	0	0	0	1	1	0	0	0	0	1	0	0	0	0	0	0	0	1	0	0	1	0	0	0
CRQAPKAPKETTCLYRNRQGHITAsLSSKKHRFAFSTVTSGFNRAPHRVRRAPPV	0	0	1	0	0	0	0	1	1	0	2	1	0	3	0	0	2	0	1	0	3	2	0	1	1	0	1	1	3	0	2	1	0	2	1	0	1	0	1	1	0	1	0	1	1	1	1	1	2
IIETALsVIVLSGLLTR	1	0	2	1	0	0	1	1	1	0	1	0	1	0	0	0	0	0	0	1	0	0	0	0	1	0	0	0	0	0	0	0	0	2	0	0	1	0	0	0	0	0	0	0	0	0	0	0	0
EVLRLLCFPVFVFFIVCFFNFCsAKELYG	1	0	0	0	1	0	0	1	2	2	1	0	1	7	0	0	3	0	0	0	0	1	0	1	0	0	0	1	0	0	0	0	0	0	0	0	0	0	0	0	0	1	0	0	0	1	0	0	0
LEGKKIRVFWsLCGWLCPNV	0	0	1	1	0	0	1	0	1	1	1	0	0	1	0	0	0	2	0	0	0	0	1	0	1	0	0	1	0	0	0	0	0	0	0	0	0	0	0	0	0	0	2	0	0	0	1	0	0
YTPGKVWVsFREIIsIT	3	0	0	0	0	0	0	0	0	2	0	0	0	1	0	0	0	0	0	0	0	0	0	0	0	1	1	0	0	0	1	0	0	1	0	0	0	0	0	0	0	1	1	0	0	0	0	0	0
VVARICVVPSVQVWQCLLLFR	1	0	0	2	1	0	0	0	0	2	2	0	2	1	0	0	2	0	0	0	1	0	0	0	0	0	0	0	0	1	0	0	0	0	0	0	0	0	1	0	0	0	1	0	2	0	0	0	0
LN	0	0	0	0	0	0	0	1	0	0	0	0	0	0	0	0	0	0	0	0	0	0	0	0	0	0	0	0	0	0	0	0	0	0	0	0	0	0	0	0	0	0	0	0	0	1	0	0	0
VSYPTFSKLSPVYHFVWKAPKRASRCNLLGE	0	0	0	0	2	0	0	1	0	1	1	0	1	2	0	0	0	1	2	0	0	0	0	0	0	1	0	0	0	3	1	0	0	0	4	0	0	0	0	0	0	2	1	0	0	1	0	1	0
H	0	0	0	0	0	0	0	0	0	0	0	0	0	0	0	0	0	0	0	0	0	0	0	0	0	0	0	0	0	0	0	0	0	0	0	0	0	0	0	0	0	0	0	0	0	0	0	0	1
ARRVSVHFAVCVRPGAVQSTYSWTSHRLPSV	0	0	0	1	0	0	0	0	0	0	1	1	4	0	1	0	1	0	0	0	2	1	0	0	1	0	2	0	0	0	0	1	1	0	2	1	0	0	2	0	1	0	1	1	0	0	0	0	2
LEKQIVYLTSLFSSWLGYCWVFNPPQPGVTPHSGVsERPsY	0	1	0	0	0	0	1	1	2	1	2	0	1	1	1	0	1	0	0	0	0	0	0	1	1	1	0	1	1	3	2	0	0	0	2	1	0	1	0	0	2	1	2	1	1	0	1	0	1
ERRTVRAAVsHDISLFSVPILLLLLLLSLFSLFVRYLFFTYIFTLGKLKQRWESGLCVFVPFLSGV	1	0	2	2	1	0	0	8	4	1	2	3	1	6	2	0	1	0	0	1	1	0	0	1	1	1	1	1	0	0	2	0	1	0	0	0	0	2	2	2	2	0	1	0	1	0	0	0	1
AVTYVVVYFILYFSKKKEKKKKVTVDVFSFLLFsVYSLRRARSGSVSIsVTR	1	0	1	0	0	0	1	0	3	5	0	4	1	2	3	0	0	0	1	0	0	1	0	0	0	1	0	0	0	0	0	0	2	1	2	1	1	1	0	1	1	3	0	0	0	0	0	0	0
NSELSRKGT	0	0	0	0	0	0	1	0	0	0	0	0	0	0	0	0	0	0	0	0	0	0	0	0	1	0	0	0	0	0	0	1	0	0	0	0	1	0	1	0	0	0	0	0	0	0	1	0	0
IFKVSLRG	0	1	0	0	0	0	0	0	1	0	0	1	0	0	1	0	0	0	0	0	0	0	1	0	0	0	0	0	0	0	0	0	0	0	0	0	0	1	0	0	0	0	0	0	0	0	0	0	0
RKNYTARTRLSRTSIAsLEGKKYEFFGSCAVGFAPTSV	1	0	0	0	1	0	1	0	0	1	0	0	1	3	0	0	1	0	1	1	0	2	1	1	1	0	0	0	1	0	0	0	1	3	0	1	1	0	2	0	1	1	0	0	0	0	1	0	0
SYEAVS	0	0	0	0	0	0	0	0	0	1	0	0	0	0	0	0	0	0	0	1	0	0	0	0	0	0	0	0	0	0	0	0	0	0	0	1	0	0	1	0	0	1	0	0	0	0	0	0	0
FREIIsIT	3	0	0	0	0	0	0	0	0	0	0	0	0	1	0	0	0	0	0	0	0	0	0	0	0	0	0	0	0	0	1	0	0	0	0	0	0	0	0	0	0	0	0	0	0	0	0	0	0
VVARICAVP	1	0	0	0	0	0	0	0	0	1	1	0	1	0	0	0	1	0	1	0	1	0	0	0	0	0	0	0	0	1	0	0	0	0	0	0	0	0	0	0	0	0	0	0	0	0	0	0	0
NSL	0	0	0	0	0	0	1	0	0	0	0	0	0	0	0	0	0	0	0	0	0	0	0	0	0	0	0	0	0	0	0	0	0	0	1	0	0	0	0	0	0	0	0	0	0	1	0	0	0
	0	0	0	0	0	0	0	0	0	0	0	0	0	0	0	0	0	0	0	0	0	0	0	0	0	0	0	0	0	0	0	0	0	0	0	0	0	0	0	0	0	0	0	0	0	0	0	0	0
LN	0	0	0	0	0	0	0	1	0	0	0	0	0	0	0	0	0	0	0	0	0	0	0	0	0	0	0	0	0	0	0	0	0	0	0	0	0	0	0	0	0	0	0	0	0	1	0	0	0
IPKG	0	1	0	0	0	0	0	0	0	0	0	0	0	0	0	0	0	0	0	0	0	0	0	0	1	0	0	1	0	0	0	0	0	0	0	0	0	0	0	0	0	0	0	0	0	0	0	0	0
EKKPQCFTWDTICGTIKGWA	0	1	1	0	0	0	0	0	0	0	0	0	0	0	1	0	1	1	1	0	0	0	2	0	0	0	0	0	1	0	0	1	1	1	0	0	0	0	0	0	0	0	2	0	1	0	0	0	0
WSGLS	0	0	0	0	1	0	0	0	0	0	0	0	0	0	0	0	0	0	0	0	0	0	0	0	0	1	0	0	0	0	0	0	0	0	0	0	1	0	0	1	0	0	1	0	0	0	0	0	0
FLGEVSGLFGRISNPV	1	0	0	0	1	0	0	0	1	0	0	0	2	2	0	0	0	0	0	0	0	0	1	0	1	1	1	0	0	0	0	0	0	0	1	0	0	0	0	1	0	0	0	0	0	1	0	0	0
EGI	1	0	0	0	0	0	0	0	0	0	0	0	0	0	0	0	0	0	0	0	0	0	0	0	1	0	0	0	0	0	0	0	0	0	0	0	0	0	0	0	0	0	0	0	0	0	0	0	0
E	0	0	0	0	0	0	0	0	0	0	0	0	0	0	0	0	0	0	0	0	0	0	0	0	0	0	0	0	0	0	0	0	0	0	0	0	0	0	0	0	0	0	0	0	0	0	0	0	0
RRPPQRGARVWRSVSKRKTSACIISGP	1	1	0	0	0	0	0	0	0	0	2	0	0	0	0	0	0	1	0	2	0	0	2	0	0	0	1	0	1	1	0	0	1	0	1	1	0	1	0	1	0	0	1	1	0	0	0	0	0
S	0	0	0	0	0	0	0	0	0	0	0	0	0	0	0	0	0	0	0	0	0	0	0	0	0	0	0	0	0	0	0	0	0	0	0	1	0	0	0	0	0	0	0	0	0	0	0	0	0
NGLLsGGGFTRIAYYSFCYRRHIWHQR	0	2	0	1	0	0	0	0	1	0	0	0	0	0	2	0	1	0	0	0	0	1	0	2	1	1	0	0	0	0	0	0	0	1	1	0	0	0	0	0	2	1	1	0	1	0	1	0	2
SGP	0	0	0	0	0	0	0	0	0	0	0	0	0	0	0	0	0	0	0	0	0	0	0	0	0	1	0	1	0	0	0	0	0	0	0	0	0	0	1	0	0	0	0	0	0	0	0	0	0
KC	0	0	0	0	0	0	0	0	0	0	0	0	0	0	0	0	1	0	0	0	0	0	0	0	0	0	0	0	0	0	0	0	0	0	0	0	0	0	0	0	0	0	0	0	0	0	0	0	0
PPYPVTRKVKVLEQFRALVGPH	0	0	0	0	0	0	1	1	0	0	0	2	2	1	0	0	0	0	0	0	1	0	0	0	1	0	2	1	1	0	0	0	1	0	0	0	0	0	0	0	1	0	0	0	1	0	0	0	1
SFFQRATKLPAQTTAG	0	0	0	0	0	0	0	0	1	0	0	0	0	1	1	0	0	0	1	1	1	0	1	0	0	0	1	0	0	0	2	0	1	0	1	0	0	0	0	0	0	0	0	1	1	0	0	0	0
	0	0	0	0	0	0	0	0	0	0	0	0	0	0	0	0	0	0	0	0	0	0	0	0	0	0	0	0	0	0	0	0	0	0	0	0	0	0	0	0	0	0	0	0	0	0	0	0	0
YRNEL	0	0	0	0	0	0	0	0	1	0	0	0	0	0	0	0	0	0	0	0	0	0	0	0	0	0	0	0	0	0	0	0	0	0	0	0	0	0	0	0	0	1	0	0	0	0	1	0	0
GEAKsSEGKRRVSG	0	0	0	0	0	0	0	0	0	0	0	0	1	0	0	0	0	0	0	0	0	1	1	1	1	0	0	0	0	0	0	0	0	0	0	0	0	1	1	0	0	0	0	0	0	0	0	0	0
QVVQR	0	0	0	0	0	0	0	0	0	0	1	0	1	0	0	0	0	0	0	0	0	0	0	0	0	0	0	0	0	0	0	0	0	0	0	0	0	0	0	0	0	0	0	1	1	0	0	0	0
sSIWSVTATYLACALKLSVFIVLYIITTTSLFGYKIPSHQSQTWGQDKVH	3	0	2	2	0	2	0	0	1	0	1	1	2	1	1	0	1	0	2	1	0	0	1	1	0	0	0	0	0	1	1	3	2	0	1	1	0	0	4	0	2	1	2	2	1	0	0	2	0
	0	0	0	0	0	0	0	0	0	0	0	0	0	0	0	0	0	0	0	0	0	0	0	0	0	0	0	0	0	0	0	0	0	0	0	0	0	0	0	0	0	0	0	0	0	0	0	0	0
S	0	0	0	0	0	0	0	0	0	0	0	0	0	0	0	0	0	0	0	0	0	0	0	0	0	0	0	0	0	0	0	0	0	0	0	0	0	1	0	0	0	0	0	0	0	0	0	0	0
FVCVGDT	0	0	0	0	0	0	0	0	0	1	0	1	0	1	0	0	1	0	0	0	0	0	0	0	1	0	0	0	0	0	0	1	0	0	0	0	0	0	0	0	0	0	0	0	0	0	0	0	0
GPDRGKERGTLSFRRFLNILPRTCHSDFATHSQ	0	1	0	1	0	0	1	1	0	0	0	0	0	3	0	0	0	1	0	0	0	1	2	0	1	0	0	1	1	0	0	2	1	0	1	1	0	0	1	0	0	0	0	1	0	0	1	0	2
SHWAFAYSPRCESRsGCAPFNHFQWFYPFPSLCHKPCPVH	0	0	0	0	0	0	1	0	0	0	1	0	0	3	2	0	1	3	1	2	0	0	1	0	0	0	2	1	2	1	0	0	0	0	2	0	1	1	0	0	1	1	2	0	1	0	1	2	2
CLSITYIISRRE	1	1	1	0	0	0	0	0	1	0	0	0	0	0	0	0	0	1	0	0	0	0	0	0	0	0	0	0	0	0	1	0	0	0	0	0	0	1	0	1	1	0	0	0	0	0	0	0	0
IR	0	0	1	0	0	0	0	0	0	0	0	0	0	0	0	0	0	0	0	0	0	0	0	0	0	0	0	0	0	0	0	0	0	0	0	0	0	0	0	0	0	0	0	0	0	0	0	0	0
NP	0	0	0	0	0	0	0	0	0	0	0	0	0	0	0	0	0	0	0	0	0	0	0	0	0	0	1	0	0	0	0	0	0	0	0	0	0	0	0	0	0	0	0	0	0	1	0	0	0
SASACFADI	0	1	0	0	0	0	0	0	0	0	0	0	0	0	1	0	0	1	0	2	0	1	0	0	0	0	0	0	0	0	0	0	0	0	1	0	0	0	0	1	0	0	0	0	0	0	0	0	0
SFFLRWRPLFSGCFQHs	0	0	0	0	1	0	1	0	0	0	0	0	0	2	2	0	0	1	0	0	0	0	1	0	0	0	0	0	1	0	0	0	0	0	0	0	0	1	1	0	0	0	1	1	0	0	0	0	1
HCLSF	0	0	0	0	1	0	0	0	0	0	0	0	0	0	1	0	0	1	0	0	0	0	0	0	0	0	0	0	0	0	0	0	0	0	0	0	1	0	0	0	0	0	0	0	0	0	0	0	1
LLVFPPSHPIGS	0	1	0	0	0	0	0	1	1	0	0	0	1	1	0	0	0	0	0	0	0	0	0	0	0	1	2	0	1	0	0	0	0	0	0	0	1	0	0	1	0	0	0	0	0	0	0	1	0
LHKLEPCSNFPLPSGRSLKARLVACLCTGSLCV	0	0	0	0	1	1	1	2	2	1	1	0	0	0	1	0	3	1	0	0	0	2	0	1	1	0	0	1	0	2	0	0	0	1	1	0	0	1	1	1	0	0	0	0	0	1	0	0	1
QIGKSIsRFFPLVSGSVSIYYVVIRFTLG	2	1	1	0	0	0	0	1	1	0	1	3	0	1	2	0	0	0	0	0	0	0	0	0	2	1	1	0	0	0	0	0	0	1	0	0	1	1	1	1	1	1	0	0	1	0	0	0	0
HRLRQITTsNLFPSLSAQ	0	1	0	1	2	0	0	0	0	0	0	0	0	0	1	0	0	0	0	0	0	1	0	0	0	0	1	0	0	0	0	1	1	0	0	0	1	0	0	1	0	0	0	1	1	0	1	1	0
VELLGYFNRsRCLCPREQLCsGDILLFHTAAAAAIGCTVVFAFP	0	0	2	0	1	1	1	1	2	1	1	1	0	3	1	0	1	3	0	1	4	1	2	0	0	1	0	1	1	0	0	0	1	1	0	0	0	0	0	0	1	0	0	1	0	1	0	0	1
FVSFLsIFGSCNKIVDR	1	0	1	1	0	0	0	0	0	1	1	0	0	2	1	0	1	0	0	0	0	0	0	1	0	0	0	0	0	0	0	0	0	0	1	0	0	1	0	0	0	0	0	0	0	1	0	0	0
YSVNRNRYIYIYIYILGVDRSPSRDTRsLNYIT	1	1	3	2	0	0	0	0	0	0	0	2	0	0	0	0	0	0	0	0	0	0	0	0	1	0	1	0	0	0	1	0	1	0	0	1	2	0	0	0	5	1	0	0	0	3	0	0	0
DLWNKQKLsGRS	0	0	0	0	1	0	0	0	1	0	0	0	0	0	0	0	0	0	0	0	0	0	0	0	1	0	0	0	0	0	0	0	0	0	0	0	0	0	1	0	0	0	1	1	0	0	1	0	0
DAFPsDLALSVHICTAFYCPVKPHREIsKPPCRPPPsISLRFSLSTTSYPsARCIINKAVSFLLRVsVAPLVKFSVRPR	4	0	1	2	0	1	0	2	2	3	1	3	0	3	2	0	2	2	3	2	0	1	0	0	0	0	6	1	1	3	2	0	0	1	2	2	0	1	1	1	1	1	0	0	0	1	0	1	1
AGFFSsVRQCQSGGWKHIATTR	1	0	0	0	0	0	0	0	0	0	0	1	0	2	0	0	0	1	0	1	0	1	1	2	0	0	0	0	0	0	1	0	0	1	1	0	0	0	0	1	0	0	1	1	1	0	0	1	0
DESKQANTHRKYIILKATKLSRsKFVHPAVFSPCFWTRNsGLsTGREIYIYITDTWKRSYsQAAQGIRIPTVT	2	3	2	0	0	1	0	1	1	1	0	1	1	1	2	0	1	0	3	0	2	0	0	1	2	0	0	1	2	0	1	1	3	3	1	0	0	0	3	0	2	2	2	2	1	2	0	2	0
sIFRCSHLCVRVsELAQSHsLFFFFYRsSVFsTIHGRDLCR	0	0	2	0	0	0	1	1	2	0	1	0	2	4	2	0	3	0	1	0	0	0	0	0	1	0	0	0	0	0	0	0	1	0	0	0	1	1	0	1	0	1	0	1	0	0	0	0	3
LDLLSSLHQGRNSVYFIsRVSNVLLCTYLHIARFPNQPLLRSGARQQAVELCDsRPTNSNLGLGRSTPKEAGsKGGFFLTFFLSPVFL	2	0	0	3	0	2	3	1	6	0	2	2	1	5	2	0	2	0	1	0	1	2	3	0	4	0	1	1	2	1	1	0	1	2	0	1	1	1	1	4	1	1	0	2	2	2	3	2	0
LACEYsYGVY	0	0	0	0	0	0	0	1	0	1	0	0	0	0	0	0	1	0	1	0	0	0	1	0	0	0	0	0	0	0	0	0	0	0	0	0	0	0	0	0	1	2	0	0	0	0	0	0	0
WPLVAISSSQKLLsVSGLLYCRIRKKEYGETLPLLNRYIPYKYPPGVATIKESRETIEVCGKsVKsSNINVsLYSYVNSIGVDTFSALSA	4	0	3	2	1	0	4	2	1	2	2	1	3	1	0	0	1	1	0	0	3	1	1	3	0	1	2	1	2	0	2	0	2	0	2	2	3	0	1	2	3	4	1	0	1	2	2	0	0
WFLWPTRQ	0	0	0	1	0	0	0	0	0	0	0	0	0	1	0	0	0	0	0	0	0	0	0	0	0	0	0	0	1	0	0	0	0	1	0	0	0	0	0	0	0	0	2	0	1	0	0	0	0
	0	0	0	0	0	0	0	0	0	0	0	0	0	0	0	0	0	0	0	0	0	0	0	0	0	0	0	0	0	0	0	0	0	0	0	0	0	0	0	0	0	0	0	0	0	0	0	0	0
PIVFLGLVFFR	1	0	0	0	0	0	0	2	0	1	1	0	0	3	0	0	0	0	0	0	0	0	0	1	0	0	1	0	0	0	0	0	0	0	0	0	0	0	0	0	0	0	0	0	0	0	0	0	0
LLCLFLY	0	0	0	0	0	0	3	0	1	0	0	0	0	1	0	0	0	1	0	0	0	0	0	0	0	0	0	0	0	0	0	0	0	0	0	0	0	0	0	0	1	0	0	0	0	0	0	0	0
WWIFFF	1	0	0	0	0	0	0	0	0	0	0	0	0	3	0	0	0	0	0	0	0	0	0	0	0	0	0	0	0	0	0	0	0	0	0	0	0	0	0	0	0	0	2	0	0	0	0	0	0
GVSALSSINEGVCCSSPTSALPARFAKRNENWRCVVPRPAATPRFPLDK	1	0	0	0	3	0	0	0	0	0	1	1	2	1	1	0	1	2	3	1	1	1	2	0	0	0	1	2	2	1	1	1	0	0	3	0	1	0	2	0	0	0	1	0	0	0	3	0	0
QK	0	0	0	0	0	0	0	0	0	0	0	0	0	0	0	0	0	0	0	0	0	0	0	0	0	0	0	0	0	0	0	0	0	0	0	0	0	0	0	0	0	0	0	1	0	0	0	0	0
VLAIFSKYRFAVPALLFPASPSFE	0	0	1	1	1	0	0	0	1	0	0	0	2	3	1	0	0	0	1	1	0	2	0	0	0	0	2	1	0	0	0	0	0	0	2	0	0	0	1	0	0	1	0	0	0	0	0	0	0
SAP	0	0	0	0	0	0	0	0	0	0	0	0	0	0	0	0	0	0	1	0	0	0	0	0	0	0	0	0	1	0	0	0	0	0	0	0	1	0	0	0	0	0	0	0	0	0	0	0	0
AFLEFTGSLFV	0	0	0	0	0	0	0	1	1	1	0	0	0	3	0	0	0	0	1	0	0	0	1	0	0	0	0	0	0	0	1	0	0	0	1	0	0	0	0	0	0	0	0	0	0	0	0	0	0
YLFSF	0	0	0	1	0	0	0	0	0	0	0	0	0	2	0	0	0	0	0	0	0	0	0	0	0	0	0	0	0	0	0	0	0	0	0	0	1	0	0	0	0	1	0	0	0	0	0	0	0
SSIINKRRGDLKAVCVATFFPRSRYHAGARGGCVSRGSHsLGWFQDGVRCCVFVLYEGG	0	1	1	1	0	1	0	0	1	1	1	2	2	2	2	0	2	2	0	1	2	1	1	2	4	2	0	0	1	0	1	0	0	0	0	0	1	1	2	1	0	2	1	0	1	0	1	0	2
TVALRCRDTEDFCANLLYsIsLPLEDCWRDRA	1	0	0	1	0	2	1	0	1	0	0	0	1	1	0	0	1	2	0	0	1	2	0	0	0	0	0	0	1	0	1	0	0	1	0	0	0	0	0	0	0	1	1	0	0	0	1	0	0
LGAHLLC	0	0	0	0	2	0	0	0	1	0	0	0	0	0	0	0	1	0	1	0	0	0	0	0	0	1	0	0	0	0	0	0	0	0	0	0	0	0	0	0	0	0	0	0	0	0	0	0	1
PPKALQHSSEKETGTRCVCLCLCAsAGHTSRVSQLRISWEKKEKWCYsRAHTFGRsEQRHPNNQIDTYKHTsEYQSsLPKDVISGRWsHFWsDVA	0	0	3	1	0	0	0	1	3	3	0	0	1	2	0	0	4	1	2	0	2	1	1	1	0	2	1	1	2	0	2	1	3	0	1	0	1	1	2	2	1	2	4	2	3	0	2	3	3
FSLssRLCGEVLLKsGRCFISTFLRSNKYIFFLPKLPRYSPQK	2	0	0	2	0	0	2	1	2	0	0	0	1	3	2	0	2	0	0	0	0	0	0	0	1	1	0	0	0	3	0	1	0	0	0	2	0	0	1	1	2	0	0	1	0	1	0	0	0
	0	0	0	0	0	0	0	0	0	0	0	0	0	0	0	0	0	0	0	0	0	0	0	0	0	0	0	0	0	0	0	0	0	0	0	0	0	0	0	0	0	0	0	0	0	0	0	0	0
CKEKYVA	0	0	0	0	0	0	0	0	0	0	1	0	0	0	0	0	0	1	0	0	1	0	0	0	0	0	0	0	0	0	0	0	0	0	0	0	0	0	0	0	0	1	0	0	0	0	0	0	0
GV	0	0	0	0	0	0	0	0	0	0	0	1	0	0	0	0	0	0	0	0	0	0	0	1	0	0	0	0	0	0	0	0	0	0	0	0	0	0	0	0	0	0	0	0	0	0	0	0	0
EPGIFFLGIFVRLGDIL	2	0	1	0	0	1	0	0	2	0	0	0	1	3	0	0	0	0	0	0	0	0	3	0	0	0	1	0	0	0	0	0	0	0	0	0	0	0	0	0	0	0	0	0	0	0	0	0	0
FPLPHCAVLGSAAFDFSKsSCFLHRRRVCFGHPF	0	0	0	2	1	0	0	0	0	0	1	0	1	4	2	0	1	2	1	0	0	2	1	0	0	1	3	0	0	0	0	0	0	0	3	0	0	0	0	0	0	0	0	0	0	0	0	1	2
PsRHAPIGRLFPCGVPLEPID	1	1	0	0	0	0	1	0	1	0	0	0	1	0	1	0	1	0	1	0	0	0	1	1	0	0	2	2	1	0	0	0	0	0	0	0	0	0	0	0	0	0	0	0	0	0	0	0	1
GVGGHRFP	0	0	0	0	0	0	0	0	0	0	1	0	0	1	0	0	0	0	0	0	0	0	2	0	0	1	0	0	1	0	0	0	0	0	0	0	0	0	0	0	0	0	0	0	0	0	0	0	1
FPIF	1	0	0	0	0	0	0	0	0	0	0	0	0	1	1	0	0	0	0	0	0	0	0	0	0	0	1	0	0	0	0	0	0	0	0	0	0	0	0	0	0	0	0	0	0	0	0	0	0
ISFSSSAESLRRDQK	1	0	0	1	0	0	0	0	0	0	0	0	0	0	1	0	0	0	1	0	0	0	0	0	0	0	0	0	0	0	0	0	0	0	3	0	0	0	1	1	0	0	0	1	0	0	0	0	0
RVFD	0	0	0	0	0	0	0	0	0	0	1	0	0	1	0	0	0	0	0	0	0	0	0	0	0	0	0	0	0	0	0	0	0	0	0	0	0	0	0	0	0	0	0	0	0	0	0	0	0
	0	0	0	0	0	0	0	0	0	0	0	0	0	0	0	0	0	0	0	0	0	0	0	0	0	0	0	0	0	0	0	0	0	0	0	0	0	0	0	0	0	0	0	0	0	0	0	0	0
CNLSLPVEATWHRVSSV	0	0	0	0	0	0	0	1	1	1	1	0	1	0	0	0	0	1	1	0	0	0	0	0	0	0	0	1	0	0	0	0	0	1	0	1	0	1	0	1	0	0	1	0	0	1	0	1	0
VPPQsHNTFSGGAWSLL	0	0	0	0	1	0	0	0	1	0	0	0	1	1	0	0	0	0	0	0	0	1	0	0	1	1	1	0	0	1	0	0	1	0	0	0	0	0	2	0	0	0	1	1	0	0	1	1	0
CFSsRAYTYAYLC	0	0	0	0	0	0	0	0	1	0	0	0	0	1	0	0	2	0	1	0	1	0	0	0	0	0	0	0	0	0	1	0	0	0	1	0	0	0	0	0	2	1	0	0	0	0	0	0	0
CPssRRAPRLLQSTHVSsPQGTLCSCRVLGRVILRSVGTLHSFPLFEPGTVDHFPQSIKVGLRRNAYKKsKRRSRSKRREFGVDRDTREsYWLFLPFPRCVVGTEAGPERLLLIsVPD	2	1	0	2	4	0	0	1	6	1	1	4	4	3	3	0	3	1	0	1	0	2	0	4	0	4	1	3	3	3	2	1	0	3	0	2	2	0	2	2	1	1	1	3	0	0	1	1	2
RCKGEHKGVsSAARRGRR	0	0	0	0	0	0	0	0	0	1	0	0	0	0	0	0	1	0	1	0	0	1	0	1	1	1	0	0	0	0	0	0	0	0	0	0	0	0	1	0	0	0	0	0	0	0	0	0	1
DSVCFIAFVs	1	0	0	0	0	0	0	0	0	2	0	0	0	2	0	0	1	0	0	0	0	1	0	0	0	0	0	0	0	0	0	0	0	0	0	1	0	0	0	0	0	0	0	0	0	0	0	0	0
F	0	0	0	0	0	0	0	0	0	0	0	0	0	1	0	0	0	0	0	0	0	0	0	0	0	0	0	0	0	0	0	0	0	0	0	0	0	0	0	0	0	0	0	0	0	0	0	0	0
LLHPSPNSLLLLLILLLLLLASG	0	0	1	1	0	1	0	6	5	0	0	0	0	0	0	0	0	0	1	0	0	0	1	0	0	0	1	1	0	0	0	0	0	0	2	0	1	0	0	0	0	0	0	0	0	1	0	1	0
HQLIPYQQLKGRGVSRIKSREVTQSIYTQVDENsYKYsSGISFPSKGNKERGRGKGFC	1	2	1	0	1	0	0	0	1	3	0	0	0	2	0	0	0	1	0	0	0	0	1	1	4	1	0	0	2	0	0	0	2	0	0	2	1	1	1	1	1	3	0	4	1	2	0	1	0
FTYKIS	0	0	1	0	0	0	0	0	0	0	0	0	0	1	0	0	0	0	0	0	0	0	0	0	0	0	0	0	0	0	1	0	0	0	0	0	1	0	0	0	0	1	0	0	0	0	0	0	0
LKGPRYHSSTIASRGEEsRKR	1	0	0	0	0	0	0	1	0	0	0	0	0	0	0	0	0	0	1	0	0	0	1	0	1	0	1	0	0	0	0	0	1	0	2	0	0	0	0	1	1	0	0	0	0	0	0	1	0
QYRFAPACQLQQ	0	0	0	1	0	0	0	0	0	0	0	0	0	1	0	0	1	0	1	1	0	0	0	0	0	0	1	0	0	0	0	0	0	0	0	0	0	0	0	0	1	0	0	2	2	0	0	0	0
	0	0	0	0	0	0	0	0	0	0	0	0	0	0	0	0	0	0	0	0	0	0	0	0	0	0	0	0	0	0	0	0	0	0	0	0	0	0	0	0	0	0	0	0	0	0	0	0	0
sANRISSAsWSIVCVLHIGYWNHRRSPVILSVVFSTsYHTFPADsLSR	2	1	1	0	1	0	0	1	1	1	2	0	2	1	1	0	0	1	0	2	0	1	1	0	0	0	1	0	1	0	1	0	0	1	1	3	0	0	0	3	2	0	2	0	0	1	1	1	2
SEPAHTHTRVARNsLSPPPVFVSAKWPVNRNWGTAGYLSGLSHPRNI	1	0	0	1	1	0	0	1	0	2	1	0	1	1	0	0	0	0	1	0	2	1	0	1	2	0	2	4	0	0	0	0	2	1	1	1	0	1	0	2	1	0	2	0	0	3	1	1	2
AsQsAVVWs	0	0	0	0	0	0	0	0	0	0	0	0	2	0	0	0	0	0	1	0	1	0	0	0	0	0	0	0	0	0	0	0	0	0	0	0	0	0	0	0	0	0	1	1	0	0	0	0	0
LF	0	0	0	0	0	0	1	0	0	0	0	0	0	1	0	0	0	0	0	0	0	0	0	0	0	0	0	0	0	0	0	0	0	0	0	0	0	0	0	0	0	0	0	0	0	0	0	0	0
IIssDRsKRTsGsLALFSARLKELsGFTKKRNVsVFTALGKSFRVRLREGSFLASLFFFYLIFsSFYLFVYVNIsLHSYLQNNTRNRIS	1	2	2	2	1	2	1	5	1	0	3	0	2	9	2	0	0	0	1	0	1	2	0	1	1	2	0	0	0	0	2	1	0	1	2	1	1	1	1	1	3	1	0	1	0	1	4	0	1
SISCFVFAFSRFsRLVSGFIRNs	1	1	0	0	0	0	0	1	0	2	0	0	0	3	2	0	1	0	0	1	0	0	0	0	1	0	0	0	0	0	0	0	0	0	3	1	0	0	0	0	0	0	0	0	0	1	0	0	0
YLCAY	0	0	0	0	0	0	1	0	0	0	0	0	0	0	0	0	1	0	0	0	0	1	0	0	0	0	0	0	0	0	0	0	0	0	0	0	0	0	0	0	2	0	0	0	0	0	0	0	0
NVVACRRAKsGGA	0	0	0	0	0	0	0	0	0	1	0	0	1	0	0	0	1	0	0	0	2	1	0	2	0	0	0	0	0	0	0	0	0	0	0	0	0	0	0	0	0	0	0	0	0	0	1	0	0
PLKVRVVVINC	0	0	1	0	0	0	0	0	1	0	0	2	2	0	0	0	1	0	0	0	0	0	0	0	0	0	0	0	1	0	0	0	0	0	0	0	0	0	0	0	0	0	0	0	0	0	1	0	0
SLVVIASLLFLLICLEEKNIFALLHsGFGECVPAN	2	0	1	3	0	0	2	1	2	1	2	0	0	3	0	0	2	0	1	1	0	1	0	1	1	0	1	0	0	0	0	0	0	0	0	0	1	1	0	0	0	0	0	0	0	2	0	1	0
FYPRQLLsY	0	0	0	0	1	0	1	0	0	0	0	0	0	1	0	0	0	0	0	0	0	0	0	0	0	0	1	0	0	0	0	0	0	0	0	0	0	0	0	0	2	0	0	1	0	0	0	0	0
FYYLAVDTLTILsLKTYFVFLFSVSICCIP	1	2	0	3	1	0	0	0	1	3	0	0	0	4	0	0	1	1	0	0	1	0	0	0	0	0	0	0	0	1	2	1	0	0	2	0	0	0	0	0	3	0	0	0	0	0	0	0	0
SLAYYQRKRSYQLVLVCVCAsELGRDSSLIRACGTTTGQINWGSDAsKVKHEAST	1	0	1	2	0	0	1	1	1	0	1	0	3	0	0	0	2	1	3	0	2	0	1	2	0	1	0	0	0	0	1	3	0	0	1	0	3	0	1	1	2	1	1	2	1	1	0	0	1
	0	0	0	0	0	0	0	0	0	0	0	0	0	0	0	0	0	0	0	0	0	0	0	0	0	0	0	0	0	0	0	0	0	0	0	0	0	0	0	0	0	0	0	0	0	0	0	0	0
KIPFGsRKSQSVARA	0	1	0	0	0	0	0	0	0	0	0	0	1	1	0	0	0	0	0	0	2	0	0	1	0	0	0	1	0	0	0	0	0	0	0	0	1	1	0	0	0	0	0	1	0	0	0	0	0
SGLTLYVILFPLLVLPLILQAREAPGLFWsFFYCKYsFLVGSRS	2	0	0	0	2	1	0	5	2	2	0	0	1	4	1	0	1	0	0	1	1	0	0	0	0	3	0	0	3	0	0	0	0	1	1	1	0	0	1	0	2	1	1	1	0	0	0	0	0
sCSYPPFARLTLLCVSESATYRRVFLFVVLGEFCRFARK	0	0	0	1	0	0	1	1	2	0	0	1	3	2	3	0	0	3	0	2	0	1	0	0	0	1	2	0	0	0	1	1	0	0	0	0	1	1	0	1	1	1	0	0	0	0	0	0	0
VYPRLR	0	0	0	0	0	0	1	0	0	1	0	0	0	0	0	0	0	0	0	0	0	0	0	0	0	0	1	0	0	0	0	0	0	0	0	0	0	0	0	0	1	0	0	0	0	0	0	0	0
RVPSV	0	0	0	0	0	0	0	0	0	0	1	0	1	0	0	0	0	0	0	0	0	0	0	0	0	0	0	0	1	0	0	0	0	0	0	0	0	0	0	1	0	0	0	0	0	0	0	0	0
HsLsKDCLsTEELSWLLLTACKL	0	0	0	2	1	0	3	0	1	0	0	0	0	0	0	0	1	1	0	1	0	0	0	0	0	0	0	0	0	0	1	0	0	1	0	0	0	0	1	0	0	0	1	0	0	0	0	0	1
SDGARLVsSQSTEITSREFSYSRPPARPsGAIPGVCEPSGSEAP	1	0	1	0	1	0	0	0	0	1	0	0	1	1	0	0	0	1	0	2	1	1	1	1	1	1	1	1	3	1	1	0	0	1	1	1	2	1	1	2	0	1	0	1	0	0	0	0	0
NKsRLsRSPsPFPWHVRDIQSPLIINQGHKGAFQIIRTEFKAPEKAALASYAVN	3	1	1	1	0	0	1	1	0	1	0	0	1	2	1	0	0	0	1	0	2	3	1	0	1	0	1	0	1	3	1	0	0	0	1	0	0	0	0	2	0	1	1	1	2	1	2	0	2
EGKIQsAKQEQRKN	0	1	0	0	0	0	0	0	0	0	0	0	0	0	0	0	0	0	0	0	1	0	0	1	0	0	0	0	0	0	0	0	0	0	0	0	0	0	0	0	0	0	0	2	1	0	1	0	0
QEss	0	0	0	0	0	0	0	0	0	0	0	0	0	0	0	0	0	0	0	0	0	0	0	0	0	0	0	0	0	0	0	0	0	0	0	0	0	0	0	0	0	0	0	1	0	0	0	0	0
FHS	0	0	0	0	0	0	0	0	0	0	0	0	0	1	0	0	0	0	0	0	0	0	0	0	0	0	0	0	0	0	0	0	0	0	0	0	0	0	0	1	0	0	0	0	0	0	0	0	1
ERKGRWSSKTPRRRCYEKTIKRPPALATLPLGGSVPPAPWDIPKGATPATPLLSLIDLRNRNSEQRWRSAER	0	2	1	1	1	0	1	1	3	0	0	0	1	0	0	0	1	0	2	2	1	1	0	1	2	1	1	2	1	6	1	1	2	1	1	0	0	2	1	2	0	1	3	1	0	0	2	0	0
N	0	0	0	0	0	0	0	0	0	0	0	0	0	0	0	0	0	0	0	0	0	0	0	0	0	0	0	0	0	0	0	0	0	0	0	0	0	0	0	0	0	0	0	0	0	0	1	0	0
TVPVKLALIFPFIS	2	0	0	0	0	0	0	2	0	0	0	0	2	1	1	0	0	0	0	0	1	0	0	0	0	0	1	0	1	0	0	0	1	0	0	0	0	0	1	0	0	0	0	0	0	0	0	0	0
LQVSKHTDTSIFFFSKKKRKNsLsWRHTHIGRHVTRTFHSCTFTLRLRPAAFFLLFIFLRCGSVGC	3	0	0	1	0	1	1	2	2	2	0	1	0	6	3	0	3	0	1	0	0	1	0	2	1	0	0	0	0	1	2	1	3	1	2	0	0	0	1	2	0	0	1	1	0	1	0	3	2
VVLNRGESTEPVLLFFTAsPNCVFHQTCRTLHLRY	0	0	0	1	1	0	1	0	2	1	2	1	0	1	2	0	1	1	0	0	0	1	1	0	0	0	1	0	0	1	1	1	2	0	0	0	0	0	0	1	0	1	0	1	0	2	0	1	1
TDDSNTQsRQR	0	0	0	0	0	0	0	0	0	0	0	0	0	0	0	0	0	0	0	0	0	0	0	0	0	0	0	0	0	0	0	0	2	0	0	0	0	0	1	0	0	0	0	1	1	0	1	0	0
KCFLA	0	0	0	0	0	0	0	0	1	0	0	0	0	0	1	0	1	0	0	1	0	0	0	0	0	0	0	0	0	0	0	0	0	0	0	0	0	0	0	0	0	0	0	0	0	0	0	0	0
NFCCLSGSSPRSLLLLFHsRVsLKGSTEEGKGRA	0	0	0	0	0	0	1	4	1	0	0	0	1	2	0	0	0	2	0	0	1	0	1	0	2	1	0	0	1	0	0	1	0	0	2	0	0	0	2	1	0	0	0	0	0	0	1	1	0
L	0	0	0	0	0	0	0	1	0	0	0	0	0	0	0	0	0	0	0	0	0	0	0	0	0	0	0	0	0	0	0	0	0	0	0	0	0	0	0	0	0	0	0	0	0	0	0	0	0
GGVFSAHHISPSTEGLCVCVRVGQNCDRAVRALCPFLLsESVsLCLRVRISVPPIGV	0	3	0	0	1	0	2	0	3	1	2	0	6	2	0	0	5	0	0	2	1	0	3	0	2	0	0	2	1	1	0	0	0	1	1	2	0	0	1	1	0	0	0	1	0	0	1	1	1
GGSICCVTHPRRALNQLEGWLGFTNsGCASPQRLFCCTVCLIVACTSRFIT	2	1	0	2	0	0	0	2	1	3	0	0	0	3	0	0	2	5	1	2	0	0	1	3	0	1	1	1	0	0	2	1	1	1	0	2	1	0	0	0	0	0	1	1	1	2	0	0	1
E	0	0	0	0	0	0	0	0	0	0	0	0	0	0	0	0	0	0	0	0	0	0	0	0	0	0	0	0	0	0	0	0	0	0	0	0	0	0	0	0	0	0	0	0	0	0	0	0	0
QYTLGCVSCQ	0	0	0	1	0	0	0	0	0	0	0	0	1	0	0	0	2	0	0	0	0	0	1	0	0	0	0	0	0	0	0	0	1	0	0	0	0	1	0	0	1	0	0	1	1	0	0	0	0
NWR	0	0	0	0	0	0	0	0	0	0	0	0	0	0	0	0	0	0	0	0	0	0	0	0	0	0	0	0	0	0	0	0	0	0	0	0	0	0	0	0	0	0	1	0	0	1	0	0	0
EKLELFSGVGAYFLFSGVssEITLAS	0	1	0	0	1	0	1	0	2	0	1	0	1	3	0	0	0	0	0	1	1	0	3	0	0	0	0	0	0	0	0	0	1	0	0	0	0	1	1	1	0	1	0	0	0	0	0	0	0
CFAFs	0	0	0	0	0	0	0	0	0	0	0	0	0	2	0	0	0	1	0	0	0	1	0	0	0	0	0	0	0	0	0	0	0	0	0	0	0	0	0	0	0	0	0	0	0	0	0	0	0
VESQTRNRKESVHTKHLRNRASGSPRGPLR	0	0	0	1	0	0	1	0	0	1	1	0	0	0	0	0	0	0	0	0	1	0	0	0	1	1	0	0	2	0	1	0	1	0	0	1	2	0	0	1	0	0	0	0	1	1	1	1	1
IWKIERAEWKNSIGQLNIFKAVFDFLWSFTCHTsSSPPsW	4	0	0	1	0	0	0	0	1	1	0	0	0	2	2	0	1	0	0	1	0	1	1	0	0	0	1	0	0	1	1	1	0	0	0	1	1	1	0	1	0	0	4	0	1	1	1	1	0
EDIAVKFKPSLE	0	1	0	1	0	0	0	0	0	1	0	0	0	0	1	0	0	0	0	0	0	1	0	0	0	0	0	1	0	0	0	0	0	0	1	0	0	0	0	0	0	0	0	0	0	0	0	0	0
FFRQGFASsVISNICCLPTPTPRWYYQLGSLEGVCG	2	0	0	0	1	0	1	0	1	2	0	0	0	3	0	0	2	1	0	0	1	0	1	0	1	2	1	2	0	0	1	1	0	0	0	0	2	0	1	0	1	1	1	1	1	1	0	0	0
LS	0	0	0	0	0	0	1	0	0	0	0	0	0	0	0	0	0	0	0	0	0	0	0	0	0	0	0	0	0	0	0	0	0	0	0	0	0	0	0	1	0	0	0	0	0	0	0	0	0
ERRRR	0	0	0	0	0	0	0	0	0	0	0	0	0	0	0	0	0	0	0	0	0	0	0	0	0	0	0	0	0	0	0	0	0	0	0	0	0	0	0	0	0	0	0	0	0	0	0	0	0
FVN	0	0	0	0	0	0	0	0	0	0	0	0	1	1	0	0	0	0	0	0	0	0	0	0	0	0	0	0	0	0	0	0	0	0	0	0	0	0	0	0	0	0	0	0	0	0	1	0	0
RCVYRSP	0	0	0	0	0	0	0	0	0	0	0	1	0	0	0	0	1	0	0	0	0	0	0	0	0	0	0	1	0	0	0	0	0	0	0	0	0	0	0	1	0	1	0	0	0	0	0	0	0
	0	0	0	0	0	0	0	0	0	0	0	0	0	0	0	0	0	0	0	0	0	0	0	0	0	0	0	0	0	0	0	0	0	0	0	0	0	0	0	0	0	0	0	0	0	0	0	0	0
LLRKKKR	0	0	0	0	0	1	0	0	1	0	0	0	0	0	0	0	0	0	0	0	0	0	0	0	0	0	0	0	0	0	0	0	0	0	0	0	0	0	0	0	0	0	0	0	0	0	0	0	0
	0	0	0	0	0	0	0	0	0	0	0	0	0	0	0	0	0	0	0	0	0	0	0	0	0	0	0	0	0	0	0	0	0	0	0	0	0	0	0	0	0	0	0	0	0	0	0	0	0
TKGESRHLE	0	0	0	0	1	0	0	0	0	0	0	0	0	0	0	0	0	0	0	0	0	0	0	0	1	0	0	0	0	0	1	0	0	0	0	1	0	0	0	0	0	0	0	0	0	0	0	0	1
AHNSKQTPRQVSACQW	0	0	0	0	0	0	0	0	0	0	0	1	0	0	0	0	1	0	1	1	0	0	0	0	0	0	1	0	0	0	0	0	1	0	1	0	1	0	0	0	0	0	1	1	2	1	0	1	0
PFsKKRRKIRGAVHFNLKVSsNCQHLsIIGTSVIIALALRGCAAEAARVKHFPLFQAKGLTDSKLIGTLSHSNSQRRKKRQIDFsTFLLQFVQERKGKQQRKEALLTHTHTYKHIRVLKSIGKDREKVEHLYTNASNQPYVRQEWGEKRsKKISsRRRAHKRVsTVRNKQQsGGVsLsLKRsGIKSTTIRTYKFAVsLWNYLQSGREALsHWKQTLLEI	5	1	7	1	1	2	4	5	8	2	0	4	6	8	0	0	2	0	7	1	4	1	4	2	4	2	1	0	2	0	1	3	7	2	1	2	2	1	3	2	1	4	3	10	4	4	3	5	5
TPKKIEVAPsFITL	1	1	0	0	0	0	0	0	1	1	0	0	0	1	0	0	0	0	0	0	0	1	0	0	0	0	0	1	1	0	0	0	1	1	0	0	0	0	0	0	0	0	0	0	0	0	0	0	0
SKEQs	0	0	0	0	0	0	0	0	0	0	0	0	0	0	0	0	0	0	0	0	0	0	0	0	0	0	0	0	0	0	0	0	0	0	0	0	0	0	1	0	0	0	0	1	0	0	0	0	0
LHNQVAIAPTETQARIYVNNQLIDD	0	0	3	0	1	0	0	1	0	0	0	2	0	0	0	0	0	0	0	0	3	0	0	0	0	0	1	0	0	0	1	0	0	1	0	0	0	0	0	0	0	1	0	0	3	2	1	1	0
sTNENKNN	0	0	0	0	0	0	0	0	0	0	0	0	0	0	0	0	0	0	0	0	0	0	0	0	0	0	0	0	0	0	0	0	1	0	0	0	0	0	0	0	0	0	0	0	0	1	3	0	0
KRRWKNTEIQNWRL	0	1	0	0	0	0	0	1	0	0	0	0	0	0	0	0	0	0	0	0	0	0	0	0	0	0	0	0	0	0	0	0	1	0	0	0	0	0	0	0	0	0	2	0	1	0	2	0	0
EKsGR	0	0	0	0	0	0	0	0	0	0	0	0	0	0	0	0	0	0	0	0	0	0	0	0	1	0	0	0	0	0	0	0	0	0	0	0	0	0	0	0	0	0	0	0	0	0	0	0	0
HN	0	0	0	0	0	0	0	0	0	0	0	0	0	0	0	0	0	0	0	0	0	0	0	0	0	0	0	0	0	0	0	0	0	0	0	0	0	0	0	0	0	0	0	0	0	0	1	1	0
EN	0	0	0	0	0	0	0	0	0	0	0	0	0	0	0	0	0	0	0	0	0	0	0	0	0	0	0	0	0	0	0	0	0	0	0	0	0	0	0	0	0	0	0	0	0	1	0	0	0
QATVTNIAGVTVLFLPREPSTWRTPSRSCGKHLANSHFLQAFWRSSRDIFPRVWsTVITV	0	2	1	1	1	0	0	1	1	0	6	0	0	3	1	0	1	0	0	1	2	1	0	0	1	1	2	1	1	0	2	1	2	2	1	1	2	0	1	1	0	0	3	1	1	1	1	0	2
SHC	0	0	0	0	0	0	0	0	0	0	0	0	0	0	0	0	1	0	0	0	0	0	0	0	0	0	0	0	0	0	0	0	0	0	0	0	0	0	1	0	0	0	0	0	0	0	0	0	1
I	0	1	0	0	0	0	0	0	0	0	0	0	0	0	0	0	0	0	0	0	0	0	0	0	0	0	0	0	0	0	0	0	0	0	0	0	0	0	0	0	0	0	0	0	0	0	0	0	0
ICVLFFKNIFHSETTHN	0	2	0	0	0	0	1	0	0	0	1	0	0	3	0	0	1	0	0	0	0	0	0	0	0	0	0	0	0	0	0	0	0	2	1	0	0	0	0	0	0	0	0	0	0	1	1	0	2
VLPSVLKDSNTNIPILHKQCsLSS	1	0	1	1	0	0	1	0	2	0	0	0	2	0	0	0	0	1	0	0	0	0	0	0	0	0	0	0	1	1	1	0	0	0	0	0	2	2	0	0	0	0	0	0	1	2	0	0	1
GAADTVG	0	0	0	0	0	0	0	0	0	0	0	0	1	0	0	0	0	0	0	0	1	1	1	1	0	0	0	0	0	0	1	0	0	0	0	0	0	0	0	0	0	0	0	0	0	0	0	0	0
VLVRVTLLPEVNFSLGYVFAANQNL	0	0	0	1	0	0	0	1	3	1	0	1	3	2	0	0	0	0	0	0	2	0	1	0	0	0	0	1	0	0	0	0	1	0	0	0	1	0	0	0	0	1	0	0	1	1	2	0	0
TQ	0	0	0	0	0	0	0	0	0	0	0	0	0	0	0	0	0	0	0	0	0	0	0	0	0	0	0	0	0	0	0	0	1	0	0	0	0	0	0	0	0	0	0	0	1	0	0	0	0
SsCV	0	0	0	0	0	0	0	0	0	0	0	0	1	0	0	0	0	1	0	0	0	0	0	0	0	0	0	0	0	0	0	0	0	0	1	0	0	0	0	0	0	0	0	0	0	0	0	0	0
IHLINRVWsHFICVP	2	1	0	0	0	0	1	0	0	1	0	1	0	1	0	0	1	0	0	0	0	0	0	0	0	0	0	0	0	1	0	0	0	0	0	0	0	0	0	0	0	0	1	0	0	1	0	2	0
AVFI	0	1	0	0	0	0	0	0	0	1	0	0	0	1	0	0	0	0	0	0	0	1	0	0	0	0	0	0	0	0	0	0	0	0	0	0	0	0	0	0	0	0	0	0	0	0	0	0	0
KKKGWsTHRRVLNSLNYFLLCSFAGPAAKRTQLRYFNSTYPVTSLRWASALRDAVATASRGKKRSVSVAIKDLQsFVVLRT	0	1	0	0	1	0	1	2	5	2	2	2	1	3	1	0	1	0	2	4	1	2	1	0	0	2	0	1	1	0	0	2	3	1	1	0	1	1	2	3	0	3	2	0	2	1	2	1	0
LISTWHRKEGGGWRDKWCHL	1	0	0	0	0	0	0	0	2	0	0	0	0	0	0	0	1	0	0	0	0	0	0	1	1	1	0	0	0	0	0	0	0	1	0	0	0	0	0	1	0	0	3	0	0	0	0	1	1
KTVPERTRTSEKKKQWKsRKRRQFIFFFIKTAPAGLPsPY	0	0	2	0	0	0	0	0	1	1	0	0	0	3	1	0	0	0	1	1	0	0	1	0	0	0	1	1	1	1	1	1	1	1	0	0	1	0	0	0	0	1	1	0	2	0	0	0	0
	0	0	0	0	0	0	0	0	0	0	0	0	0	0	0	0	0	0	0	0	0	0	0	0	0	0	0	0	0	0	0	0	0	0	0	0	0	0	0	0	0	0	0	0	0	0	0	0	0
LsNKKNT	0	0	0	0	0	0	0	1	0	0	0	0	0	0	0	0	0	0	0	0	0	0	0	0	0	0	0	0	0	0	0	0	1	0	0	0	0	0	0	0	0	0	0	0	0	1	1	0	0
EREFIEVSNKITQANQPSQPVSVV	0	2	0	0	0	0	0	0	0	0	1	1	2	1	0	0	0	0	0	0	1	0	0	0	0	0	0	1	0	1	0	0	0	1	0	0	0	2	1	0	0	0	0	1	2	2	0	0	0
ELRNQRGTRRPQRQQIRVHKALPSSRRATCVVsIK	0	1	1	0	1	0	1	0	0	0	0	0	3	0	0	0	0	1	0	1	1	0	0	0	1	0	0	0	0	2	0	1	0	1	0	0	0	0	0	2	0	0	0	2	2	1	0	0	1
L	0	0	0	0	1	0	0	0	0	0	0	0	0	0	0	0	0	0	0	0	0	0	0	0	0	0	0	0	0	0	0	0	0	0	0	0	0	0	0	0	0	0	0	0	0	0	0	0	0
SYLKA	0	0	0	0	0	0	0	1	0	0	0	0	0	0	0	0	0	0	0	0	1	0	0	0	0	0	0	0	0	0	0	0	0	0	0	0	0	1	0	0	1	0	0	0	0	0	0	0	0
VWQITSFSSLSRSGKVPQNTSITEssFFTKHIRQRHKKNFQNSNLRKDTLRNLISSILIGEGERLSGTLWHR	2	2	2	2	0	1	1	1	2	0	2	0	0	2	2	0	0	0	0	0	0	0	2	1	0	1	1	0	0	0	1	1	2	2	2	3	3	2	0	0	0	0	2	3	1	3	2	2	1
RKEKAISIALRNPKGRISsNFL	2	0	1	1	0	0	0	0	1	0	0	0	0	1	0	0	0	0	0	1	0	1	1	0	0	0	0	0	0	1	0	0	0	0	1	0	0	0	1	0	0	0	0	0	0	1	1	0	0
GGHHRKVTWKRQSFQLAGLRVGFVPPRSTRR	0	0	0	0	0	0	0	0	2	2	0	0	1	2	0	0	0	0	1	0	0	0	1	0	2	1	0	1	0	1	0	0	0	2	1	1	0	0	0	0	0	0	1	0	2	0	0	0	2
CIISHVGWF	1	0	1	0	0	0	0	0	0	0	0	1	0	0	1	0	0	1	0	0	0	0	0	0	0	1	0	0	0	0	0	0	0	0	0	0	1	0	0	0	0	0	1	0	0	0	0	0	1
FQTFsVFATYLLV	0	0	0	1	0	0	1	0	0	0	1	0	1	3	0	0	0	0	0	1	0	0	0	0	0	0	0	0	0	0	1	0	0	1	0	0	0	0	0	0	1	0	0	1	0	0	0	0	0
KTETK	0	0	0	0	0	0	0	0	0	0	0	0	0	0	0	0	0	0	0	0	0	0	0	0	0	0	0	0	0	0	1	0	1	0	0	0	0	0	0	0	0	0	0	0	0	0	0	0	0
R	0	0	0	0	0	0	0	0	0	0	0	0	0	0	0	0	0	0	0	0	0	0	0	0	0	0	0	0	0	0	0	0	0	0	0	0	0	0	0	0	0	0	0	0	0	0	0	0	0
IFSsA	0	0	1	0	0	0	0	0	0	0	0	0	0	1	0	0	0	0	0	0	0	1	0	0	0	0	0	0	0	0	0	0	0	0	0	0	0	0	1	0	0	0	0	0	0	0	0	0	0
LLHCLCYsECNLKVLLYIsFGWRVGA	1	0	0	2	0	1	0	1	2	0	0	1	1	0	1	0	2	1	1	0	0	0	1	1	0	0	0	0	0	0	0	0	0	0	0	0	0	0	0	0	1	1	1	0	0	1	0	0	1
GsGKGSFATSEIKIEARYTHLFIDsFLssRKSRAQGAIsPGSTIFIVCFSLVTLE	4	1	1	0	2	1	0	1	0	1	0	1	0	3	2	0	1	0	2	1	0	1	2	1	2	0	0	0	1	0	0	1	3	0	2	1	0	0	2	0	1	0	0	0	1	0	0	1	0
sLRLsRKAALGG	0	0	0	1	0	0	0	0	2	0	0	0	0	0	0	0	0	0	0	1	1	0	1	1	0	0	0	0	0	0	0	0	0	0	0	0	0	0	0	0	0	0	0	0	0	0	0	0	0
IV	0	0	1	0	0	0	0	0	0	1	0	0	0	0	0	0	0	0	0	0	0	0	0	0	0	0	0	0	0	0	0	0	0	0	0	0	0	0	0	0	0	0	0	0	0	0	0	0	0
LIFPCFFAPVRSSYYTCSQPLsEVATILLFPVLVPsQRDRIEDSHKRGRREGKLLTIERSYRRGGLVAHRYTYSLLDKsLFSTRRIVRVFPFsFILSQYTITRGEG	5	0	2	2	1	3	3	2	1	1	0	2	4	6	2	0	0	2	1	0	0	2	1	0	3	2	3	1	1	1	2	2	2	1	1	1	3	1	2	0	0	6	0	0	3	0	0	1	1
sRsGTETsGGTLPKQQRRSKYLLLLsESVVDKKGRTVLKLTDAYVSVPKHVDISP	0	1	0	1	1	1	0	3	1	2	2	2	0	0	0	0	0	0	0	0	0	1	0	1	3	0	0	0	3	0	1	1	1	2	1	0	0	0	2	1	1	1	0	1	1	0	0	0	1
FINCFFRWVPRCVRPVRRALSFFLFVD	0	1	0	0	1	0	0	0	1	2	0	1	1	4	2	0	2	0	1	0	0	0	0	0	0	0	0	0	1	1	0	0	0	0	1	0	0	0	0	0	0	0	1	0	0	0	1	0	0
IRVA	0	1	0	0	0	0	0	0	0	1	0	0	0	0	0	0	0	0	0	0	1	0	0	0	0	0	0	0	0	0	0	0	0	0	0	0	0	0	0	0	0	0	0	0	0	0	0	0	0
ICV	1	0	0	0	0	0	0	0	0	0	0	1	0	0	0	0	1	0	0	0	0	0	0	0	0	0	0	0	0	0	0	0	0	0	0	0	0	0	0	0	0	0	0	0	0	0	0	0	0
LACEQSYTSHATWAITLGSAEHHH	0	0	1	0	0	0	0	1	1	0	0	0	0	0	0	0	1	0	0	2	2	0	0	0	1	0	0	0	0	0	1	1	1	0	1	0	0	0	2	0	0	1	1	1	0	0	0	1	3
QRTFSR	0	0	0	0	0	0	0	0	0	0	0	0	0	1	0	0	0	0	0	0	0	0	0	0	0	0	0	0	0	0	0	0	1	0	0	1	0	0	0	0	0	0	0	1	0	0	0	0	0
IQPFIKH	1	1	0	0	0	0	0	0	0	0	0	0	0	0	1	0	0	0	0	0	0	0	0	0	0	0	0	0	1	0	0	0	0	0	0	0	0	0	0	0	0	0	0	1	0	0	0	1	0
VKsPsQS	0	0	0	0	0	0	0	0	0	0	0	1	0	0	0	0	0	0	0	0	0	0	0	0	0	0	0	0	1	0	0	0	0	0	0	1	0	0	0	0	0	0	0	1	0	0	0	0	0
LFFFFFIVRINNQSNHPTLAKER	2	0	0	0	0	1	0	1	0	0	0	0	1	3	2	0	0	0	0	0	0	1	0	0	0	0	0	1	0	0	0	0	1	0	0	0	0	0	0	1	0	0	0	1	0	1	2	0	1
WCAAQQHCAVR	0	0	0	0	0	0	0	0	0	0	0	0	1	0	0	0	2	0	1	0	2	0	0	0	0	0	0	0	0	0	0	0	0	0	0	0	0	0	0	0	0	0	1	1	1	0	0	1	0
KVSLPTRR	0	0	0	0	0	0	1	0	0	0	0	1	0	0	0	0	0	0	0	0	0	0	0	0	0	0	0	1	0	0	0	1	0	0	0	0	0	0	0	1	0	0	0	0	0	0	0	0	0
SHTAPNEQWHGASLERSFssRQRIEDQAVGSSP	0	1	0	0	0	0	0	0	1	0	0	1	0	0	1	0	0	0	0	0	2	1	0	2	0	0	0	1	0	1	0	1	0	0	0	1	1	1	1	1	0	0	1	2	1	0	1	0	2
LSTTEPHISSQINHLYKRTQQKY	0	1	1	1	0	0	0	1	0	0	0	0	0	0	0	0	0	0	0	0	0	0	0	0	0	0	0	0	1	0	0	0	3	0	0	0	3	0	0	0	0	2	0	3	0	1	0	1	1
NIANQPNLEKHITTTKYNNNSYKQRHRHRKHFYT	1	0	1	1	0	0	0	0	0	0	0	0	0	0	1	0	0	0	0	0	1	0	0	0	0	0	0	1	0	0	0	0	4	0	1	0	0	0	0	0	0	3	0	2	0	0	6	3	1
NYKDKTTHILTQCYKVKYCNIGNTAILsNSAILsNSAILsNSAILsNSAILsNSAILsNSAILsITAILsNSAILsNSAILsNSAILsITAILs	4	0	12	0	0	0	4	0	9	0	0	1	0	0	0	0	0	2	0	0	12	0	0	0	1	0	0	0	0	0	4	1	0	1	0	0	0	0	9	0	0	3	0	0	1	9	3	0	1
RFLVTSYCTFQHFARVVVYSSPRNNQDKGsLsFFFSGWs	0	0	0	1	0	0	1	0	0	2	2	0	0	4	2	0	0	1	0	0	1	0	0	1	0	1	1	0	0	0	0	0	1	1	0	0	3	0	0	1	0	2	1	1	1	1	1	1	0
RDTLQLLRHNFLsQLTSQAGKGLGSYKRTPVLsH	0	0	0	1	2	1	0	0	3	0	0	1	0	0	1	0	0	0	0	0	0	1	0	0	1	2	0	0	1	0	2	1	0	0	0	1	0	0	1	0	1	0	0	1	2	1	0	1	1
SHGHLKAYCLFsSI	1	0	0	0	0	0	0	0	2	0	0	0	0	1	0	0	1	0	0	0	0	1	0	1	0	0	0	0	0	0	0	0	0	0	0	1	1	0	0	0	0	1	0	0	0	0	0	1	1
CDVRVRVGKN	0	0	0	0	0	0	0	0	0	1	0	1	1	0	0	0	1	0	0	0	0	0	1	0	0	0	0	0	0	0	0	0	0	0	0	0	0	0	0	0	0	0	0	0	0	0	1	0	0
RERDIRLQKGERLAIsTsAALsQRG	0	1	1	0	1	0	0	0	2	0	0	0	0	0	0	0	0	0	0	0	1	2	1	0	1	0	0	0	0	0	0	0	0	1	0	0	0	0	0	0	0	0	0	0	2	0	0	0	0
GEKsKDCNEsSSKEGGKTKGE	0	0	0	0	0	0	0	0	0	0	0	0	0	0	0	0	0	1	0	0	0	0	1	0	2	1	0	0	0	0	0	0	1	0	0	0	0	1	1	0	0	0	0	0	0	0	1	0	0
RsQGFsEWLEDKQRREVCATCG	0	0	0	0	0	0	0	1	0	0	0	0	1	0	1	0	1	1	0	1	0	0	1	1	0	0	0	0	0	0	0	1	0	0	0	0	0	0	0	0	0	0	1	1	1	0	0	0	0
LLTETVLHFVVHEVCLLFLLSsASLYAHHQFLNFFSTsDSsSFYSTPFFLLNFSLLIYI	0	0	2	1	1	2	1	5	3	2	1	0	1	5	4	0	0	1	1	0	1	0	0	0	0	0	1	0	0	0	1	1	0	2	2	1	4	0	0	0	1	2	0	1	0	2	0	3	1
VALPTFACLQ	0	0	0	1	0	0	1	0	0	0	0	1	0	1	0	0	1	0	0	0	1	1	0	0	0	0	0	0	0	1	0	0	1	0	0	0	0	0	0	0	0	0	0	1	0	0	0	0	0
GPTRDLHRHAATI	0	0	1	0	0	0	0	0	1	0	0	0	0	0	0	0	0	0	0	1	1	0	0	1	0	0	0	1	0	0	0	0	2	0	0	0	0	0	0	0	0	0	0	0	0	0	0	0	2
YPLKRCWHSVELLRTRPTAVCVKCELGKGRPALQRSSSGCHLSL	0	0	0	2	0	1	2	2	0	1	0	0	2	0	0	0	3	1	0	0	0	2	0	1	1	1	0	0	1	2	0	0	1	1	0	2	0	0	1	2	0	1	1	0	1	0	0	0	2
CIAsEHTGSKAISNRRN	0	0	2	0	0	0	0	0	0	0	0	0	0	0	0	0	1	0	0	0	1	1	0	1	0	0	0	0	0	0	0	0	1	0	0	0	0	0	1	1	0	0	0	0	0	0	2	0	1
H	0	0	0	0	0	0	0	0	0	0	0	0	0	0	0	0	0	0	0	0	0	0	0	0	0	0	0	0	0	0	0	0	0	0	0	0	0	0	0	0	0	0	0	0	0	0	0	1	0
YCVSIHSsLLYLKEPECTTLTIHTRRSIFCIPRGTRKPINLTGWGGWKEVSVSLIKSVHQLAFRLQLLVLLRLRSEAGN	5	0	1	3	1	0	0	5	4	1	0	2	2	1	1	0	1	2	0	0	1	1	2	0	1	2	1	1	1	0	3	1	1	1	0	1	1	1	3	1	1	1	2	1	1	1	1	1	2
QGRKTLFCFQ	0	0	0	0	0	1	0	0	0	0	0	0	0	2	0	0	1	0	0	0	0	0	0	0	1	0	0	0	0	0	0	0	1	0	0	0	0	0	0	0	0	0	0	1	1	0	0	0	0
VQWFSFVLFY	0	0	0	0	0	0	1	0	0	1	0	0	1	3	0	0	0	0	0	0	0	0	0	0	0	0	0	0	0	0	0	0	0	0	1	0	0	0	0	0	0	1	1	0	1	0	0	0	0
SFHFIHQENYPSFPFCYNTCAQVR	1	0	0	0	0	0	0	0	0	0	0	0	1	4	0	0	1	1	1	0	0	0	0	0	0	0	1	1	0	0	1	0	0	0	1	1	0	0	0	0	1	1	0	1	1	1	1	1	1
REYFSsVTISRKGL	0	1	0	0	0	0	1	0	0	0	0	0	1	0	1	0	0	0	0	0	0	0	0	0	0	1	0	0	0	0	0	0	0	1	0	0	0	0	2	0	1	0	0	0	0	0	0	0	0
sYTKSIAPWSHLNDRGRCLGTNQKEsAKNTRQTQHVFVGAAGGTHTSKRKKRLRSAANFSGNRCSLLSVCFCFAFHsCYYGGGNCFSGSFIFLFSPLSCATAGTLLLsGRHSKNLEVTNSNLCGVNIFFLRKKNHsGHALFVSICQWTSLRRCYSLCQQRTNIGsIIAKVKETTsVHSHLYPRR	1	1	5	0	2	1	6	4	4	3	1	2	2	10	2	0	7	4	3	4	2	2	3	2	5	5	2	0	0	1	4	3	4	2	6	2	3	2	4	0	2	3	2	3	3	9	3	5	4
ISISIILVERPPWsLsLHLISHFLHLEQAPKGGsPNSE	1	1	3	2	1	0	0	1	2	0	0	1	0	1	0	0	0	0	1	0	0	0	2	0	0	0	2	1	1	0	0	0	0	0	0	1	0	0	2	1	0	0	1	1	0	1	0	2	1
ETGTYFG	0	0	0	0	0	0	0	0	0	0	0	0	0	1	0	0	0	0	0	0	0	0	0	0	2	0	0	0	0	0	0	0	1	1	0	0	0	0	0	0	1	0	0	0	0	0	0	0	0
QSP	0	0	0	0	0	0	0	0	0	0	0	0	0	0	0	0	0	0	0	0	0	0	0	0	0	0	0	1	0	0	0	0	0	0	1	0	0	0	0	0	0	0	0	1	0	0	0	0	0
YRHLIVTIIPRYCGsYL	1	1	1	1	0	1	0	0	0	0	0	0	1	0	0	0	1	0	0	0	0	0	0	1	0	0	0	1	0	0	1	0	0	0	0	0	0	0	0	0	2	1	0	0	0	0	0	1	0
LsLLFLSFILPCLSID	1	0	1	1	1	1	1	0	2	0	0	0	0	2	0	0	0	1	0	0	0	0	0	0	0	0	1	0	0	0	0	0	0	0	0	1	0	0	1	0	0	0	0	0	0	0	0	0	0
CSTLLRLGALSYSIIYIYIY	0	0	4	1	0	1	0	1	1	0	0	0	0	0	0	0	0	1	1	0	0	0	0	0	1	0	0	0	0	0	0	0	1	0	1	0	0	0	2	0	4	0	0	0	0	0	0	0	0
HLLI	1	0	0	1	0	0	0	1	0	0	0	0	0	0	0	0	0	0	0	0	0	0	0	0	0	0	0	0	0	0	0	0	0	0	0	0	0	0	0	0	0	0	0	0	0	0	0	1	0
VPEVF	0	0	0	0	0	0	0	0	0	2	0	0	0	0	1	0	0	0	0	0	0	0	0	0	0	0	1	0	0	0	0	0	0	0	0	0	0	0	0	0	0	0	0	0	0	0	0	0	0
sEGLLSsSPVIRTRDTNIDIsKVRDIVAIVIVCVCGAGRREEITTTVSPPLKLQ	4	0	3	1	0	1	1	1	0	3	0	1	3	0	0	0	1	1	0	0	1	1	0	1	2	0	2	0	0	1	2	1	1	1	1	1	0	1	0	0	0	0	0	1	0	0	1	0	0
VNSLPSNNFHCQIGR	0	1	0	0	0	0	1	0	0	0	1	0	0	1	0	0	0	1	0	0	0	0	0	0	0	1	0	0	1	0	0	0	0	0	1	0	0	1	0	0	0	0	0	0	1	2	1	1	0
CsFLAPRVITFFSLPCEVPPQHSCIFFFLYPRRQIKsNIVLEP	0	2	2	1	0	0	0	2	1	2	1	0	0	4	2	0	2	1	0	0	1	0	0	0	0	0	2	1	1	2	1	0	0	0	0	0	0	0	1	1	0	1	0	2	0	1	0	0	1
IIPLYFYsKRLHSDKAIKs	1	0	2	0	0	0	1	0	1	0	0	0	0	0	1	0	0	0	0	0	0	1	0	0	0	0	1	0	0	0	0	0	0	0	0	0	0	0	1	0	1	1	0	0	0	0	0	1	0
LRKRNS	0	0	0	0	0	0	0	1	0	0	0	0	0	0	0	0	0	0	0	0	0	0	0	0	0	0	0	0	0	0	0	0	0	0	0	1	0	0	0	0	0	0	0	0	0	0	1	0	0
	0	0	0	0	0	0	0	0	0	0	0	0	0	0	0	0	0	0	0	0	0	0	0	0	0	0	0	0	0	0	0	0	0	0	0	0	0	0	0	0	0	0	0	0	0	0	0	0	0
VCsKGVGLNFIIRGKV	0	1	1	0	0	0	0	1	0	1	0	1	1	0	1	0	1	0	0	0	0	0	0	0	0	3	0	0	0	0	0	0	0	0	0	0	0	0	0	0	0	0	0	0	0	1	0	0	0
EFVs	0	0	0	0	0	0	0	0	0	1	0	0	0	1	0	0	0	0	0	0	0	0	0	0	0	0	0	0	0	0	0	0	0	0	0	0	0	0	0	0	0	0	0	0	0	0	0	0	0
SQF	0	0	0	0	0	0	0	0	0	0	0	0	0	1	0	0	0	0	0	0	0	0	0	0	0	0	0	0	0	0	0	0	0	0	0	0	0	0	0	1	0	0	0	1	0	0	0	0	0
	0	0	0	0	0	0	0	0	0	0	0	0	0	0	0	0	0	0	0	0	0	0	0	0	0	0	0	0	0	0	0	0	0	0	0	0	0	0	0	0	0	0	0	0	0	0	0	0	0
RRNVPFHFQsVSPFTsSFLILGA	0	0	1	2	0	0	0	0	0	0	1	1	0	3	1	0	0	0	0	0	1	0	1	0	0	0	1	0	1	0	1	0	0	0	0	0	1	1	0	0	0	0	0	0	1	0	1	0	1
GCFLTGsTISHRIK	1	1	0	0	0	0	0	1	0	0	0	0	0	0	1	0	1	0	0	0	0	0	1	0	0	1	0	0	0	0	0	1	1	0	0	1	0	0	0	0	0	0	0	0	0	0	0	0	1
YLYPFSsKLTsLTKQKLsKVVDHKNLLsKF	0	0	0	2	0	0	1	1	2	0	0	2	0	1	1	0	0	0	0	0	0	0	0	0	0	0	0	0	1	0	0	0	1	1	0	0	1	0	0	0	0	2	0	1	0	1	0	1	0
s	0	0	0	0	0	0	0	0	0	0	0	0	0	0	0	0	0	0	0	0	0	0	0	0	0	0	0	0	0	0	0	0	0	0	0	0	0	0	0	0	0	0	0	0	0	0	0	0	0
SIRAQAsYQPLYQSIVSLNFL	1	1	0	0	1	0	0	2	0	0	0	0	1	1	0	0	0	0	1	0	0	1	0	0	0	0	0	0	1	0	0	0	0	0	1	0	1	0	1	0	1	1	0	3	0	0	1	0	0
KYKRVIRNT	1	0	0	0	0	0	0	0	0	0	1	0	0	0	0	0	0	0	0	0	0	0	0	0	0	0	0	0	0	0	0	1	0	0	0	0	0	0	0	0	0	1	0	0	0	1	0	0	0
NRDYRCsTQKKRDRKAHISYCKATPQKRsWLWCRH	0	0	1	0	0	0	0	0	1	0	0	0	0	0	0	0	1	2	1	0	1	0	0	0	0	0	0	0	1	0	0	0	2	0	1	0	0	0	0	0	1	1	2	1	1	0	1	1	1
QK	0	0	0	0	0	0	0	0	0	0	0	0	0	0	0	0	0	0	0	0	0	0	0	0	0	0	0	0	0	0	0	0	0	0	0	0	0	0	0	0	0	0	0	0	1	0	0	0	0
ADIFIPLPNRQAAsDINLFFFLLSLEKKK	2	0	1	1	0	0	0	1	3	0	0	0	0	3	1	0	0	0	0	0	2	1	0	0	0	0	0	1	0	1	0	0	0	0	1	0	0	0	0	0	0	0	0	1	0	2	0	0	0
sLRGGTSTWPQVCVALAVSGIPGLVASTCVAARSRETNRITIHRP	0	2	1	1	0	0	1	0	1	3	0	0	2	0	0	0	2	0	1	1	1	2	3	0	0	1	3	0	0	0	0	1	0	4	0	0	4	0	0	0	0	0	1	1	0	0	1	1	0
APHNTGHKTHTHEVKNKRSEQLIFFSFPYRTTSALVLGCFVEDTVRVNTQHKQ	0	1	0	1	1	1	0	0	0	2	2	1	0	4	0	0	1	0	0	0	2	0	0	2	0	0	1	0	1	0	1	2	4	0	1	0	0	0	1	1	1	0	0	2	1	1	2	2	3
RYCVGVVACRsSSIRASPRLRHSVsGKRGFTRYECCKKEKAEEEVHNFFSVSHIEDLGNIQYVNsRGRADAFEGKNL	0	0	3	0	0	1	0	0	2	2	0	1	4	2	2	0	3	1	1	1	2	1	2	1	1	2	0	0	1	0	1	0	0	0	3	0	2	0	0	1	0	3	0	0	1	2	2	1	2
FGYKSEVST	0	0	0	0	0	0	0	0	0	1	0	0	0	0	1	0	0	0	0	0	0	0	0	0	1	0	0	0	0	0	0	1	0	0	0	0	0	0	1	1	1	0	0	0	0	0	0	0	0
VTHFITVLKKVKKKRSRVVELISASLSSCRVGGGSSA	2	0	0	0	1	1	0	1	0	4	1	1	0	0	1	0	1	0	1	0	1	0	1	1	1	0	0	0	0	0	0	2	0	0	2	2	1	0	0	2	0	0	0	0	0	0	0	1	0
VVKGKPGQVGEKQsINsKsGHsGSCHGGIEGKsINSKKKKATLALKTLITAISIAAKQsGTQLPLQRPDTQSVLGSQKsKLRLIG	1	2	4	1	1	1	1	3	1	2	0	1	1	0	0	0	1	0	2	0	0	3	1	1	7	2	0	0	2	1	0	0	2	3	0	0	2	0	1	2	0	0	0	6	1	2	0	1	1
LSSQGFVNLVQWSWFNEFHCWIPVVISDRRSQVLETVF	0	1	1	0	1	0	1	0	1	3	0	1	2	4	0	0	1	0	0	0	0	0	1	0	0	0	0	0	1	0	0	1	0	0	1	0	0	1	1	2	0	0	3	2	1	0	2	1	0
KGGNYSAsITVPSLAPEQSHQRVCsIYLSQGHLGSFILSHLRHPFRRKTEFLRCCCFSsSSFWsA	1	0	2	3	0	0	0	1	2	1	1	0	0	3	2	0	3	1	0	1	0	2	0	2	0	2	0	0	2	1	1	1	0	0	2	0	5	1	1	0	1	1	1	0	3	0	1	1	3
K	0	0	0	0	0	0	0	0	0	0	0	0	0	0	0	0	0	0	0	0	0	0	0	0	0	0	0	0	0	0	0	0	0	0	0	0	0	0	0	0	0	0	0	0	0	0	0	0	0
GQTLVRAASARSWPFTYHIVCHNPsSCRsS	0	0	1	0	0	0	0	0	1	0	1	1	0	1	0	0	2	0	2	0	0	1	0	0	1	0	1	1	0	0	1	0	1	0	0	0	1	1	1	1	0	1	1	1	0	0	1	0	2
CHVAIAYT	1	0	0	0	0	0	0	0	0	0	0	0	1	0	0	0	1	0	0	2	0	0	0	0	0	0	0	0	0	0	0	0	1	0	0	0	0	0	0	0	0	1	0	0	0	0	0	0	1
LGHIYINIFSPLLHNTESTLE	0	1	2	2	1	0	0	1	0	0	0	0	0	0	1	0	0	0	0	0	0	0	0	1	0	0	0	1	0	0	1	0	1	0	0	1	1	0	0	0	1	0	0	0	0	1	1	0	2
VVEGSAIKVTEEEERKEKSRNKTGQPKTQRIVIRERESKRsSKQIGVYIYIYIYIERENKKKKGKVsNSPDNSKKRRKEHTRQVSGITs	1	3	5	0	0	0	0	0	0	1	0	3	3	0	0	0	0	0	1	0	0	0	2	0	1	2	0	1	0	1	2	1	1	1	0	0	0	2	2	3	3	1	0	2	2	2	2	0	1
LsKTEIGRETTLSVCVSLNLYERRGLDIGEELTSSFSSSS	0	1	1	1	0	0	3	1	1	1	0	1	0	1	0	0	1	0	0	0	0	0	1	0	2	0	0	0	0	0	1	1	1	1	4	0	1	1	1	1	0	1	0	0	0	1	0	0	0
LFKIFNAADLSRGAYKE	0	0	1	0	0	0	1	1	0	0	0	0	0	1	1	0	0	0	2	0	1	0	1	0	0	0	0	0	0	0	0	0	0	0	0	0	0	0	1	0	0	1	0	0	0	0	1	0	0
QsVARVLVECERT	0	0	0	0	0	0	0	0	1	1	0	0	2	0	0	0	1	0	0	0	0	1	0	0	0	0	0	0	0	0	1	0	0	0	0	0	0	0	0	0	0	0	0	0	1	0	0	0	0
CW	0	0	0	0	0	0	0	0	0	0	0	0	0	0	0	0	1	0	0	0	0	0	0	0	0	0	0	0	0	0	0	0	0	0	0	0	0	0	0	0	0	0	1	0	0	0	0	0	0
RGKVLLYRGIGVAFVISSPFPVGLTRFALFSFFAsRHsVPQRCVCLFLRLERGNGHHsRVREWRRRHSLEQIALFsTPsEGAG	0	2	1	2	2	0	1	0	4	1	1	2	3	7	1	0	2	0	0	2	1	2	2	3	1	2	2	0	0	2	1	1	0	0	1	1	1	0	0	1	0	1	1	1	1	0	1	3	1
	0	0	0	0	0	0	0	0	0	0	0	0	0	0	0	0	0	0	0	0	0	0	0	0	0	0	0	0	0	0	0	0	0	0	0	0	0	0	0	0	0	0	0	0	0	0	0	0	0
KPEVTFVDLRVCAYRKsREEADNssAADGGTKRLPSGLFAYsR	0	0	0	0	0	0	0	1	2	1	1	0	1	2	0	0	1	0	1	1	3	0	1	0	2	0	0	0	2	0	0	1	0	1	0	0	0	0	1	0	0	2	0	0	0	1	0	0	0
RASFLsVIHDAPQLEDLAPVVRAVYETRRKsQKKRQEGYKRRsQATGGKKEISKGRA	1	0	1	0	0	0	0	1	2	2	1	0	1	1	0	0	0	0	1	1	3	1	1	0	3	0	0	0	2	0	1	0	1	0	1	0	0	0	0	1	1	1	0	2	2	0	0	0	1
LYLSLTLSAAVVWITEAARNGPGRLsERHYNNDTQLVKSDSQSSERSVTGKRPRSNPGSSRIASRCHQFETGRHHSFLHISPLVPRRNVGCGLYSCFYYYYKNKNKKLIFCRCsSIVLITYKKVLSSVVSLPSPSLsCLTAQVGSYCRN	3	2	1	3	0	2	0	3	7	4	1	3	3	3	1	0	2	5	2	2	1	1	1	1	1	5	1	1	3	2	1	0	4	2	2	3	5	4	3	4	4	5	1	3	1	4	4	3	2
GVREGPQSLPLRILSLKsYPQ	1	0	0	2	0	0	0	2	0	0	0	0	1	0	0	0	0	0	0	0	0	0	0	2	0	0	0	1	1	1	0	0	0	0	0	0	0	2	0	0	1	0	0	1	1	0	0	0	0
NPPRDYLDQKFPsNYQFKAGAKsSPI	0	0	1	0	0	0	0	0	1	0	0	0	0	2	0	0	0	0	1	0	1	0	0	0	1	0	0	2	2	0	0	0	0	0	0	0	0	0	1	0	0	2	0	1	1	2	0	0	0
	0	0	0	0	0	0	0	0	0	0	0	0	0	0	0	0	0	0	0	0	0	0	0	0	0	0	0	0	0	0	0	0	0	0	0	0	0	0	0	0	0	0	0	0	0	0	0	0	0
HQQAERKEGNRQRKGESITsSRASDSVCVC	1	0	0	0	0	0	0	0	0	0	0	0	2	0	0	0	2	0	1	0	1	0	1	0	0	1	0	0	0	0	0	0	1	0	1	1	0	0	2	0	0	0	0	2	1	1	0	0	1
R	0	0	0	0	0	0	0	0	0	0	0	0	0	0	0	0	0	0	0	0	0	0	0	0	0	0	0	0	0	0	0	0	0	0	0	0	0	0	0	0	0	0	0	0	0	0	0	0	0
CRALLRVAFSFFKKEK	0	0	0	1	0	0	0	1	0	0	0	0	1	3	0	0	0	1	1	0	1	0	0	0	0	0	0	0	0	0	0	0	0	0	1	0	0	0	0	0	0	0	0	0	0	0	0	0	0
KK	0	0	0	0	0	0	0	0	0	0	0	0	0	0	0	0	0	0	0	0	0	0	0	0	0	0	0	0	0	0	0	0	0	0	0	0	0	0	0	0	0	0	0	0	0	0	0	0	0
KKRNNsFCLFLDYISTLY	0	1	0	0	0	2	0	0	1	0	0	0	0	2	0	0	1	0	0	0	0	0	0	0	0	0	0	0	0	0	0	1	0	0	0	1	0	0	0	0	0	2	0	0	0	1	1	0	0
GAsSLQLWL	0	0	0	0	0	0	0	2	1	0	0	0	0	0	0	0	0	0	0	0	1	0	0	0	1	0	0	0	0	0	0	0	0	0	0	0	0	0	0	1	0	0	1	0	1	0	0	0	0
CSVLsL	0	0	0	0	0	0	1	1	0	0	0	0	1	0	0	0	0	1	0	0	0	0	0	0	0	0	0	0	0	0	0	0	0	0	0	0	1	0	0	0	0	0	0	0	0	0	0	0	0
RFFSFsRLVIDFLPHI	1	1	0	0	0	0	0	2	0	1	0	0	0	3	1	0	0	0	0	0	0	0	0	0	0	0	0	0	1	0	0	0	0	0	0	0	1	0	0	0	0	0	0	0	0	0	0	1	0
FT	0	0	0	0	0	0	0	0	0	0	0	0	0	1	0	0	0	0	0	0	0	0	0	0	0	0	0	0	0	0	0	1	0	0	0	0	0	0	0	0	0	0	0	0	0	0	0	0	0
KNFFFCLYCSCLRDISPCIFFPsSDKsREsSNTLKNRKGNKEEHSTSQRKKEIRQALNQANRRENSVsNIAERQYsLKERKGEsTERRENsGRHsVEALLSICFISIPLEsDLANHI	4	1	3	3	1	0	0	4	1	1	0	1	0	4	2	0	3	2	0	0	5	0	1	1	0	1	1	1	0	1	1	1	1	0	2	1	1	0	4	1	2	0	0	4	0	3	7	1	2
TsHLIITSTRIPIVHFsATENFCKRLRVAFFFCSPLTVTGIFLFC	2	1	2	2	0	1	0	1	0	2	0	1	0	3	4	0	1	2	1	1	0	0	0	0	1	0	0	1	1	0	2	0	3	1	0	1	1	0	0	0	0	0	0	0	0	0	1	0	2
PWVARFLCCALLVR	0	0	0	1	0	0	1	0	1	0	0	2	0	0	1	0	1	1	2	0	0	0	0	0	0	0	1	0	0	0	0	0	0	0	0	0	0	0	0	0	0	0	1	0	0	0	0	0	0
EYSPPTLPGKDKEAGELSCGQHTGGHSPSLRFGKNWSISGPGWKPQPQRLSTTQKEWRKGGKKVRGDSEHIIFFSSNILSIYVVLGKsQGKGNQIGKPKGIYsYIYSYKDRFRsLLHFFLLRYTPSQRLETSAQPLATRVNAERKRKNsIKHWsFGRSFLALCHIQGHVVRNIKKTRASLCAAV	3	4	4	5	2	2	2	1	3	4	1	0	2	7	1	0	2	1	3	1	3	1	2	6	7	3	1	1	7	1	1	2	4	1	0	3	4	3	2	4	4	3	4	5	4	3	3	5	2
CIAsEHTGSKAIRNRRN	0	0	2	0	0	0	0	0	0	0	0	0	0	0	0	0	1	0	0	0	1	1	0	1	0	0	0	0	0	0	0	0	1	0	0	0	0	0	1	0	0	0	0	0	0	0	2	0	1
VFSFSIFSEAYFLLLEFSYIGsKAFFNFLVLLVLITNIRRDTFCC	2	0	2	0	0	0	0	1	6	1	0	0	2	7	2	0	0	2	0	0	1	1	1	0	0	0	0	0	0	0	1	0	0	1	0	0	2	0	2	0	2	0	0	0	0	1	1	0	0
KVFLFLsRGISGsGI	0	0	2	0	0	0	0	1	1	0	0	0	1	1	1	0	0	0	0	0	0	0	0	0	1	2	0	0	0	0	0	0	0	0	0	0	0	0	1	0	0	0	0	0	0	0	0	0	0
FLPLCGAYS	0	0	0	0	1	0	0	0	1	0	0	0	0	0	1	0	0	1	0	1	0	0	1	0	0	0	0	0	0	1	0	0	0	0	0	0	0	1	0	0	0	1	0	0	0	0	0	0	0
HCLPQSVCLFVLFSCRYYLELDFVAVVsYsKARERR	0	0	0	1	1	0	1	2	0	5	0	0	0	3	0	0	2	1	0	2	0	0	0	0	0	0	0	0	0	1	0	0	0	0	0	1	0	0	1	0	3	0	0	0	1	0	0	1	0
ERKPFKVKKVHYCLHsRKGPIKssSCDSCSITSGIPTATI	1	1	2	0	0	0	0	1	0	0	0	1	1	1	0	0	2	1	1	0	0	0	1	0	1	0	2	0	1	0	1	1	1	0	0	1	0	1	1	1	1	0	0	0	0	0	0	2	0
RLHLEsTALDSIRTRGSEGAIVA	1	1	0	0	2	1	0	0	0	0	0	0	1	0	0	0	0	0	1	0	2	0	0	1	1	0	0	0	0	0	0	2	0	0	0	0	0	0	1	1	0	0	0	0	0	0	0	1	0
RsKRLFLFFFPSsVRNVLTHARQEREGANFIAYsAYRLYWELSALKRLLsNsFEsSVLKCFFALVLAAVYAQVHI	0	1	1	0	1	2	1	4	3	3	0	3	0	6	2	0	1	0	1	0	7	1	0	0	0	1	1	0	0	0	0	0	1	0	0	0	0	2	0	1	2	2	1	1	1	2	1	1	1
sDIYQPSGKPVAFELTP	0	0	1	0	0	0	1	0	0	0	0	1	0	1	0	0	0	0	0	1	0	0	0	0	0	1	2	1	0	0	1	0	0	0	1	0	0	0	0	0	0	1	0	1	0	0	0	0	0
sSLEK	0	0	0	0	0	0	0	0	1	0	0	0	0	0	0	0	0	0	0	0	0	0	0	0	0	0	0	0	0	0	0	0	0	0	0	0	0	1	0	0	0	0	0	0	0	0	0	0	0
VGLFVFFSLRRKPHRQQATAVSATPEDYRsTKRGSFFKLLLHI	1	0	0	0	0	0	0	3	2	1	0	2	0	1	4	0	0	0	1	1	0	1	2	0	0	0	1	0	0	1	2	0	1	0	0	2	0	1	0	0	0	1	0	2	0	0	0	1	1
AHSLTIPSWPRDQRW	0	0	1	0	0	0	0	0	1	0	0	0	0	0	0	0	0	0	0	0	1	0	0	0	0	0	1	1	0	0	0	0	1	0	1	0	1	0	0	0	0	0	2	0	1	0	0	1	0
ARAGSL	0	0	0	0	0	0	0	0	1	0	0	0	0	0	0	0	0	0	2	0	0	0	1	0	0	0	0	0	0	0	0	0	0	0	0	0	1	0	0	0	0	0	0	0	0	0	0	0	0
QGIVNIALFCV	1	1	0	0	0	0	0	1	0	0	0	0	2	1	0	0	1	0	0	0	0	1	0	0	0	1	0	0	0	0	0	0	0	0	0	0	0	0	0	0	0	0	0	1	0	1	0	0	0
VYTLFCTKQVVLIYWKHHRINSVFFFRRVFFVPCENsVE	1	1	0	1	0	0	0	0	1	2	0	3	2	6	0	0	1	1	0	0	0	0	0	0	0	0	0	0	0	1	0	1	0	1	0	0	0	0	0	1	0	2	1	1	0	1	1	2	0
IKsLIPICEDFTESK	3	0	0	0	0	0	1	0	0	0	0	0	0	0	1	0	1	0	0	0	0	0	0	0	0	0	0	1	0	0	1	0	0	0	0	0	0	1	0	0	0	0	0	0	0	0	0	0	0
R	0	0	0	0	0	0	0	0	0	0	0	0	0	0	0	0	0	0	0	0	0	0	0	0	0	0	0	0	0	0	0	0	0	0	0	0	0	0	0	0	0	0	0	0	0	0	0	0	0
LLFSSR	0	0	0	1	0	0	1	0	0	0	0	0	0	0	1	0	0	0	0	0	0	0	0	0	0	0	0	0	0	0	0	0	0	0	1	1	0	0	0	0	0	0	0	0	0	0	0	0	0
	0	0	0	0	0	0	0	0	0	0	0	0	0	0	0	0	0	0	0	0	0	0	0	0	0	0	0	0	0	0	0	0	0	0	0	0	0	0	0	0	0	0	0	0	0	0	0	0	0
SVSSLFSVsFIVLAI	1	0	1	0	0	0	0	0	2	2	0	0	1	1	1	0	0	0	1	0	0	0	0	0	0	0	0	0	0	0	0	0	0	0	3	0	0	0	1	0	0	0	0	0	0	0	0	0	0
sQGYISK	0	0	1	0	0	0	0	0	0	0	0	0	0	0	0	0	0	0	0	0	0	0	1	0	0	0	0	0	0	0	0	0	0	0	1	0	0	0	0	0	1	0	0	0	1	0	0	0	0
IVNs	0	0	1	0	0	0	0	0	0	0	1	0	0	0	0	0	0	0	0	0	0	0	0	0	0	0	0	0	0	0	0	0	0	0	0	0	0	0	0	0	0	0	0	0	0	1	0	0	0
P	0	0	0	0	0	0	0	0	0	0	0	0	0	0	0	0	0	0	0	0	0	0	0	0	0	0	0	0	1	0	0	0	0	0	0	0	0	0	0	0	0	0	0	0	0	0	0	0	0
GKRNHIKEINVHILLILPGLLLSLLLY	2	1	1	3	2	1	0	2	1	1	0	0	0	0	0	0	0	0	0	0	0	0	1	0	0	1	0	1	0	0	0	0	0	0	0	0	1	0	0	0	0	1	0	0	0	0	2	1	1
FVHKQCSY	0	0	0	0	0	0	0	0	0	0	0	1	0	1	0	0	1	0	0	0	0	0	0	0	0	0	0	0	0	0	0	0	0	0	0	0	1	0	0	0	0	1	0	0	1	0	0	0	1
NNNHNPCLRNTLKKIRKVIVNH	0	1	1	0	0	1	0	0	1	0	0	1	1	0	0	0	0	1	0	0	0	0	0	0	0	0	0	1	0	0	0	1	0	0	0	0	0	0	0	0	0	0	0	0	0	2	4	1	1
IRFTKRNTTFAT	1	0	0	0	0	0	0	0	0	0	0	0	0	1	1	0	0	0	1	0	0	0	0	0	0	0	0	0	0	0	1	2	1	0	0	0	0	0	0	0	0	0	0	0	0	1	0	0	0
sDLDsSNYEEPVIYKKGLDLHSFNICARSYTLYCEYRVIYFK	2	0	1	1	0	0	0	1	2	1	0	0	1	1	1	0	0	2	1	0	0	0	0	0	1	0	0	0	0	1	0	0	0	1	0	0	1	1	0	1	1	5	0	0	0	2	0	1	0
RFPF	0	0	0	0	0	0	0	0	0	0	0	0	0	2	0	0	0	0	0	0	0	0	0	0	0	0	0	0	1	0	0	0	0	0	0	0	0	0	0	0	0	0	0	0	0	0	0	0	0
sRKTAVIFGRIssHssLASLAVNRAGGGKRAAIHRSDVV	1	0	2	0	0	0	1	0	1	1	0	1	2	1	0	0	0	0	3	1	0	2	1	0	2	1	0	0	0	0	1	0	0	0	0	0	1	0	1	0	0	0	0	0	0	1	0	1	1
HCRTEEGGWFARsHLHH	0	0	0	0	0	1	0	0	0	0	0	0	0	1	0	0	0	1	1	0	0	0	0	1	1	0	0	0	0	0	0	0	0	1	0	0	0	0	0	0	0	0	1	0	0	0	0	1	3
KFsVYFIF	1	0	0	0	0	0	0	0	0	1	0	0	0	2	1	0	0	0	0	0	0	0	0	0	0	0	0	0	0	0	0	0	0	0	0	0	0	0	0	0	1	0	0	0	0	0	0	0	0
	0	0	0	0	0	0	0	0	0	0	0	0	0	0	0	0	0	0	0	0	0	0	0	0	0	0	0	0	0	0	0	0	0	0	0	0	0	0	0	0	0	0	0	0	0	0	0	0	0
YFAFDLPLLFK	0	0	0	1	1	0	0	0	1	0	0	0	0	1	2	0	0	0	1	0	0	0	0	0	0	0	1	0	0	0	0	0	0	0	0	0	0	0	0	0	1	0	0	0	0	0	0	0	0
CL	0	0	0	0	0	0	0	0	1	0	0	0	0	0	0	0	0	1	0	0	0	0	0	0	0	0	0	0	0	0	0	0	0	0	0	0	0	0	0	0	0	0	0	0	0	0	0	0	0
sNsLPLYLFFVEKAGECFGYGACAAGTTHSLCAFVsSTsLVSHsLIHFLPFsY	0	0	1	1	0	0	2	2	2	0	1	1	1	4	2	0	3	0	0	2	2	1	2	0	2	0	1	1	0	0	0	0	1	2	1	0	0	0	1	1	1	2	0	0	0	1	0	2	1
FVFLsPRDFVPPLSIAVL	0	0	1	1	1	0	0	1	0	0	2	0	1	2	1	0	0	0	0	1	0	0	0	0	0	0	0	1	2	0	0	0	0	0	0	0	0	1	0	0	0	0	0	0	0	0	0	0	0
GFSLAPITGSGISSCIWIAVWVRAACAALFA	3	1	0	1	1	0	0	0	0	0	0	0	2	1	1	0	2	0	3	1	0	3	1	1	1	0	0	1	0	0	1	0	0	0	0	0	0	1	0	3	0	0	2	0	0	0	0	0	0
sKT	0	0	0	0	0	0	0	0	0	0	0	0	0	0	0	0	0	0	0	0	0	0	0	0	0	0	0	0	0	0	0	1	0	0	0	0	0	0	0	0	0	0	0	0	0	0	0	0	0
TVIPGsSTRPLLHYSSPRASTSPCHYVRPFQSLPSNFGPLFAALSVRVFR	0	1	0	1	3	0	0	0	1	1	1	0	2	3	1	0	0	1	1	0	1	1	0	2	0	0	1	5	1	0	1	0	0	2	3	4	0	1	0	0	0	2	0	1	0	1	0	1	1
FLVVGGRAP	0	0	0	1	0	0	0	0	0	0	0	1	1	1	0	0	0	0	0	0	0	1	0	2	0	0	1	0	0	0	0	0	0	0	0	0	0	0	0	0	0	0	0	0	0	0	0	0	0
LAVHKL	0	0	0	1	0	0	1	0	0	0	0	1	0	0	0	0	0	0	1	0	0	0	0	0	0	0	0	0	0	0	0	0	0	0	0	0	0	0	0	0	0	0	0	0	0	0	0	0	1
AIIVAVGTGVFRDSKGV	1	0	1	0	0	0	0	0	0	1	1	0	2	0	1	0	0	0	1	0	0	1	1	1	1	0	0	0	0	0	0	0	0	1	0	0	0	1	0	0	0	0	0	0	0	0	0	0	0
LISIKIGRGC	1	1	1	0	0	0	0	0	1	0	0	0	0	0	0	0	0	1	0	0	0	0	0	0	0	2	0	0	0	0	0	0	0	0	0	0	0	0	0	1	0	0	0	0	0	0	0	0	0
	0	0	0	0	0	0	0	0	0	0	0	0	0	0	0	0	0	0	0	0	0	0	0	0	0	0	0	0	0	0	0	0	0	0	0	0	0	0	0	0	0	0	0	0	0	0	0	0	0
VFsNGACLSFPRAGSSIRCAG	1	0	0	0	0	0	0	0	1	0	0	1	0	1	1	0	0	2	0	0	1	2	1	1	0	1	0	1	0	0	0	0	0	0	0	0	0	1	0	2	0	0	0	0	0	0	1	0	0
YLCPATEL	0	0	0	0	0	0	0	0	2	0	0	0	0	0	0	0	1	0	1	0	0	0	0	0	0	0	0	1	0	0	0	0	1	0	0	0	0	0	0	0	1	0	0	0	0	0	0	0	0
LNCVEI	0	1	0	0	1	0	0	0	0	1	0	0	0	0	0	0	0	1	0	0	0	0	0	0	0	0	0	0	0	0	0	0	0	0	0	0	0	0	0	0	0	0	0	0	0	1	0	0	0
DLEVRLYGsRQQsVFICVVTKKDKsTR	1	0	0	0	0	0	1	0	1	1	0	1	2	1	0	0	1	0	0	0	0	0	1	0	0	0	0	0	0	0	0	0	2	0	0	0	0	0	0	0	0	1	0	1	1	0	0	0	0
TNTPFTH	0	0	0	0	0	0	0	0	0	0	0	0	0	1	0	0	0	0	0	0	0	0	0	0	0	0	0	1	0	0	1	0	1	1	0	0	0	0	0	0	0	0	0	0	0	1	0	0	1
KRVSFYLAVLQRNNLHQNRVTVVESSQVLDKAHRFFSASNNKAARKKKKIENGRS	0	0	1	1	1	0	1	1	0	1	0	3	2	0	3	0	0	0	2	1	1	1	0	0	1	0	0	0	0	0	0	0	0	1	0	2	0	0	2	2	0	1	0	2	1	2	4	0	2
FSLFLLLCLLPLCG	0	0	0	4	1	0	0	0	2	0	0	0	0	1	1	0	2	0	0	0	0	0	1	0	0	0	1	0	0	0	0	0	0	0	0	0	0	1	0	0	0	0	0	0	0	0	0	0	0
GVSFFVDS	0	0	0	0	0	0	0	0	0	1	1	0	0	1	1	0	0	0	0	0	0	0	1	0	0	0	0	0	0	0	0	0	0	0	1	0	0	0	1	0	0	0	0	0	0	0	0	0	0
ISTHQDSR	0	1	0	0	0	0	0	0	0	0	0	0	0	0	0	0	0	0	0	0	0	0	0	0	0	0	0	0	0	0	0	0	1	0	1	0	0	1	0	0	0	0	0	1	0	0	0	1	0
LLPsPSLL	0	0	0	2	1	0	1	0	0	0	0	0	0	0	0	0	0	0	0	0	0	0	0	0	0	0	0	1	1	0	0	0	0	0	0	0	0	1	0	0	0	0	0	0	0	0	0	0	0
SVLASLRGDYNIC	1	0	0	0	0	0	0	1	1	0	0	0	1	0	0	0	1	0	1	0	0	0	1	0	0	0	0	0	0	0	0	0	0	0	0	1	1	0	0	0	1	0	0	0	0	1	0	0	0
RARCESYGYGGVPFV	0	0	0	0	0	0	0	0	0	2	0	0	0	0	1	0	1	0	0	1	0	0	0	1	1	1	0	1	0	0	0	0	0	0	0	0	1	0	0	0	0	2	0	0	0	0	0	0	0
TGIKQGHLsAEDTPKGNSTAYFLYPT	0	0	1	0	1	0	0	0	1	0	0	0	0	0	1	0	0	0	0	0	0	2	0	2	1	0	1	0	1	0	1	0	1	2	0	0	0	0	1	0	0	2	0	0	1	1	0	0	1
QLSLVITAGGASARFVIKASNTPHPPLRsAKICDSARWGAAFVLKSSQVYLLIEIATSKHVARQGGGVCFSPTYTRTVFQNLIRKRKVDNDCKsSGSNCFsQNLCILHHTIVRGS	2	4	2	1	4	1	1	0	2	3	2	2	2	1	4	0	2	3	3	3	1	3	5	2	0	1	1	0	1	2	1	3	3	0	2	2	3	0	2	2	1	1	1	3	2	3	2	0	4
NsSsLGRGGCTIGVKPVLSPASFWQLVRSIALAVLLPVGSFs	1	0	1	1	0	1	0	1	3	2	1	2	0	1	1	0	1	0	1	1	0	1	1	2	0	2	1	2	0	0	0	0	0	1	0	1	0	1	3	0	0	0	1	1	0	1	0	0	0
C	0	0	0	0	0	0	0	0	0	0	0	0	0	0	0	0	1	0	0	0	0	0	0	0	0	0	0	0	0	0	0	0	0	0	0	0	0	0	0	0	0	0	0	0	0	0	0	0	0
	0	0	0	0	0	0	0	0	0	0	0	0	0	0	0	0	0	0	0	0	0	0	0	0	0	0	0	0	0	0	0	0	0	0	0	0	0	0	0	0	0	0	0	0	0	0	0	0	0
KRCCsSAF	0	0	0	0	0	0	0	0	0	0	0	0	0	0	1	0	1	1	0	0	0	1	0	0	0	0	0	0	0	0	0	0	0	0	0	0	0	0	0	1	0	0	0	0	0	0	0	0	0
VsQPSsGV	0	0	0	0	0	0	0	0	0	1	0	0	1	0	0	0	0	0	0	0	0	0	1	0	0	0	0	1	0	0	0	0	0	0	0	0	0	1	0	0	0	0	0	0	1	0	0	0	0
GFVE	0	0	0	0	0	0	0	0	0	1	0	0	0	1	0	0	0	0	0	0	0	0	0	1	0	0	0	0	0	0	0	0	0	0	0	0	0	0	0	0	0	0	0	0	0	0	0	0	0
C	0	0	0	0	0	0	0	0	0	0	0	0	0	0	0	0	0	1	0	0	0	0	0	0	0	0	0	0	0	0	0	0	0	0	0	0	0	0	0	0	0	0	0	0	0	0	0	0	0
PQTPRVWRAARDIGGIPSVGVISRGTHNSHISESKLALGQISC	2	3	0	1	0	0	1	0	0	0	2	1	0	0	0	0	1	0	1	0	1	1	1	1	1	2	2	1	0	0	0	1	1	0	2	0	1	0	1	2	0	0	1	2	0	0	1	1	1
QIIPIGRCWTLTL	1	1	1	0	0	0	1	0	1	0	0	0	0	0	0	0	0	1	0	0	0	0	1	0	0	0	0	0	1	0	0	1	0	1	0	0	0	0	0	0	0	0	1	0	1	0	0	0	0
CNsV	0	0	0	0	0	0	0	0	0	0	0	0	1	0	0	0	0	1	0	0	0	0	0	0	0	0	0	0	0	0	0	0	0	0	0	0	0	0	0	0	0	0	0	0	0	1	0	0	0
RTALCL	0	0	0	0	0	0	0	0	2	0	0	0	0	0	0	0	0	1	0	0	0	1	0	0	0	0	0	0	0	0	0	1	0	0	0	0	0	0	0	0	0	0	0	0	0	0	0	0	0
LLLSPVWLISIPYLAAADWIAGVFSFDNIAAAALNWFIFTAPP	5	0	0	1	0	0	1	1	3	1	0	0	1	2	2	0	0	0	6	1	1	1	1	0	0	0	2	0	1	1	1	0	0	0	3	0	0	0	0	0	1	0	3	0	0	1	1	0	0
GTGSPRVCDGGVIS	0	1	0	0	0	0	0	0	0	1	0	1	0	0	0	0	1	0	0	0	0	0	1	0	2	1	0	0	0	1	0	1	0	0	0	1	0	0	1	0	0	0	0	0	0	0	0	0	0
V	0	0	0	0	0	0	0	0	0	1	0	0	0	0	0	0	0	0	0	0	0	0	0	0	0	0	0	0	0	0	0	0	0	0	0	0	0	0	0	0	0	0	0	0	0	0	0	0	0
WLSRSTFPWEDLRGVVALRTPLATGAPHPNFFPCTCPF	0	0	0	1	1	0	0	2	0	0	1	1	0	2	2	0	0	2	0	3	0	0	1	0	0	1	1	2	2	1	0	2	1	1	1	1	0	0	0	0	0	0	2	0	0	1	0	1	0
IA	0	0	1	0	0	0	0	0	0	0	0	0	0	0	0	0	0	0	0	0	1	0	0	0	0	0	0	0	0	0	0	0	0	0	0	0	0	0	0	0	0	0	0	0	0	0	0	0	0
NTPFPLFsEELFRVFLLS	0	0	0	2	0	0	1	1	0	0	0	1	0	3	1	0	0	0	0	0	0	0	0	0	0	0	1	0	1	0	0	1	0	0	0	0	0	1	0	0	0	0	0	0	0	0	1	0	0
T	0	0	0	0	0	0	0	0	0	0	0	0	0	0	0	0	0	0	0	0	0	0	0	0	0	0	0	0	0	0	1	0	0	0	0	0	0	0	0	0	0	0	0	0	0	0	0	0	0
sPFEATQGGGHGGFPsTVVANsGATYFYHIANPLQVRSDWDHsSRCsCCEELQR	1	0	0	1	1	0	0	0	0	0	0	2	1	3	0	0	2	1	1	1	2	0	4	1	0	1	1	1	1	0	0	1	2	0	0	0	0	0	1	1	1	1	1	1	2	2	0	2	1
DVEGVA	0	0	0	0	0	0	0	0	0	0	0	2	0	0	0	0	0	0	1	0	0	0	1	0	0	0	0	0	0	0	0	0	0	0	0	0	0	0	0	0	0	0	0	0	0	0	0	0	0
GDIDKIIFVKGSGsHFFFFGHSRRLWCWFVRVSF	1	1	1	0	1	0	0	0	0	2	0	0	1	5	2	0	1	0	0	0	0	0	1	1	0	2	0	0	0	0	0	0	0	0	1	1	0	0	0	1	0	0	2	0	0	0	0	2	0
IGRRYYHLRSLKTAGRVQALsssAS	1	0	0	0	1	0	1	0	1	0	0	0	1	0	0	0	0	0	1	0	0	2	0	1	1	0	0	0	0	0	0	1	0	0	0	0	1	1	0	0	1	1	0	1	0	0	0	0	1
TL	0	0	0	0	0	0	0	0	1	0	0	0	0	0	0	0	0	0	0	0	0	0	0	0	0	0	0	0	0	0	0	0	0	1	0	0	0	0	0	0	0	0	0	0	0	0	0	0	0
QVYsFVCWLRPPYCRTTFSAL	0	0	0	0	0	0	1	0	1	0	1	1	0	2	0	0	1	1	0	0	0	1	0	0	0	0	1	1	0	0	0	0	2	0	1	0	0	0	0	0	2	0	1	0	1	0	0	0	0
C	0	0	0	0	0	0	0	0	0	0	0	0	0	0	0	0	0	1	0	0	0	0	0	0	0	0	0	0	0	0	0	0	0	0	0	0	0	0	0	0	0	0	0	0	0	0	0	0	0
LGPERWPAPATWTITFLFWLGNWKSGsPsFPFSLGRACSSVTGEQFLVSFFKVGILTEASDV	1	1	0	3	1	0	0	0	2	3	0	0	1	5	2	0	0	1	1	1	1	1	1	3	2	0	2	1	0	2	2	2	0	1	1	2	2	1	0	0	0	0	4	0	1	0	1	0	0
GGVHFPVDRCALLAHLGGQVsCQLPLSCCCQGL	0	0	0	0	1	0	1	2	2	1	1	0	1	0	1	0	3	2	0	0	2	0	1	0	1	3	0	0	0	2	0	0	0	0	0	0	0	0	0	1	0	0	0	0	3	0	0	0	2
FGGLS	0	0	0	0	0	0	0	1	0	0	0	0	0	0	1	0	0	0	0	0	0	0	1	1	0	0	0	0	0	0	0	0	0	0	0	1	0	0	0	0	0	0	0	0	0	0	0	0	0
PFGFsSLLLEIsVsRsR	0	0	1	2	0	0	0	1	0	1	0	0	0	0	2	0	0	0	0	0	0	0	1	0	0	0	1	0	0	0	0	0	0	0	0	0	0	1	0	0	0	0	0	0	0	0	0	0	0
YFLLFTLLsD	0	0	0	2	0	1	0	0	1	0	0	0	0	1	1	0	0	0	0	0	0	0	0	0	0	0	0	0	0	0	1	0	0	0	0	0	0	0	0	0	0	1	0	0	0	0	0	0	0
WKTPVFASAFLF	0	0	0	0	1	0	0	0	0	0	1	0	0	1	2	0	0	0	0	1	0	1	0	0	0	0	0	0	1	0	0	0	1	0	0	0	1	0	0	0	0	0	1	0	0	0	0	0	0
EDRLELLEKDD	0	0	0	0	1	0	0	0	2	0	0	0	0	0	0	0	0	0	0	0	0	0	0	0	0	0	0	0	0	0	0	0	0	0	0	0	0	0	0	0	0	0	0	0	0	0	0	0	0
LSRW	0	0	0	0	1	0	0	0	0	0	0	0	0	0	0	0	0	0	0	0	0	0	0	0	0	0	0	0	0	0	0	0	0	0	0	0	1	0	0	0	0	0	1	0	0	0	0	0	0
RRERKATPSVSSRGSRKsLLEIsQSCVPSLPETHKAEVVSRSDECEPFPsFFFFKKKSVFPHK	0	0	1	1	0	0	0	2	0	1	1	1	2	5	1	0	0	2	0	2	0	0	1	0	0	0	2	1	3	0	1	0	1	0	5	0	0	2	2	0	0	0	0	0	1	0	0	0	2
LALPGFGPRRLSPNCCPLVKsLFSPLEARRLSQHPsRsALVssTQVEARGR	0	0	0	1	1	0	3	2	1	1	1	0	1	2	0	0	1	1	3	0	0	1	0	1	2	0	2	2	0	2	0	0	1	0	1	1	0	0	0	1	0	0	0	2	0	0	1	0	1
KsLsREQFNVRLQEKKPLFsETITsITKQRAsSYYVLRKKSKVRNQ	0	0	2	0	0	0	2	2	0	0	0	1	2	1	1	0	0	0	0	0	1	0	0	0	0	0	0	0	1	0	0	0	3	0	0	0	0	0	2	0	1	1	0	4	0	1	1	0	0
FsFSLHVsFPTAHSPTF	0	0	0	0	0	0	0	0	1	0	1	0	0	2	2	0	0	0	1	0	0	0	0	0	0	0	0	1	0	1	0	1	1	0	0	1	0	0	1	0	0	0	0	0	0	0	0	1	1
Y	0	0	0	0	0	0	0	0	0	0	0	0	0	0	0	0	0	0	0	0	0	0	0	0	0	0	0	0	0	0	0	0	0	0	0	0	0	0	0	0	1	0	0	0	0	0	0	0	0
ENKRHLQISVVVLEGsPFWIPGVSDWRQQRLCRRFLQTERCFEKGRACSPECVCVWTPAEsSKYGKEILTLSTKsYsHRsRWAHNTKPVSCCIVIVESFILWIEs	2	2	3	0	1	0	1	2	3	4	1	0	4	4	0	0	5	2	1	0	1	1	0	1	0	3	2	0	2	1	1	1	1	2	1	0	0	2	3	1	1	1	5	3	1	1	1	1	2
FILRFLNTFCRsLFFPLsRKTKKTIKQTDEGGVLWVPFVHTEFL	0	2	0	1	1	1	0	0	3	0	0	2	1	5	2	0	1	0	0	0	0	0	0	0	1	1	0	1	0	1	0	1	4	0	0	0	0	0	0	0	0	0	1	1	0	0	1	1	0
KSNESGRNQP	0	0	0	0	0	0	0	0	0	0	0	0	0	0	0	0	0	0	0	0	0	0	0	0	1	0	0	0	0	1	0	0	0	0	0	0	0	0	1	1	0	0	0	1	0	0	2	0	0
RRGALPI	1	0	0	1	0	0	0	0	0	0	0	0	0	0	0	0	0	0	0	0	1	0	0	0	0	1	0	0	1	0	0	0	0	0	0	0	0	0	0	0	0	0	0	0	0	0	0	0	0
TAHEsLFVGRRPGPYCHV	0	0	0	0	0	0	0	0	1	0	0	0	2	1	0	0	0	1	0	1	0	0	1	0	1	0	0	1	0	1	0	0	1	0	0	0	0	0	0	0	1	0	0	0	0	0	0	0	2
VALEAIRPAAKRQPLVGLGGEGISSADSESQAP	0	0	2	1	0	1	0	0	1	0	0	0	2	0	0	0	0	0	1	0	1	4	0	1	3	0	0	0	1	2	0	0	0	0	1	0	1	1	0	1	0	0	0	0	2	0	0	0	0
QGKFSPSTKCKNDsRGKRFL	0	0	0	1	0	0	0	0	0	0	0	0	0	0	2	0	0	1	0	0	0	0	0	0	0	2	0	0	1	0	0	0	0	1	0	0	1	0	0	1	0	0	0	0	1	0	1	0	0
QYSSPPSS	0	0	0	0	0	0	0	0	0	0	0	0	0	0	0	0	0	0	0	0	0	0	0	0	0	0	0	2	0	0	0	0	0	0	1	2	0	0	1	0	0	1	0	0	1	0	0	0	0
FFPYVFSLSRFsIASR	0	0	1	1	0	0	0	0	0	0	0	1	0	1	3	0	0	0	0	1	0	0	0	0	0	0	0	0	1	0	0	0	0	0	1	1	1	0	0	0	0	1	0	0	0	0	0	0	0
s	0	0	0	0	0	0	0	0	0	0	0	0	0	0	0	0	0	0	0	0	0	0	0	0	0	0	0	0	0	0	0	0	0	0	0	0	0	0	0	0	0	0	0	0	0	0	0	0	0
GLVPALRQVVRDGFHPRGAFGERCCTGRG	0	0	0	1	1	0	0	0	0	1	1	1	0	2	0	0	0	2	1	0	0	1	3	0	1	2	1	0	0	1	0	0	0	1	0	0	0	0	0	0	0	0	0	1	0	0	0	0	1
NCFYLPPCAASFYLKFVLPSFPSVFFFLRFYNsSSVGRVVTTCQGRYVLRYTQRLFRALLPQQGVTHCKRSYsQWCICFYCYCPSADDSGRALAACELFSEGLTCVRsVGRLQLRFTLGRRGFPFFLLKQISQsIKEKKEEKKAKGEGWNTVRGRRARsYITEEVsSIQAPRGVLLTGEYNKHNEGRRNSIYLARTIGSTENDRDTSNYILKGSVYIITIYLSVTTPRL	2	4	5	3	2	2	3	9	3	6	2	0	6	11	4	0	5	5	4	0	2	5	3	2	7	4	4	2	1	2	4	4	4	3	4	3	2	2	2	3	9	5	2	4	5	3	5	2	0
VTSETPNSYWRSANITQVHFIYIsRAL	2	1	0	0	0	0	0	1	0	2	0	0	0	1	0	0	0	0	1	1	0	0	0	0	0	0	0	0	0	1	0	1	1	1	0	0	1	0	1	1	2	0	1	0	1	1	1	1	0
TRGCPsQ	0	0	0	0	0	0	0	0	0	0	0	0	0	0	0	0	1	0	0	0	0	0	0	1	0	0	1	0	0	0	0	1	0	0	0	0	0	0	0	0	0	0	0	0	1	0	0	0	0
CLGKGKRNNPHQLFPFG	0	0	0	0	0	0	0	1	1	0	0	0	0	2	0	0	0	1	0	0	0	0	0	0	2	1	0	0	1	1	0	0	0	0	0	0	0	0	0	0	0	0	0	1	0	0	2	0	1
RQSPR	0	0	0	0	0	0	0	0	0	0	0	0	0	0	0	0	0	0	0	0	0	0	0	0	0	0	0	0	1	0	0	0	0	0	0	0	1	0	0	0	0	0	0	1	0	0	0	0	0
NTLSFLQHHNQSFEsKsKILKYFILLPHsSA	1	1	0	3	0	0	1	0	1	0	0	0	0	3	0	0	0	0	0	0	0	1	0	0	0	0	0	1	0	0	0	1	0	0	0	0	3	0	0	0	1	0	0	2	0	0	2	1	2
EVKYRHLTPERNDKNKAKsLELFSFKIPCGRVLsYKRRFKNYFTKRRRRKNLRIGYYKVVWRFsSERERQ	0	0	2	0	1	1	0	1	2	0	1	2	1	2	3	0	1	0	1	0	0	0	0	0	1	1	2	0	0	0	1	0	1	0	0	0	1	0	0	1	2	3	1	0	1	1	3	1	0
TFLIFFIGENFFFFIISFIHNFL	3	1	1	0	0	1	1	0	0	0	0	0	0	7	2	0	0	0	0	0	0	0	0	0	1	0	0	0	0	0	0	0	0	1	0	0	0	0	1	0	0	0	0	0	0	2	0	1	0
Ks	0	0	0	0	0	0	0	0	0	0	0	0	0	0	0	0	0	0	0	0	0	0	0	0	0	0	0	0	0	0	0	0	0	0	0	0	0	0	0	0	0	0	0	0	0	0	0	0	0
LLGV	0	0	0	0	0	0	1	1	0	1	0	0	0	0	0	0	0	0	0	0	0	0	0	0	0	1	0	0	0	0	0	0	0	0	0	0	0	0	0	0	0	0	0	0	0	0	0	0	0
VRDTLIIIWDNIAQKKQLLTTD	1	3	0	0	0	0	1	2	0	0	0	0	1	0	0	0	0	0	0	0	0	1	0	0	0	0	0	0	0	0	0	1	1	1	0	0	0	0	0	0	0	0	1	1	1	0	1	0	0
SEKFIQEIsSWKLPCAPFSVDN	1	0	1	0	0	0	0	1	0	0	0	0	1	1	1	0	0	1	1	0	0	0	0	0	0	0	1	0	1	0	0	0	0	0	0	0	0	0	3	0	0	0	1	1	0	0	1	0	0
L	0	0	0	0	0	1	0	0	0	0	0	0	0	0	0	0	0	0	0	0	0	0	0	0	0	0	0	0	0	0	0	0	0	0	0	0	0	0	0	0	0	0	0	0	0	0	0	0	0
NLKISHIIPsPSIIIITFs	3	0	4	0	0	0	1	0	0	0	0	0	0	0	1	0	0	0	0	0	0	0	0	0	0	0	0	0	2	0	1	0	0	0	0	0	2	0	0	0	0	0	0	0	0	1	0	0	1
	0	0	0	0	0	0	0	0	0	0	0	0	0	0	0	0	0	0	0	0	0	0	0	0	0	0	0	0	0	0	0	0	0	0	0	0	0	0	0	0	0	0	0	0	0	0	0	0	0
PFLLFsIFYSFYsFYTL	1	0	0	0	0	2	0	0	1	0	0	0	0	3	2	0	0	0	0	0	0	0	0	0	0	0	0	1	0	0	0	1	0	0	1	0	0	0	0	0	2	1	0	0	0	0	0	0	0
RHSG	0	0	0	0	0	0	0	0	0	0	0	0	0	0	0	0	0	0	0	0	0	0	1	0	0	0	0	0	0	0	0	0	0	0	1	0	0	0	0	0	0	0	0	0	0	0	0	1	0
STsL	0	0	0	0	0	0	0	0	1	0	0	0	0	0	0	0	0	0	0	0	0	0	0	0	0	0	0	0	0	0	0	1	0	0	0	0	0	0	1	0	0	0	0	0	0	0	0	0	0
	0	0	0	0	0	0	0	0	0	0	0	0	0	0	0	0	0	0	0	0	0	0	0	0	0	0	0	0	0	0	0	0	0	0	0	0	0	0	0	0	0	0	0	0	0	0	0	0	0
KINETIIPIFFIFCPFEISRFLA	4	0	2	1	0	0	0	0	0	0	0	0	0	5	0	0	1	0	0	0	1	0	0	0	0	0	1	1	0	0	1	0	0	0	0	0	1	0	0	0	0	0	0	0	0	0	1	0	0
GPSLQSGVSFDLPVLLVCCsHISVFLPFLLSLLYRGAICFHYDHRVRKQQSRRSVLGESETLRIKGVSGYQRRASsSRLHRVHHTEIAGGRRRIKGNNRYIYYT	2	3	1	1	2	1	4	2	2	3	0	2	3	2	2	0	1	2	1	1	1	0	3	1	2	3	1	0	2	0	1	0	1	1	2	2	0	2	4	1	1	5	0	1	3	2	0	3	3
LLFTHCATKLYsKKKSSHSYSKPARSVNT	0	0	0	0	3	0	0	0	0	0	0	0	1	0	1	0	1	0	0	0	2	0	0	0	0	0	0	0	1	0	0	1	1	1	0	2	0	1	0	2	0	2	0	0	0	1	0	1	1
sSAHSsVSsL	0	0	0	0	0	0	0	1	0	1	0	0	0	0	0	0	0	0	1	0	0	0	0	0	0	0	0	0	0	0	0	0	0	0	0	0	0	0	1	2	0	0	0	0	0	0	0	0	1
RRQRHR	0	0	0	0	0	0	0	0	0	0	0	0	0	0	0	0	0	0	0	0	0	0	0	0	0	0	0	0	0	0	0	0	0	0	0	0	0	0	0	0	0	0	0	0	1	0	0	0	1
ECDTCGPSCLSLLLLCLLLSTLLRYLCGAsRL	0	0	0	2	1	0	3	2	4	0	0	0	0	0	0	0	4	1	1	0	0	0	0	2	0	0	0	0	1	0	1	0	0	1	0	1	1	0	0	1	0	1	0	0	0	0	0	0	0
TFRLAAHSSYLPCLSRCSCSSFFVVPsQ	0	0	0	1	1	0	1	0	0	2	0	0	0	2	1	0	1	2	1	1	0	0	0	0	0	0	1	0	0	1	0	0	1	0	2	0	0	1	3	0	0	1	0	1	0	0	0	0	1
LSVsGSFYIIG	0	0	2	0	0	0	0	0	1	1	0	0	0	0	1	0	0	0	0	0	0	0	0	1	1	0	0	0	0	0	0	0	0	0	1	0	0	0	1	0	1	0	0	0	0	0	0	0	0
GYINNHKRIEPRVYPASGAVLFFCSHCLRPGARPT	0	0	2	1	1	0	0	0	0	0	0	1	1	1	1	0	1	1	1	0	1	1	0	1	2	0	0	2	1	1	1	0	0	0	0	0	1	0	0	1	1	1	0	0	0	1	1	1	1
RYIKTYF	0	0	1	0	0	0	0	0	0	0	0	0	0	1	0	0	0	0	0	0	0	0	0	0	0	0	0	0	0	0	0	0	0	1	0	0	0	0	0	0	2	0	0	0	0	0	0	0	0
HTFNICVVPLLRRSLP	1	0	0	0	0	1	0	0	2	0	0	0	2	1	0	0	1	0	0	0	0	0	0	0	0	0	2	0	0	0	0	0	0	1	1	0	0	0	0	0	0	0	0	0	0	0	1	0	1
FAFPRFPLLHFLsI	0	1	0	0	1	0	0	1	1	0	0	0	0	2	2	0	0	0	1	0	0	0	0	0	0	0	0	1	0	1	0	0	0	0	0	0	0	0	0	0	0	0	0	0	0	0	0	1	0
YKYLVHFRKRLRGWRQR	0	0	0	0	0	1	1	0	0	1	0	0	0	1	0	0	0	0	0	0	0	0	0	0	0	1	0	0	0	0	0	0	0	0	0	0	0	0	0	0	1	1	1	0	1	0	0	1	0
SKIGSVVCPLLS	0	0	1	1	1	0	0	0	0	1	1	0	0	0	0	0	0	1	0	0	0	0	0	1	0	0	0	0	0	1	0	0	0	0	0	0	2	1	0	0	0	0	0	0	0	0	0	0	0
RKNT	0	0	0	0	0	0	0	0	0	0	0	0	0	0	0	0	0	0	0	0	0	0	0	0	0	0	0	0	0	0	1	0	0	0	0	0	0	0	0	0	0	0	0	0	0	1	0	0	0
sIRLV	0	1	0	0	0	0	1	0	0	0	0	1	0	0	0	0	0	0	0	0	0	0	0	0	0	0	0	0	0	0	0	0	0	0	0	0	0	0	0	0	0	0	0	0	0	0	0	0	0
AVE	0	0	0	0	0	0	0	0	0	0	0	0	1	0	0	0	0	0	0	0	1	0	0	0	0	0	0	0	0	0	0	0	0	0	0	0	0	0	0	0	0	0	0	0	0	0	0	0	0
T	0	0	0	0	0	0	0	0	0	0	0	0	0	0	0	0	0	0	0	0	0	0	0	0	0	0	0	0	0	0	1	0	0	0	0	0	0	0	0	0	0	0	0	0	0	0	0	0	0
QLPQIWRQNLPHNRRASCVTGRN	0	1	0	0	2	0	0	0	0	0	0	0	1	0	0	0	1	0	0	1	0	0	0	0	1	0	0	0	2	0	0	0	0	1	0	0	0	0	1	0	0	0	1	1	2	1	2	0	1
KTIsAEF	0	0	1	0	0	0	0	0	0	0	0	0	0	0	1	0	0	0	0	0	1	0	0	0	0	0	0	0	0	0	0	1	0	0	0	0	0	0	0	0	0	0	0	0	0	0	0	0	0
NIQDTKTTVsKHTLTKNIGKNNYKSsFLYSYLQGLGLGs	0	0	2	2	0	0	0	2	1	0	0	1	0	1	0	0	0	0	0	0	0	0	1	0	2	1	0	0	0	0	0	0	5	0	1	0	0	0	1	0	2	1	0	2	0	3	1	1	0
VLLFDSLEWVCVVGsHLPSGWCYIRRAASYCLF	1	0	0	1	0	0	0	0	4	2	1	0	1	2	0	0	3	0	1	1	0	0	0	0	0	2	0	0	0	1	0	0	0	0	0	1	0	1	1	0	1	1	2	0	0	0	0	0	1
QKKPLVPsLALSSEIR	1	0	0	1	1	0	0	1	0	1	0	0	0	0	0	0	0	0	0	0	0	1	0	0	0	0	0	0	1	1	0	0	0	0	0	0	0	0	2	0	0	0	0	0	1	0	0	0	0
QEEYL	0	0	0	1	0	0	0	0	0	0	0	0	0	0	0	0	0	0	0	0	0	0	0	0	0	0	0	0	0	0	0	0	0	0	0	0	0	0	0	0	1	0	0	1	0	0	0	0	0
TFFALVRPVGVSVFRHTRQSEVT	0	0	0	0	0	1	0	0	0	2	0	2	1	3	0	0	0	0	0	0	1	0	0	0	0	1	0	1	0	0	0	0	1	2	0	1	0	0	1	0	0	0	0	1	0	0	0	0	1
CGVLRI	0	0	1	0	0	0	0	0	1	1	0	0	0	0	0	0	0	1	0	0	0	0	0	1	0	0	0	0	0	0	0	0	0	0	0	0	0	0	0	0	0	0	0	0	0	0	0	0	0
NKLSSHRL	0	0	0	0	0	0	0	1	1	0	0	0	0	0	0	0	0	0	0	0	0	0	0	0	0	0	0	0	0	0	0	0	0	0	0	0	1	0	1	0	0	0	0	0	0	1	0	1	0
GNRQCDCDSCGCGNR	0	0	0	0	0	0	0	0	0	0	0	0	0	0	0	0	2	2	0	0	0	0	1	1	0	1	0	0	0	0	0	0	0	0	0	0	0	0	1	0	0	0	0	0	1	0	2	0	0
RFPLRVKRQFPYLLPYQEHFCFVLFCL	0	0	0	1	1	1	0	0	2	1	0	0	1	4	1	0	1	1	0	0	0	0	0	0	0	0	1	0	2	0	0	0	0	0	0	0	0	0	0	0	1	1	0	1	1	0	0	1	0
SSSCR	0	0	0	0	0	0	0	0	0	0	0	0	0	0	0	0	1	0	0	0	0	0	0	0	0	0	0	0	0	0	0	0	0	0	0	3	0	0	0	0	0	0	0	0	0	0	0	0	0
TRLTWCTATREGNYRHVQYRSPLVIRSTVPLPNVVYLGGVLTFVIFFSFSPLsVWRGFKPGILVVF	2	0	1	0	1	0	2	0	4	3	3	0	4	3	3	0	0	1	0	0	0	1	3	1	1	0	1	4	0	0	1	1	1	3	2	2	0	0	0	0	2	1	2	1	0	1	1	0	1
RIAV	0	1	0	0	0	0	0	0	0	0	0	0	1	0	0	0	0	0	1	0	0	0	0	0	0	0	0	0	0	0	0	0	0	0	0	0	0	0	0	0	0	0	0	0	0	0	0	0	0
TFFTFIFRKLFH	0	1	0	0	1	0	0	0	0	0	0	0	0	4	1	0	0	0	0	0	0	0	0	0	0	0	0	0	0	0	2	0	0	0	0	0	0	0	0	0	0	0	0	0	0	0	0	0	1
LQGIIRFE	0	0	2	1	0	0	0	0	0	0	0	0	0	1	0	0	0	0	0	0	0	0	0	1	0	0	0	0	0	0	0	0	0	0	0	0	0	0	0	0	0	0	0	1	0	0	0	0	0
FVLNLKRAL	0	0	0	0	2	0	1	0	0	0	1	0	0	1	0	0	0	0	0	1	0	0	0	0	0	0	0	0	0	0	0	0	0	0	0	0	0	0	0	0	0	0	0	0	0	0	1	0	0
KSTNKKRSG	0	0	0	0	0	0	0	0	0	0	0	0	0	0	0	0	0	0	0	0	0	0	0	0	0	1	0	0	0	0	0	1	0	0	0	0	1	0	0	1	0	0	0	0	0	1	0	0	0
FPQPIPFSPKPsEY	1	0	0	0	0	0	0	0	0	0	0	0	0	1	1	0	0	0	0	0	0	0	0	0	0	0	0	4	1	0	0	0	0	0	1	0	0	0	0	0	0	1	0	1	0	0	0	0	0
STEYHSVQFFFFIFELLLICDTPsSGIGYsEGRRVSCFIIHFIYLLLTSLVGTADFVCCA	2	3	1	1	1	0	0	3	2	3	0	1	0	5	3	0	3	1	1	1	0	0	0	2	0	2	1	0	0	0	2	1	0	1	0	0	0	1	3	1	3	0	0	1	0	0	0	2	0
EIYWWKVSFCS	1	0	0	0	0	0	0	0	0	0	0	1	0	1	0	0	1	0	0	0	0	0	0	0	0	0	0	0	0	0	0	0	0	0	0	0	0	1	0	1	1	0	2	0	0	0	0	0	0
LSVRTsRSQRGGREEGRS	0	0	0	0	1	0	0	0	0	0	0	1	0	0	0	0	0	0	0	0	0	0	0	1	2	0	0	0	0	0	0	0	1	0	2	0	0	0	0	1	0	0	0	0	1	0	0	0	0
EV	0	0	0	0	0	0	0	0	0	1	0	0	0	0	0	0	0	0	0	0	0	0	0	0	0	0	0	0	0	0	0	0	0	0	0	0	0	0	0	0	0	0	0	0	0	0	0	0	0
GAVAVRSSKFIsIIFKKRKRKIQAVGATAPRRSACT	0	0	4	0	0	0	0	0	0	1	1	1	0	1	1	0	1	0	1	1	4	0	0	1	0	1	1	0	0	0	1	0	1	0	0	1	0	0	0	2	0	0	0	0	1	0	0	0	0
FPSVSVHTVRIsVVPKVVSTLQGKQC	1	0	0	1	0	0	0	0	0	1	4	0	2	1	0	0	0	1	0	0	0	0	0	0	0	1	2	0	0	0	0	0	2	0	0	2	0	0	1	0	0	0	0	0	2	0	0	1	0
RDINTSGLF	0	0	1	0	0	0	0	1	0	0	0	0	0	0	1	0	0	0	0	0	0	0	0	0	0	1	0	0	0	0	0	0	1	0	0	0	0	0	0	1	0	0	0	0	0	0	1	0	0
VAsSNTNTsRRNHSTRLGCTATLPSHITA	1	0	0	0	0	0	1	0	1	1	0	0	0	0	0	0	0	1	1	0	1	1	0	0	0	1	1	0	0	0	0	0	4	2	0	0	2	0	0	1	0	0	0	0	0	3	0	1	1
RFKLTGTAYGHLA	0	0	0	0	0	1	1	0	0	0	0	0	0	1	0	0	0	0	1	1	0	0	0	1	1	0	0	0	0	0	1	1	0	0	0	0	0	0	0	0	0	1	0	0	0	0	0	0	1
TGSLCFVCsEWVTEGSKRKGVKVRTHIDHFVEHSNSICSGHSGYSVSSAR	1	1	0	0	0	0	0	0	1	1	0	0	5	2	0	0	2	1	0	0	0	1	0	2	2	1	0	0	0	0	0	0	2	1	3	1	1	1	0	3	1	0	1	0	0	0	1	2	2
sAHV	0	0	0	0	0	0	0	0	0	0	1	0	0	0	0	0	0	0	0	1	0	0	0	0	0	0	0	0	0	0	0	0	0	0	0	0	0	0	0	0	0	0	0	0	0	0	0	0	1
ARN	0	0	0	0	0	0	0	0	0	0	0	0	0	0	0	0	0	0	0	0	0	1	0	0	0	0	0	0	0	0	0	0	0	0	0	0	0	0	0	0	0	0	0	0	0	1	0	0	0
	0	0	0	0	0	0	0	0	0	0	0	0	0	0	0	0	0	0	0	0	0	0	0	0	0	0	0	0	0	0	0	0	0	0	0	0	0	0	0	0	0	0	0	0	0	0	0	0	0
SGWALIsRSLRPFQKRSQGKLCSSPAEGPKRRGVDTYFCVAVREEDRQPATTAVVLQFERETVKEsGKG	1	0	0	0	1	0	1	1	1	3	0	1	2	2	1	0	1	1	2	2	0	1	2	0	1	3	0	2	2	0	0	1	1	2	0	1	1	1	2	0	0	1	1	1	3	0	0	0	0
HTRRGNGV	0	0	0	0	0	0	0	0	0	0	0	0	1	0	0	0	0	0	0	0	0	0	0	1	0	1	0	0	0	0	0	0	1	0	0	0	0	0	0	0	0	0	0	0	0	0	1	0	1
YHSAGKPFCRSSLS	0	0	0	0	0	0	0	0	1	0	0	0	0	1	0	0	1	0	0	0	0	1	0	0	1	0	0	0	0	1	0	0	0	0	1	0	1	0	1	1	0	1	0	0	0	0	0	1	0
PRGITLLIGHQWETTREFSRRIKGTYRsVGRETSFFLFLPLRLLGRQRsQGKKNGRKGssAE	1	1	1	1	0	0	3	3	0	0	0	0	1	3	1	0	0	0	0	0	0	1	2	3	1	2	0	0	1	1	2	0	1	2	1	0	0	0	0	1	1	0	1	0	3	0	1	0	1
WQVC	0	0	0	0	0	0	0	0	0	0	1	0	0	0	0	0	1	0	0	0	0	0	0	0	0	0	0	0	0	0	0	0	0	0	0	0	0	0	0	0	0	0	1	0	1	0	0	0	0
KKsGEITTKI	0	2	0	0	0	0	0	0	0	0	0	0	0	0	0	0	0	0	0	0	0	0	0	0	1	0	0	0	0	0	0	0	1	1	0	0	0	0	0	0	0	0	0	0	0	0	0	0	0
KGLGSVVGIQDGVHTLTKVQKTEVQVSATSVTGRRRGKsYRRDIKRLLLIAHRRRENYsPQYsGVVYIIsRREIYIFLKE	3	0	4	1	0	0	1	2	2	2	1	0	6	1	0	0	0	0	0	1	1	0	0	1	4	2	0	0	1	0	0	1	4	0	1	0	1	0	1	0	3	2	0	3	1	1	0	0	2
YsITLAAANFLKPPVGDRTFRDWsSHVDR	0	1	0	0	0	1	0	0	1	1	0	0	1	1	1	0	0	0	2	0	1	0	1	0	0	0	1	1	0	0	0	0	0	2	0	1	0	0	0	0	0	1	1	0	0	0	1	0	1
RGDYsGAsQAVLQSSRKHLAKTLRRIFATFCYVTTPKDKVKGEALLKHRRRLNsRKRVTRKRSNPKSFIASCR	0	1	1	0	1	0	2	2	1	1	1	1	1	1	2	0	1	1	1	1	2	2	1	2	0	0	0	1	1	0	1	1	3	0	0	1	1	0	2	1	0	2	0	2	0	2	0	2	0
KQTGQsKKGTLEGVEKVLFL	0	0	0	0	1	0	0	0	2	1	0	0	1	1	0	0	0	0	0	0	0	0	2	0	0	1	0	0	0	0	1	0	1	0	0	0	0	0	0	0	0	0	0	1	1	0	0	0	0
SYSVNRLLLRIHEGDIQCLAVsNIKAKVsAHSSTCKQ	1	0	2	0	0	0	0	3	1	1	1	0	1	0	0	0	0	2	1	0	0	2	0	1	0	0	0	0	0	0	0	1	0	0	2	0	1	1	0	0	1	0	0	1	1	1	1	0	2
SVLSCRAIRTCGHHIICSRHSHVIGNGYLsSGEAKTI	3	1	1	0	0	0	0	0	2	1	1	0	0	0	0	0	2	1	1	0	1	0	1	0	0	3	0	0	0	0	1	1	0	0	3	0	0	1	0	1	1	0	0	0	0	0	1	1	3
RVLsVAFTSVRLSQLERQLsSLR	0	0	0	1	1	0	1	1	1	0	0	1	2	1	0	0	0	0	0	0	0	1	0	0	0	0	0	0	0	0	1	0	0	0	1	0	0	2	0	0	0	0	0	1	1	0	0	0	0
ENsHTLKQVKESsSDSTGRRs	0	0	0	0	0	1	0	0	0	0	1	0	0	0	0	0	0	0	0	0	0	0	0	0	0	1	0	0	0	0	1	0	1	0	0	0	1	0	1	1	0	0	0	1	0	0	1	1	0
TE	0	0	0	0	0	0	0	0	0	0	0	0	0	0	0	0	0	0	0	0	0	0	0	0	0	0	0	0	0	0	0	0	0	1	0	0	0	0	0	0	0	0	0	0	0	0	0	0	0
YGLSVNLCKIGALWDIYKEERGKRL	0	1	1	0	0	1	1	0	2	0	0	1	0	0	0	0	0	1	0	0	1	0	1	1	0	1	0	0	0	0	0	0	0	0	1	0	0	0	0	0	1	1	1	0	0	0	1	0	0
VCRVANLD	0	0	0	0	0	0	0	1	0	2	0	0	0	0	0	0	1	0	1	0	0	0	0	0	0	0	0	0	0	0	0	0	0	0	0	0	0	0	0	0	0	0	0	0	0	1	0	0	0
LTFPCSCKsLsA	0	0	0	1	0	0	1	0	0	0	0	0	0	1	0	0	1	1	0	0	0	1	0	0	0	0	0	0	0	1	1	0	0	0	0	0	0	1	0	0	0	0	0	0	0	0	0	0	0
sNIRG	0	0	1	0	0	0	0	0	0	0	0	0	0	0	0	0	0	0	0	0	0	0	0	1	0	0	0	0	0	0	0	0	0	0	0	0	0	0	0	0	0	0	0	0	0	1	0	0	0
CDGVFHIV	1	0	0	0	0	0	0	0	0	1	0	0	1	1	0	0	1	0	0	0	0	0	1	0	0	0	0	0	0	0	0	0	0	0	0	0	0	0	0	0	0	0	0	0	0	0	0	0	1
RSCFAYFLFSFFFLLGWGSWQLIDVSsVVFFLFVFCFTLLL	1	0	0	3	0	2	1	1	1	2	0	1	1	9	2	0	1	1	1	0	0	0	1	0	0	1	0	0	0	0	0	0	1	0	2	0	0	1	1	0	1	0	2	1	0	0	0	0	0
KYPYPFYFNCLIYFFFFFFRFsRWLFNFN	0	1	0	1	0	0	1	0	0	0	0	0	0	6	5	0	0	1	0	0	0	0	0	0	0	0	1	0	1	0	0	0	0	0	0	0	0	0	0	0	3	1	1	0	0	2	1	0	0
FCQLYHRLCVFPACLLAVIL	1	0	0	3	0	0	0	0	2	1	0	1	0	2	0	0	2	1	1	0	0	1	0	0	0	0	0	1	0	0	0	0	0	0	0	0	0	0	0	0	1	0	0	1	0	0	0	0	1
FSARYFSTLIFLSLPLLAVVIAVAVTAE	1	0	1	1	2	0	0	1	1	0	0	1	3	2	1	0	0	0	0	1	2	2	0	0	0	0	1	0	0	0	0	0	1	1	3	0	0	0	0	0	1	0	0	0	0	0	0	0	0
SSSPPLASLPVDVSRKWKAKVRAG	0	0	0	0	0	0	0	0	2	1	1	0	1	0	0	0	0	0	0	0	1	2	0	0	0	1	0	0	3	0	0	0	0	0	1	2	1	1	0	0	0	0	1	0	0	0	0	0	0
EFVESGGCEKRGVRKGVSGSsHSYSKTVLLSFFPFPSEKTSQSTAYRCGFGSCPLP	0	0	0	1	0	0	0	1	1	3	0	0	1	3	2	0	2	1	1	0	0	0	3	2	1	1	0	2	0	2	0	0	1	2	1	5	1	2	1	0	2	0	0	0	1	0	0	1	0
LSVYATVSSPRLLLLVAQYGSSTKLLGLAKG	0	0	0	0	3	0	0	1	4	1	0	1	1	0	0	0	0	0	3	0	0	0	2	1	0	0	1	0	0	0	1	0	1	0	3	1	1	0	0	0	0	2	0	1	0	0	0	0	0
EVDLTAALLVVRGLTIDRSsTVFALSKsVFCLLA	0	1	0	3	0	0	2	0	2	3	0	2	0	0	2	0	0	1	2	0	0	2	1	0	0	0	0	0	0	0	1	1	0	1	0	1	0	0	1	0	0	0	0	0	0	0	0	0	0
FPSLFPIFFFLLSYCYY	1	0	0	1	2	0	0	0	0	0	0	0	0	3	2	0	1	0	0	0	0	0	0	0	0	0	0	2	0	0	0	0	0	0	1	0	0	1	0	0	2	1	0	0	0	0	0	0	0
VFSAFFCPWFYRLYFIQGRSSSTSSLSNESFSRRRGGRHQTISLVTPRTKGILILPKQEGLLSSLKKSIGELGSIIRLERKRERGsLNLLCIRGEFsNNNKTKKKNKTNKKAKPSTDRQK	2	1	5	2	2	2	3	3	1	1	0	0	1	3	4	0	1	1	1	1	0	0	0	0	6	3	2	1	1	0	2	0	3	2	4	0	4	1	4	2	2	0	1	3	1	0	7	1	0
KIFSNVGLQKKVYLS	0	0	1	1	0	0	0	1	0	1	0	0	1	0	1	0	0	0	0	0	0	0	0	1	0	0	0	0	0	0	0	0	0	0	1	0	1	0	0	0	0	1	0	0	1	0	1	0	0
SIKSIRTDIsLLLTNPNWS	1	1	1	1	0	0	1	0	1	0	0	0	0	0	0	0	0	0	0	0	0	0	0	0	0	0	0	1	0	0	1	0	0	1	1	0	1	0	0	1	0	0	1	0	0	2	0	0	0
LKIRIKKGRTIEQRQPEKVRGLSFFFSFIV	1	1	2	1	0	1	0	0	0	0	0	1	1	3	1	0	0	0	0	0	0	0	0	1	0	1	0	1	0	0	0	0	1	0	1	1	0	0	0	0	0	0	0	1	1	0	0	0	0
VANVKGNKQRVRGAVTLNsLIFSLIEETCSsFFFFLLCFSLILRLSIRTLSCLT	2	1	1	1	1	1	3	1	3	1	1	2	0	4	2	0	3	0	0	0	2	0	1	0	0	1	0	0	0	0	1	0	1	2	1	1	1	0	1	1	0	0	0	1	0	1	2	0	0
HD	0	0	0	0	0	0	0	0	0	0	0	0	0	0	0	0	0	0	0	0	0	0	0	0	0	0	0	0	0	0	0	0	0	0	0	0	0	0	0	0	0	0	0	0	0	0	0	0	1
TFsGIS	0	1	0	0	0	0	0	0	0	0	0	0	0	1	0	0	0	0	0	0	0	0	0	1	0	0	0	0	0	0	0	1	0	0	0	1	0	0	0	0	0	0	0	0	0	0	0	0	0
LGLGVLTSVDWTRLAL	0	0	0	2	1	0	0	1	1	0	1	0	1	0	0	0	0	0	1	0	0	0	1	0	0	1	0	0	0	0	0	0	1	1	0	0	1	0	0	0	0	0	1	0	0	0	0	0	0
AELLTHALQARRCL	0	0	0	1	0	1	1	0	1	0	0	0	0	0	0	0	0	1	1	0	2	0	0	0	0	0	0	0	0	0	0	0	0	1	0	0	0	0	0	0	0	0	0	0	1	0	0	0	1
LQLGIFFsVAK	0	0	1	0	0	0	2	0	0	0	0	1	0	2	0	0	0	0	0	0	1	0	0	0	1	0	0	0	0	0	0	0	0	0	0	0	0	0	0	0	0	0	0	0	1	0	0	0	0
DKLELsSGCTsIL	0	1	0	0	0	0	2	0	1	0	0	0	0	0	0	0	0	1	0	0	0	0	0	1	0	0	0	0	0	0	0	0	0	1	0	0	1	0	0	0	0	0	0	0	0	0	0	0	0
LSGSRARRGDHRNNsVSVAQs	0	0	0	1	0	0	0	0	0	1	0	1	0	0	0	0	0	0	1	0	0	1	0	1	0	1	0	0	0	0	0	0	0	0	0	1	0	0	0	2	0	0	0	0	1	1	1	0	1
CSRVLDQRGV	0	0	0	0	0	0	0	0	1	1	0	0	1	0	0	0	1	0	0	0	0	0	0	0	0	1	0	0	0	0	0	0	0	0	0	1	0	0	0	0	0	0	0	1	0	0	0	0	0
FFIVPSSRWS	1	0	0	0	0	0	0	0	0	0	0	0	1	2	0	0	0	0	0	0	0	0	0	0	0	0	0	0	0	1	0	0	0	0	0	1	0	1	1	0	0	0	1	0	0	0	0	0	0
VLGI	1	0	0	1	0	0	0	0	0	1	0	0	0	0	0	0	0	0	0	0	0	0	0	0	0	1	0	0	0	0	0	0	0	0	0	0	0	0	0	0	0	0	0	0	0	0	0	0	0
PCWTRGKILHIsRPVRRSASL	1	0	1	0	0	0	0	0	2	0	0	1	0	0	0	0	0	1	0	0	1	0	0	0	1	0	0	0	1	1	0	0	1	0	1	0	0	0	0	1	0	0	1	0	0	0	0	0	1
GTVW	0	0	0	0	0	0	0	0	0	0	0	0	1	0	0	0	0	0	0	0	0	0	0	0	0	1	0	0	0	0	0	0	0	1	0	0	0	0	0	0	0	0	1	0	0	0	0	0	0
WAPAFKNRLLDIALLSVPERGHssRPGSssCSHTKGTVWSL	0	1	0	2	1	0	1	0	1	0	0	0	2	1	0	0	0	1	0	1	1	1	1	1	0	1	2	1	0	0	0	0	1	1	0	2	0	0	1	1	0	0	2	0	0	0	1	1	1
GWPGKVLFLYIs	1	0	0	1	0	0	0	1	0	0	0	0	1	1	0	0	0	0	0	0	0	0	1	0	0	1	1	0	0	0	0	0	0	0	0	0	0	0	0	0	0	1	1	0	0	0	0	0	0
CGLLSWNCsHRSVSGWRTGLG	0	0	0	0	0	0	1	0	2	0	0	0	1	0	0	0	1	1	0	0	0	0	2	0	1	1	0	0	0	0	1	0	0	0	1	0	1	0	0	1	0	0	2	0	0	0	1	0	1
ALDRSNPRTLFWVGASVS	0	0	0	0	1	0	0	0	1	1	1	0	0	1	0	0	0	0	1	0	1	0	0	0	1	0	0	1	0	0	0	0	1	0	1	0	1	0	0	1	0	0	1	0	0	1	0	0	0
KSKSFSR	0	0	0	0	0	0	0	0	0	0	0	0	0	0	1	0	0	0	0	0	0	0	0	0	0	0	0	0	0	0	0	0	0	0	2	0	0	0	1	0	0	0	0	0	0	0	0	0	0
CRSIVFFSLLsAISLFLNTVPLINLSIADY	2	2	0	3	0	0	1	1	1	0	0	1	1	3	0	0	1	0	1	0	0	1	0	0	0	0	1	0	0	0	1	0	0	0	2	0	0	1	0	1	0	1	0	0	0	0	2	0	0
RKAKEHKSLKRQHVWRKKENTEs	0	0	0	0	0	0	1	0	0	0	0	0	1	0	0	0	0	0	0	0	1	0	0	0	0	0	0	0	0	0	0	0	0	1	0	0	0	0	1	0	0	0	1	1	0	0	1	1	1
FF	0	0	0	0	0	0	0	0	0	0	0	0	0	2	0	0	0	0	0	0	0	0	0	0	0	0	0	0	0	0	0	0	0	0	0	0	0	0	0	0	0	0	0	0	0	0	0	0	0
TVLKRDKEVSAIFFFELVGHsPRQKTHKTKLKKGERTNITLRKKKSCAAKSNHRIVASTCCVAF	1	1	1	0	1	0	2	1	0	2	1	0	2	3	1	0	2	1	1	0	2	2	0	0	0	2	1	0	0	0	1	2	2	1	1	1	0	0	0	2	0	0	0	0	1	0	2	2	1
sHRLYss	0	0	0	0	0	0	1	0	0	0	0	0	0	0	0	0	0	0	0	0	0	0	0	0	0	0	0	0	0	0	0	0	0	0	0	0	0	0	0	0	1	0	0	0	0	0	0	1	0
AEGPHTPP	0	0	0	0	0	0	0	0	0	0	0	0	0	0	0	0	0	0	1	0	0	0	1	0	0	0	1	0	1	1	0	1	0	0	0	0	0	0	0	0	0	0	0	0	0	0	0	0	1
PTPLSAGRSFQPPKYTLRGEDD	0	0	0	0	1	0	0	0	1	0	0	0	0	0	1	0	0	0	0	0	1	0	2	0	0	0	0	1	3	0	0	0	2	0	0	2	0	0	0	0	0	1	0	1	0	0	0	0	0
FSETA	0	0	0	0	0	0	0	0	0	0	0	0	0	1	0	0	0	0	0	1	0	0	0	0	0	0	0	0	0	0	0	1	0	0	0	1	0	0	0	0	0	0	0	0	0	0	0	0	0
KRGKSVIQKsPPPNLDSLNKFPFFSKICFCSSTQVKRLPVKKKRNRK	1	1	0	2	0	1	0	0	0	3	0	0	0	2	2	0	2	0	0	0	0	0	0	0	0	1	1	3	1	0	1	0	0	0	0	3	0	0	2	0	0	0	0	2	0	2	1	0	0
I	1	0	0	0	0	0	0	0	0	0	0	0	0	0	0	0	0	0	0	0	0	0	0	0	0	0	0	0	0	0	0	0	0	0	0	0	0	0	0	0	0	0	0	0	0	0	0	0	0
KQAsQsQLssRYSsNHREGKNKKsFTTRKQVEEKKKGCEKNCLESKQTAPTRIITSYLAGTIKIRRSLAAQGGEKVISHsRGYVsVLKGSRVRGKGTLNANLREKLIRAKDTTLCRAVNE	1	1	4	0	1	2	2	2	2	1	1	3	1	0	1	0	1	2	3	1	0	4	1	2	5	1	0	1	0	0	2	1	5	1	0	0	0	3	2	1	1	2	0	2	4	2	4	0	2
DWFSATRPCVRRGNYWQCCDKQFS	0	0	0	0	0	0	0	0	0	0	0	0	1	1	1	0	3	0	0	1	0	0	1	0	0	0	1	0	0	0	1	0	0	0	0	0	1	0	0	1	1	0	2	1	1	0	1	0	0
GQLDKTGKSSFFFEGTSIVIIGKRSHCWFFCCILYFLSFSDYRVEGDLPRHRLLYWTEHC	1	1	2	0	1	1	0	2	2	0	0	1	1	6	1	0	4	0	0	0	0	0	2	0	2	1	1	0	0	0	0	1	0	2	1	0	2	0	1	2	2	1	2	0	1	0	0	3	0
FTEVVFLRILI	1	0	1	1	0	0	0	0	1	2	0	0	0	2	0	0	0	0	0	0	0	0	0	0	0	0	0	0	0	0	1	0	0	0	0	0	0	0	0	0	0	0	0	0	0	0	0	0	0
CQGs	0	0	0	0	0	0	0	0	0	0	0	0	0	0	0	0	1	0	0	0	0	0	0	0	1	0	0	0	0	0	0	0	0	0	0	0	0	0	0	0	0	0	0	1	0	0	0	0	0
VKRDKGHKCTFPPGALSVTRVSFFFLGGRDYsGENTRAALRKEGGsPTTTLGGVDCIGVVCIFLYFPVIFPLFTIRCREKGILENHsTPQKKNHKQWEKDLsGRQFN	2	2	1	2	1	2	1	1	1	2	1	3	1	6	3	0	1	3	2	0	0	1	2	0	5	5	2	3	0	1	3	1	3	1	2	0	0	0	0	0	0	2	1	1	2	2	2	0	3
HNRSEWWFAWLRR	0	0	0	0	0	0	1	0	0	0	0	0	0	1	0	0	0	0	1	0	0	0	0	0	0	0	0	0	0	0	0	0	0	0	0	0	0	0	1	0	0	0	3	0	0	0	1	1	0
IEII	0	1	2	0	0	0	0	0	0	0	0	0	0	0	0	0	0	0	0	0	0	0	0	0	0	0	0	0	0	0	0	0	0	0	0	0	0	0	0	0	0	0	0	0	0	0	0	0	0
VICAGSVRSRHDTHsRFIFKGLQSLQV	1	1	0	0	0	0	1	0	1	1	2	0	0	2	0	0	0	1	0	0	1	0	1	0	1	0	0	0	0	0	0	0	1	0	0	0	0	0	1	2	0	0	0	2	0	0	0	1	1
QQSHLLKKSKKVKsLHREEVEK	0	0	0	0	0	2	0	0	1	1	0	0	1	0	0	0	0	0	0	0	0	0	0	0	0	0	0	0	0	0	0	0	0	0	0	0	2	0	0	0	0	0	0	1	1	0	0	1	1
CILHSRTSsKsESKKGGRsSSDNPRRsEAFLLFFPLLY	0	1	0	2	0	0	1	1	1	0	0	0	0	3	0	0	1	0	1	0	0	0	0	0	2	0	1	0	0	1	0	0	0	1	0	0	2	0	0	3	0	1	0	0	0	0	1	0	1
s	0	0	0	0	0	0	0	0	0	0	0	0	0	0	0	0	0	0	0	0	0	0	0	0	0	0	0	0	0	0	0	0	0	0	0	0	0	0	0	0	0	0	0	0	0	0	0	0	0
FIETACGRG	1	0	0	0	0	0	0	0	0	0	0	0	0	1	0	0	1	0	0	0	0	1	0	1	0	1	0	0	0	0	0	1	0	0	0	0	0	0	0	0	0	0	0	0	0	0	0	0	0
	0	0	0	0	0	0	0	0	0	0	0	0	0	0	0	0	0	0	0	0	0	0	0	0	0	0	0	0	0	0	0	0	0	0	0	0	0	0	0	0	0	0	0	0	0	0	0	0	0
FDSAVVSRIAAPRPAVTSQIGVYYIIGPLSGGLRHFEREGTSsFWNYIRNASEFQSGVSSIEsLNCFTRVLHFVVCHCLFY	4	2	0	1	0	1	0	1	2	5	1	0	2	4	3	0	3	0	2	1	1	1	3	1	2	0	1	1	1	0	0	1	1	1	1	1	2	0	4	1	2	2	1	1	1	1	2	1	2
LsNPPDTPVTRQNGVQVPFHRRTLRAPTPAFNRARLLIKESREREKLVSKYKLTKRGRFSLSLPV	0	1	0	2	2	1	0	2	1	0	0	3	2	2	1	0	0	0	0	2	0	1	0	1	1	0	3	2	2	0	2	2	1	0	1	1	1	0	0	1	0	1	0	1	1	1	2	0	1
SWS	0	0	0	0	0	0	0	0	0	0	0	0	0	0	0	0	0	0	0	0	0	0	0	0	0	0	0	0	0	0	0	0	0	0	1	0	0	0	0	1	0	0	1	0	0	0	0	0	0
ADGSWHSS	0	0	0	0	0	0	0	0	0	0	0	0	0	0	0	0	0	0	0	1	0	0	0	1	0	0	0	0	0	0	0	0	0	0	2	0	0	0	0	1	0	0	1	0	0	0	0	0	1
RTsLTTPILFTNLFRHPGQPISSFATFNLLVLPSGVSLESVLLR	1	1	0	2	2	0	3	0	2	1	1	0	1	0	4	0	0	0	0	1	0	0	0	1	1	0	0	1	1	2	0	2	0	3	1	1	2	1	0	0	0	0	0	0	1	0	2	0	1
TS	0	0	0	0	0	0	0	0	0	0	0	0	0	0	0	0	0	0	0	0	0	0	0	0	0	0	0	0	0	0	1	0	0	0	0	1	0	0	0	0	0	0	0	0	0	0	0	0	0
SPKKRGL	0	0	0	0	1	0	0	0	0	0	0	0	0	0	0	0	0	0	0	0	0	0	0	1	0	0	0	0	1	0	0	0	0	0	1	0	0	0	0	0	0	0	0	0	0	0	0	0	0
SLTYLLRCFVPLLVIRLRLLRLQSTSLLRCWLPTARVLLPHTLPRGFR	0	1	0	3	5	0	4	1	2	0	2	1	0	2	0	0	1	1	1	0	0	0	0	1	0	0	1	2	0	1	1	0	3	0	2	0	0	1	0	0	0	1	1	1	0	0	0	1	0
PNRGGGTHCDIAGRRGGRTSSKRKGTTLEEINKTKRGsIsREGRTTGKFWRSNTRVGGTRPGGPPETGLLTGGTRLLG	1	1	1	1	0	0	1	1	2	1	0	0	0	1	0	0	0	1	0	0	1	0	6	3	4	5	1	0	1	2	3	2	2	5	0	2	0	1	0	0	0	0	1	0	0	1	2	0	1
FDNGSTRQQF	0	0	0	0	0	0	0	0	0	0	0	0	0	2	0	0	0	0	0	0	0	0	0	1	0	0	0	0	0	0	0	1	0	0	0	0	0	0	0	1	0	0	0	2	0	0	1	0	0
LWWSGCYRCsGRGKTTSPTLLLKIITLLVKLASGGLsRRKKRQRGK	1	1	0	4	0	0	0	2	2	1	0	0	0	0	0	0	0	2	0	0	0	1	1	1	1	3	0	0	0	1	1	0	2	1	0	0	1	0	1	1	0	1	2	0	1	0	0	0	0
TSVGRSFRLSWTAECQCDSEYTSFLVILGGFSSLDSFTGSENRA	1	0	0	1	1	0	0	1	1	1	0	0	1	3	1	0	1	1	1	0	0	1	1	1	1	1	0	0	0	0	1	1	1	1	3	0	0	3	2	1	0	1	1	0	1	0	1	0	0
CTAIKGEGKENTsKVTSW	0	1	0	0	0	0	0	0	0	1	0	0	0	0	0	0	1	0	0	0	1	0	0	0	0	2	0	0	0	0	1	1	1	0	0	0	0	1	0	0	0	0	1	0	0	1	0	0	0
	0	0	0	0	0	0	0	0	0	0	0	0	0	0	0	0	0	0	0	0	0	0	0	0	0	0	0	0	0	0	0	0	0	0	0	0	0	0	0	0	0	0	0	0	0	0	0	0	0
VLKVLQACITsAsRSARGWAVKDsVKSEQATLSPLCWGCSsGTWGCSS	0	1	0	1	0	1	2	0	0	0	1	2	1	0	0	0	4	0	2	1	1	1	3	1	0	0	0	0	0	1	0	1	1	1	1	1	0	1	2	1	0	0	3	0	2	0	0	0	0
QQRKLYPGRTRDWNITTVTSLSSLNHQSSTTTAAIFAIIIVGSIAIIVFIGKFISV	6	3	1	1	1	0	0	1	0	2	0	1	1	0	3	0	0	0	1	2	1	0	0	2	0	1	0	0	1	0	2	2	1	2	1	2	0	0	2	2	0	1	1	2	1	2	0	0	1
NLLRQAA	0	0	0	1	0	0	0	1	0	0	0	0	0	0	0	0	0	0	1	0	0	1	0	0	0	0	0	0	0	0	0	0	0	0	0	0	0	0	0	0	0	0	0	1	0	1	0	0	0
DPLRWKKTRSGVRQRAVDRSHTPAARLEKNRLSSSFHRF	0	0	0	0	1	0	1	1	0	1	0	0	1	1	1	0	0	0	0	2	0	1	0	0	0	1	1	0	0	1	0	1	1	0	3	1	0	0	0	1	0	0	1	0	1	1	0	0	2
	0	0	0	0	0	0	0	0	0	0	0	0	0	0	0	0	0	0	0	0	0	0	0	0	0	0	0	0	0	0	0	0	0	0	0	0	0	0	0	0	0	0	0	0	0	0	0	0	0
VDDRLLEGLFGRRKKEKEDPLVLHsY	0	0	0	1	1	1	1	1	0	0	0	1	1	1	0	0	0	0	0	0	0	0	0	1	0	1	0	1	0	0	0	0	0	0	0	0	0	0	0	0	1	0	0	0	0	0	0	0	1
HSHCFPFFSRsLFVE	0	0	0	0	0	0	0	0	1	1	0	0	0	3	1	0	0	1	0	0	0	0	0	0	0	0	1	0	0	0	0	0	0	0	1	1	0	0	0	0	0	0	0	0	0	0	0	1	1
SAQNVGsPLYCPFGEAQPV	0	0	0	1	0	0	0	0	0	1	0	0	1	1	0	0	0	1	0	1	0	1	0	1	0	1	1	0	0	2	0	0	0	0	0	0	0	0	1	0	0	1	0	1	1	0	1	0	0
KDRLsTEALSRLLLIARKLEWRHRRVRGLYSRESVIQPALPAIISVSARLVL	1	1	2	1	1	0	3	1	4	1	0	0	3	0	0	0	0	0	1	2	0	2	0	0	0	1	0	0	2	0	0	0	0	1	0	1	1	1	2	0	1	0	1	0	1	0	0	1	0
NNEQGIFALTAPARPsGVIPGVCEPSGSEAPTHNSFYSSQRTQVSCQSSAGFNsNKsRLsRSPITISVA	3	0	1	1	1	0	0	0	0	1	0	1	2	2	1	0	0	2	0	3	3	0	2	1	2	0	1	1	3	1	0	1	1	2	1	3	0	0	3	3	1	0	0	3	1	3	2	0	1
IsNISERPHLHLRRL	1	1	0	1	0	0	0	1	1	0	0	0	0	0	0	0	0	0	0	0	0	0	0	0	0	0	0	0	0	1	0	0	0	0	0	0	1	0	0	0	0	0	0	0	0	1	0	1	1
ESKIEsAKQERGKSTYG	0	1	0	0	0	0	0	0	0	0	0	0	0	0	0	0	0	0	0	0	0	1	0	0	1	1	0	0	0	0	0	1	0	0	0	0	0	0	0	2	0	1	0	0	1	0	0	0	0
sLYRSSKEKYHVFL	0	0	0	0	0	0	2	0	0	0	0	1	0	0	1	0	0	0	0	0	0	0	0	0	0	0	0	0	0	0	0	0	0	0	0	0	0	0	1	1	2	0	0	0	0	0	0	0	1
PAVGTTAQSREP	0	0	0	0	0	0	0	0	0	0	0	0	1	0	0	0	0	0	0	0	1	1	0	0	1	0	0	0	1	1	0	1	1	0	1	0	0	0	0	0	0	0	0	0	1	0	0	0	0
SRDsVGEVG	0	0	0	0	0	0	0	0	0	1	0	1	0	0	0	0	0	0	0	0	0	0	1	1	0	0	0	0	0	0	0	0	0	0	0	0	1	0	0	0	0	0	0	0	0	0	0	0	0
LTRVGSLA	0	0	0	1	0	1	0	0	0	0	0	1	0	0	0	0	0	0	0	0	0	1	0	0	1	0	0	0	0	0	0	1	0	0	0	1	0	0	0	0	0	0	0	0	0	0	0	0	0
RPVALPGCGATFQHHLR	0	0	0	0	0	0	0	0	2	0	0	0	1	0	1	0	1	0	1	0	0	1	0	1	0	1	0	0	2	0	1	0	0	0	0	0	0	0	0	0	0	0	0	0	1	0	0	2	0
PPPDWRP	0	0	0	0	0	0	0	0	0	0	0	0	0	0	0	0	0	0	0	0	0	0	0	0	0	0	0	1	1	2	0	0	0	0	0	0	0	0	0	0	0	0	1	0	0	0	0	0	0
CHAALFFIK	0	0	1	1	0	0	0	0	0	0	0	0	0	1	1	0	0	1	1	1	0	0	0	0	0	0	0	0	0	0	0	0	0	0	0	0	0	0	0	0	0	0	0	0	0	0	0	0	1
SRSIGSSSHLSSALDLGFEITASWCLSQESQRGSV	1	0	1	0	0	0	1	2	1	0	0	1	0	1	0	0	1	0	1	0	1	0	0	1	2	0	0	0	0	0	0	0	0	1	6	1	0	1	2	1	0	0	1	0	2	0	0	0	1
AHTsAsRKCILAGLGGGVEVWWHRLPFTSRP	0	1	0	1	1	0	0	1	0	0	1	0	1	1	0	0	1	0	1	0	1	1	0	0	4	0	2	0	0	0	1	0	1	0	0	0	0	0	0	1	0	0	2	0	0	0	0	1	1
IKPEKTGGCFFKTKEKGEGRNCFLFHQARPPsCLWNLIYsTSGKSLCTWGYRKELFSLPsTSERAKEGEREFSGSWERVCVCASSSF	1	0	1	2	0	0	1	2	1	0	0	0	2	5	2	0	6	0	0	1	1	1	1	2	3	2	0	1	2	1	1	2	1	1	3	1	1	0	4	0	1	1	3	1	0	1	1	1	0
NRTLAIRRAFFSRSLLGKLTLALAQSNWLQ	0	0	1	2	1	0	2	1	1	0	0	0	0	1	1	0	0	0	1	0	3	0	0	0	1	0	0	0	0	0	1	0	0	1	0	2	0	1	0	0	0	0	1	2	0	0	2	0	0
RVRSRG	0	0	0	0	0	0	0	0	0	0	0	1	0	0	0	0	0	0	0	0	0	0	1	0	0	0	0	0	0	0	0	0	0	0	0	0	0	0	1	0	0	0	0	0	0	0	0	0	0
LEEVCERSCQWFTTVHLLFLQAFQT	0	0	0	2	1	0	0	0	1	0	1	1	0	0	3	0	0	2	0	0	1	0	0	0	0	0	0	0	0	0	0	2	0	1	0	0	0	1	0	0	0	0	1	0	3	0	0	0	1
WKQSLAHHQVSSLLLT	0	0	0	0	1	0	2	1	0	0	0	1	0	0	0	0	0	0	0	0	1	0	0	0	0	0	0	0	0	0	0	0	0	1	0	0	0	0	1	2	0	0	1	1	1	0	0	1	1
	0	0	0	0	0	0	0	0	0	0	0	0	0	0	0	0	0	0	0	0	0	0	0	0	0	0	0	0	0	0	0	0	0	0	0	0	0	0	0	0	0	0	0	0	0	0	0	0	0
sCVKPVLRRGDRsNFPQARLAAGRERIKAGGWRCKTTATVRSTNEREG	0	1	0	1	1	0	0	0	0	0	0	1	2	1	0	0	1	1	1	0	1	3	2	1	1	1	1	0	1	0	1	1	1	1	0	1	0	0	0	0	0	0	1	0	1	0	2	0	0
QPLSHIFYV	1	0	0	0	0	0	0	1	0	1	0	0	0	1	0	0	0	0	0	0	0	0	0	0	0	0	0	0	0	1	0	0	0	0	0	0	0	1	0	0	0	1	0	1	0	0	0	0	1
EGGKRTPDSDLVHRHYCPLFFFFEGSsKAVWNCAAQLPSQsICsRKGNGNRKKERRRKKKsITTFsGTFSSLWLVAGARDLSTVKISTTKAELYFsAILFFLEKGRNKsNKIRVKRRssESGRPGGEGGLQSAFGIGHKPRTICSGVCAGKEK	5	1	1	1	2	1	0	2	4	2	1	1	2	7	3	0	4	1	2	1	3	3	4	4	7	2	1	1	2	1	3	2	2	1	0	2	1	2	5	0	1	1	2	2	1	3	2	2	1
L	0	0	0	0	0	1	0	0	0	0	0	0	0	0	0	0	0	0	0	0	0	0	0	0	0	0	0	0	0	0	0	0	0	0	0	0	0	0	0	0	0	0	0	0	0	0	0	0	0
EERVTTQQRsHCNILNsNIFTTsR	0	0	2	0	0	0	0	1	0	0	0	1	0	0	1	0	0	1	0	0	0	0	0	0	0	0	0	0	0	0	2	0	1	1	0	0	0	0	0	0	0	0	0	2	0	2	1	1	0
RsKINSsYFSVTIQTRCCTLVLNRSNAR	0	1	1	0	0	0	0	2	0	2	0	0	0	1	0	0	0	2	0	1	0	0	0	0	0	0	0	0	0	0	1	0	1	1	0	0	0	0	1	2	1	0	0	1	0	0	3	0	0
AVIAL	1	0	0	0	0	0	1	0	0	1	0	0	0	0	0	0	0	0	2	0	0	0	0	0	0	0	0	0	0	0	0	0	0	0	0	0	0	0	0	0	0	0	0	0	0	0	0	0	0
FGTVRRGPHGCCVPLLSIASLHCLSRSFGA	1	0	0	1	0	0	2	0	1	0	1	0	1	2	0	0	0	3	2	0	0	0	1	3	0	0	0	0	1	1	0	1	0	0	1	2	0	1	0	0	0	0	0	0	0	0	0	0	2
VTSEAsTSADFVLVHRGNNGHYHICIVCYYYYYLRKKIYLYRLFVFPRsET	2	0	1	2	0	0	0	1	1	3	0	0	2	3	0	0	2	0	0	0	0	2	0	0	1	1	0	0	0	1	0	0	1	2	0	0	1	0	1	0	8	0	0	0	0	0	2	0	3
SPRTQTQTQTHTSGGsTQF	0	0	0	0	0	0	0	0	0	0	0	0	0	0	1	0	0	0	0	0	0	0	1	1	0	0	0	0	1	0	0	0	3	3	0	1	0	0	1	0	0	0	0	2	2	0	0	0	1
IDWGKVRCKEGRGHYGLLQYGC	1	0	0	0	1	0	0	0	1	0	0	1	0	0	0	0	1	1	0	0	0	0	1	2	2	0	0	0	0	0	0	0	0	0	0	0	0	0	0	0	0	2	1	1	0	0	0	1	0
KLCETISVGsASEHSYYLDS	0	0	1	1	1	0	0	0	0	1	0	0	0	0	0	0	0	1	0	0	1	0	0	1	0	0	0	0	0	0	0	0	0	1	0	0	1	0	2	1	2	0	0	0	0	0	0	0	1
CTPTRHHHYAWEVRKFGTAATQKsGEGKDRCASN	0	0	0	0	0	0	0	0	0	0	0	0	1	1	0	0	2	0	1	2	1	0	1	1	0	1	0	0	1	0	1	2	0	1	0	0	0	0	1	0	0	1	1	1	0	1	0	0	3
GTQsKAKKEKKSHQTLEsGILYTTQKIANKTAKA	0	0	2	0	0	0	0	1	1	0	0	0	0	0	0	0	0	0	0	1	2	1	1	1	0	0	0	0	0	0	1	1	3	0	0	1	0	0	0	0	0	1	0	3	0	1	0	0	1
	0	0	0	0	0	0	0	0	0	0	0	0	0	0	0	0	0	0	0	0	0	0	0	0	0	0	0	0	0	0	0	0	0	0	0	0	0	0	0	0	0	0	0	0	0	0	0	0	0
KRQADF	0	0	0	0	0	0	0	0	0	0	0	0	0	1	0	0	0	0	0	1	0	0	0	0	0	0	0	0	0	0	0	0	0	0	0	0	0	0	0	0	0	0	0	1	0	0	0	0	0
SSKIYE	1	0	0	0	0	0	0	0	0	0	0	0	0	0	0	0	0	0	0	0	0	0	0	0	0	0	0	0	0	0	0	0	0	0	0	1	0	0	1	0	0	1	0	0	0	0	0	0	0
CFRVYWsSNN	0	0	0	0	0	0	0	0	0	1	0	0	0	0	1	0	1	0	0	0	0	0	0	0	0	0	0	0	0	0	0	0	0	0	0	0	0	0	1	0	1	0	1	0	0	0	2	0	0
TFHFVIQWTGKYRDTGAVTLFCSGDSAINTLLLLFELLRFAYRKLYPsHRIQ	2	0	1	0	1	1	0	4	2	0	2	0	0	4	1	0	1	0	1	1	1	0	1	2	0	0	0	0	0	1	1	0	2	2	1	0	0	0	0	1	2	1	1	0	2	1	0	2	0
RRETVIss	1	0	0	0	0	0	0	0	0	1	0	0	0	0	0	0	0	0	0	0	0	0	0	0	0	0	0	0	0	0	0	1	0	0	0	0	0	0	0	0	0	0	0	0	0	0	0	0	0
LLLLLLFYNNPIHHIsISsLsANAHQESVLTCSsRGLRF	1	1	1	2	1	0	0	6	0	0	0	0	1	1	1	0	0	1	0	0	2	0	0	1	0	0	0	0	0	1	0	0	0	1	0	0	1	1	0	1	0	1	0	0	1	2	1	1	2
KEEKKVLAsRSLFCHLFSSFTPAYTsLCILLQLVIIAL	2	0	1	2	1	0	1	2	2	1	0	0	1	1	2	0	1	1	1	0	1	1	0	0	0	0	0	1	0	0	0	0	1	1	0	0	2	0	1	0	1	0	0	0	1	0	0	0	1
QRLHDFAASDNWSKVAsAY	0	0	0	0	1	0	0	0	0	0	0	0	1	0	1	0	0	0	3	0	0	1	0	0	0	0	0	0	0	0	0	0	0	0	1	0	0	1	0	0	0	1	1	0	1	0	1	0	1
RLVsLCYPIFCGHsALL	0	0	1	0	0	0	2	0	2	0	0	0	1	1	0	0	2	0	0	0	0	1	0	1	0	0	0	1	0	0	0	0	0	0	0	0	0	0	0	0	0	1	0	0	0	0	0	0	1
KLLSLLSFCG	0	0	0	2	1	0	0	1	0	0	0	0	0	1	0	0	1	0	0	0	0	0	1	0	0	0	0	0	0	0	0	0	0	0	0	1	1	0	0	0	0	0	0	0	0	0	0	0	0
RSRPASAIAYTRLPEL	1	0	0	0	0	0	2	0	0	0	0	0	0	0	0	0	0	0	0	1	0	2	0	0	0	0	1	1	0	0	0	1	0	0	0	0	0	1	1	0	0	1	0	0	0	0	0	0	0
RFRSVFYLRFILKIQVAKsANR	2	0	0	0	0	0	0	2	0	1	0	1	0	2	1	0	0	0	0	0	2	0	0	0	0	0	0	0	0	0	0	0	0	0	0	0	0	0	1	0	1	0	0	1	0	1	0	0	0
HFCLSGSISVKsRSVGKGC	1	0	0	0	1	0	0	0	0	1	0	1	0	1	0	0	0	2	0	0	0	0	0	1	1	1	0	0	0	0	0	0	0	0	0	0	2	0	1	1	0	0	0	0	0	0	0	1	0
VSFRIV	0	0	1	0	0	0	0	0	0	1	0	1	0	1	0	0	0	0	0	0	0	0	0	0	0	0	0	0	0	0	0	0	0	0	0	0	0	0	0	1	0	0	0	0	0	0	0	0	0
HPSTASRPSCSIsPsGRKQIQNISRVsGITFIPFHFHILSRCSV	5	1	0	0	0	0	0	0	1	0	1	0	1	2	1	0	2	0	1	0	0	0	2	0	0	0	1	1	2	0	1	1	0	0	2	1	1	1	1	1	0	0	0	2	0	1	0	2	1
sTSSWVFPSPPYTHEHSNISFAFLGEPAASR	1	0	0	0	0	0	1	0	0	0	0	0	1	2	1	0	0	0	0	2	1	0	0	0	0	1	1	1	1	1	0	1	1	0	1	3	0	1	1	0	0	1	1	0	0	0	1	0	2
FGAHTQQL	0	0	0	0	0	0	1	0	0	0	0	0	0	1	0	0	0	0	0	0	0	1	0	0	1	0	0	0	0	0	0	0	1	0	0	0	0	0	0	0	0	0	0	1	1	0	0	0	1
V	0	0	0	0	0	0	0	0	0	0	0	0	1	0	0	0	0	0	0	0	0	0	0	0	0	0	0	0	0	0	0	0	0	0	0	0	0	0	0	0	0	0	0	0	0	0	0	0	0
LLLSPVWLISIPYLAAADWIAGVLSFDNITAAALNWFIFTAPP	5	0	0	1	0	0	1	2	3	1	0	0	1	2	1	0	0	0	5	1	1	1	1	0	0	0	2	0	1	1	2	0	0	0	3	0	0	0	0	0	1	0	3	0	0	1	1	0	0
GTGSPRVCGGGVIS	0	1	0	0	0	0	0	0	0	1	0	1	0	0	0	0	1	0	0	0	0	0	1	1	1	2	0	0	0	1	0	1	0	0	0	1	0	0	1	0	0	0	0	0	0	0	0	0	0
V	0	0	0	0	0	0	0	0	0	1	0	0	0	0	0	0	0	0	0	0	0	0	0	0	0	0	0	0	0	0	0	0	0	0	0	0	0	0	0	0	0	0	0	0	0	0	0	0	0
sWLSRFTFPWEDLRGVVALGTPLATGAPHPNFFPCTCPF	0	0	0	1	1	0	0	2	0	0	1	1	0	3	2	0	0	2	0	3	0	0	1	0	0	2	1	2	2	1	0	2	1	1	0	1	0	0	0	0	0	0	2	0	0	1	0	1	0
sQRLG	0	0	0	0	0	0	0	0	1	0	0	0	0	0	0	0	0	0	0	0	0	0	0	0	1	0	0	0	0	0	0	0	0	0	0	0	0	0	0	0	0	0	0	1	0	0	0	0	0
	0	0	0	0	0	0	0	0	0	0	0	0	0	0	0	0	0	0	0	0	0	0	0	0	0	0	0	0	0	0	0	0	0	0	0	0	0	0	0	0	0	0	0	0	0	0	0	0	0
G	0	0	0	0	0	0	0	0	0	0	0	0	0	0	0	0	0	0	0	0	0	0	0	0	1	0	0	0	0	0	0	0	0	0	0	0	0	0	0	0	0	0	0	0	0	0	0	0	0
AAVAEEDLGIRDPPKDAAR	0	1	0	0	0	0	0	0	1	0	0	0	1	0	0	0	0	0	1	1	0	3	0	1	0	0	1	0	1	0	0	0	0	0	0	0	0	0	0	0	0	0	0	0	0	0	0	0	0
ELESLCNsRILESGQTNPPISL	1	1	0	1	1	1	0	0	1	0	0	0	0	0	0	0	0	1	0	0	0	0	1	0	0	0	1	1	0	0	1	0	0	0	1	1	0	0	1	0	0	0	0	0	1	1	1	0	0
FYSFPC	0	0	0	0	0	0	0	0	0	0	0	0	0	2	0	0	1	0	0	0	0	0	0	0	0	0	0	0	0	1	0	0	0	0	1	0	0	0	0	0	1	0	0	0	0	0	0	0	0
GD	0	0	0	0	0	0	0	0	0	0	0	0	0	0	0	0	0	0	0	0	0	0	0	0	1	0	0	0	0	0	0	0	0	0	0	0	0	0	0	0	0	0	0	0	0	0	0	0	0
VSII	0	1	1	0	0	0	0	0	0	0	0	1	0	0	0	0	0	0	0	0	0	0	0	0	0	0	0	0	0	0	0	0	0	0	0	0	0	0	0	1	0	0	0	0	0	0	0	0	0
	0	0	0	0	0	0	0	0	0	0	0	0	0	0	0	0	0	0	0	0	0	0	0	0	0	0	0	0	0	0	0	0	0	0	0	0	0	0	0	0	0	0	0	0	0	0	0	0	0
FASRIQRY	0	0	1	0	0	0	0	0	0	0	0	0	0	1	0	0	0	0	0	0	1	0	0	0	0	0	0	0	0	0	0	0	0	0	0	0	0	1	0	0	1	0	0	0	1	0	0	0	0
	0	0	0	0	0	0	0	0	0	0	0	0	0	0	0	0	0	0	0	0	0	0	0	0	0	0	0	0	0	0	0	0	0	0	0	0	0	0	0	0	0	0	0	0	0	0	0	0	0
SKRCYCYsRYKNI	0	1	0	0	0	0	0	0	0	0	0	0	0	0	0	0	2	0	0	0	0	0	0	0	0	0	0	0	0	0	0	0	0	0	0	0	0	0	1	0	0	3	0	0	0	0	1	0	0
VKIS	0	0	1	0	0	0	0	0	0	0	0	0	1	0	0	0	0	0	0	0	0	0	0	0	0	0	0	0	0	0	0	0	0	0	0	0	1	0	0	0	0	0	0	0	0	0	0	0	0
LLDSFsFLSVCsFSGSHTDWFISFCIEPCRLYLsEKYLKELRGNNIRsEWYGAGVDVNFsGDsFLSTVVAAAIASIPFIFSCSRNPRIHSSQSERHSLQKIsGHTVSs	5	2	1	3	0	1	1	0	4	3	0	0	3	5	4	0	0	4	0	0	5	0	0	2	3	1	3	0	0	0	2	1	0	0	4	2	3	2	1	2	1	2	2	1	1	4	0	3	1
WRRFSSYYPPATENIFIPDCKEGRGRLTGREAISPRIR	2	1	1	0	1	0	0	0	0	0	0	0	0	1	1	0	0	1	0	1	1	0	1	0	1	1	0	0	4	0	0	0	1	1	2	0	0	0	1	0	2	0	1	0	0	1	0	0	0
GEFEYWKDVSHsFLA	0	0	0	1	0	0	0	0	0	0	0	0	1	2	0	0	0	0	0	0	0	1	0	0	1	0	0	0	0	0	0	0	0	0	1	0	0	0	0	0	0	1	1	0	0	0	0	1	0
CRN	0	0	0	0	0	0	0	0	0	0	0	0	0	0	0	0	1	0	0	0	0	0	0	0	0	0	0	0	0	0	0	0	0	0	0	0	0	0	0	0	0	0	0	0	0	0	1	0	0
	0	0	0	0	0	0	0	0	0	0	0	0	0	0	0	0	0	0	0	0	0	0	0	0	0	0	0	0	0	0	0	0	0	0	0	0	0	0	0	0	0	0	0	0	0	0	0	0	0
PHCAKISPESSLRK	0	0	1	0	0	0	0	0	1	0	0	0	0	0	0	0	1	0	0	1	0	0	0	0	0	0	1	0	1	0	0	0	0	0	0	1	2	0	0	0	0	0	0	0	0	0	0	1	0
LFIRCFYLSCYCSFHNsGAYFRsFN	0	0	1	0	0	0	1	1	0	0	0	0	0	4	1	0	3	0	0	0	1	0	1	0	0	0	0	0	0	0	0	0	0	0	1	0	0	0	1	0	3	0	0	0	0	1	1	0	1
LLAICGVsNNTVSVIAIsILRKEsKGVsT	2	1	1	0	1	1	0	0	1	1	1	0	2	0	0	0	0	1	0	1	1	0	1	0	0	1	0	0	0	0	1	0	1	0	0	0	0	0	0	1	0	0	0	0	0	0	2	0	0
CILHSRTSsKsESKKGERsSSDNPRRsEAFLLSFPLLY	0	1	0	2	0	0	1	1	1	0	0	0	0	2	0	0	1	0	1	0	0	0	0	0	1	0	1	0	0	1	0	0	0	1	1	0	2	0	0	3	0	1	0	0	0	0	1	0	1
GGNHFSFVYNNIFIYsKKISLVVYTQIWCRWQNNTLLFNRKRGEYCQKCATsVKVLRIGVLGSGRRLEECCVHL	3	0	2	1	0	2	1	0	3	2	1	1	3	3	1	0	2	3	0	1	0	0	3	0	2	1	0	0	0	0	0	0	2	1	1	0	0	0	2	0	2	2	2	2	1	4	2	1	1
sSSGDNGPQYVLKRRKGRSVYs	0	0	0	0	0	0	0	1	0	0	0	1	1	0	0	0	0	0	0	0	0	0	0	0	0	3	1	0	0	0	0	0	0	0	2	0	1	0	0	0	0	2	0	0	1	0	1	0	0
PRTKRKRAQAsKIKsHSNKVLGREKRQEKGEKEAEYGARSRQ	0	0	1	0	0	0	0	0	1	0	1	0	0	0	0	0	0	0	0	0	1	3	0	1	1	1	0	0	0	1	0	0	1	0	0	0	0	0	0	2	0	1	0	2	1	0	1	0	1
FL	0	0	0	0	0	0	0	1	0	0	0	0	0	1	0	0	0	0	0	0	0	0	0	0	0	0	0	0	0	0	0	0	0	0	0	0	0	0	0	0	0	0	0	0	0	0	0	0	0
ILCALNRYSGRLLREKQL	1	0	0	0	1	1	1	1	1	0	0	0	0	0	0	0	0	1	0	0	0	1	1	0	0	0	0	0	0	0	0	0	0	0	0	0	1	0	0	0	0	1	0	1	0	1	0	0	0
	0	0	0	0	0	0	0	0	0	0	0	0	0	0	0	0	0	0	0	0	0	0	0	0	0	0	0	0	0	0	0	0	0	0	0	0	0	0	0	0	0	0	0	0	0	0	0	0	0
RFVNLL	0	0	0	1	0	0	0	1	0	0	0	0	1	1	0	0	0	0	0	0	0	0	0	0	0	0	0	0	0	0	0	0	0	0	0	0	0	0	0	0	0	0	0	0	0	0	1	0	0
GEsLPCSLHPYCPPPCHHISDSVA	1	0	0	0	0	1	0	1	0	0	0	1	0	0	0	0	1	2	1	0	0	0	0	1	0	0	3	1	1	0	0	0	0	0	0	2	1	0	0	0	0	1	0	0	0	0	0	2	1
PVSIVCGSEASFFSLCPPSPLVWCF	0	1	0	0	1	0	1	0	0	0	0	0	3	2	1	0	2	1	0	0	0	1	1	0	0	0	1	2	0	1	0	0	0	0	1	2	1	0	1	0	0	0	1	0	0	0	0	0	0
PSAPIPSVE	0	1	0	0	0	0	0	0	0	1	0	0	0	0	0	0	0	0	1	0	0	0	0	0	0	0	1	0	1	1	0	0	0	0	0	1	0	0	1	0	0	0	0	0	0	0	0	0	0
sNIVT	1	0	0	0	0	0	0	0	0	0	0	1	0	0	0	0	0	0	0	0	0	0	0	0	0	0	0	0	0	0	0	0	0	1	0	0	0	0	0	0	0	0	0	0	0	1	0	0	0
THL	0	0	0	0	0	0	1	0	0	0	0	0	0	0	0	0	0	0	0	0	0	0	0	0	0	0	0	0	0	0	0	1	0	0	0	0	0	0	0	0	0	0	0	0	0	0	0	0	1
IQSTI	1	0	1	0	0	0	0	0	0	0	0	0	0	0	0	0	0	0	0	0	0	0	0	0	0	0	0	0	0	0	1	0	0	0	0	0	0	1	0	0	0	0	0	1	0	0	0	0	0
VAIYATVVLLLSsEGSG	0	0	1	1	0	0	1	0	1	2	0	0	1	0	0	0	0	0	0	1	0	1	1	1	0	0	0	0	0	0	0	0	0	1	0	0	1	0	1	0	0	1	0	0	0	0	0	0	0
SCR	0	0	0	0	0	0	0	0	0	0	0	0	0	0	0	0	1	0	0	0	0	0	0	0	0	0	0	0	0	0	0	0	0	0	1	0	0	0	0	0	0	0	0	0	0	0	0	0	0
HYRK	0	0	0	0	0	0	0	0	0	0	0	0	0	0	0	0	0	0	0	0	0	0	0	0	0	0	0	0	0	0	0	0	0	0	0	0	0	0	0	0	0	1	0	0	0	0	0	1	0
LPSHFKVsVKYHIHIRVGLESsREILG	0	0	3	0	0	1	1	1	0	0	0	2	1	1	0	0	0	0	0	0	0	0	1	0	1	0	0	0	1	0	0	0	0	0	0	0	0	0	1	1	0	1	0	0	0	0	0	2	1
QTNEsRRIGLTSERHGGK	0	0	1	1	0	0	0	0	0	0	0	0	0	0	0	0	0	0	0	0	0	0	0	0	2	1	0	0	0	0	0	1	1	0	1	0	0	0	0	0	0	0	0	1	0	0	1	0	1
LLYRLQCRKGGTPQSATQLVL	0	0	0	0	1	0	0	2	2	1	0	0	0	0	0	0	1	0	1	0	0	0	1	0	0	1	0	0	1	0	0	0	2	0	0	0	0	0	0	1	0	1	0	0	3	0	0	0	0
GPGPDQRTsTSHsHF	0	0	0	0	0	0	0	0	0	0	0	0	0	0	1	0	0	0	0	0	0	0	1	0	0	1	0	0	2	0	0	1	0	1	0	0	1	0	0	0	0	0	0	0	1	0	0	2	0
PTNLLLRAsVEGTTYsIVHsSRGsTEKGDLIKEGGRNKERRRK	0	0	2	0	0	0	1	1	2	0	1	0	1	0	0	0	0	0	0	0	0	1	0	2	3	0	0	0	1	0	0	0	3	1	1	0	0	0	0	0	1	0	0	0	0	2	0	1	0
QHLHFLPALIPCLGDKsVK	0	0	1	0	1	1	0	0	2	0	0	1	0	1	0	0	1	0	0	0	0	1	0	1	0	0	1	0	0	1	0	0	0	0	0	0	0	0	0	0	0	0	0	0	1	0	0	2	0
KTVDIDA	0	0	1	0	0	0	0	0	0	0	0	1	0	0	0	0	0	0	1	0	0	0	0	0	0	0	0	0	0	0	1	0	0	0	0	0	0	0	0	0	0	0	0	0	0	0	0	0	0
YLSVATAVIPIR	1	1	0	0	0	0	0	0	1	0	1	1	0	0	0	0	0	0	0	0	1	1	0	0	0	0	0	1	0	0	0	1	0	0	0	1	0	0	0	0	0	1	0	0	0	0	0	0	0
AQEGAsRP	0	0	0	0	0	0	0	0	0	0	0	0	0	0	0	0	0	0	0	0	0	2	0	0	0	1	0	0	1	0	0	0	0	0	0	0	0	0	0	0	0	0	0	0	1	0	0	0	0
GESTsNEWVAGGARHsSFFLFLFLIFIPLPIYsTEPINHTTDCFAPIFNSAVCEINTFGA	3	3	0	1	0	0	1	2	0	2	0	0	0	5	3	0	1	1	2	0	1	2	1	1	2	0	4	0	0	0	0	2	3	0	0	0	1	0	0	2	0	1	1	0	0	1	3	0	2
LFsLRGRGA	0	0	0	0	1	0	0	0	1	0	0	0	0	0	1	0	0	0	1	0	0	0	0	2	0	0	0	0	0	0	0	0	0	0	0	0	0	0	0	0	0	0	0	0	0	0	0	0	0
QI	0	0	1	0	0	0	0	0	0	0	0	0	0	0	0	0	0	0	0	0	0	0	0	0	0	0	0	0	0	0	0	0	0	0	0	0	0	0	0	0	0	0	0	1	0	0	0	0	0
DVLEGPHKVTVVQASK	0	0	0	0	0	0	0	0	1	0	1	1	2	0	0	0	0	0	0	0	1	0	0	0	1	0	0	1	0	0	1	0	0	0	0	0	0	0	1	0	0	0	0	0	1	0	0	1	0
P	0	0	0	0	0	0	0	0	0	0	0	0	0	0	0	0	0	0	0	0	0	0	0	0	0	0	0	0	0	1	0	0	0	0	0	0	0	0	0	0	0	0	0	0	0	0	0	0	0
GELSRssQ	0	0	0	0	0	0	0	0	1	0	0	0	0	0	0	0	0	0	0	0	0	0	0	0	0	1	0	0	0	0	0	0	0	0	0	0	0	0	0	1	0	0	0	0	1	0	0	0	0
CSGSLKRRASRKPNPGGALYLTTEVCFWTSELSLFH	0	0	0	2	2	0	0	1	0	1	0	0	0	0	2	0	1	1	1	0	0	1	0	0	2	1	0	0	2	0	1	0	2	0	3	0	1	0	1	0	0	1	1	0	0	0	1	0	1
TsR	0	0	0	0	0	0	0	0	0	0	0	0	0	0	0	0	0	0	0	0	0	0	0	0	0	0	0	0	0	0	0	0	1	0	0	0	0	0	0	0	0	0	0	0	0	0	0	0	0
QHTSIEsAALPELAVAEQRCHLWTKAG	0	1	0	0	0	0	1	0	2	0	0	1	0	0	0	0	1	0	0	1	2	2	0	0	0	1	0	1	0	0	0	0	1	1	0	1	0	0	0	0	0	0	1	0	2	0	0	1	1
TDRFRFLYVYADAHFVIYQKGKKDKYTKFTHKEEVIPEN	1	1	0	0	1	0	0	0	0	1	1	0	1	3	1	0	0	0	1	0	1	0	0	0	1	0	0	0	0	1	1	1	1	0	0	0	0	0	0	0	1	3	0	1	0	0	1	0	2
FYRILV	0	0	1	0	0	0	0	1	0	0	0	0	1	1	0	0	0	0	0	0	0	0	0	0	0	0	0	0	0	0	0	0	0	0	0	0	0	0	0	0	1	0	0	0	0	0	0	0	0
KKKTVPLFGNQRK	0	0	0	0	0	0	0	1	0	0	0	1	0	1	0	0	0	0	0	0	0	0	0	0	1	0	0	0	1	0	0	0	0	1	0	0	0	0	0	0	0	0	0	0	1	0	1	0	0
QSTENKEsAQGDCTNFKGSKACE	0	0	0	0	0	0	0	0	0	0	0	0	0	1	0	0	1	1	0	0	1	1	0	0	0	2	0	0	0	0	1	1	0	0	0	0	0	0	1	1	0	0	0	1	1	1	1	0	0
DLPLsD	0	0	0	0	0	0	2	0	0	0	0	0	0	0	0	0	0	0	0	0	0	0	0	0	0	0	0	0	0	1	0	0	0	0	0	0	0	0	0	0	0	0	0	0	0	0	0	0	0
WR	0	0	0	0	0	0	0	0	0	0	0	0	0	0	0	0	0	0	0	0	0	0	0	0	0	0	0	0	0	0	0	0	0	0	0	0	0	0	0	0	0	0	1	0	0	0	0	0	0
PEPARLP	0	0	0	1	0	0	0	0	0	0	0	0	0	0	0	0	0	0	0	0	1	0	0	0	0	0	3	0	0	0	0	0	0	0	0	0	0	0	0	0	0	0	0	0	0	0	0	0	0
VEGV	0	0	0	0	0	0	0	0	0	1	0	0	1	0	0	0	0	0	0	0	0	0	1	0	0	0	0	0	0	0	0	0	0	0	0	0	0	0	0	0	0	0	0	0	0	0	0	0	0
KANW	0	0	0	0	0	0	0	0	0	0	0	0	0	0	0	0	0	0	0	0	1	0	0	0	0	0	0	0	0	0	0	0	0	0	0	0	0	0	0	0	0	0	1	0	0	0	1	0	0
FLRHPVEGKL	0	0	0	0	0	1	0	0	1	0	0	0	1	0	1	0	0	0	0	0	0	0	0	0	0	1	0	0	0	1	0	0	0	0	0	0	0	0	0	0	0	0	0	0	0	0	0	0	1
GA	0	0	0	0	0	0	0	0	0	0	0	0	0	0	0	0	0	0	0	0	0	1	0	0	1	0	0	0	0	0	0	0	0	0	0	0	0	0	0	0	0	0	0	0	0	0	0	0	0
CVLVRVSSPI	1	0	0	0	0	0	0	1	0	0	0	0	3	0	0	0	0	1	0	0	0	0	0	0	0	0	0	1	0	0	0	0	0	0	0	0	0	0	0	2	0	0	0	0	0	0	0	0	0
SVEAVGG	0	0	0	0	0	0	0	0	0	0	0	0	2	0	0	0	0	0	0	1	0	0	0	0	1	1	0	0	0	0	0	0	0	0	0	1	0	0	0	0	0	0	0	0	0	0	0	0	0
AASL	0	0	0	0	0	0	0	0	1	0	0	0	0	0	0	0	0	0	0	0	1	1	0	0	0	0	0	0	0	0	0	0	0	0	0	0	0	0	0	1	0	0	0	0	0	0	0	0	0
CTKGKSEIADRV	0	1	0	0	0	0	0	0	0	0	0	1	0	0	0	0	1	0	1	0	0	0	0	0	1	0	0	0	0	0	0	0	0	1	0	0	0	0	1	0	0	0	0	0	0	0	0	0	0
KV	0	0	0	0	0	0	0	0	0	0	0	0	1	0	0	0	0	0	0	0	0	0	0	0	0	0	0	0	0	0	0	0	0	0	0	0	0	0	0	0	0	0	0	0	0	0	0	0	0
LARRALGSPLPPVLCCSASCCITRRTTWKWLLTLFGVRRLFSTARREGLCTTESRALLLVKLK	1	0	0	2	0	1	2	0	8	1	0	1	1	2	0	0	1	4	0	1	2	2	0	0	3	0	1	0	1	1	3	2	0	2	1	1	0	0	1	2	0	0	2	0	0	0	0	0	0
GIVLISSPDVRKYREFTKQRQDTLPIY	3	0	0	1	0	0	1	0	0	0	1	0	1	1	0	0	0	0	0	0	0	0	0	0	1	0	0	2	0	0	0	0	0	2	0	0	2	0	0	0	1	1	0	0	2	0	0	0	0
GREAGGCDNLLERNYPRRNRRIPSIVRNSFSEGLRIRGVGKAVVsALPPSPLFISTALVSFLsLTVCRVVAWVCVQLFSSLL	0	1	3	3	3	0	1	1	3	1	1	2	6	2	2	0	0	3	3	0	1	1	0	0	3	3	0	3	1	1	2	0	0	0	2	1	0	1	2	2	1	0	1	1	0	2	2	0	0
FsSYRLPSALYFSALVDGW	0	0	0	0	0	1	2	0	0	0	0	0	1	2	0	0	0	0	0	1	0	1	0	1	0	0	0	0	1	0	0	0	0	0	0	0	1	0	2	0	2	0	1	0	0	0	0	0	0
KVGSHFCNCEGKIFPWRVHLRHCLADRYNYs	1	0	0	1	0	0	0	1	0	1	1	0	0	0	2	0	2	1	0	1	0	0	0	1	1	0	0	0	0	1	0	0	0	0	0	0	0	0	0	1	1	1	1	0	0	0	2	2	1
VTEERRTSLLL	0	0	0	1	0	0	0	2	0	0	0	0	1	0	0	0	0	0	0	0	0	0	0	0	0	0	0	0	0	0	0	0	1	1	0	0	0	0	0	1	0	0	0	0	0	0	0	0	0
IRssFPSPHFLR	1	0	0	0	0	0	1	0	0	0	0	0	0	2	0	0	0	0	0	0	0	0	0	0	0	0	0	1	0	1	0	0	0	0	1	0	0	0	0	0	0	0	0	0	0	0	0	0	1
GNHRGLHGLSL	0	0	0	1	0	0	0	0	2	0	0	0	0	0	0	0	0	0	0	0	0	0	0	2	0	1	0	0	0	0	0	0	0	0	0	0	1	0	0	0	0	0	0	0	0	0	1	0	2
sTGRG	0	0	0	0	0	0	0	0	0	0	0	0	0	0	0	0	0	0	0	0	0	0	1	1	0	0	0	0	0	0	0	1	0	0	0	0	0	0	0	0	0	0	0	0	0	0	0	0	0
FRHR	0	0	0	0	0	0	0	0	0	0	0	0	0	1	0	0	0	0	0	0	0	0	0	0	0	0	0	0	0	0	0	0	0	0	0	0	0	0	0	0	0	0	0	0	0	0	0	1	0
FGKsRGVP	0	0	0	0	0	0	0	0	0	0	0	1	0	0	1	0	0	0	0	0	0	0	0	0	1	1	1	0	0	0	0	0	0	0	0	0	0	0	0	0	0	0	0	0	0	0	0	0	0
QEVVVLCNAGEQRYFLsRRKWYFSFFLQTHYKGAEQC	0	0	0	0	1	0	1	0	1	0	0	1	2	2	2	0	1	1	0	1	0	1	1	0	1	0	0	0	0	0	0	0	1	0	0	1	0	0	0	0	1	2	1	3	1	0	1	0	1
KVsTTKHIYDFNK	0	1	0	0	0	0	0	0	0	1	0	0	0	0	1	0	0	0	0	0	0	0	0	0	0	0	0	0	0	0	1	1	0	0	0	0	0	0	0	0	0	1	0	0	0	0	1	0	1
EKDRFFTFFSFLFSFFLNFVCsLTSYPYH	0	0	0	2	0	0	0	1	0	1	0	0	0	9	0	0	1	0	0	0	0	0	0	0	0	0	0	0	0	1	1	0	1	0	2	0	0	1	0	0	0	2	0	0	0	1	0	1	0
VRRARGGADCVSAYG	0	0	0	0	0	0	0	0	0	1	0	0	1	0	0	0	1	0	0	1	0	2	2	1	0	0	0	0	0	0	0	0	0	0	0	0	0	0	0	1	0	1	0	0	0	0	0	0	0
RLKV	0	0	0	1	0	0	0	0	0	0	0	0	1	0	0	0	0	0	0	0	0	0	0	0	0	0	0	0	0	0	0	0	0	0	0	0	0	0	0	0	0	0	0	0	0	0	0	0	0
CDSILYCFKCWL	0	0	1	0	0	0	1	0	1	0	0	0	0	1	0	0	2	1	0	0	0	0	0	0	0	0	0	0	0	0	0	0	0	0	0	0	0	0	1	0	1	0	1	0	0	0	0	0	0
SKYKD	0	0	0	0	0	0	0	0	0	0	0	0	0	0	0	0	0	0	0	0	0	0	0	0	0	0	0	0	0	0	0	0	0	0	0	0	1	0	0	0	0	1	0	0	0	0	0	0	0
ISIVRRLSLTIPAEP	2	1	0	0	1	0	0	0	1	0	0	0	1	0	0	0	0	0	1	0	0	0	0	0	0	0	0	2	0	0	0	0	1	0	0	1	0	0	0	1	0	0	0	0	0	0	0	0	0
RHFSFRIVTSLFsHISSCGLGRRRWEATGEGR	2	0	0	1	1	0	0	0	0	0	1	0	0	2	1	0	1	0	0	0	0	1	0	2	1	1	0	0	0	0	1	0	1	0	1	1	0	1	0	1	0	0	1	0	0	0	0	2	0
PPLPFLVAYLFAS	0	0	0	0	0	0	0	1	2	0	0	0	1	2	0	0	0	0	1	0	0	1	0	0	0	0	1	0	2	0	0	0	0	0	0	1	0	0	0	0	1	0	0	0	0	0	0	0	0
GNHG	0	0	0	0	0	0	0	0	0	0	0	0	0	0	0	0	0	0	0	0	0	0	0	1	1	0	0	0	0	0	0	0	0	0	0	0	0	0	0	0	0	0	0	0	0	1	0	0	1
RPI	1	0	0	0	0	0	0	0	0	0	0	0	0	0	0	0	0	0	0	0	0	0	0	0	0	0	0	1	0	0	0	0	0	0	0	0	0	0	0	0	0	0	0	0	0	0	0	0	0
LIDKQSKGsTVsKVELVC	0	1	0	0	0	0	1	1	0	0	1	0	2	0	0	0	0	1	0	0	0	0	0	0	0	1	0	0	0	0	0	0	0	1	1	0	0	0	0	0	0	0	0	0	1	0	0	0	0
A	0	0	0	0	0	0	0	0	0	0	0	0	0	0	0	0	0	0	0	1	0	0	0	0	0	0	0	0	0	0	0	0	0	0	0	0	0	0	0	0	0	0	0	0	0	0	0	0	0
ESVT	0	0	0	0	0	0	0	0	0	0	0	0	1	0	0	0	0	0	0	0	0	0	0	0	0	0	0	0	0	0	0	0	1	0	1	0	0	0	0	0	0	0	0	0	0	0	0	0	0
P	0	0	0	0	0	0	0	0	0	0	0	0	0	0	0	0	0	0	0	0	0	0	0	0	0	0	0	0	1	0	0	0	0	0	0	0	0	0	0	0	0	0	0	0	0	0	0	0	0
sSVAVSNAPW	0	0	0	0	0	0	0	0	0	1	0	0	1	0	0	0	0	0	0	2	0	0	0	0	0	0	1	0	0	0	0	0	0	0	0	0	1	0	1	0	0	0	1	0	0	0	1	0	0
	0	0	0	0	0	0	0	0	0	0	0	0	0	0	0	0	0	0	0	0	0	0	0	0	0	0	0	0	0	0	0	0	0	0	0	0	0	0	0	0	0	0	0	0	0	0	0	0	0
LVGDHCKTI	0	0	1	0	0	0	1	0	0	0	1	0	0	0	0	0	0	1	0	0	0	0	1	0	0	0	0	0	0	0	0	1	0	0	0	0	0	0	0	0	0	0	0	0	0	0	0	1	0
I	0	0	1	0	0	0	0	0	0	0	0	0	0	0	0	0	0	0	0	0	0	0	0	0	0	0	0	0	0	0	0	0	0	0	0	0	0	0	0	0	0	0	0	0	0	0	0	0	0
VSYKRRCHRVVYF	0	0	0	0	0	0	0	0	0	2	0	0	1	0	1	0	1	0	0	0	0	0	0	0	0	0	0	0	0	0	0	0	0	0	0	1	0	0	0	0	1	1	0	0	0	0	0	0	1
H	0	0	0	0	0	0	0	0	0	0	0	0	0	0	0	0	0	0	0	0	0	0	0	0	0	0	0	0	0	0	0	0	0	0	0	0	0	0	0	0	0	0	0	0	0	0	0	0	1
GGPRHPLTVSGIWHQA	1	0	0	0	1	0	0	0	0	0	1	0	0	0	0	0	0	0	0	1	0	0	2	1	0	0	1	0	1	0	0	1	0	0	1	0	0	0	0	0	0	0	1	1	0	0	0	2	0
PRLFPFPYPQLPCDR	0	0	0	0	1	0	1	0	0	0	0	0	0	0	2	0	1	0	0	0	0	0	0	0	0	0	2	0	0	3	0	0	0	0	0	0	0	0	0	0	1	0	0	0	1	0	0	0	0
TPQVWSLRQA	0	0	0	1	0	0	0	0	0	0	0	0	1	0	0	0	0	0	0	0	1	0	0	0	0	0	1	0	0	0	0	1	0	0	0	0	0	0	1	0	0	0	1	1	1	0	0	0	0
L	0	0	0	0	1	0	0	0	0	0	0	0	0	0	0	0	0	0	0	0	0	0	0	0	0	0	0	0	0	0	0	0	0	0	0	0	0	0	0	0	0	0	0	0	0	0	0	0	0
DCLRGAVAKHETVVS	0	0	0	1	0	0	0	0	0	1	2	0	0	0	0	0	0	1	0	1	1	0	1	0	0	0	0	0	0	0	0	0	1	0	0	0	0	1	0	0	0	0	0	0	0	0	0	0	1
SFSVLFIFVR	0	0	1	1	0	0	0	0	0	0	0	0	2	2	1	0	0	0	0	0	0	0	0	0	0	0	0	0	0	0	0	0	0	0	0	0	0	0	1	1	0	0	0	0	0	0	0	0	0
LYsRsAIIVsIYIY	1	1	2	0	0	0	0	0	1	0	0	0	1	0	0	0	0	0	0	1	0	0	0	0	0	0	0	0	0	0	0	0	0	0	0	0	0	0	0	0	2	1	0	0	0	0	0	0	0
LRTIPSCCLYVSAAWGL	1	0	0	0	0	0	0	3	0	0	0	1	0	0	0	0	1	1	1	1	0	0	0	1	0	0	1	0	0	0	0	1	0	0	0	1	0	0	1	0	0	1	1	0	0	0	0	0	0
QHTESERLTPTDCI	0	0	1	0	0	0	0	1	0	0	0	0	0	0	0	0	1	0	0	0	0	0	0	0	0	0	0	0	1	0	1	0	1	1	0	0	0	0	1	0	0	0	0	0	1	0	0	0	1
FsGGVVSC	0	0	0	0	0	0	0	0	0	0	0	0	2	1	0	0	1	0	0	0	0	0	0	0	1	1	0	0	0	0	0	0	0	0	0	0	0	1	0	0	0	0	0	0	0	0	0	0	0
EVCIHALAKPHSYRQSSIsIsEEGRsEVLWDKSKDPFVYRSYICSVATGLNEGKERGNSKsRAPLFPHFTPWGsFAFASRIKsLPTVCSCGTRPALPAIRDKEKSRYQVQDKAEAARGRGGVsIKACRHIRRWRLEEAVVSATLWLSSRsKLLFVFITLGFVYQWLGLNWGTSLKEEIVIIRICsLVSGTTGsYTPVRREATLILLLVFRFsPKRIGVVGRGRKRDHTSLWWKGsKRVLCATPLECVARVKDPGsGREISQILTFTGIQTLFLISIIsQLFYIPEFSV	12	6	4	2	4	4	7	3	7	11	2	2	6	10	4	0	6	2	1	4	5	7	7	1	7	6	4	2	5	2	7	2	4	3	3	2	5	1	6	2	3	4	8	1	6	1	2	2	3
TCTLLLLFYIAFATIGIISALPRIF	1	1	3	0	0	0	0	4	1	0	0	0	0	3	0	0	0	1	1	0	2	0	0	0	1	0	0	0	1	0	1	0	1	1	0	0	0	0	1	0	1	0	0	0	0	0	0	0	0
PQHHIYLSDGGGNSYWCFCAFQEACPs	1	0	0	0	1	0	0	0	0	0	0	0	0	1	1	0	0	3	1	0	0	1	3	0	0	0	0	0	0	2	0	0	0	0	0	0	1	0	0	1	0	2	1	2	0	1	0	1	1
QsVRCEGRPKGSGIRVVQGFAERLFSWRANWANSTACSTAL	0	0	1	1	0	0	0	1	0	0	0	1	2	0	2	0	2	0	2	1	0	2	1	0	2	1	1	0	0	0	0	0	2	0	0	1	0	0	1	2	0	0	2	1	1	1	1	0	0
YRsVSTV	0	0	0	0	0	0	0	0	0	0	0	0	2	0	0	0	0	0	0	0	0	0	0	0	0	0	0	0	0	0	0	0	0	1	1	0	0	0	0	0	0	1	0	0	0	0	0	0	0
LLQHIPALCFPILR	1	0	1	2	0	0	0	2	0	0	0	0	0	0	1	0	1	0	0	0	0	1	0	0	0	0	1	0	1	0	0	0	0	0	0	0	0	0	0	0	0	0	0	1	0	0	0	1	0
SKTLGTAsEsGRLYWHNFLVASsFC	0	0	0	1	0	0	1	0	1	0	0	1	0	1	1	0	0	1	2	0	0	0	1	0	1	0	0	0	0	0	0	1	1	0	0	1	0	0	0	1	0	1	1	0	0	0	1	1	0
	0	0	0	0	0	0	0	0	0	0	0	0	0	0	0	0	0	0	0	0	0	0	0	0	0	0	0	0	0	0	0	0	0	0	0	0	0	0	0	0	0	0	0	0	0	0	0	0	0
YIISVKAVCKNKNYQTPIFsSKPISITGYYVVYLKKRISEF	2	2	2	0	0	0	0	0	1	1	1	1	1	1	1	0	0	1	1	0	0	0	0	0	0	1	1	0	1	0	0	1	1	0	0	0	1	2	0	1	3	2	0	1	0	1	1	0	0
EE	0	0	0	0	0	0	0	0	0	0	0	0	0	0	0	0	0	0	0	0	0	0	0	0	0	0	0	0	0	0	0	0	0	0	0	0	0	0	0	0	0	0	0	0	0	0	0	0	0
LGCSSHIR	0	1	0	0	0	0	0	0	1	0	0	0	0	0	0	0	1	0	0	0	0	0	1	0	0	0	0	0	0	0	0	0	0	0	1	0	1	0	0	0	0	0	0	0	0	0	0	0	1
PQsRGIADTIVSELS	1	1	0	1	0	0	0	0	0	0	0	0	1	0	0	0	0	0	1	0	0	0	0	0	1	0	0	0	1	0	0	0	1	0	0	1	0	0	1	0	0	0	0	0	1	0	0	0	0
sHIRGGSIVLPENTLYTLHRT	1	0	1	0	0	1	0	0	2	1	0	0	0	0	0	0	0	0	0	0	0	0	0	0	0	2	0	0	1	0	0	1	2	0	0	0	0	0	0	1	1	0	0	0	0	1	0	0	2
IPLDFGSDKKQTFETTQSTSTCKTTHVCYQKCCESAPAALLYVDIESH	1	0	1	2	1	0	0	0	0	2	0	0	0	1	1	0	2	2	1	1	1	0	0	1	0	0	0	2	0	0	2	1	3	1	1	2	2	0	0	0	1	1	0	2	1	0	0	0	2
LSCDCEAITAVGGSVWRSIKHATGY	0	0	2	0	0	1	0	0	0	0	1	0	1	0	0	0	2	0	2	1	0	0	1	0	2	0	0	0	0	0	2	0	0	0	0	0	0	0	1	2	0	1	1	0	0	0	0	0	1
LSSs	0	0	0	0	0	0	0	1	0	0	0	0	0	0	0	0	0	0	0	0	0	0	0	0	0	0	0	0	0	0	0	0	0	0	0	0	2	0	0	0	0	0	0	0	0	0	0	0	0
SPFDYLFT	0	0	0	0	0	0	0	0	1	0	0	0	0	0	2	0	0	0	0	0	0	0	0	0	0	0	1	0	0	0	0	0	0	1	0	0	0	0	0	1	0	1	0	0	0	0	0	0	0
HRC	0	0	0	0	0	0	0	0	0	0	0	0	0	0	0	0	1	0	0	0	0	0	0	0	0	0	0	0	0	0	0	0	0	0	0	0	0	0	0	0	0	0	0	0	0	0	0	1	0
RILRAILVSNNR	1	1	0	0	0	0	0	2	0	0	0	0	1	0	0	0	0	0	0	1	0	0	0	0	0	0	0	0	0	0	0	0	0	0	0	1	0	0	0	0	0	0	0	0	0	0	2	0	0
CACISESSGLVRIDIFAYSYYYYYRVILLLPWNTYHLCLSLSLLFKGNK	1	1	2	3	2	1	0	1	2	0	0	1	1	2	0	0	2	1	1	0	0	1	0	0	2	0	0	1	0	0	0	0	1	0	2	0	0	1	3	0	4	3	1	0	0	0	2	1	0
TTNYLPLsTFPFSLPLFLIRIYsETSPPYILLNINLLs	3	0	1	1	0	1	1	4	2	0	0	0	0	2	1	0	0	0	0	0	0	0	0	0	0	0	1	2	1	1	2	1	0	1	0	1	0	0	1	0	0	3	0	0	0	1	2	0	0
QLLVRISTPIDNPNSVSYSTISSLWIILLSSPCKRGYS	1	2	2	3	1	0	0	1	0	0	1	1	0	0	0	0	1	0	0	0	0	0	0	0	0	1	1	1	1	0	0	0	2	0	1	1	0	2	1	4	1	1	1	0	1	2	0	0	0
PLKKTQAQQSHsSSCsIREIGAIRGERETHLPKLVPRKLFGSLGEVWDGEGIPFRVsRWsIHVsCIsVLSGGSNFSHEKLFSRALIRCHIRFALAFQVsFAVHNCRLIGVLFILLsKKKSIERIFFVVFKHQLAAPPD	5	1	6	4	1	0	3	3	3	3	2	1	4	9	2	0	2	2	3	1	3	1	1	1	1	6	1	3	1	1	0	0	1	1	3	2	1	0	1	2	0	0	2	2	3	1	1	3	4
QRLQRGGDS	0	0	0	0	0	0	1	0	0	0	0	0	0	0	0	0	0	0	0	0	0	0	0	0	1	1	0	0	0	0	0	0	0	0	0	0	0	1	0	0	0	0	0	2	0	0	0	0	0
sNSSKWKGELRRNTVYSQIYSEQQsHsLFCsVYTYLFIATLSRVTGLLCGVDDVTFALSHYLVTNHVCGCGCYCFYFPFRRRLPLLsGSFDAGGDAVGTTAGFNSSSNEKsFVTGTFNLLGRFFHLEFAVIT	0	0	3	3	3	1	1	4	2	5	0	2	3	11	2	0	4	2	3	2	1	0	4	3	2	3	1	0	0	1	6	1	4	0	1	3	1	0	4	1	6	1	1	0	3	3	3	1	3
LLKGKGRKIKIGGARANKINSVERYCGHWsLWG	0	1	2	0	1	0	1	0	1	0	0	1	0	0	0	0	0	1	2	0	0	0	2	0	1	3	0	0	0	0	0	0	0	0	0	0	0	0	1	0	0	1	2	0	0	1	1	1	0
TRsTWKFFCFFFFssN	0	0	0	0	0	0	0	0	0	0	0	0	0	6	0	0	1	0	0	0	0	0	0	0	0	0	0	0	0	0	0	0	1	1	0	0	0	0	0	0	0	0	1	0	0	1	0	0	0
VSDHTRVLEEEAFLLEIYIYLHIYTLRGLLFSLLFVGVNTHATAHTPIAISTsFHQKIQGTSNSVKLLLLPVCKTsGSIVRIVELFLFYFLAHTHAPALVVHVIRLKKASsLFRAPsGPSGIRSLLTKWALGFITARFTWVSVRCGFssHLPESFWGGAEPSFYCFAPDVGRGSSLGRPCEILVNSWAYIHWCEGVISRWWGKEKKGKIKLCRKGKYAGSARVCDCVNss	5	1	9	8	2	3	4	4	5	3	4	2	9	10	4	0	5	3	3	4	5	4	2	4	8	4	2	3	1	3	2	5	1	4	2	4	1	3	3	4	3	4	7	1	1	1	3	3	7
RGFKITKKGSYLHTsHASQAVPVQVAGIFRRISNFIISFVALEKRGKSAKRRSGKCSRRHIKQLNKRsPWQRVVRKSSLNPRPTFRGQSVDLYSDssTGIYTNIVIHLLCKRRVEARsGVRILKYLRNKSDLVSQRRKKGRKDRSGTsHRQK	5	2	3	0	1	1	2	5	1	2	2	2	5	4	1	0	2	0	1	2	1	2	2	1	6	1	1	0	2	1	0	1	2	3	2	1	0	3	3	5	2	2	1	4	3	2	3	3	2
REERKRR	0	0	0	0	0	0	0	0	0	0	0	0	0	0	0	0	0	0	0	0	0	0	0	0	0	0	0	0	0	0	0	0	0	0	0	0	0	0	0	0	0	0	0	0	0	0	0	0	0
sQRLG	0	0	0	0	0	0	0	0	1	0	0	0	0	0	0	0	0	0	0	0	0	0	0	0	1	0	0	0	0	0	0	0	0	0	0	0	0	0	0	0	0	0	0	1	0	0	0	0	0
AVPCQRG	0	0	0	0	0	0	0	0	0	0	0	1	0	0	0	0	1	0	0	0	1	0	0	1	0	0	0	1	0	0	0	0	0	0	0	0	0	0	0	0	0	0	0	1	0	0	0	0	0
CLGCPLCQSSAVGEKKFIGIGESPsHNSGTSPLREHRFRQSVTERIEKYYPNEGPRGACVVLsLNYRPSG	2	1	0	1	0	0	0	0	4	0	3	1	0	1	1	0	1	3	2	0	0	0	1	2	1	4	2	1	2	1	1	1	0	0	2	1	2	0	2	0	2	1	0	1	1	2	1	2	0
QRIFIGLSKsVHSSIKQLRTVTsDKSTPKRTTYISSERsAsKFLTTSsQLLNICYTSPS	1	3	1	0	0	1	2	2	0	0	1	0	1	1	1	0	1	0	0	0	1	0	0	0	0	1	0	1	0	1	3	1	0	4	1	3	2	0	0	3	0	2	0	1	2	1	0	1	0
KQSPRDQTNEKKITVESF	1	0	0	0	0	0	0	0	0	0	0	1	0	0	1	0	0	0	0	0	0	0	0	0	0	0	0	1	0	0	0	1	1	0	1	0	1	0	0	0	0	0	0	2	0	0	1	0	0
QNTQILLsFQsPQNS	0	0	1	0	0	1	0	1	0	0	0	0	0	0	1	0	0	0	0	0	0	0	0	0	0	0	0	0	1	0	0	0	1	0	0	1	0	0	0	0	0	0	0	4	0	1	1	0	0
QLKESPHTSEGEE	0	0	0	0	0	1	0	0	0	0	0	0	0	0	0	0	0	0	0	0	0	0	0	0	1	0	0	1	0	0	1	0	0	0	0	0	1	0	0	1	0	0	0	1	0	0	0	0	1
CIQAKANTIREVKTKVIYKPYISDFINRRDRPREGAPQNITARTSASIRILKRTSNFIFLCIYNTLLVRTSVESFPLTTLSQAGIQLTSGSSSSELAKGQILTSVEDQVKREPYKKsIIE	3	0	11	3	1	1	0	2	2	0	2	2	2	4	0	0	1	1	1	1	1	4	2	0	1	1	1	0	3	1	0	3	4	4	0	2	1	0	3	7	2	2	0	3	3	2	3	0	0
GERSSRSEGTTAKRGNSARPHNIERV	0	0	1	0	0	0	0	0	0	0	0	0	1	0	0	0	0	0	0	2	0	0	0	0	3	0	1	0	0	0	1	1	0	0	0	0	0	0	2	2	0	0	0	0	0	0	2	1	0
RPCLQNNVAGYRACTFLV	0	0	0	0	0	1	1	0	0	1	0	0	1	1	0	0	2	0	0	1	0	1	0	0	0	1	0	1	0	0	0	0	1	0	0	0	0	0	0	0	1	0	0	1	0	1	1	0	0
GTQSGNSAGLQEGAHALsLLEsVHLLVATHTRKYIHKE	0	0	1	1	0	1	2	1	1	1	0	1	0	0	0	0	0	0	2	0	1	1	1	2	0	1	0	0	0	0	0	0	3	0	0	0	1	0	1	0	0	1	0	2	0	0	1	3	1
DHFLISRRCCLG	1	0	0	0	0	0	0	0	2	0	0	0	0	1	0	0	1	1	0	0	0	0	1	0	0	0	0	0	0	0	0	0	0	0	1	0	0	0	0	0	0	0	0	0	0	0	0	0	1
WKGIFRYLHGVTHWW	1	0	0	0	1	0	0	0	0	0	0	0	1	0	1	0	0	0	0	0	0	0	0	1	1	0	0	0	0	0	1	0	0	0	0	0	0	0	0	0	0	1	3	0	0	0	0	1	1
DIAsRWKISCGLGVARASD	2	0	0	0	0	0	1	0	0	0	1	0	0	0	0	0	1	0	1	0	1	1	0	0	2	0	0	0	0	0	0	0	0	0	0	0	0	0	2	0	0	0	1	0	0	0	0	0	0
VVRFFLF	0	0	0	0	0	0	0	0	1	0	1	0	1	3	0	0	0	0	0	0	0	0	0	0	0	0	0	0	0	0	0	0	0	0	0	0	0	0	0	0	0	0	0	0	0	0	0	0	0
FPTEEKTPLVVFVSLIGRNsL	1	0	0	0	0	0	1	1	1	2	0	0	1	0	2	0	0	0	0	0	0	0	0	0	0	1	1	0	1	0	1	0	1	0	0	1	0	0	0	0	0	0	0	0	0	0	1	0	0
LFFFLVHIKLRsRsVLVHVSHRR	1	0	0	1	0	0	1	0	2	0	0	0	4	2	1	0	0	0	0	0	0	0	0	0	0	0	0	0	0	0	0	0	0	0	0	0	0	0	0	1	0	0	0	0	0	0	0	0	3
VFVRCVRKsARRPTFPSSLQPRAYIPDVAELKLsTRILALRFGG	0	1	1	2	1	0	1	1	0	0	0	3	1	2	1	0	0	1	0	0	2	2	2	0	0	0	1	0	1	2	1	0	1	0	0	0	1	0	0	1	1	0	0	0	1	0	0	0	0
IDNLKGKKLSIQKGAsKKTsssNINKRsR	1	1	1	1	0	0	0	1	0	0	0	0	0	0	0	0	0	0	0	0	0	1	0	0	1	1	0	0	0	0	0	0	0	1	0	0	0	0	1	0	0	0	0	0	1	1	2	0	0
PLEKRAHTsQATIIIIVIVRITITSFLYLW	1	0	6	0	1	0	1	0	1	0	0	1	1	0	1	0	0	0	1	0	1	0	0	0	0	0	1	0	0	0	0	0	4	0	0	0	0	0	0	1	0	1	1	1	0	0	0	0	1
LPSGRRsIANKE	0	0	1	0	0	0	0	0	1	0	0	0	0	0	0	0	0	0	0	0	1	0	1	0	0	0	0	0	1	0	0	0	0	0	0	0	0	0	0	1	0	0	0	0	0	0	1	0	0
LLRAAWsHSGSVVSQAGRPYRRGAHTPRTTHTHTsHGRKNKVGEEFCAVRVEGKVVN	0	0	0	1	0	0	0	0	1	2	3	2	0	0	1	0	0	1	0	1	2	2	3	2	1	0	0	0	0	2	0	2	2	1	0	0	1	0	1	1	1	0	1	1	0	1	1	0	5
PGHS	0	0	0	0	0	0	0	0	0	0	0	0	0	0	0	0	0	0	0	0	0	0	0	0	0	1	0	0	1	0	0	0	0	0	0	0	0	0	1	0	0	0	0	0	0	0	0	1	0
sAAS	0	0	0	0	0	0	0	0	0	0	0	0	0	0	0	0	0	0	0	0	1	1	0	0	0	0	0	0	0	0	0	0	0	0	0	0	0	1	0	0	0	0	0	0	0	0	0	0	0
ASA	0	0	0	0	0	0	0	0	0	0	0	0	0	0	0	0	0	0	0	0	1	1	0	0	0	0	0	0	0	0	0	0	0	0	0	0	0	0	1	0	0	0	0	0	0	0	0	0	0
RLNKRKG	0	0	0	0	1	0	0	0	0	0	0	0	0	0	0	0	0	0	0	0	0	0	0	0	1	0	0	0	0	0	0	0	0	0	0	0	0	0	0	0	0	0	0	0	0	0	1	0	0
GCAS	0	0	0	0	0	0	0	0	0	0	0	0	0	0	0	0	1	0	1	0	0	0	1	0	0	0	0	0	0	0	0	0	0	0	0	0	0	0	1	0	0	0	0	0	0	0	0	0	0
YLFSFILY	0	1	0	0	0	0	0	1	1	0	0	0	0	2	0	0	0	0	0	0	0	0	0	0	0	0	0	0	0	0	0	0	0	0	1	0	0	0	0	0	1	1	0	0	0	0	0	0	0
ITKCFSFFFLF	0	1	0	1	0	0	0	0	0	0	0	0	0	2	3	0	1	0	0	0	0	0	0	0	0	0	0	0	0	0	0	1	0	0	1	0	0	0	0	0	0	0	0	0	0	0	0	0	0
HFLC	0	0	0	0	1	0	0	0	0	0	0	0	0	1	0	0	1	0	0	0	0	0	0	0	0	0	0	0	0	0	0	0	0	0	0	0	0	0	0	0	0	0	0	0	0	0	0	0	1
SVRPCCIPsGNKGGSFFSFLSSLACEGTAGKSYLHLEDssG	1	0	0	2	0	0	1	0	1	0	0	0	1	2	1	0	3	0	1	0	1	0	1	1	3	1	0	0	1	1	1	0	0	0	3	0	0	0	2	1	0	1	0	0	0	0	1	1	0
VAYsPSRKHLQPCssEQHDTYASDRLLVAASLRLGCEPLREIQ	0	0	1	3	0	1	0	1	1	2	0	0	0	0	0	0	1	1	3	1	0	0	1	0	0	0	1	0	2	0	0	0	0	1	1	0	1	0	0	1	1	1	0	0	3	0	0	0	2
RSIVVALSFSSFVLLSRQsVAVKssKsSWDNLKLSTSTLLPPSPYKVLLTSHGRRGVTIRECNKRLYCIYIGVVECGIACsRLC	4	1	0	2	5	2	1	1	0	3	1	0	5	2	0	0	3	2	0	2	0	1	1	2	0	1	0	2	1	0	0	2	2	0	4	1	2	0	2	1	2	1	1	0	1	1	1	0	1
PPGEG	0	0	0	0	0	0	0	0	0	0	0	0	0	0	0	0	0	0	0	0	0	0	1	0	0	1	0	0	2	0	0	0	0	0	0	0	0	0	0	0	0	0	0	0	0	0	0	0	0
SGGKEEIFCDVRLCVIGFPSGLKLSREGDISLSRKTKKNLsKLsEKIRGRPVDHNAVLSAAA	2	0	2	0	1	0	3	0	3	1	1	0	2	2	0	0	2	0	1	1	1	1	1	0	3	2	0	0	0	2	0	0	1	0	4	0	0	1	1	0	0	0	0	0	0	1	1	0	1
QHTESERLTPTDCI	0	0	1	0	0	0	0	1	0	0	0	0	0	0	0	0	1	0	0	0	0	0	0	0	0	0	0	0	1	0	1	0	1	1	0	0	0	0	1	0	0	0	0	0	1	0	0	0	1
CSSCSAVPQYsLVFQFVLCLCGRLTTSLRVVVVVVALEFIALTHIRSVVGSFSLLLLFCCSRHLRCLEQPYTGsNV	1	1	0	4	1	0	1	5	2	5	1	3	3	3	2	0	6	1	0	0	1	2	1	1	1	0	0	0	2	0	1	1	0	2	3	1	1	2	1	0	1	1	0	2	1	0	1	2	0
GKTANICILLLSssFRVAARKILsAKs	1	0	2	1	0	1	0	1	1	1	0	0	0	0	1	0	1	0	2	2	0	0	0	0	1	0	0	0	0	0	0	1	0	0	0	0	1	0	0	0	0	0	0	0	0	0	1	0	0
QGVPRIQINIQNTLWDSLLFFVLF	0	0	3	0	0	1	3	0	0	0	0	0	2	1	2	0	0	0	0	0	0	0	0	0	1	0	0	1	0	0	0	0	1	0	1	0	0	0	0	0	0	0	1	1	2	0	2	0	0
ITFVVRQLFIsIRLSVRVIEQFKSVDRSEGssNCNKGLYNGAKGHFYSCKPLNTTHSVLSVSVRVCVCVPNLLLTKLSFKTRKDWTSSsFHFVCIARsP	2	1	2	3	1	1	2	2	0	1	5	2	4	2	5	0	4	1	1	0	1	0	2	1	0	1	2	0	1	0	1	1	2	2	2	1	0	1	5	1	0	2	1	1	1	3	2	1	2
VRQILRTVNPQYPGDRWLLQSTHDRFVRGsELGsHQCRTINsLQTSV	0	1	1	2	0	2	0	0	1	0	1	1	2	1	0	0	1	0	0	0	0	0	1	0	1	1	0	1	1	0	1	0	2	1	0	0	1	0	1	0	1	0	1	2	3	1	1	1	1
LEAKSL	0	0	0	0	0	0	0	2	0	0	0	0	0	0	0	0	0	0	0	0	1	0	0	0	0	0	0	0	0	0	0	0	0	0	0	0	0	0	1	0	0	0	0	0	0	0	0	0	0
QFW	0	0	0	0	0	0	0	0	0	0	0	0	0	1	0	0	0	0	0	0	0	0	0	0	0	0	0	0	0	0	0	0	0	0	0	0	0	0	0	0	0	0	1	1	0	0	0	0	0
L	0	0	0	0	0	0	0	0	1	0	0	0	0	0	0	0	0	0	0	0	0	0	0	0	0	0	0	0	0	0	0	0	0	0	0	0	0	0	0	0	0	0	0	0	0	0	0	0	0
YFFPSYFR	0	0	0	0	0	0	0	0	0	0	0	0	0	1	2	0	0	0	0	0	0	0	0	0	0	0	0	1	0	0	0	0	0	0	0	1	0	0	0	0	2	0	0	0	0	0	0	0	0
RRK	0	0	0	0	0	0	0	0	0	0	0	0	0	0	0	0	0	0	0	0	0	0	0	0	0	0	0	0	0	0	0	0	0	0	0	0	0	0	0	0	0	0	0	0	0	0	0	0	0
IsSSSTNQDRL	0	0	1	0	0	0	0	0	1	0	0	0	0	0	0	0	0	0	0	0	0	0	0	0	0	0	0	0	0	0	1	0	0	0	0	0	1	0	0	2	0	0	0	0	1	0	1	0	0
NLCGGRYsD	0	0	0	0	0	0	1	0	0	0	0	0	0	0	0	0	1	0	0	0	0	0	0	1	1	0	0	0	0	0	0	0	0	0	0	0	0	0	0	0	0	1	0	0	0	0	1	0	0
SPAVLLNsKPFPsNG	0	0	0	0	1	0	1	0	0	0	1	0	0	0	1	0	0	0	0	0	1	0	1	0	0	0	1	0	1	1	0	0	0	0	0	1	0	0	0	0	0	0	0	0	0	0	2	0	0
AHL	0	0	0	0	1	0	0	0	0	0	0	0	0	0	0	0	0	0	0	0	1	0	0	0	0	0	0	0	0	0	0	0	0	0	0	0	0	0	0	0	0	0	0	0	0	0	0	1	0
ILFLFPFSKEGEK	1	0	0	0	0	0	0	1	1	0	0	0	0	3	0	0	0	0	0	0	0	0	0	0	1	0	1	0	0	0	0	0	0	0	0	0	1	0	0	0	0	0	0	0	0	0	0	0	0
VTESITAGGSESEYL	0	1	0	0	0	0	0	1	0	1	0	0	0	0	0	0	0	0	1	0	0	0	1	0	1	0	0	0	0	0	1	0	1	0	0	0	1	1	1	0	1	0	0	0	0	0	0	0	0
VSKAFPKKTTHTHTTTTED	0	0	0	0	0	0	0	0	0	1	0	0	0	0	1	0	0	0	0	0	0	1	0	0	0	0	1	0	0	0	2	2	3	0	0	0	0	1	0	0	0	0	0	0	0	0	0	0	2
VQ	0	0	0	0	0	0	0	0	0	1	0	0	0	0	0	0	0	0	0	0	0	0	0	0	0	0	0	0	0	0	0	0	0	0	0	0	0	0	0	0	0	0	0	1	0	0	0	0	0
LSAsTTPIASIAKKKKRSASLIAGALLHGFEssAAGSsGRHNHQQKKRWRNSVPPLFIYFIININIYLSLsRKKEKKEHYWHYCFRRFFsRGFETCSYTFGVEDCRHTQTQAP	1	3	4	2	1	0	1	3	0	0	1	1	0	5	3	0	0	3	1	3	4	1	2	1	2	1	1	0	2	1	0	0	4	2	1	3	1	1	1	1	4	1	2	3	1	3	1	4	2
ERKSVQHWTPITSYGGNFVRRFYKLCCLSSRFYCPRsTPFVGQHRRDTANFPGQHALPQRTSAAEECYIKTNIEAYREKRGTPKGKEQQAGENTSsL	0	1	2	1	0	0	0	0	3	0	0	0	3	2	3	0	2	2	1	2	2	1	0	3	1	3	1	0	0	5	1	3	4	0	2	1	2	0	1	0	3	2	1	3	3	2	2	1	2
ALFsSSASRHGARGWAAVTEDNQWEVRQSVVPLTLPPAGNYGRKSKRGEKKKGKKHVANSPL	0	0	0	1	0	0	0	1	2	0	0	2	3	1	0	0	0	0	1	2	2	2	0	0	2	4	2	1	1	0	0	0	1	1	1	0	2	1	2	0	0	1	2	1	1	2	1	0	2
LLGGTEGRVRCRRLRFPSDPRCKGDQRTFIQRWGQKPKGVHCTVSGSCSKGSHLDTRWALVVEISTAEKLRSFHSFLKRTRTFPVSSFSVAGsDSLICFSFIsGCIYIRFDFIPLVRGGFLCCIAAFIPTNsVLRGRHSEHNDNLFLFYYPLSSYHTKQRATNWALCGTPLRVsSVKYKFLTSFIYSLFICLLFYKQsHPVVQLGLSWERGLLLSCIHSNCVGSTRTCAEG	4	2	6	5	1	1	5	5	8	2	3	4	5	14	4	0	9	4	3	0	2	3	2	3	5	8	2	4	2	1	4	1	6	3	6	3	3	7	1	3	5	2	4	2	4	2	3	2	6
KKA	0	0	0	0	0	0	0	0	0	0	0	0	0	0	0	0	0	0	0	1	0	0	0	0	0	0	0	0	0	0	0	0	0	0	0	0	0	0	0	0	0	0	0	0	0	0	0	0	0
VLLEAGCAAF	0	0	0	0	0	0	1	1	0	1	0	0	0	1	0	0	0	1	3	0	0	0	0	1	0	0	0	0	0	0	0	0	0	0	0	0	0	0	0	0	0	0	0	0	0	0	0	0	0
GRFSWERVsTSLINNFSVCILERssK	2	0	0	1	0	0	0	0	1	1	1	0	0	2	0	0	0	1	0	0	0	0	0	0	1	0	0	0	0	0	1	0	0	0	1	1	0	1	0	0	0	0	1	0	0	0	2	0	0
FCTFSFPFPFLSFFPFSsLAVLTRGWQTAE	0	0	0	1	1	0	1	0	0	1	0	0	0	5	3	0	1	0	1	0	1	0	0	0	0	1	2	1	0	0	1	0	2	0	2	0	0	0	1	0	0	0	1	0	1	0	0	0	0
VISFACASGLLSQWCICWRGSFFLLSSS	1	1	0	1	0	0	0	1	2	1	0	0	0	3	0	0	1	2	1	0	0	1	0	1	0	1	0	0	0	0	0	0	0	0	0	2	1	1	2	1	0	0	2	0	1	0	0	0	0
Ls	0	0	0	1	0	0	0	0	0	0	0	0	0	0	0	0	0	0	0	0	0	0	0	0	0	0	0	0	0	0	0	0	0	0	0	0	0	0	0	0	0	0	0	0	0	0	0	0	0
IASsEESFAVLFILsLVVLLLsLCFPSRFsAIATRLFFTHCAVQGI	3	0	1	3	1	0	1	0	3	2	0	0	2	4	2	0	2	0	2	2	1	0	0	0	0	1	0	0	1	0	0	0	1	1	1	0	1	0	1	0	0	0	0	0	1	0	0	0	1
s	0	0	0	0	0	0	0	0	0	0	0	0	0	0	0	0	0	0	0	0	0	0	0	0	0	0	0	0	0	0	0	0	0	0	0	0	0	0	0	0	0	0	0	0	0	0	0	0	0
sVPSLRWYHWNKsPLKGL	0	0	0	0	0	2	0	0	1	0	0	1	0	0	0	0	0	0	0	0	0	0	1	0	0	0	1	0	1	0	0	0	0	0	0	0	0	1	0	0	0	1	2	0	0	1	0	1	0
YSGSGFsV	0	0	0	0	0	0	0	0	0	0	0	0	1	0	1	0	0	0	0	0	0	0	1	1	0	0	0	0	0	0	0	0	0	0	1	0	0	0	1	0	1	0	0	0	0	0	0	0	0
RSRASAVRAAITRGLRGGSGKKTKNKKGRVLAGNWHCAFFQIYFQFsQEAHIETCCWNCYWFIIIIS	7	0	0	0	0	0	1	0	1	0	0	1	1	3	2	0	0	4	2	0	3	2	0	1	3	2	0	0	0	0	1	0	1	1	0	0	0	0	3	1	1	1	3	2	1	2	1	2	0
KLFVCKFKsKGGRIKRSKGILKCLV	1	0	1	1	0	0	0	0	2	0	0	1	1	2	0	0	1	1	0	0	0	0	0	0	2	1	0	0	0	0	0	0	0	0	1	0	0	0	0	0	0	0	0	0	0	0	0	0	0
PER	0	0	0	0	0	0	0	0	0	0	0	0	0	0	0	0	0	0	0	0	0	0	0	0	0	0	0	0	0	1	0	0	0	0	0	0	0	0	0	0	0	0	0	0	0	0	0	0	0
KTFsKQLTRHCR	0	0	0	0	0	0	0	0	1	0	0	0	0	0	1	0	1	0	0	0	0	0	0	0	0	0	0	0	0	0	1	0	0	1	0	0	0	0	0	0	0	0	0	0	1	0	0	0	1
SEPYREYKT	0	0	0	0	0	0	0	0	0	0	0	0	0	0	0	0	0	0	0	0	0	0	0	0	0	0	0	0	0	1	0	0	1	0	0	0	1	0	0	0	1	1	0	0	0	0	0	0	0
RLVG	0	0	0	0	1	0	0	0	0	0	0	1	0	0	0	0	0	0	0	0	0	0	0	0	0	1	0	0	0	0	0	0	0	0	0	0	0	0	0	0	0	0	0	0	0	0	0	0	0
sVVPKKEYIYLsIANRTYTSKQAQFPPHTRQNHIYGASYPSIFFs	2	0	2	0	0	0	0	1	0	0	0	1	1	2	1	0	0	0	0	0	2	1	1	0	0	0	0	1	1	2	0	1	2	0	1	0	0	1	1	0	2	3	0	1	2	1	1	1	1
KVVD	0	0	0	0	0	0	0	0	0	1	0	0	1	0	0	0	0	0	0	0	0	0	0	0	0	0	0	0	0	0	0	0	0	0	0	0	0	0	0	0	0	0	0	0	0	0	0	0	0
RELSTGsVY	0	0	0	0	0	0	0	1	0	0	0	1	0	0	0	0	0	0	0	0	0	0	0	1	0	0	0	0	0	0	0	0	0	1	0	0	0	0	1	0	1	0	0	0	0	0	0	0	0
WLHSYKQRKYF	0	0	0	0	0	0	0	1	0	0	0	0	0	0	1	0	0	0	0	0	0	0	0	0	0	0	0	0	0	0	0	0	0	0	0	0	1	0	0	0	1	1	1	1	0	0	0	0	1
HGCVNYGGKPLAHRVYVPKYCVPHRRITSAAPVRTQARRRQEKRNSKRFETRK	0	0	1	1	0	0	0	0	0	2	1	1	1	1	0	0	0	2	0	0	3	1	1	1	1	0	1	1	0	2	0	0	1	2	0	0	0	1	1	0	0	3	0	2	0	2	0	0	3
VSFVLCIHNICICPLRAYKsLSCCCGPFLLFFLLLEHSLCKYIsLRQAQKSKAEGVWERTVDTTSGFYYCNSVFSHHSFSHRDTQSHSCGsIHGFVRTHSLSRCSsFNRTGLHRKRGGEGEFLVVDKERFTEQPA	2	1	2	5	3	1	1	2	1	3	1	2	2	3	8	0	5	5	2	1	1	0	1	0	5	3	0	0	3	0	2	1	3	1	3	1	3	1	2	4	3	1	1	2	2	2	1	3	6
VGQDYLGLLSEGLLKEVRKVRLCLLLLFLsVFHLIFLLFPHsVHIsVFLL	1	0	1	5	5	1	1	3	1	2	1	3	0	3	2	0	1	0	0	0	0	0	3	0	0	0	1	0	0	0	0	0	0	0	0	0	1	0	0	0	0	1	0	1	0	0	0	0	3
LHSPFLTPHSAWRSYFQPsGIPLVEKPPAW	0	0	1	1	0	0	1	0	1	0	0	0	1	1	1	0	0	0	0	2	0	0	0	0	0	1	1	4	0	1	0	0	0	1	1	1	0	0	0	1	0	1	2	0	1	0	0	1	1
DIFCGALTKAGsQELSPFSGDAQLLSHCSSLGNGR	0	1	0	0	0	0	1	3	1	0	0	0	0	0	2	0	1	1	1	0	1	1	1	2	2	0	0	0	0	1	0	1	0	0	0	2	1	0	1	1	0	0	0	1	1	0	1	0	1
ALHRL	0	0	0	0	0	0	0	2	0	0	0	0	0	0	0	0	0	0	0	1	0	0	0	0	0	0	0	0	0	0	0	0	0	0	0	0	0	0	0	0	0	0	0	0	0	0	0	1	0
GSsK	0	0	0	0	0	0	0	0	0	0	0	0	0	0	0	0	0	0	0	0	0	0	1	0	0	0	0	0	0	0	0	0	0	0	0	0	0	0	0	1	0	0	0	0	0	0	0	0	0
LYWQGsFSLTGYAASAYFPFI	1	0	0	0	0	1	0	1	0	0	0	0	0	2	1	0	0	0	1	0	0	2	2	0	0	0	1	0	0	0	1	0	0	0	0	0	0	1	0	1	2	1	1	0	1	0	0	0	0
QSSsSKVLKHSDTWGTYPLLT	0	0	0	0	0	0	1	1	1	0	0	1	0	0	0	0	0	0	0	0	0	0	0	1	0	0	0	0	1	0	1	1	0	1	0	0	1	1	1	1	1	0	1	0	1	0	0	1	0
FKRHSFVVHE	0	0	0	0	0	0	0	0	0	1	0	0	1	1	1	0	0	0	0	0	0	0	0	0	0	0	0	0	0	0	0	0	0	0	0	0	0	0	0	1	0	0	0	0	0	0	0	1	1
LRCAsGKYSP	0	0	0	0	0	0	0	1	0	0	0	0	0	0	0	0	0	1	0	0	1	0	0	0	0	1	0	0	0	1	0	0	0	0	0	0	0	0	0	1	0	1	0	0	0	0	0	0	0
CLLPLGLSHGVVV	0	0	0	2	1	0	0	1	0	1	0	1	1	0	0	0	0	1	0	0	0	0	1	1	0	0	0	0	1	0	0	0	0	0	0	1	0	0	0	0	0	0	0	0	0	0	0	0	1
AFPLVG	0	0	0	0	0	0	1	0	0	0	0	0	1	1	0	0	0	0	0	0	0	1	0	1	0	0	0	0	1	0	0	0	0	0	0	0	0	0	0	0	0	0	0	0	0	0	0	0	0
ECNLsHFsRYIVP	1	0	0	0	0	0	0	0	1	1	0	0	0	0	1	0	1	0	0	0	0	0	0	0	0	0	0	0	0	1	0	0	0	0	0	0	0	0	0	0	0	1	0	0	0	0	1	1	0
LIsSSLLAAITCFAFTPSHLLC	2	0	0	0	2	0	1	0	2	0	0	0	0	1	1	0	1	1	0	1	0	2	0	0	0	0	0	0	1	0	0	1	0	1	2	0	1	0	0	0	0	0	0	0	0	0	0	1	0
SHHVVDNNLVVNYPSGISQHILFIYFLSsSLFTCFSLSARCNQQPASFPPsISEQFHLRRRLIK	3	0	2	1	1	1	0	4	0	2	0	2	0	5	1	0	2	0	1	1	0	0	1	0	0	0	2	1	1	0	0	0	0	1	2	2	0	2	3	0	0	2	0	4	0	3	1	2	2
LFAAFsIsIERC	1	0	1	0	1	0	0	0	0	0	0	0	0	1	1	0	1	0	0	1	1	0	0	0	0	0	0	0	0	0	0	0	0	0	0	0	0	0	0	0	0	0	0	0	0	0	0	0	0
WKSATDQRTASLNIFLPFLHsLAISVsISGKKKQNQPNPVVISHKLHsKKSIFSRKR	2	1	2	0	1	3	0	0	1	1	1	1	0	2	1	0	0	0	1	0	1	1	1	0	0	0	2	1	0	0	0	1	0	1	3	1	0	0	2	1	0	0	1	3	0	2	1	0	3
AWKVE	0	0	0	0	0	0	0	0	0	1	0	0	0	0	0	0	0	0	0	1	0	0	0	0	0	0	0	0	0	0	0	0	0	0	0	0	0	0	0	0	0	0	1	0	0	0	0	0	0
LRAAPITCs	0	1	0	0	0	0	0	0	1	0	0	0	0	0	0	0	1	0	1	0	0	1	0	0	0	0	0	1	0	0	1	0	0	0	0	0	0	0	0	0	0	0	0	0	0	0	0	0	0
SPIRL	1	0	0	0	0	0	0	0	1	0	0	0	0	0	0	0	0	0	0	0	0	0	0	0	0	0	0	0	1	0	0	0	0	0	1	0	0	0	0	0	0	0	0	0	0	0	0	0	0
PLFFFLNCLLCSFLRKKEGWKLRR	0	0	0	2	0	1	0	1	2	0	0	0	0	3	1	0	2	0	0	0	0	0	1	0	0	0	0	0	0	1	0	0	0	0	0	0	0	0	0	1	0	0	1	0	0	1	0	0	0
CFWCRV	0	0	0	0	0	0	0	0	0	0	1	0	0	1	0	0	1	1	0	0	0	0	0	0	0	0	0	0	0	0	0	0	0	0	0	0	0	0	0	0	0	0	1	0	0	0	0	0	0
EKGKIRRKIGDED	1	0	1	0	0	0	0	0	0	0	0	0	0	0	0	0	0	0	0	0	0	0	0	0	2	0	0	0	0	0	0	0	0	0	0	0	0	0	0	0	0	0	0	0	0	0	0	0	0
G	0	0	0	0	0	0	0	0	0	0	0	0	0	0	0	0	0	0	0	0	0	0	1	0	0	0	0	0	0	0	0	0	0	0	0	0	0	0	0	0	0	0	0	0	0	0	0	0	0
PFFVYPKYLPSH	0	0	0	0	1	0	0	0	0	0	1	0	0	1	1	0	0	0	0	0	0	0	0	0	0	0	1	2	0	0	0	0	0	0	1	0	0	0	0	0	1	1	0	0	0	0	0	1	0
AEQLLSLLTFVPVRTTEEDHVR	0	0	0	0	0	1	0	2	1	0	0	1	2	0	1	0	0	0	0	0	0	1	0	0	0	0	0	1	0	0	1	0	2	0	0	0	0	1	0	0	0	0	0	0	1	0	0	0	1
PDNKGGRSSFLHFRTHAKEGASGGEAVSKGAAVPATFYRsVGLKDRKGGGVPLLRASVV	0	0	0	1	1	0	0	1	1	5	1	0	0	2	1	0	0	0	1	2	1	3	2	2	3	3	2	0	0	1	1	0	0	1	1	0	0	0	2	2	1	0	0	0	0	0	1	0	2
VSRRDNCGVTSPLHLLLVFCVVELCVPHHAASTSPHTGRREEGSQsSERISRSKCTAAR	0	1	0	1	1	1	2	0	0	3	0	1	2	1	0	0	2	2	0	0	1	3	1	0	1	1	1	2	0	0	0	0	3	1	3	0	2	1	1	1	0	0	0	0	1	0	1	0	4
RNsYWGVTSKGVSVFSLGCLSAHR	0	0	0	0	1	0	0	0	1	1	1	0	1	1	0	0	0	1	0	0	1	0	0	0	1	2	0	0	0	0	0	0	1	0	0	0	2	1	1	0	0	1	1	0	0	1	0	0	1
ETQVKARQGTD	0	0	0	0	0	0	0	0	0	0	0	1	0	0	0	0	0	0	0	1	0	0	0	0	1	0	0	0	0	0	0	0	2	0	0	0	0	0	0	0	0	0	0	2	0	0	0	0	0
PLRFSLRIQTCQSRGK	0	0	1	0	0	1	0	1	0	0	0	0	0	1	0	0	0	1	0	0	0	0	0	0	1	0	1	0	0	0	0	0	0	1	1	1	0	0	0	0	0	0	0	2	0	0	0	0	0
PHFVWSNYFHILFEGQHTVLNQLHsTVFIPsKCQIKRVE	1	0	2	0	0	0	0	2	1	3	0	0	1	3	1	0	1	0	0	0	0	0	0	0	1	0	1	1	0	0	0	0	1	1	0	0	0	1	0	0	1	0	1	1	2	1	1	2	2
ASsLssKV	0	0	0	0	1	0	0	0	0	0	0	1	0	0	0	0	0	0	1	0	0	0	0	0	0	0	0	0	0	0	0	0	0	0	1	0	0	0	0	0	0	0	0	0	0	0	0	0	0
ELHLSASPLsHW	0	0	0	0	0	1	1	1	0	0	0	0	0	0	0	0	0	0	0	0	0	1	0	0	0	0	0	0	0	1	0	0	0	0	1	0	1	0	0	0	0	0	1	0	0	0	0	1	1
CRVREs	0	0	0	0	0	0	0	0	0	0	0	0	1	0	0	0	0	1	0	0	0	0	0	0	0	0	0	0	0	0	0	0	0	0	0	0	0	0	0	0	0	0	0	0	0	0	0	0	0
LPRKKIG	0	0	1	0	0	0	0	0	1	0	0	0	0	0	0	0	0	0	0	0	0	0	0	1	0	0	0	0	1	0	0	0	0	0	0	0	0	0	0	0	0	0	0	0	0	0	0	0	0
sTDREFLPPNVWRISsTVIRALPQ	1	1	0	0	0	1	1	0	0	1	0	0	1	1	0	0	0	0	0	0	0	1	0	0	0	0	2	0	0	1	0	1	1	0	1	0	0	0	0	0	0	0	1	1	0	0	1	0	0
K	0	0	0	0	0	0	0	0	0	0	0	0	0	0	0	0	0	0	0	0	0	0	0	0	0	0	0	0	0	0	0	0	0	0	0	0	0	0	0	0	0	0	0	0	0	0	0	0	0
QVE	0	0	0	0	0	0	0	0	0	0	0	0	1	0	0	0	0	0	0	0	0	0	0	0	0	0	0	0	0	0	0	0	0	0	0	0	0	0	0	0	0	0	0	0	1	0	0	0	0
SDCPITPLPTsALNH	0	0	1	0	0	2	0	0	0	0	0	0	0	0	0	0	1	0	1	0	0	0	0	0	0	0	1	0	2	0	0	1	1	0	0	0	0	0	1	0	0	0	0	0	0	0	1	1	0
NPSTIEILPLLPLLLLPHTRKQIYITSIHTHTHT	1	2	2	0	0	4	1	2	0	0	0	0	0	0	0	0	0	0	0	0	0	0	0	0	0	0	2	0	1	1	0	2	4	0	0	0	1	0	0	1	1	0	0	0	1	0	1	1	3
GFVE	0	0	0	0	0	0	0	0	0	1	0	0	0	1	0	0	0	0	0	0	0	0	0	1	0	0	0	0	0	0	0	0	0	0	0	0	0	0	0	0	0	0	0	0	0	0	0	0	0
RFK	0	0	0	0	0	0	0	0	0	0	0	0	0	1	0	0	0	0	0	0	0	0	0	0	0	0	0	0	0	0	0	0	0	0	0	0	0	0	0	0	0	0	0	0	0	0	0	0	0
C	0	0	0	0	0	0	0	0	0	0	0	0	0	0	0	0	0	1	0	0	0	0	0	0	0	0	0	0	0	0	0	0	0	0	0	0	0	0	0	0	0	0	0	0	0	0	0	0	0
S	0	0	0	0	0	0	0	0	0	0	0	0	0	0	0	0	0	0	0	0	0	0	0	0	0	0	0	0	0	0	0	0	0	0	0	0	0	1	0	0	0	0	0	0	0	0	0	0	0
TYLTDHTNWWVLDLDAA	0	0	0	1	0	0	1	0	1	0	0	0	1	0	0	0	0	0	1	0	1	0	0	0	0	0	0	0	0	0	0	1	1	1	0	0	0	0	0	0	0	1	2	0	0	1	0	1	0
CNsV	0	0	0	0	0	0	0	0	0	0	0	0	1	0	0	0	0	1	0	0	0	0	0	0	0	0	0	0	0	0	0	0	0	0	0	0	0	0	0	0	0	0	0	0	0	1	0	0	0
TGLFSLLLP	0	0	0	0	2	0	1	1	0	0	0	0	0	1	0	0	0	0	0	0	0	0	1	0	0	0	0	1	0	0	1	0	0	0	0	0	1	0	0	0	0	0	0	0	0	0	0	0	0
GTGSPRACDGGVVS	0	0	0	0	0	0	0	0	0	0	1	1	0	0	0	0	1	0	1	0	0	0	1	0	1	2	0	0	0	1	0	1	0	0	0	1	0	0	1	0	0	0	0	0	0	0	0	0	0
V	0	0	0	0	0	0	0	0	0	1	0	0	0	0	0	0	0	0	0	0	0	0	0	0	0	0	0	0	0	0	0	0	0	0	0	0	0	0	0	0	0	0	0	0	0	0	0	0	0
ELEV	0	0	0	0	0	0	0	0	1	1	0	0	0	0	0	0	0	0	0	0	0	0	0	0	0	0	0	0	0	0	0	0	0	0	0	0	0	0	0	0	0	0	0	0	0	0	0	0	0
DNADKIQKNLHPLSPGRRPSRKRSRRG	0	0	1	2	0	0	0	0	0	0	0	0	0	0	0	0	0	0	0	0	0	1	0	0	2	0	0	1	2	0	0	0	0	0	1	1	0	1	0	0	0	0	0	1	0	1	1	0	1
GYLGFCQ	0	0	0	0	1	0	0	0	0	0	0	0	0	1	0	0	1	0	0	0	0	0	1	0	0	1	0	0	0	0	0	0	0	0	0	0	0	0	0	0	1	0	0	1	0	0	0	0	0
VISGFVR	0	1	0	0	0	0	0	0	0	1	0	0	1	1	0	0	0	0	0	0	0	0	1	0	0	0	0	0	0	0	0	0	0	0	0	0	0	1	0	0	0	0	0	0	0	0	0	0	0
LFLTLSRVLs	0	0	0	0	1	0	1	1	1	1	0	0	0	1	0	0	0	0	0	0	0	0	0	0	0	0	0	0	0	0	0	0	0	1	1	0	0	0	0	0	0	0	0	0	0	0	0	0	0
LL	0	0	0	0	0	1	1	0	0	0	0	0	0	0	0	0	0	0	0	0	0	0	0	0	0	0	0	0	0	0	0	0	0	0	0	0	0	0	0	0	0	0	0	0	0	0	0	0	0
EKss	0	0	0	0	0	0	0	0	0	0	0	0	0	0	0	0	0	0	0	0	0	0	0	0	0	0	0	0	0	0	0	0	0	0	0	0	0	0	0	0	0	0	0	0	0	0	0	0	0
CSIPLLSLAsSLTVTFPCLLACGSAYRRSHSISPYH	1	0	1	4	0	0	0	1	1	0	1	0	0	0	1	0	2	1	0	1	0	2	0	1	0	0	0	2	0	1	1	1	0	0	1	0	1	1	1	3	0	2	0	0	0	0	0	1	1
LRCCFDL	0	0	0	0	1	0	0	1	0	0	0	0	0	1	0	0	1	1	0	0	0	0	0	0	0	0	0	0	0	0	0	0	0	0	0	0	0	0	0	0	0	0	0	0	0	0	0	0	0
LHRQLFVYWYKLNSLYVPVFLWQR	0	0	0	0	2	0	2	1	0	1	0	1	1	2	0	0	0	0	0	0	0	0	0	0	0	0	0	0	1	0	0	0	0	0	0	0	0	0	1	0	0	3	2	2	0	0	1	0	1
LIVTISNCKFSQQSASGILILHRNRV	2	2	0	0	1	1	0	1	0	0	1	0	1	1	0	0	1	0	1	0	0	0	0	0	1	0	0	0	0	0	0	1	0	0	0	0	1	0	2	1	0	0	0	1	1	1	1	1	0
REGETQVELLAsICVQS	1	0	0	0	0	0	0	1	1	0	1	0	1	0	0	0	1	0	0	0	0	1	0	1	0	0	0	0	0	0	1	0	0	0	0	0	1	0	0	0	0	0	0	2	0	0	0	0	0
YTGFVsHLIPPsNKKKsAKTKRGTYIDQsRPLGERGKLLLLLYYLLLIGGs	0	2	1	3	0	0	4	1	2	1	0	0	0	1	0	0	0	0	0	0	1	0	3	2	0	1	0	3	0	0	0	0	0	3	0	0	0	0	0	0	3	1	0	0	1	0	1	1	0
VRKEPRYNCRSRVPFSPQGsKRREDISQ	0	0	1	0	0	0	0	0	0	1	1	0	0	1	0	0	0	1	0	0	0	0	0	0	1	0	1	0	2	0	0	0	0	0	1	0	1	0	1	0	1	0	0	1	1	0	1	0	0
TLLLVLNsFVRNSRAQISYVSLGSLDNITFGVFVLCFLLVNLLLLFLIQHIWPVAPPDC	1	2	1	3	1	2	2	5	1	2	2	3	0	3	2	0	0	2	1	0	0	1	1	0	0	1	1	0	0	2	1	1	0	0	0	1	2	0	1	0	0	1	1	2	0	2	2	0	1
SSLPPVFFWPLFPSFPsAAYTNNVVYRSYTRVKQEKKGHINSsEAGGVCHSRKGKVPVFSREYTPVIKVPILYL	0	2	1	2	1	0	1	0	0	3	0	3	3	5	0	0	0	1	1	0	1	1	3	0	1	0	2	3	2	1	0	0	2	1	1	3	0	0	1	2	5	0	1	0	1	1	2	0	2
TTFLSSIISHFQGQSSPSSLLLsC	0	1	1	1	1	0	0	1	1	0	0	0	0	1	1	0	0	1	0	0	0	0	0	0	0	1	1	0	0	0	1	1	0	0	2	2	1	0	2	0	0	0	0	2	0	0	0	1	0
CP	0	0	0	0	0	0	0	0	0	0	0	0	0	0	0	0	0	1	0	0	0	0	0	0	0	0	0	1	0	0	0	0	0	0	0	0	0	0	0	0	0	0	0	0	0	0	0	0	0
ETVFF	0	0	0	0	0	0	0	0	0	0	1	0	0	2	0	0	0	0	0	0	0	0	0	0	0	0	0	0	0	0	1	0	0	0	0	0	0	0	0	0	0	0	0	0	0	0	0	0	0
AASFPHT	0	0	0	0	0	0	0	0	0	0	0	0	0	1	0	0	0	0	2	0	0	0	0	0	0	0	0	1	0	0	0	1	0	0	1	0	0	0	0	0	0	0	0	0	0	0	0	0	1
QEVLGST	0	0	0	0	0	0	0	0	1	1	0	0	0	0	0	0	0	0	0	0	0	0	0	0	0	1	0	0	0	0	0	1	0	0	1	0	0	0	0	0	0	0	0	0	1	0	0	0	0
VQ	0	0	0	0	0	0	0	0	0	1	0	0	0	0	0	0	0	0	0	0	0	0	0	0	0	0	0	0	0	0	0	0	0	0	0	0	0	0	0	0	0	0	0	1	0	0	0	0	0
FLY	0	0	0	1	0	0	0	0	0	0	0	0	0	0	1	0	0	0	0	0	0	0	0	0	0	0	0	0	0	0	0	0	0	0	0	0	0	0	0	0	1	0	0	0	0	0	0	0	0
RCVREsTGCVQHCLKLIRSFLPIRPYITEDFSFsNKQNLRYGLPA	1	2	0	1	1	1	1	1	0	1	0	1	0	3	0	0	2	1	0	0	1	0	0	1	0	1	2	0	1	0	2	0	0	0	1	1	0	0	0	0	1	1	0	2	0	1	1	0	1
s	0	0	0	0	0	0	0	0	0	0	0	0	0	0	0	0	0	0	0	0	0	0	0	0	0	0	0	0	0	0	0	0	0	0	0	0	0	0	0	0	0	0	0	0	0	0	0	0	0
IV	0	0	1	0	0	0	0	0	0	1	0	0	0	0	0	0	0	0	0	0	0	0	0	0	0	0	0	0	0	0	0	0	0	0	0	0	0	0	0	0	0	0	0	0	0	0	0	0	0
FLLLTsLESIYSRLIASRPER	1	1	0	2	0	1	1	1	0	0	0	0	0	1	0	0	0	0	1	0	0	0	0	0	0	0	1	0	0	0	0	1	0	0	1	1	1	0	0	0	1	0	0	0	0	0	0	0	0
VYISLsLIQRKKKKR	1	0	1	1	0	0	1	0	0	0	0	0	1	0	0	0	0	0	0	0	0	0	0	0	0	0	0	0	0	0	0	0	0	0	1	0	0	0	0	0	1	0	0	1	0	0	0	0	0
VPGDFW	0	0	0	0	0	0	0	0	0	1	0	0	0	0	1	0	0	0	0	0	0	0	1	0	0	0	1	0	0	0	0	0	0	0	0	0	0	0	0	0	0	0	1	0	0	0	0	0	0
RITNNsLNFASPLCGSFCQKsGARRISSWKWCWGCVGTLLVSPHKVLLRANAHHKGHFsFVLNGCPCVSVEAIVFFVFFETTSVA	1	0	2	1	2	0	1	0	3	3	0	3	3	6	2	0	3	3	3	0	2	1	1	2	2	1	0	1	1	1	2	1	0	1	1	2	1	0	2	1	0	0	3	1	0	3	2	2	2
FDRGKHIPLGGFEEQsEGWCGGLIQHHANIFSSAIsGENLEEHFYKENIHKRLTKKKGRVsRVSDIHTHTHTNSAGSPTRNSGGKEYRHAVQAGGFKYIsKGVLTRGGAGIKAGGGWTGGTLCGTWRVVR	1	3	4	0	2	0	1	1	2	0	2	2	2	5	0	0	1	1	1	1	5	0	9	3	7	4	1	0	1	0	2	2	2	3	0	0	0	1	4	1	2	1	3	3	0	2	3	4	5
s	0	0	0	0	0	0	0	0	0	0	0	0	0	0	0	0	0	0	0	0	0	0	0	0	0	0	0	0	0	0	0	0	0	0	0	0	0	0	0	0	0	0	0	0	0	0	0	0	0
GWKEKVGAHQ	0	0	0	0	0	0	0	0	0	0	0	0	1	0	0	0	0	0	0	0	0	1	1	0	0	1	0	0	0	0	0	0	0	0	0	0	0	0	0	0	0	0	1	0	1	0	0	1	0
EVRGRsLSLSERHFGTLR	0	0	0	1	0	1	0	1	0	0	1	0	0	1	0	0	0	0	0	0	0	0	1	1	0	0	0	0	0	0	1	0	0	0	0	0	1	0	1	0	0	0	0	0	0	0	0	0	1
GCAGSGAALLN	0	0	0	0	0	1	0	0	1	0	0	0	0	0	0	0	0	1	0	1	2	0	0	2	0	1	0	0	0	0	0	0	0	0	0	1	0	0	0	0	0	0	0	0	0	1	0	0	0
ALFA	0	0	0	1	0	0	0	0	0	0	0	0	0	1	0	0	0	0	0	1	1	0	0	0	0	0	0	0	0	0	0	0	0	0	0	0	0	0	0	0	0	0	0	0	0	0	0	0	0
RPR	0	0	0	0	0	0	0	0	0	0	0	0	0	0	0	0	0	0	0	0	0	0	0	0	0	0	1	0	0	0	0	0	0	0	0	0	0	0	0	0	0	0	0	0	0	0	0	0	0
ISARGGQGEsKKKKKKEERKEGKGAQFTISSNs	1	0	1	0	0	0	0	0	0	0	0	0	0	0	1	0	0	0	1	0	1	0	1	1	0	3	0	0	0	0	0	0	1	0	0	1	0	0	2	0	0	0	0	1	1	0	1	0	0
TFPLPPLA	0	0	0	0	1	0	1	0	0	0	0	0	0	0	1	0	0	0	0	1	0	0	0	0	0	0	1	1	1	0	0	0	0	1	0	0	0	0	0	0	0	0	0	0	0	0	0	0	0
KKNRGRsKELKCTLFFR	0	0	0	0	0	0	0	1	1	0	0	0	0	1	1	0	0	1	0	0	0	0	0	0	1	0	0	0	0	0	0	0	1	0	0	0	0	0	0	0	0	0	0	0	0	1	0	0	0
LHRRYT	0	0	0	0	0	0	1	0	0	0	0	0	0	0	0	0	0	0	0	0	0	0	0	0	0	0	0	0	0	0	0	0	1	0	0	0	0	0	0	0	0	1	0	0	0	0	0	1	0
LRSQRGRsNKYAsCSSRGLKRKTsLFSLIFFGCSIGQsQssGQHRVRGELsEAFNGAEGELVEFALFTPTsAPLFsHNQVYISSRIYAGREREARAGFFYFITHIPISFHLIAAHYTLSTAFPRGLTLGKALNSLsHLPSSQHITsFEQ	6	2	1	2	2	0	2	5	4	3	0	0	0	8	5	0	2	0	3	1	3	5	3	1	5	3	1	2	1	1	3	0	3	2	1	0	4	4	1	2	1	4	0	5	2	1	3	2	5
PCPACTLLPSTAsGAIFYRTsGRKIYRPsVGSYCEREsTIYFLGE	2	1	0	1	1	0	0	0	1	1	0	0	0	2	0	0	3	0	1	0	1	1	0	1	3	0	0	3	0	1	2	0	2	0	0	0	0	0	0	2	3	1	0	0	0	0	0	0	0
sH	0	0	0	0	0	0	0	0	0	0	0	0	0	0	0	0	0	0	0	0	0	0	0	0	0	0	0	0	0	0	0	0	0	0	0	0	0	0	0	0	0	0	0	0	0	0	0	1	0
FFTPFLQRRTSFVFSPLFLRALWGINFLRKKRSQLWRESYsKQQERKLCQERLRIKVPRIITVVNLLSSRCHIEVAETsVFK	2	0	3	0	2	2	1	3	2	5	0	0	1	4	4	0	2	0	0	0	0	2	0	1	0	0	1	2	0	0	1	0	3	0	2	1	1	0	1	1	1	0	2	3	2	1	1	1	0
SRKAT	0	0	0	0	0	0	0	0	0	0	0	0	0	0	0	0	0	0	0	0	1	0	0	0	0	0	0	0	0	0	0	0	0	1	0	1	0	0	0	0	0	0	0	0	0	0	0	0	0
	0	0	0	0	0	0	0	0	0	0	0	0	0	0	0	0	0	0	0	0	0	0	0	0	0	0	0	0	0	0	0	0	0	0	0	0	0	0	0	0	0	0	0	0	0	0	0	0	0
sHISsLYHVGYIsKKRGIYRQKKTKTKSsRKTTsNPIRSQFWTICVN	3	0	2	0	0	0	1	0	0	1	0	1	0	1	0	0	1	0	0	0	0	0	0	0	2	0	0	1	0	0	1	0	1	3	0	0	2	0	1	0	3	0	1	0	2	1	1	1	1
sKLFSKVQTYNLWFAATEPLKLTsTRRG	0	0	0	1	1	0	0	1	1	1	0	0	0	0	2	0	0	0	0	1	1	0	0	1	0	0	0	0	0	1	3	0	0	1	1	0	0	0	0	0	1	0	1	1	0	1	0	0	0
FGKSQRAERHTCRVCSTR	0	0	0	0	0	0	0	0	0	1	0	0	0	1	0	0	1	1	0	0	0	1	0	0	1	0	0	0	0	0	0	1	0	1	0	1	1	0	0	0	0	0	0	0	1	0	0	0	1
FAVASSEFNsSGEGSEVRsGNLQEGPESIVESINLCSFLRCFKFAPsRVRVVEYKRLNRANWNFA	0	1	1	0	0	1	1	1	1	3	1	0	2	3	3	0	1	1	2	3	0	0	1	0	2	1	1	0	0	1	0	0	0	0	1	2	0	2	2	0	1	0	1	1	0	3	3	0	0
KQA	0	0	0	0	0	0	0	0	0	0	0	0	0	0	0	0	0	0	0	0	1	0	0	0	0	0	0	0	0	0	0	0	0	0	0	0	0	0	0	0	0	0	0	0	1	0	0	0	0
GVQRQCGEESsVCKKRKKRKKERNSTCKWGLSVPARHsW	0	0	0	0	1	0	0	0	0	0	0	0	3	0	0	0	1	2	0	0	1	0	1	1	0	1	1	0	0	0	0	0	0	1	0	0	0	0	2	1	0	0	2	0	2	0	1	0	1
LW	0	0	0	1	0	0	0	0	0	0	0	0	0	0	0	0	0	0	0	0	0	0	0	0	0	0	0	0	0	0	0	0	0	0	0	0	0	0	0	0	0	0	1	0	0	0	0	0	0
FLC	0	0	0	0	1	0	0	0	0	0	0	0	0	1	0	0	0	1	0	0	0	0	0	0	0	0	0	0	0	0	0	0	0	0	0	0	0	0	0	0	0	0	0	0	0	0	0	0	0
	0	0	0	0	0	0	0	0	0	0	0	0	0	0	0	0	0	0	0	0	0	0	0	0	0	0	0	0	0	0	0	0	0	0	0	0	0	0	0	0	0	0	0	0	0	0	0	0	0
QVEKKNSVPLSRGPV	0	0	0	0	0	1	0	0	0	0	0	2	1	0	0	0	0	0	0	0	0	0	0	0	0	1	1	0	0	1	0	0	0	0	0	0	0	0	1	1	0	0	0	1	0	1	0	0	0
TLSHHP	0	0	0	0	0	0	0	1	0	0	0	0	0	0	0	0	0	0	0	0	0	0	0	0	0	0	0	0	1	0	0	0	0	1	0	0	0	1	0	0	0	0	0	0	0	0	0	1	1
LRCGKANsPsRSSTRF	0	0	0	0	0	0	1	0	0	0	0	0	0	1	0	0	0	1	1	0	0	0	0	0	0	1	0	1	0	0	0	1	0	0	0	0	0	0	0	2	0	0	0	0	0	1	0	0	0
VRRSKITHIKGDIPETAAVSAVGCEGIRCFPsSIKKENQQELKsRGNKQTTNKRsRSRITWWGKGKDQETssKIRWTLSASVSPP	1	1	5	1	1	0	0	0	0	0	0	3	1	1	0	0	0	2	1	1	1	1	1	1	1	3	1	1	1	1	0	1	5	1	0	0	1	1	0	5	0	0	3	2	2	3	0	0	1
TGRsRKRKK	0	0	0	0	0	0	0	0	0	0	0	0	0	0	0	0	0	0	0	0	0	0	0	0	1	0	0	0	0	0	0	0	0	1	0	0	0	0	0	0	0	0	0	0	0	0	0	0	0
VPsLsGIQPAGYITE	2	0	0	0	0	0	0	0	1	0	0	1	0	0	0	0	0	0	0	0	0	1	0	0	2	0	0	0	0	2	1	0	0	0	0	0	0	0	0	0	0	1	0	0	1	0	0	0	0
YGSQsV	0	0	0	0	0	0	0	0	0	0	0	0	1	0	0	0	0	0	0	0	0	0	1	0	0	0	0	0	0	0	0	0	0	0	0	1	0	0	0	0	0	1	0	0	1	0	0	0	0
sICRKLRCG	0	1	0	0	0	0	1	0	0	0	0	0	0	0	0	0	0	2	0	0	0	0	1	0	0	0	0	0	0	0	0	0	0	0	0	0	0	0	0	0	0	0	0	0	0	0	0	0	0
KGEKRKsYLFIRssRNYKPPLLL	0	0	1	0	0	1	2	1	0	0	0	0	0	1	0	0	0	0	0	0	0	0	0	0	0	1	1	0	1	0	0	0	0	0	0	0	0	0	0	0	1	1	0	0	0	1	0	0	0
RDPFLFFAYNAASVSSRGAGCFFEACFLHRPTCFVRAYCAPVGF	0	0	0	1	0	0	1	0	0	1	0	0	2	7	1	0	2	2	2	1	2	2	1	0	1	1	2	1	0	0	0	0	0	1	0	2	0	1	0	0	1	1	0	0	0	0	1	1	0
HHHsR	0	0	0	0	0	0	0	0	0	0	0	0	0	0	0	0	0	0	0	0	0	0	0	0	0	0	0	0	0	0	0	0	0	0	0	0	0	0	0	0	0	0	0	0	0	0	0	1	2
P	0	0	0	0	0	0	0	0	0	0	0	0	0	0	0	0	0	0	0	0	0	0	0	0	0	0	0	0	0	1	0	0	0	0	0	0	0	0	0	0	0	0	0	0	0	0	0	0	0
YCPCSAAEEV	0	0	0	0	0	0	0	0	0	0	0	1	0	0	0	0	1	1	2	0	0	0	0	0	0	0	0	1	0	0	0	0	0	0	0	1	0	0	0	0	0	1	0	0	0	0	0	0	0
VIC	0	1	0	0	0	0	0	0	0	0	0	0	1	0	0	0	0	1	0	0	0	0	0	0	0	0	0	0	0	0	0	0	0	0	0	0	0	0	0	0	0	0	0	0	0	0	0	0	0
CPSAPLCLDLITSFPLPPPFPSCKWLLVPLPLFYCDYIL	1	1	0	3	3	0	2	0	1	0	0	0	1	1	2	0	3	1	1	0	0	0	0	0	0	0	3	3	3	0	0	0	0	1	0	2	0	0	1	0	0	2	1	0	0	0	0	0	0
LLDSNATPsA	0	0	0	0	0	0	1	0	1	0	0	0	0	0	0	0	0	0	0	0	2	0	0	0	0	0	0	0	0	1	0	0	0	1	0	0	0	1	0	0	0	0	0	0	0	0	1	0	0
YNGARAAACRRGEATVTQVYRLPLTLCVYLLLRVCL	0	0	0	2	1	0	4	0	0	0	1	0	3	0	0	0	2	1	2	2	1	0	0	1	1	0	0	0	1	0	0	1	0	2	0	0	0	0	0	0	3	0	0	0	1	0	1	0	0
LFYCIYSLRLQLGSAKHAKVFHsAVIIRTTIPITK	2	0	3	0	4	0	0	0	0	1	0	0	1	1	1	0	0	1	0	2	0	1	0	1	0	0	1	0	0	0	0	0	3	0	2	0	0	0	0	0	0	2	0	1	0	0	0	1	1
I	0	0	1	0	0	0	0	0	0	0	0	0	0	0	0	0	0	0	0	0	0	0	0	0	0	0	0	0	0	0	0	0	0	0	0	0	0	0	0	0	0	0	0	0	0	0	0	0	0
QWSQTHQ	0	0	0	0	0	0	0	0	0	0	0	0	0	0	0	0	0	0	0	0	0	0	0	0	0	0	0	0	0	0	0	0	0	1	0	0	0	1	0	0	0	0	1	1	2	0	0	0	1
TPFSTPQERKSVSCYPLSCENRL	0	0	0	0	0	1	1	0	0	0	0	0	1	1	0	0	1	1	0	0	0	0	0	0	0	0	1	1	1	0	0	1	0	1	1	0	0	2	0	1	0	1	0	0	1	0	1	0	0
GLFFLFVRCSEGNYSPCsKLLFEEEPKPQLLRRFKKLGSFQEVTRLGSAALIYK	1	0	0	4	1	0	1	0	3	0	1	1	0	1	5	0	1	1	0	0	2	0	0	1	1	2	0	1	1	1	0	0	1	0	1	0	0	0	1	2	0	2	0	0	2	1	0	0	0
sPHHRQsPHTPQsVAHSCVPWRPQLTASsLVREVAEQRGKGKKKGRKDKDSVPQRVYGCIsGHLSLHsVALLsFLN	1	0	0	2	0	0	1	1	3	1	1	1	4	1	0	0	2	0	3	0	0	1	1	2	1	1	3	1	0	2	1	0	0	1	0	2	0	0	2	0	0	1	1	0	5	0	1	4	2
LHFQGVSVGVLGNRsKK	0	0	0	0	0	0	0	2	0	0	0	1	2	1	0	0	0	0	0	0	0	0	2	0	1	0	0	0	0	0	0	0	0	0	0	1	0	0	0	0	0	0	0	0	1	1	0	1	0
PPLVGFLSFREFTNAPPLALQRSRSVFSGSQKGsGKSSIEVsPQPINRRGYSQsDGGKRVIGSLCIRLHRDLFSSQTVVI	2	2	1	4	1	0	2	0	0	1	2	1	2	3	2	0	0	1	1	1	0	0	1	2	2	3	2	2	1	1	1	0	0	1	4	1	1	2	2	1	0	1	0	4	1	1	1	0	1
HIALIAIVGHTSRVWNRATPTAQsKssL	0	0	3	0	0	0	0	2	0	1	0	0	1	0	0	0	0	0	0	1	2	1	0	0	1	0	0	0	1	0	1	1	0	1	0	0	0	0	0	1	0	0	1	1	0	1	0	1	1
R	0	0	0	0	0	0	0	0	0	0	0	0	0	0	0	0	0	0	0	0	0	0	0	0	0	0	0	0	0	0	0	0	0	0	0	0	0	0	0	0	0	0	0	0	0	0	0	0	0
RDINTSGLYLRK	0	0	1	0	0	0	0	2	0	0	0	0	0	0	0	0	0	0	0	0	0	0	0	0	0	1	0	0	0	0	0	0	1	0	0	0	0	0	0	1	0	1	0	0	0	0	1	0	0
TsDNSK	0	0	0	0	0	0	0	0	0	0	0	0	0	0	0	0	0	0	0	0	0	0	0	0	0	0	0	0	0	0	0	0	0	1	0	1	0	0	0	0	0	0	0	0	0	1	0	0	0
T	0	0	0	0	0	0	0	0	0	0	0	0	0	0	0	0	0	0	0	0	0	0	0	0	0	0	0	0	0	0	0	1	0	0	0	0	0	0	0	0	0	0	0	0	0	0	0	0	0
KRCGVS	0	0	0	0	0	0	0	0	0	0	0	0	1	0	0	0	1	0	0	0	0	0	0	1	0	0	0	0	0	0	0	0	0	0	0	0	1	0	0	0	0	0	0	0	0	0	0	0	0
EEKESSR	0	0	0	0	0	0	0	0	0	0	0	0	0	0	0	0	0	0	0	0	0	0	0	0	0	0	0	0	0	0	0	0	0	0	0	0	0	0	0	2	0	0	0	0	0	0	0	0	0
ERGLTsAVIIIIILFFISIHLLCVAVsLFPFFPHISIRWCVPVIFTGIG	9	1	1	1	1	0	0	1	2	2	3	0	0	5	1	0	1	1	1	1	0	0	0	0	3	0	0	1	2	0	2	0	0	0	1	1	0	0	0	0	0	0	1	0	0	0	0	2	0
sLRSPHSL	0	0	0	0	1	0	0	0	1	0	0	0	0	0	0	0	0	0	0	0	0	0	0	0	0	0	0	0	1	0	0	0	0	0	0	0	2	0	0	0	0	0	0	0	0	0	0	1	0
SLNICQEPRSGsKNR	1	0	0	1	0	0	0	0	0	0	0	0	0	0	0	0	1	0	0	0	0	0	0	0	0	1	0	0	0	1	0	0	0	0	0	0	1	0	0	1	0	0	0	1	0	2	0	0	0
CEVKHKGISTAL	0	1	0	0	0	0	0	0	1	0	0	0	1	0	0	0	1	0	0	0	0	1	0	1	0	0	0	0	0	0	0	1	0	0	0	0	0	0	1	0	0	0	0	0	0	0	0	0	1
RED	0	0	0	0	0	0	0	0	0	0	0	0	0	0	0	0	0	0	0	0	0	0	0	0	0	0	0	0	0	0	0	0	0	0	0	0	0	0	0	0	0	0	0	0	0	0	0	0	0
RTYTsAGVRRAASNTQRKSET	0	0	0	0	0	0	0	0	0	1	0	0	0	0	0	0	0	0	1	0	2	0	0	0	0	1	0	0	0	0	0	0	2	2	0	0	0	0	1	1	0	1	0	0	1	1	0	0	0
WsGEKsNYQQGQLALAsRSKESDTV	0	0	0	0	0	0	1	0	1	1	0	0	0	0	0	0	0	0	1	0	0	1	0	0	0	2	0	0	0	0	0	0	1	0	0	0	0	0	0	2	1	0	1	2	1	0	1	0	0
EKDs	0	0	0	0	0	0	0	0	0	0	0	0	0	0	0	0	0	0	0	0	0	0	0	0	0	0	0	0	0	0	0	0	0	0	0	0	0	0	0	0	0	0	0	0	0	0	0	0	0
RLCVVRDEKRRRVTRLLLLLLLLLRKY	0	0	0	0	0	2	3	5	0	0	0	2	1	0	0	0	0	1	0	0	0	0	0	0	0	0	0	0	0	0	0	1	0	0	0	0	0	0	0	0	1	0	0	0	0	0	0	0	0
	0	0	0	0	0	0	0	0	0	0	0	0	0	0	0	0	0	0	0	0	0	0	0	0	0	0	0	0	0	0	0	0	0	0	0	0	0	0	0	0	0	0	0	0	0	0	0	0	0
RGIKLRQQGWWRKALFFFFCFAVLSLSHQKGIFRHVPSLGKTGVAGPFKLN	1	0	1	3	1	1	0	0	1	2	0	0	1	5	2	0	0	1	1	0	1	1	2	0	1	3	1	1	0	0	0	0	0	1	1	1	0	1	0	0	0	0	2	2	1	0	1	1	1
YKKS	0	0	0	0	0	0	0	0	0	0	0	0	0	0	0	0	0	0	0	0	0	0	0	0	0	0	0	0	0	0	0	0	0	0	0	0	0	0	0	1	1	0	0	0	0	0	0	0	0
KAsDTFRRSSPA	0	0	0	0	0	0	0	0	0	0	0	0	0	1	0	0	0	0	1	0	1	0	0	0	0	0	1	0	0	0	0	1	0	0	0	0	0	0	1	1	0	0	0	0	0	0	0	0	0
HSNSSLPFPSLKPS	0	0	0	1	0	1	0	0	0	0	0	0	0	1	0	0	0	0	0	0	0	0	0	0	0	0	1	2	0	0	0	0	0	0	1	3	1	0	0	0	0	0	0	0	0	1	0	0	1
YPsWsSLKsQSNDYPsHLLYRQRQRGPAIS	0	1	0	0	0	0	0	2	1	0	0	0	0	0	0	0	0	0	0	0	0	1	1	0	0	0	0	1	1	1	0	0	0	0	0	0	1	0	1	1	1	2	1	2	1	0	1	0	1
PTLPCPL	0	0	0	0	0	0	0	1	1	0	0	0	0	0	0	0	1	0	0	0	0	0	0	0	0	0	1	0	0	2	0	0	1	0	0	0	0	0	0	0	0	0	0	0	0	0	0	0	0
PLSRYSLLLLLLsKTVAHVLsSEREEKKYTRRRWREIKEEHAKRTASsGGGKG	0	0	1	1	0	0	2	0	5	1	0	1	0	0	0	0	0	0	1	1	1	0	1	0	3	0	0	0	0	1	0	1	1	1	2	0	1	0	0	1	2	0	1	0	0	0	0	0	2
LWYALFFFCIAPISCPKR	0	0	2	0	0	0	0	1	1	0	0	0	0	3	0	0	1	1	0	1	1	0	0	0	0	0	0	0	2	0	0	0	0	0	0	0	0	0	0	1	0	1	1	0	0	0	0	0	0
SQRCPQSLVCCRVsVsETVKLLSLLSFSCFsREsGR	0	0	0	2	0	0	0	1	2	0	2	0	2	2	0	0	3	1	0	0	0	0	0	1	0	0	0	0	0	1	0	0	1	0	2	1	1	0	1	0	0	0	0	2	0	0	0	0	0
QKsKRsK	0	0	0	0	0	0	0	0	0	0	0	0	0	0	0	0	0	0	0	0	0	0	0	0	0	0	0	0	0	0	0	0	0	0	0	0	0	0	0	0	0	0	0	1	0	0	0	0	0
RITPLSTFTAYLFRRHTTRHsTSYDWAV	1	0	0	0	1	0	0	0	1	0	0	1	0	1	1	0	0	0	0	1	1	0	0	0	0	0	1	0	0	0	1	3	2	0	0	2	0	0	0	0	1	1	1	0	0	0	0	0	2
GFPFWV	0	0	0	0	0	0	0	0	0	0	0	0	1	2	0	0	0	0	0	0	0	0	1	0	0	0	1	0	0	0	0	0	0	0	0	0	0	0	0	0	0	0	1	0	0	0	0	0	0
SSFPLC	0	0	0	0	0	0	0	0	1	0	0	0	0	1	0	0	1	0	0	0	0	0	0	0	0	0	0	0	0	1	0	0	0	0	0	0	0	1	0	1	0	0	0	0	0	0	0	0	0
	0	0	0	0	0	0	0	0	0	0	0	0	0	0	0	0	0	0	0	0	0	0	0	0	0	0	0	0	0	0	0	0	0	0	0	0	0	0	0	0	0	0	0	0	0	0	0	0	0
WRsGRSVsKPFFTESEA	0	0	0	0	0	0	0	0	0	0	0	0	1	1	1	0	0	0	0	0	1	0	0	0	1	0	1	0	0	0	0	0	0	1	0	0	0	0	1	1	0	0	1	0	0	0	0	0	0
QVGSLNTFIVPVPSTR	1	0	0	0	0	0	0	0	1	0	0	1	2	1	0	0	0	0	0	0	0	0	0	0	0	1	0	0	1	1	0	0	2	0	0	0	0	0	0	2	0	0	0	1	0	0	1	0	0
SVYSQRAIA	0	1	0	0	0	0	0	0	0	0	0	1	0	0	0	0	0	0	0	0	1	1	0	0	0	0	0	0	0	0	0	0	0	0	0	2	0	0	0	0	1	0	0	0	1	0	0	0	0
AYLLVLWCC	0	0	0	0	0	0	1	1	1	0	0	1	0	0	0	0	1	1	1	0	0	0	0	0	0	0	0	0	0	0	0	0	0	0	0	0	0	0	0	0	0	1	1	0	0	0	0	0	0
ISLsTRsAYs	0	1	0	0	0	1	0	0	0	0	0	0	0	0	0	0	0	0	0	0	1	0	0	0	0	0	0	0	0	0	0	0	1	0	0	0	1	0	0	0	1	0	0	0	0	0	0	0	0
RGWPKQVTLFARTQTHTHTHTCEEGCNWsETPLQNNNNNNVRTAREsHsWRSIGLLLVSAVK	0	0	1	0	1	0	0	1	3	1	0	2	1	1	0	0	1	1	1	0	1	1	0	2	0	1	1	0	0	1	2	1	3	2	0	0	1	0	1	0	0	0	3	2	1	1	6	1	3
RDINTNGLH	0	0	1	0	0	0	0	1	0	0	0	0	0	0	0	0	0	0	0	0	0	0	0	0	1	0	0	0	0	0	0	0	1	0	0	0	0	0	0	0	0	0	0	0	0	0	2	1	0
SRKGHFG	0	0	0	0	0	0	0	0	0	0	0	0	0	1	0	0	0	0	0	0	0	0	0	1	1	0	0	0	0	0	0	0	0	0	1	0	0	0	0	0	0	0	0	0	0	0	0	0	1
FPISLSRKRsSRLT	0	1	0	1	0	0	0	0	1	0	0	0	0	1	0	0	0	0	0	0	0	0	0	0	0	0	0	1	0	0	1	0	0	0	0	3	0	0	0	0	0	0	0	0	0	0	0	0	0
SDYLDGGGDKGEG	0	0	0	0	0	0	0	1	0	0	0	0	0	0	0	0	0	0	0	0	0	0	2	1	0	2	0	0	0	0	0	0	0	0	0	0	0	0	1	0	1	0	0	0	0	0	0	0	0
LKGLWLRRV	0	0	0	1	0	0	1	1	0	0	0	0	1	0	0	0	0	0	0	0	0	0	1	0	0	0	0	0	0	0	0	0	0	0	0	0	0	0	0	0	0	0	1	0	0	0	0	0	0
WRFSS	0	0	0	0	0	0	0	0	0	0	0	0	0	0	1	0	0	0	0	0	0	0	0	0	0	0	0	0	0	0	0	0	0	0	0	0	1	1	0	0	0	0	1	0	0	0	0	0	0
ATGDELSsQLPFLCRAYLVLKGNIPQLSQPALQRRHTHRTRRVNLS	1	0	0	1	3	0	1	1	2	2	0	0	0	1	0	0	1	0	1	0	0	2	0	1	1	0	2	0	1	0	2	0	1	0	1	0	1	1	0	0	1	0	0	2	2	2	0	0	2
DLPCRRPsTSFPLKGSCSETYQFRRVLPSVEEGEKGEENSPKNNSNNRGRsSPVIRQTQRDAN	0	0	1	1	0	0	0	1	1	0	1	1	1	2	0	0	0	2	1	0	0	0	2	0	1	1	1	1	3	1	0	0	2	1	0	1	1	1	2	2	1	0	0	1	2	1	5	0	0
YLRCNLsTRHTQsKLAG	0	0	0	0	0	0	0	1	2	0	0	0	0	0	0	0	0	1	0	1	0	0	1	0	0	0	0	0	0	0	0	0	1	1	0	0	0	0	0	0	1	0	0	0	1	1	0	1	0
KKEKRSNYSSATGSSFCSEHIWWNLEL	1	0	0	0	0	0	0	0	2	0	0	0	0	0	1	0	0	1	0	1	0	0	1	0	0	0	0	0	0	0	0	1	0	0	1	0	0	0	2	3	0	1	2	0	0	1	1	0	1
ICQSsLFRENINNsKKGIIVKYKIIFKVHQLsGVNKRKRERKKRKRIRIYHYRKLsARTNTRHSNsGREKAVDTVLNPIIKsREAVKDRGCEsGP	4	0	6	1	1	0	0	2	0	1	1	2	2	1	1	0	0	2	1	0	1	1	0	1	2	2	1	0	1	0	0	1	2	0	0	0	0	0	0	2	1	2	0	1	1	6	1	3	0
PIFFHYFSsKGLLTVFIKRKHVR	2	0	0	0	0	2	0	0	0	1	0	1	0	2	2	0	0	0	0	0	0	0	0	0	0	1	0	0	1	0	0	1	0	0	0	0	0	0	1	0	0	1	0	0	0	0	0	1	1
ERIS	0	1	0	0	0	0	0	0	0	0	0	0	0	0	0	0	0	0	0	0	0	0	0	0	0	0	0	0	0	0	0	0	0	0	0	1	0	0	0	0	0	0	0	0	0	0	0	0	0
SSPSRKPFGPSSsNLAPLsKTVRRSAAGVFKIG	1	0	0	0	1	0	0	0	1	1	0	1	0	1	1	0	0	0	2	1	0	0	0	1	2	0	2	2	0	0	0	0	1	0	2	3	0	0	1	0	0	0	0	0	0	0	1	0	0
QTIIICTGIELYVPHREVAELGSLVKIWRVPGGGSFsEETIIKARLKNKSCWLsRQHLYISALRKRSLFSFQYNHYYYYYCYWLLHRNTQWILFSsCILILEDIYIYIYLYICNRKTSsFCLQ	6	2	7	3	0	1	3	4	4	1	1	0	2	3	2	0	2	4	1	0	1	1	3	0	2	0	1	0	1	0	0	2	3	0	3	0	2	1	1	1	8	5	4	2	3	1	3	2	2
GEKKNsQAs	0	0	0	0	0	0	0	0	0	0	0	0	0	0	0	0	0	0	0	0	0	1	0	0	1	0	0	0	0	0	0	0	0	0	0	0	0	0	0	0	0	0	0	1	0	0	1	0	0
LT	0	0	0	0	1	0	0	0	0	0	0	0	0	0	0	0	0	0	0	0	0	0	0	0	0	0	0	0	0	0	1	0	0	0	0	0	0	0	0	0	0	0	0	0	0	0	0	0	0
YHKRFHSHsVSFA	0	0	0	0	0	0	0	0	0	0	0	1	0	2	0	0	0	0	0	1	0	0	0	0	0	0	0	0	0	0	0	0	0	0	0	0	0	0	1	1	1	0	0	0	0	0	0	2	1
HINQQCLI	0	2	0	0	1	0	0	0	0	0	0	0	0	0	0	0	0	1	0	0	0	0	0	0	0	0	0	0	0	0	0	0	0	0	0	0	0	0	0	0	0	0	0	0	2	0	1	1	0
KLAHIssFLRGTLAHLLIFASVSLLTNTSVSFRHPRGSVRPASTAVNRVNSSWKLTWSVGLERDRsGKQI	3	0	0	1	3	2	0	2	1	2	1	2	1	2	1	0	0	0	2	0	2	1	2	0	1	1	1	1	0	0	1	2	1	1	2	4	2	0	0	1	0	0	2	1	0	1	2	1	2
LsRERGLsssGTHKTKRADFETRQIIILLLFLTVSYRVsGAVWARRADKASAGTNDGVATFRGKSEKKNsFFCHKGYFFSFADTKTCRIGIQNFGGLCSTSKTVSLGRAAKAKEVIsVKVTLLREHFDALVGsGTLFsLLIPTs	5	0	2	5	2	1	1	1	4	4	1	2	2	7	4	0	2	1	3	0	4	5	4	1	2	6	0	1	0	0	1	3	6	3	2	0	0	0	3	2	1	1	1	2	0	0	3	2	1
CTYNKSYILKVsSLTL	0	0	1	0	0	0	1	1	1	1	0	0	0	0	0	0	1	0	0	0	0	0	0	0	0	0	0	0	0	0	0	0	1	1	0	0	1	0	1	0	1	1	0	0	0	1	0	0	0
ELH	0	0	0	0	0	0	1	0	0	0	0	0	0	0	0	0	0	0	0	0	0	0	0	0	0	0	0	0	0	0	0	0	0	0	0	0	0	0	0	0	0	0	0	0	0	0	0	0	1
FWERKKIVFENINCKGILVYVNAVV	1	1	1	0	0	0	1	0	0	1	0	1	3	1	1	0	0	1	1	0	0	0	0	1	0	0	0	0	0	0	0	0	0	0	0	0	0	0	0	0	0	1	1	0	0	1	2	0	0
KVKSVIPLLFVCFFDSNIVLLSLWYR	2	0	0	0	1	0	1	0	3	1	0	2	1	2	1	0	1	0	0	0	0	0	0	0	0	0	1	0	0	0	0	0	0	0	0	2	1	0	0	0	0	1	1	0	0	1	0	0	0
HIFLFLTPCFVsICFIRKQKFWQALG	1	1	1	1	0	0	0	2	0	0	0	0	1	3	2	0	1	1	0	0	0	1	0	0	0	1	1	0	0	0	0	1	0	0	0	0	0	0	0	0	0	0	1	2	0	0	0	0	1
RYPLYLFTEDVGLGPQIHGVVRsGNLGsVCRNIAsAS	0	1	1	0	1	0	0	3	0	2	0	0	2	0	1	0	1	0	1	0	0	1	0	0	3	2	0	0	2	0	0	0	1	0	0	0	1	0	0	0	2	0	0	0	1	1	1	0	1
RKsTHIVQTCAEAQLLVIFKTEsESVFsPLV	0	0	2	1	0	0	1	1	0	1	1	2	0	1	1	0	1	0	1	0	1	0	0	0	0	0	1	0	0	0	2	1	0	0	0	0	0	0	1	0	0	0	0	2	0	0	0	0	1
RLYSAETSCFITSRPLVAAAWSIG	1	1	0	2	0	0	0	0	0	0	1	0	0	0	1	0	1	0	2	0	1	1	0	0	0	1	0	1	0	0	0	2	0	0	1	0	1	1	1	0	1	0	1	0	0	0	0	0	0
AT	0	0	0	0	0	0	0	0	0	0	0	0	0	0	0	0	0	0	0	1	0	0	0	0	0	0	0	0	0	0	0	0	1	0	0	0	0	0	0	0	0	0	0	0	0	0	0	0	0
RGTsRFSLLVSSYFVFPSL	0	0	0	2	1	0	0	0	0	0	0	0	2	1	2	0	0	0	0	0	0	0	1	0	0	0	1	0	0	0	0	0	0	1	1	2	0	1	0	0	1	0	0	0	0	0	0	0	0
RSPFTR	0	0	0	0	0	0	0	0	0	0	0	0	0	1	0	0	0	0	0	0	0	0	0	0	0	0	0	1	0	0	0	0	1	0	0	0	0	0	0	1	0	0	0	0	0	0	0	0	0
CAQFISLSPYCGFSTTTSTDN	1	0	0	0	0	0	0	0	1	0	0	0	0	2	0	0	2	0	0	0	1	0	0	1	0	0	1	0	0	0	3	1	0	0	1	1	0	2	0	0	1	0	0	1	0	0	1	0	0
RK	0	0	0	0	0	0	0	0	0	0	0	0	0	0	0	0	0	0	0	0	0	0	0	0	0	0	0	0	0	0	0	0	0	0	0	0	0	0	0	0	0	0	0	0	0	0	0	0	0
KKKYGDLLSAG	0	0	0	0	0	0	0	2	0	0	0	0	0	0	0	0	0	0	0	0	0	1	1	0	0	1	0	0	0	0	0	0	0	0	0	0	1	0	0	0	0	1	0	0	0	0	0	0	0
QRGsVYKQAGEIKRHKRPTSHTQsIFKPLVIAASCSTTRD	2	0	1	0	0	0	0	1	0	0	0	1	1	0	1	0	0	1	1	0	1	1	0	0	1	1	2	0	0	0	0	1	1	2	0	0	0	0	1	2	0	1	0	2	1	0	0	0	2
ICVLVKFKVKITPKQNYQA	1	0	1	0	1	0	0	0	0	1	0	1	1	0	1	0	1	0	0	0	1	0	0	0	0	0	0	1	0	0	0	1	0	0	0	0	0	0	0	0	1	0	0	2	0	0	1	0	0
sT	0	0	0	0	0	0	0	0	0	0	0	0	0	0	0	0	0	0	0	0	0	0	0	0	0	0	0	0	0	0	0	1	0	0	0	0	0	0	0	0	0	0	0	0	0	0	0	0	0
ARGLsEVFFsKLH	0	0	0	0	0	0	1	1	0	1	0	0	0	1	1	0	0	0	0	1	0	0	0	0	1	0	0	0	0	0	0	0	0	0	0	0	0	0	0	0	0	0	0	0	0	0	0	0	1
CTHWLRH	0	0	0	0	0	0	1	0	0	0	0	0	0	0	0	0	1	0	0	0	0	0	0	0	0	0	0	0	0	0	0	1	0	0	0	0	0	0	0	0	0	0	1	0	0	0	0	1	1
WNNLPCDGCIASFFPFACLSLRsICVLVKFKVKITPKQNYQA	2	0	1	1	1	0	1	0	1	1	0	1	1	2	2	0	3	1	1	1	1	0	0	1	0	0	1	1	0	1	0	1	0	0	2	0	0	0	0	0	1	0	1	2	0	1	2	0	0
sT	0	0	0	0	0	0	0	0	0	0	0	0	0	0	0	0	0	0	0	0	0	0	0	0	0	0	0	0	0	0	0	1	0	0	0	0	0	0	0	0	0	0	0	0	0	0	0	0	0
VLRLSLLLSWCVGVsIFFRLNLFSFFSSLLTLIF	2	0	0	1	0	0	2	1	6	1	1	0	1	6	0	0	1	0	0	0	0	0	0	0	1	0	0	0	0	0	0	1	0	0	3	1	0	0	1	0	0	0	1	0	0	1	0	0	0
YIYIFFFFFYGG	1	0	1	0	0	0	0	0	0	0	0	0	0	4	1	0	0	0	0	0	0	0	1	0	1	0	0	0	0	0	0	0	0	0	0	0	0	0	0	0	2	1	0	0	0	0	0	0	0
VWFTLSVLPFTsLGLE	0	0	0	0	1	0	1	1	1	1	0	0	1	0	2	0	0	0	0	0	0	0	1	0	0	0	1	0	0	0	1	1	0	0	0	1	0	0	0	0	0	0	1	0	0	0	0	0	0
CAGVNRNVGNsCTTQSGGEYTFCRTFPTITTHKHTRSAF	0	1	0	0	0	0	0	0	0	0	1	1	0	2	1	0	3	0	0	0	1	1	0	2	1	1	0	1	0	0	0	3	2	3	0	0	0	1	0	1	1	0	0	0	1	1	2	0	2
HCS	0	0	0	0	0	0	0	0	0	0	0	0	0	0	0	0	0	1	0	0	0	0	0	0	0	0	0	0	0	0	0	0	0	0	0	1	0	0	0	0	0	0	0	0	0	0	0	1	0
SSEIRsSSLSQLSDKGIRSNRSRRNTKLIAEGIIVsRsAGSVPLRNIHVFTPNIIsYT	1	3	4	0	1	2	0	1	0	0	1	0	2	0	1	0	0	0	0	1	1	0	0	0	2	1	0	0	1	1	0	0	3	0	1	0	2	2	2	2	0	1	0	0	1	2	2	0	1
SSKRRKTRDQGRVDLsINNTDILYAKKGACLLSL	1	0	1	0	0	0	0	1	4	1	0	0	0	0	0	0	0	1	2	0	0	0	0	0	1	1	0	0	0	0	1	1	0	0	1	0	2	0	0	0	0	1	0	0	1	2	0	0	0
sYKYPQKKSKKDKsIQHsGQQ	1	0	0	0	0	0	0	0	0	0	0	0	0	0	0	0	0	0	0	0	0	0	1	0	0	0	0	0	0	1	0	0	0	0	0	0	1	0	0	0	1	1	0	3	1	0	0	0	1
LYIEPCLHLS	0	0	1	1	0	0	0	1	1	0	0	0	0	0	0	0	1	0	0	0	0	0	0	0	0	0	1	0	0	0	0	0	0	0	1	0	0	0	0	0	0	1	0	0	0	0	0	0	1
KYYsREQRRGSKV	0	0	0	0	0	0	0	0	0	1	0	0	0	0	0	0	0	0	0	0	0	0	0	0	1	0	0	0	0	0	0	0	0	0	0	0	0	0	0	1	0	2	0	1	0	0	0	0	0
GCCSV	0	0	0	0	0	0	0	0	0	0	0	1	0	0	0	0	0	2	0	0	0	0	0	1	0	0	0	0	0	0	0	0	0	0	0	0	0	0	1	0	0	0	0	0	0	0	0	0	0
TLSsQDIsRRKEEGTVKSSKHsTSLRIQSRSTLLLLLLFLIQYSVRKRVRGGTFSLIGRKIKEINIsIKGKEKKLsSKLTSQSGPHTTPIAGPPRKQRELEGHVV	2	1	6	1	0	1	1	7	3	0	0	3	2	1	1	0	0	0	0	1	0	0	2	3	3	0	0	0	3	1	1	1	4	2	1	2	3	0	4	1	1	0	0	4	1	1	0	2	1
sLLLVVLADSTGFsCSSPGLLISLRVKEQVVPRPFYYFCPTETSDNCKGRHHSPCLSNGFRSGFSDILLKCPSKRETRTAFQK	2	0	0	1	0	0	2	2	5	3	0	0	2	6	0	0	3	2	1	0	1	0	2	1	0	2	2	1	3	0	1	2	0	2	1	2	1	2	0	4	2	0	0	2	0	0	2	1	1
VFs	0	0	0	0	0	0	0	0	0	0	0	0	1	1	0	0	0	0	0	0	0	0	0	0	0	0	0	0	0	0	0	0	0	0	0	0	0	0	0	0	0	0	0	0	0	0	0	0	0
DNNN	0	0	0	0	0	0	0	0	0	0	0	0	0	0	0	0	0	0	0	0	0	0	0	0	0	0	0	0	0	0	0	0	0	0	0	0	0	0	0	0	0	0	0	0	0	3	0	0	0
IPQsPDSYQEWGDNIQPRRSRHLRISGFRKGVLRGRRKKQQQ	1	2	0	0	0	2	0	0	0	1	0	0	0	1	0	0	0	0	0	0	0	0	2	0	2	0	0	0	3	0	0	0	0	0	1	0	2	0	0	0	1	0	1	5	1	1	0	1	0
KS	0	0	0	0	0	0	0	0	0	0	0	0	0	0	0	0	0	0	0	0	0	0	0	0	0	0	0	0	0	0	0	0	0	0	0	0	0	0	1	0	0	0	0	0	0	0	0	0	0
VLVGsGIRLGAFARTAPSSGRLFRA	1	0	0	1	2	0	0	0	0	1	0	0	1	1	1	0	0	0	3	0	0	1	2	1	0	1	1	0	0	0	0	0	1	0	1	0	0	0	1	0	0	0	0	0	0	0	0	0	0
LHLG	0	0	0	1	0	0	1	0	0	0	0	0	0	0	0	0	0	0	0	0	0	0	1	0	0	0	0	0	0	0	0	0	0	0	0	0	0	0	0	0	0	0	0	0	0	0	0	1	0
K	0	0	0	0	0	0	0	0	0	0	0	0	0	0	0	0	0	0	0	0	0	0	0	0	0	0	0	0	0	0	0	0	0	0	0	0	0	0	0	0	0	0	0	0	0	0	0	0	0
FFISFVTPVNKFRAA	1	0	0	0	0	0	0	0	0	0	1	0	1	2	2	0	0	0	0	0	2	0	0	0	0	0	0	0	0	1	0	0	1	0	0	1	0	0	0	0	0	0	0	0	0	1	0	0	0
LPTTAWsDRLPPSHSDCEYEPLA	0	0	0	1	0	1	0	0	1	0	0	0	0	0	0	0	1	0	0	1	1	0	0	0	0	0	0	3	1	0	0	2	0	0	0	1	0	0	0	1	0	1	1	0	0	0	0	0	1
GNLLEL	0	0	0	0	1	1	0	1	0	0	0	0	0	0	0	0	0	0	0	0	0	0	0	1	0	0	0	0	0	0	0	0	0	0	0	0	0	0	0	0	0	0	0	0	0	1	0	0	0
LKRKGGNG	0	0	0	0	0	0	0	1	0	0	0	0	0	0	0	0	0	0	0	0	0	0	1	0	2	0	0	0	0	0	0	0	0	0	0	0	0	0	0	0	0	0	0	0	0	0	1	0	0
RHIHLLLLLLFSCNSLHFLFPFLTTLVRIRACTSEIGSIYSNVVsRAATRNRRsRRAPIPRFSILFQGSTQ	3	1	2	0	1	0	0	1	9	1	0	0	2	5	1	0	1	1	1	1	2	0	1	0	1	0	0	0	3	0	1	1	3	0	0	0	2	1	3	1	0	1	0	1	1	1	2	1	2
ITACYFLTFFC	0	0	1	1	0	0	0	0	0	0	0	0	0	2	1	0	1	1	0	0	0	1	0	0	0	0	0	0	0	0	2	0	0	0	0	0	0	0	0	0	1	0	0	0	0	0	0	0	0
ANPHNRGFFPFF	0	0	0	0	0	0	0	0	0	0	0	0	0	2	2	0	0	0	0	0	0	1	0	0	1	0	1	1	0	0	0	0	0	0	0	0	0	0	0	0	0	0	0	0	0	2	0	0	1
VGTsA	0	0	0	0	0	0	0	0	0	0	0	0	1	0	0	0	0	0	0	1	0	0	0	1	0	0	0	0	0	0	0	0	1	0	0	0	0	0	0	0	0	0	0	0	0	0	0	0	0
KKKERNRFLPPS	0	0	0	0	0	0	0	1	0	0	0	0	0	1	0	0	0	0	0	0	0	0	0	0	0	0	1	1	0	0	0	0	0	0	0	0	1	0	0	0	0	0	0	0	0	0	1	0	0
LAVPLIPLLCGSLALsKSLSSCSLRLTISKHNKsVNSGLRAHE	1	1	0	2	2	1	2	1	2	0	0	1	1	0	0	0	2	0	1	1	0	1	1	0	0	1	0	1	0	1	0	0	1	0	3	2	1	0	0	1	0	0	0	0	0	1	1	1	1
VEGFCFSHIYTHTYTNI	1	0	1	0	0	0	0	0	0	0	0	0	1	2	0	0	0	1	0	0	0	0	0	0	1	0	0	0	0	0	0	0	2	1	0	0	1	0	0	0	1	1	0	0	0	0	1	0	2
CIVLYLLS	1	0	0	1	0	0	0	1	1	1	0	0	0	0	0	0	0	1	0	0	0	0	0	0	0	0	0	0	0	0	0	0	0	0	0	0	1	0	0	0	0	1	0	0	0	0	0	0	0
EsKKIRV	0	1	0	0	0	0	0	0	0	0	0	0	1	0	0	0	0	0	0	0	0	0	0	0	0	0	0	0	0	0	0	0	0	0	0	0	0	0	0	0	0	0	0	0	0	0	0	0	0
FA	0	0	0	0	0	0	0	0	0	0	0	0	0	1	0	0	0	0	0	0	1	0	0	0	0	0	0	0	0	0	0	0	0	0	0	0	0	0	0	0	0	0	0	0	0	0	0	0	0
sIGSCDVVDPTLLsSR	0	1	0	1	0	0	0	1	0	1	0	1	0	0	0	0	1	0	0	0	0	0	0	0	1	0	1	0	0	0	0	0	1	0	0	0	1	0	1	0	0	0	0	0	0	0	0	0	0
KILL	1	0	0	1	0	1	0	0	0	0	0	0	0	0	0	0	0	0	0	0	0	0	0	0	0	0	0	0	0	0	0	0	0	0	0	0	0	0	0	0	0	0	0	0	0	0	0	0	0
FRCLFVHWRSFLTEA	0	0	0	0	0	0	0	1	1	0	0	1	0	2	1	0	1	0	1	0	0	0	0	0	0	0	0	0	0	0	0	0	0	1	0	0	0	1	0	0	0	0	1	0	0	0	0	1	0
DLRIGWRNIsVVsYLFLFFCRASGKGCDVTLIsTYRTVYKRHRKGINFVCNTVPFQFTsCGEGYRGRRPKGICRFSALLFFNsYCLVSSAPPSPAEQLLLQsRRSNYYCNNLSDTNRKNDGNKNSGLDVIV	3	0	3	1	3	4	0	2	2	2	0	0	7	6	3	0	4	3	2	0	2	0	1	2	3	4	0	2	2	1	1	0	0	5	0	0	2	4	1	1	4	3	1	1	2	8	3	1	0
HRsAL	0	0	0	0	0	0	0	0	1	0	0	0	0	0	0	0	0	0	0	1	0	0	0	0	0	0	0	0	0	0	0	0	0	0	0	0	0	0	0	0	0	0	0	0	0	0	0	1	0
LLVFEVAQLD	0	0	0	0	1	0	1	0	1	1	0	0	1	1	0	0	0	0	0	1	0	0	0	0	0	0	0	0	0	0	0	0	0	0	0	0	0	0	0	0	0	0	0	0	1	0	0	0	0
YLLEERsRNNKKCCYNIVVEHYSLTCGYFPIRFISNNENKAGHLWIVSEATVAsGLNIFKQYLHLIAVITsRKWEFGIVVSAVVSLs	4	1	3	2	1	0	1	1	3	2	1	1	5	3	1	0	2	1	2	1	0	2	1	1	0	2	0	1	0	0	1	0	1	1	1	1	1	1	0	1	3	2	2	1	0	3	4	2	1
ELTASARQTQTALG	0	0	0	0	0	0	0	1	1	0	0	0	0	0	0	0	0	0	1	1	0	1	0	0	1	0	0	0	0	0	1	0	1	1	1	0	0	0	0	0	0	0	0	1	1	0	0	0	0
LLFHINDTLHRVVDTAVSKDCYSHCW	0	0	1	1	0	0	0	1	1	1	2	0	0	1	0	0	1	1	1	0	0	0	0	0	0	0	0	0	0	0	1	0	0	1	0	1	0	0	0	1	1	0	1	0	0	0	1	1	2
PPYAFNCCTIWLCELWLLCLVYCSFIAGTVLIRVsGVSG	1	2	0	2	1	0	1	0	2	1	1	0	2	2	0	0	2	3	1	0	1	0	1	1	1	0	1	0	1	0	1	1	0	0	0	0	1	0	1	0	1	1	2	0	0	1	0	0	0
H	0	0	0	0	0	0	0	0	0	0	0	0	0	0	0	0	0	0	0	0	0	0	0	0	0	0	0	0	0	0	0	0	0	0	0	0	0	0	0	0	0	0	0	0	0	0	0	0	1
VTWGSIRVIACSNTLREKITLHFSFFIHLRHHCRTK	0	4	0	1	0	0	1	1	0	1	0	0	1	1	2	0	1	1	1	0	0	0	0	1	0	0	0	0	0	0	1	0	1	2	1	0	1	0	0	1	0	0	1	0	0	1	0	0	4
VVSL	0	0	0	0	0	0	1	0	0	0	0	1	1	0	0	0	0	0	0	0	0	0	0	0	0	0	0	0	0	0	0	0	0	0	0	0	0	1	0	0	0	0	0	0	0	0	0	0	0
YFISFPYRHVsLSKYCPRsRGD	0	1	0	0	0	1	0	0	0	0	0	0	1	2	0	0	0	1	0	0	0	0	1	0	0	0	1	0	1	0	0	0	0	0	0	1	0	0	0	1	1	2	0	0	0	0	0	0	1
KVRRKSYSLTSVHYFCEIHQRHLTRTVVsDsAATYHHsGDTAGV	0	0	1	0	0	1	0	0	1	3	1	0	1	0	1	0	1	0	0	0	2	1	1	1	0	0	0	0	0	0	1	1	3	0	0	0	1	0	1	1	2	1	0	1	0	0	0	3	2
FSCVPHSSCsRKKKLSGGTNKCRND	0	0	0	0	0	0	0	1	0	0	0	0	1	0	1	0	1	2	0	0	0	0	0	0	1	1	0	1	0	0	0	1	0	0	1	0	0	0	0	3	0	0	0	0	0	1	1	1	0
SFsSPSFLLPLPLNPSTTHVRSPVVG	0	0	0	0	1	1	1	0	1	1	0	0	2	1	1	0	0	0	0	0	0	0	0	0	0	1	3	1	1	0	0	1	1	0	0	1	1	2	0	1	0	0	0	0	0	1	0	0	1
CY	0	0	0	0	0	0	0	0	0	0	0	0	0	0	0	0	0	1	0	0	0	0	0	0	0	0	0	0	0	0	0	0	0	0	0	0	0	0	0	0	1	0	0	0	0	0	0	0	0
IFPVLFFFFWsLSEHHNTKILVEGIRCTVGAQIFLVIEGRVTLFGNssKKLIIRISKIKLFQSKEQTGSRGGKESKRKALQSWRTEICAAQSLYIPFPISRRTRSPPANPFNIRGETTEVHCsRLPRVTGLHWVWGEGRsKRTKTVGGHLsNKT	5	4	4	2	1	1	2	4	2	4	2	2	1	9	1	0	2	1	1	0	2	2	2	1	7	3	6	1	0	0	2	0	5	5	0	0	2	3	2	2	1	0	4	3	2	3	2	2	3
sAVTLSKKHSRSLGFVLWRLTPLLVRGA	0	0	0	1	0	0	2	3	0	0	0	2	1	0	1	0	0	0	0	0	2	0	1	0	0	1	0	0	1	0	1	0	1	0	0	0	0	1	0	2	0	0	1	0	0	0	0	1	0
VHsRARKGsGCR	0	0	0	0	0	0	0	0	0	0	0	0	1	0	0	0	1	0	0	0	1	0	1	0	1	0	0	0	0	0	0	0	0	0	0	0	0	0	0	0	0	0	0	0	0	0	0	1	0
ATQFVLTsFAVSKRH	0	0	0	0	0	0	1	0	0	0	0	1	1	0	2	0	0	0	1	0	1	0	0	0	0	0	0	0	0	0	0	0	0	2	0	0	0	0	0	1	0	0	0	0	1	0	0	0	1
C	0	0	0	0	0	0	0	0	0	0	0	0	0	0	0	0	1	0	0	0	0	0	0	0	0	0	0	0	0	0	0	0	0	0	0	0	0	0	0	0	0	0	0	0	0	0	0	0	0
KVVV	0	0	0	0	0	0	0	0	0	2	1	0	0	0	0	0	0	0	0	0	0	0	0	0	0	0	0	0	0	0	0	0	0	0	0	0	0	0	0	0	0	0	0	0	0	0	0	0	0
	0	0	0	0	0	0	0	0	0	0	0	0	0	0	0	0	0	0	0	0	0	0	0	0	0	0	0	0	0	0	0	0	0	0	0	0	0	0	0	0	0	0	0	0	0	0	0	0	0
PLSCSSV	0	0	0	0	0	0	0	1	0	0	0	0	1	0	0	0	0	1	0	0	0	0	0	0	0	0	0	1	0	0	0	0	0	0	0	0	0	1	1	1	0	0	0	0	0	0	0	0	0
LNITRILQQNCVKGFR	1	1	0	0	1	0	0	1	0	0	0	0	1	0	1	0	1	0	0	0	0	0	1	0	0	0	0	0	0	0	0	1	0	0	0	0	0	0	0	0	0	0	0	2	0	1	1	0	0
RKHHLCEKLLLLLFSIIFSVVLAVYPCARADTNIYIFFPKGKRKVDTKsKTKTIKVsTTKEILHIFLVAsTQQsEQsRRQGKGCKNKRNCNKFFFLFLRVRsFCsKEKFSLSFLQIRQQHKKsSsQYsLIsVSLRRLSEEERRKTNNNGQKGGGEGEGARLLLAKHICVFCFLLLFVKGLCETLsISIVIRIYTKREEEEEKEREAIKTNKEIRGVKAsGTTAFRKGsKVKRITISPEAsKTVRNWGVERKsTLIDRKRTHRGVSKEKKGNFIFISLAFASTYTTVLsDVT	8	4	9	6	2	1	3	5	10	8	1	4	5	17	2	0	4	4	1	2	5	4	0	5	5	6	0	1	2	0	3	0	13	5	1	3	2	1	4	1	5	0	1	8	1	5	5	3	3
YAKYRYsLFKAVVCQAsPGIIFIIVVISFCVSCCIVVVILLVSCGRKNRLLFTsQRAIYIYFLVFIYYLSLFWAVVVIFLIKYsFLRVHSCsWLRVYFLSFLKINSAKRPYPKAIKSWYSPHCWVPLFFLISFFVITVsIIHVRSDVLGLLVGWRVPATPGRTGSFLTWGCNGAASVLYILLLSIRPPVFDASQHKVDSKRPRVEDVRLNYLSLRGFSNNLsLNLFCCSCTIEKARDYHLPR	11	3	7	7	2	2	2	12	5	14	1	4	8	13	6	0	7	4	2	0	4	6	5	4	0	0	3	3	2	3	2	3	1	0	5	1	1	6	2	4	11	3	6	2	1	4	3	4	1
TREEQLVVL	0	0	0	0	0	0	0	2	0	0	0	2	0	0	0	0	0	0	0	0	0	0	0	0	0	0	0	0	0	0	0	1	0	0	0	0	0	0	0	0	0	0	0	0	1	0	0	0	0
RTITLHILRGAGRIsPDRCVCVRGLQRAPCHRYNPLTLAGLSLFVYFFLFLNNLIYFVY	2	1	1	1	0	0	2	2	5	2	1	0	1	4	1	0	2	1	1	1	0	1	2	0	1	1	1	0	0	2	0	1	1	1	0	0	1	0	0	0	3	1	0	0	1	2	1	1	1
YFSLLLSFsYS	0	0	0	1	0	0	0	1	1	0	0	0	0	2	0	0	0	0	0	0	0	0	0	0	0	0	0	0	0	0	0	0	0	0	2	0	0	1	0	0	2	0	0	0	0	0	0	0	0
ACLPLLFCFISP	1	0	0	0	1	0	0	1	1	0	0	0	0	1	1	0	2	0	0	0	0	1	0	0	0	0	0	0	1	1	0	0	0	0	0	1	0	0	0	0	0	0	0	0	0	0	0	0	0
ARCLRRHLQVTSAFRVVV	0	0	0	1	0	0	0	0	1	0	1	0	3	1	0	0	1	0	0	1	0	1	0	0	0	0	0	0	0	0	0	0	1	0	0	0	0	0	1	0	0	0	0	1	0	0	0	1	0
LCVCRVLVVAEGHYAYTQVYPRGIFs	0	1	0	1	0	0	0	0	1	4	0	0	1	1	0	0	2	0	0	0	1	1	1	0	1	0	0	0	1	0	0	0	0	1	0	0	0	0	0	0	2	1	0	0	1	0	0	1	0
EN	0	0	0	0	0	0	0	0	0	0	0	0	0	0	0	0	0	0	0	0	0	0	0	0	0	0	0	0	0	0	0	0	0	0	0	0	0	0	0	0	0	0	0	0	0	0	1	0	0
sYTNIssRRILSEIKWLFIHFNKETFKYLRKGNKLDYLSITIEVVVYNGALREQQDKSYsKVPHVK	2	1	3	0	1	2	0	3	0	5	0	0	0	3	0	0	0	0	0	0	1	0	1	0	1	0	0	0	0	1	2	1	0	0	0	0	0	0	3	0	3	2	1	2	0	2	2	1	1
VNQNSVISAPTIRKIIRSPTSLTWYIENYACDHCRAEGKKEVICECRsRISRQPHGKRKWQPQR	2	3	2	0	0	1	0	0	0	1	2	0	0	0	0	0	2	2	0	1	0	2	0	0	2	0	0	0	3	1	1	0	0	2	0	1	1	0	1	2	0	2	2	2	2	2	1	0	2
EYQHTLKKSKKVKAFHQRGD	0	0	0	0	0	1	0	0	0	1	0	0	0	1	0	0	0	0	0	0	1	0	1	0	0	0	0	0	0	0	1	0	0	0	0	0	1	0	0	0	0	1	0	1	1	0	0	2	0
VWGCAACCCKGRIESRCEACQHKERGGKESSWDEGRCGSPIGVHGPPSS	0	0	2	0	0	0	0	0	0	1	1	0	0	0	0	0	5	2	0	1	0	2	1	2	1	4	0	2	0	1	0	0	0	0	0	1	0	1	1	3	0	0	2	0	1	0	0	1	1
IAVVIGTV	2	0	0	0	0	0	0	0	0	0	0	2	1	0	0	0	0	0	0	0	1	0	1	0	0	0	0	0	0	0	0	1	0	0	0	0	0	0	0	0	0	0	0	0	0	0	0	0	0
PSLLLLLLLTPsSIsQQTDLCFHIEKRLNWRsRRsVNSsKRKGGHKRKRRPRLISTRTLCLCsIEV	3	1	0	4	0	1	2	0	5	0	1	0	1	0	1	0	1	2	0	0	0	0	0	0	2	0	0	2	0	1	2	2	0	0	1	1	0	1	1	0	0	0	1	0	2	2	0	0	2
IIPPKRSYRCALQHRARFIEGAEAVTPRWNTTALPVSPsTsRHSYFHSLSSLPSRQCIsGSCIGsRCYCFLVGERTDLCV	2	1	2	1	1	1	2	0	1	0	2	1	1	1	2	0	3	3	2	0	2	1	2	0	2	0	1	3	2	0	1	1	1	2	4	0	1	1	2	0	3	0	1	0	2	0	1	2	1
VAAsQHCALCLTSLNPV	0	0	0	1	2	0	0	0	0	0	0	1	1	0	0	0	0	2	1	1	0	1	0	0	0	0	0	1	0	0	0	0	0	1	0	1	0	0	0	0	0	0	0	0	1	1	0	1	0
s	0	0	0	0	0	0	0	0	0	0	0	0	0	0	0	0	0	0	0	0	0	0	0	0	0	0	0	0	0	0	0	0	0	0	0	0	0	0	0	0	0	0	0	0	0	0	0	0	0
CQLLRGTDNPN	0	0	0	0	0	1	0	1	0	0	0	0	0	0	0	0	0	1	0	0	0	0	0	1	0	0	1	0	0	0	1	0	0	0	0	0	0	0	0	0	0	0	0	0	1	0	2	0	0
IVALTVAPA	0	0	1	0	0	0	1	0	0	0	0	1	1	0	0	0	0	0	0	1	2	0	0	0	0	0	0	0	0	1	1	0	0	0	0	0	0	0	0	0	0	0	0	0	0	0	0	0	0
HAVRRHPTAAA	0	0	0	0	0	0	0	0	0	0	0	0	1	0	0	0	0	0	3	0	0	1	0	0	0	0	1	0	0	0	1	0	0	0	0	0	0	0	0	0	0	0	0	0	0	0	0	0	2
CRASRSARTA	0	0	0	0	0	0	0	0	0	0	0	0	0	0	0	0	1	0	0	1	1	1	0	0	0	0	0	0	0	0	0	0	1	0	0	0	1	0	1	0	0	0	0	0	0	0	0	0	0
LAPTSIHFPSHT	0	0	1	1	0	0	0	0	0	0	0	0	0	0	1	0	0	0	0	0	1	0	0	0	0	0	1	0	0	1	0	1	0	1	0	1	1	0	0	0	0	0	0	0	0	0	0	1	1
sALNSHRDTLTA	0	0	0	0	1	0	1	0	0	0	0	0	0	0	0	0	0	0	0	1	1	0	0	0	0	0	0	0	0	0	0	0	2	0	0	0	1	0	0	0	0	0	0	0	0	1	0	1	0
TSCSAVG	0	0	0	0	0	0	0	0	0	0	1	0	0	0	0	0	0	1	0	0	0	1	0	0	0	1	0	0	0	0	0	0	0	1	0	1	0	0	1	0	0	0	0	0	0	0	0	0	0
CQLLRGTDNPN	0	0	0	0	0	2	0	0	0	0	0	0	0	0	0	0	1	0	0	0	0	0	0	1	0	0	1	0	0	0	1	0	0	0	0	0	0	0	0	0	0	0	0	0	1	0	2	0	0
LTRFLCCLDTICLYISYL	0	1	1	0	0	0	1	3	1	0	0	0	0	0	1	0	0	3	0	0	0	0	0	0	0	0	0	0	0	0	0	1	0	1	1	0	0	0	0	0	1	1	0	0	0	0	0	0	0
TAVRCGAATCWADTCDSGWTQVRCSPRKGSCVSATGDYRVWGAISSPLP	1	0	0	0	0	0	1	0	0	0	0	1	3	0	0	0	4	1	2	0	3	1	2	0	0	3	0	1	1	1	2	1	1	1	3	2	0	0	1	0	0	1	3	0	1	0	0	0	0
SIRKAVK	0	0	1	0	0	0	0	0	0	0	0	1	0	0	0	0	0	0	0	0	1	0	0	0	0	0	0	0	0	0	0	0	0	0	0	1	0	0	0	0	0	0	0	0	0	0	0	0	0
TSLSGSLQILSSATHRQTLPLALLsLsGVDVVVGAAF	0	0	1	4	0	1	2	1	0	2	1	0	1	1	0	0	0	0	1	0	3	0	1	1	0	1	0	1	0	0	0	0	1	2	0	1	0	1	1	2	0	0	0	1	1	0	0	0	1
PRVY	0	0	0	0	0	0	0	0	0	0	0	1	0	0	0	0	0	0	0	0	0	0	0	0	0	0	0	1	0	0	0	0	0	0	0	0	0	0	0	0	1	0	0	0	0	0	0	0	0
QNR	0	0	0	0	0	0	0	0	0	0	0	0	0	0	0	0	0	0	0	0	0	0	0	0	0	0	0	0	0	0	0	0	0	0	0	0	0	0	0	0	0	0	0	1	0	1	0	0	0
VSKVAVLRRP	0	0	0	0	0	0	0	0	1	3	0	0	0	0	0	0	0	0	1	0	0	0	0	0	0	0	0	0	1	0	0	0	0	0	0	0	1	0	0	0	0	0	0	0	0	0	0	0	0
VYIFYFLWCCILVsTSFY	2	0	0	0	1	0	1	0	0	2	0	0	0	1	2	0	1	1	0	0	0	0	0	0	0	0	0	0	0	0	1	0	0	0	0	1	0	0	0	0	2	1	1	0	0	0	0	0	0
QF	0	0	0	0	0	0	0	0	0	0	0	0	0	1	0	0	0	0	0	0	0	0	0	0	0	0	0	0	0	0	0	0	0	0	0	0	0	0	0	0	0	0	0	1	0	0	0	0	0
sFSRISSLPsRHTFTSQTCGTPYGVGLAIA	1	1	0	0	0	0	1	0	1	0	0	0	1	1	1	0	1	0	1	1	0	0	1	2	0	0	0	0	0	2	4	0	0	0	1	1	1	0	0	1	0	1	0	1	0	0	0	0	1
AFKFSLKGKNKVLSER	0	0	0	0	0	0	0	2	0	0	0	0	1	2	0	0	0	0	1	0	0	0	0	0	0	1	0	0	0	0	0	0	0	0	1	0	1	0	0	0	0	0	0	0	0	1	0	0	0
GLRGLVLSTQIREWGKTEPHHTFSFFFsPTETFRVESs	0	0	1	0	0	1	0	1	1	1	0	0	1	4	1	0	0	0	0	0	0	0	1	0	1	1	1	0	1	0	2	0	3	0	0	0	1	0	1	1	0	0	1	1	0	0	0	0	2
KRHDNKRGVFTAVEGLV	0	0	0	0	0	0	0	1	0	1	1	1	0	0	1	0	0	0	1	0	0	0	0	0	2	0	0	0	0	0	1	0	0	0	0	0	0	0	0	0	0	0	0	0	0	0	1	0	1
V	0	0	0	0	0	0	0	0	0	0	0	0	1	0	0	0	0	0	0	0	0	0	0	0	0	0	0	0	0	0	0	0	0	0	0	0	0	0	0	0	0	0	0	0	0	0	0	0	0
VTWLIs	0	0	1	0	0	0	0	1	0	0	0	0	1	0	0	0	0	0	0	0	0	0	0	0	0	0	0	0	0	0	0	0	0	1	0	0	0	0	0	0	0	0	1	0	0	0	0	0	0
RLSFIGHPDSIFECVQNLDGKATRGKVVTVSYTSL	0	1	1	1	0	1	0	0	1	2	1	1	0	2	0	0	0	1	1	0	0	0	3	0	0	0	1	0	0	0	1	0	1	1	0	0	2	0	1	1	1	0	0	0	1	1	0	0	1
VGLA	0	0	0	0	0	0	0	1	0	0	0	0	1	0	0	0	0	0	1	0	0	0	1	0	0	0	0	0	0	0	0	0	0	0	0	0	0	0	0	0	0	0	0	0	0	0	0	0	0
P	0	0	0	0	0	0	0	0	0	0	0	0	0	0	0	0	0	0	0	0	0	0	0	0	0	0	0	0	0	1	0	0	0	0	0	0	0	0	0	0	0	0	0	0	0	0	0	0	0
LITYSLHHYQHLWRTYNIHTRLCL	1	0	1	1	0	0	3	1	0	0	0	0	0	0	0	0	0	1	0	0	0	0	0	0	0	0	0	0	0	0	0	2	0	1	0	0	1	0	0	0	0	3	1	0	1	1	0	1	3
CLQSVFTFACVVRFSSLICVFVFVLCVLVVSSIFSPPSPIPRHQPNNQ	1	2	0	0	1	2	0	0	1	3	4	2	0	3	3	0	4	0	1	0	0	0	0	0	0	0	2	2	0	1	0	0	1	0	4	1	0	0	2	0	0	0	0	2	1	0	2	0	1
PLCSC	0	0	0	0	1	0	0	0	0	0	0	0	0	0	0	0	2	0	0	0	0	0	0	0	0	0	0	0	0	1	0	0	0	0	1	0	0	0	0	0	0	0	0	0	0	0	0	0	0
KEWsGTGVCFIPTAPTLLsYPSsRFAVDISTHLYTYIDISEHIHGsECAPsQAIRRANIPLTPRETLDLIAVSH	1	2	5	1	0	1	2	1	1	0	1	0	2	1	1	0	2	0	3	0	3	0	0	0	1	2	1	1	3	1	2	0	3	2	0	0	0	0	2	2	2	1	1	1	0	1	0	1	3
FVLVSPRRGFSsGFVASTAsFFPPAAG	0	0	0	0	0	0	0	1	0	2	1	0	0	4	1	0	0	0	1	1	2	0	1	2	0	0	1	1	1	0	1	0	0	0	0	1	0	2	0	0	0	0	0	0	0	0	0	0	0
GGAATLLDGGDKRTLAEHIELCNTHEsHWAHFTARSDGLHIGAEILYKQSPDTQTKEEKWVATsIQDIQPETLLLYNDRSRGIRSAGEGR	3	1	2	1	1	0	2	2	3	0	0	0	1	0	1	0	1	0	1	3	3	1	3	2	4	0	0	0	2	0	2	1	4	1	0	0	1	0	1	2	1	1	2	3	1	1	1	1	4
KYDsREQRRGSKV	0	0	0	0	0	0	0	0	0	0	0	0	1	0	0	0	0	0	0	0	0	0	0	0	1	0	0	0	0	0	0	0	0	0	0	0	0	0	0	1	0	1	0	0	1	0	0	0	0
NQVsGSGAQEQRRATLTRKQEQRAEKVsVLGRWTsENHQRRRDKQRHDTVGNEQPRKEGKRFNsKsDRRTsASFETEEKsGEQRsETKQANKAKCWIVSVGAKGEREEKCVFAHNKTYKVSIEsKKANNFSITTSQESHTRPQGEVKsGsRANRHLG	0	1	2	1	1	0	1	0	0	4	0	2	3	3	1	0	2	0	2	2	4	2	1	1	7	2	0	0	1	1	2	1	4	4	0	1	2	0	2	2	1	0	2	4	8	7	2	4	1
PLSPINDKLHRVF	0	0	1	0	0	0	0	1	1	0	1	0	0	1	0	0	0	0	0	0	0	0	0	0	0	0	2	0	0	0	0	0	0	0	1	0	0	0	0	0	0	0	0	0	0	0	1	1	0
CIAYLLQAPLsS	1	0	0	0	1	0	0	2	0	0	0	0	0	0	0	0	1	0	1	0	1	0	0	0	0	0	0	0	0	1	0	0	0	0	0	1	0	0	0	0	1	0	0	0	1	0	0	0	0
GV	0	0	0	0	0	0	0	0	0	0	1	0	0	0	0	0	0	0	0	0	0	0	1	0	0	0	0	0	0	0	0	0	0	0	0	0	0	0	0	0	0	0	0	0	0	0	0	0	0
TGSRWSVARGEDPLLsLsVSIR	0	0	1	0	0	0	1	0	2	2	0	0	0	0	0	0	0	0	0	0	0	1	2	0	0	0	1	0	0	0	0	0	0	1	0	1	1	0	0	1	0	0	1	0	0	0	0	0	0
LTRVRLLsYTTQLT	0	0	0	0	0	1	2	0	1	0	1	0	0	0	0	0	0	0	0	0	0	0	0	0	0	0	0	0	0	0	1	0	1	2	0	0	0	0	0	0	1	0	0	1	0	0	0	0	0
LCEsRRAASLLSLVQILCVESSRSTSLSLSTCVTTAAQ	0	0	1	2	0	0	2	2	1	1	1	1	0	0	0	0	1	2	0	1	3	0	0	0	0	0	0	0	0	0	3	1	0	0	2	2	1	1	1	1	0	0	0	2	0	0	0	0	0
	0	0	0	0	0	0	0	0	0	0	0	0	0	0	0	0	0	0	0	0	0	0	0	0	0	0	0	0	0	0	0	0	0	0	0	0	0	0	0	0	0	0	0	0	0	0	0	0	0
YFISFPYRHVsLSKYCPRsRGD	0	1	0	0	0	1	0	0	0	0	0	0	1	2	0	0	0	1	0	0	0	0	1	0	0	0	1	0	1	0	0	0	0	0	0	1	0	0	0	1	1	2	0	0	0	0	0	0	1
CRSHLTTCWTCVHLPFALW	0	0	0	1	0	0	0	0	2	1	0	0	0	1	0	0	2	1	0	0	1	0	0	0	0	0	0	0	0	1	2	0	0	1	1	0	0	0	0	0	0	0	2	0	0	0	0	1	1
YPKRFFFALQK	0	0	0	0	0	0	1	0	0	0	0	0	0	1	2	0	0	0	1	0	0	0	0	0	0	0	0	0	0	1	0	0	0	0	0	0	0	0	0	0	0	1	0	0	1	0	0	0	0
GTYIKsDSNRDNRSITKRSAPsKKKQSVDGKEYQWsSNQVPTQRSVVRRWsTLLRSAPHRTGREGSLGEIVLEDQPHGPDAPCPRPTSQKQRCGRLGKRTNQQERKKNKNKKGGTKREGYKLRTNS	1	1	1	0	2	0	2	1	1	2	0	3	0	0	0	0	0	2	1	1	0	1	1	2	6	2	2	1	3	2	1	3	3	2	0	0	0	1	3	6	1	2	2	4	5	3	4	0	2
CEYFLVRTLSWFEHSPTGPVLWKRKKNGLDRsSGSDTEGTTHNWVCsALRsIEAVLCN	0	1	0	1	1	0	0	1	3	1	0	1	2	2	0	0	1	2	1	0	1	0	0	1	2	1	0	1	0	1	0	2	2	1	1	0	0	1	1	1	0	1	3	0	0	0	3	0	2
RRYsHQPVHYLLSI	1	0	0	1	0	0	0	1	0	1	0	0	0	0	0	0	0	0	0	0	0	0	0	0	0	0	0	0	0	1	0	0	0	0	0	0	1	0	0	0	1	1	0	1	0	0	0	2	0
LAVGCQRsVT	0	0	0	0	0	0	1	0	0	0	0	0	2	0	0	0	0	1	0	1	0	0	0	0	0	1	0	0	0	0	0	0	1	0	0	0	0	0	0	0	0	0	0	0	1	0	0	0	0
REYSTTHCPTRTCTPALTPICLVGKsTPSTTS	0	1	0	1	0	1	0	0	0	0	0	1	0	0	0	0	1	2	0	1	0	0	0	0	1	0	0	2	1	1	1	3	5	0	0	1	1	1	0	0	0	1	0	0	0	0	0	1	0
LEGYTSLKTNQANTsSNK	0	0	0	1	0	0	0	1	0	0	0	0	0	0	0	0	0	0	0	0	1	0	1	0	0	0	0	0	0	0	0	0	3	0	1	0	0	0	0	1	0	1	0	1	0	1	2	0	0
CsFsRVDDsSAIFHHCYLLRVA	1	0	0	0	1	0	1	0	0	1	0	1	0	1	1	0	2	0	0	0	1	1	0	0	0	0	0	0	0	0	0	0	0	0	1	0	0	0	0	0	1	0	0	0	0	0	0	2	0
VDCCCCCLCLCSKSSRYVPS	0	0	0	0	0	0	2	0	0	1	0	1	0	0	0	0	1	6	0	0	0	0	0	0	0	0	1	0	0	0	0	0	0	0	1	0	1	0	0	2	0	1	0	0	0	0	0	0	0
SLYLFTVAPSHRSYSRVVsAP	0	0	0	0	1	0	0	0	1	1	0	0	2	0	1	0	0	0	0	0	1	1	0	0	0	0	0	0	2	0	0	0	1	0	0	0	0	1	1	2	1	1	0	0	0	0	0	0	1
RQQLDWGLDsKQQSWVLSQYsYWLLsLISLKWRRI	1	1	0	1	0	0	2	2	2	1	0	0	0	0	0	0	0	0	0	0	0	0	0	0	0	1	0	0	0	0	0	0	0	0	0	0	1	2	0	0	1	1	4	0	5	0	0	0	0
	0	0	0	0	0	0	0	0	0	0	0	0	0	0	0	0	0	0	0	0	0	0	0	0	0	0	0	0	0	0	0	0	0	0	0	0	0	0	0	0	0	0	0	0	0	0	0	0	0
AVFRVHYVNLVsEYIVPTRVIVAELILTILPGCDR	1	2	1	1	0	0	1	1	1	1	4	2	0	1	0	0	1	0	2	0	0	0	1	0	0	0	0	0	2	0	0	0	2	0	0	0	0	0	0	0	1	1	0	0	0	1	0	1	0
GSCLLVGIAFLSFVASEATSPCCCYRFFFFHLLLECFFFFLSSH	1	0	0	3	0	0	1	1	2	2	0	0	0	6	4	0	4	1	1	1	1	0	2	0	0	0	1	0	0	0	0	0	0	1	2	0	0	2	0	2	0	1	0	0	0	0	0	1	1
GRREKAPSVLNFKGRCWRGVRFNRRsVSCFEAYCCRVFAAFRLFAQHRWsYIYIYLPLPLPsRRPV	0	0	2	0	0	0	0	4	1	1	1	0	3	5	1	0	1	3	3	0	2	0	1	0	2	0	2	1	0	2	0	0	0	0	1	0	0	0	1	0	4	0	2	1	0	0	2	1	0
KACVSCKTFsTAKsYLFYKGKTKFVFKRSESFsEVsLTPEKRYRVVLVFGVKAYLLFADSLGVQREEEHPFSQLCLFLVYDVKEAIKERNK	0	0	1	1	1	1	0	4	2	4	1	2	3	5	4	0	2	1	1	0	1	3	0	0	2	1	0	1	0	1	2	1	1	0	2	0	1	1	0	1	1	4	0	1	1	1	0	1	0
G	0	0	0	0	0	0	0	0	0	0	0	0	0	0	0	0	0	0	0	0	0	0	0	0	0	1	0	0	0	0	0	0	0	0	0	0	0	0	0	0	0	0	0	0	0	0	0	0	0
S	0	0	0	0	0	0	0	0	0	0	0	0	0	0	0	0	0	0	0	0	0	0	0	0	0	0	0	0	0	0	0	0	0	0	0	0	0	0	1	0	0	0	0	0	0	0	0	0	0
WFCCCNRVIKIRRDREIRIRVGR	1	0	3	0	0	0	0	0	0	0	0	1	1	1	0	0	2	1	0	0	0	0	0	0	0	1	0	0	0	0	0	0	0	0	0	0	0	0	0	0	0	0	1	0	0	1	0	0	0
AYTFALCQTARGWCLLL	0	0	0	0	1	0	1	1	1	0	0	0	0	1	0	0	2	0	0	1	0	2	1	0	0	0	0	0	0	0	0	1	0	1	0	0	0	0	0	0	1	0	1	0	1	0	0	0	0
LFELKRQSG	0	0	0	0	0	2	0	0	0	0	0	0	0	1	0	0	0	0	0	0	0	0	0	0	0	1	0	0	0	0	0	0	0	0	0	0	0	0	1	0	0	0	0	1	0	0	0	0	0
CTAL	0	0	0	0	1	0	0	0	0	0	0	0	0	0	0	0	0	1	0	0	1	0	0	0	0	0	0	0	0	0	1	0	0	0	0	0	0	0	0	0	0	0	0	0	0	0	0	0	0
SWPSGVGIAKTVG	0	1	0	0	0	0	0	0	0	0	1	0	1	0	0	0	0	0	0	0	0	1	2	0	0	1	0	1	0	0	0	0	1	0	0	0	0	0	0	2	0	0	1	0	0	0	0	0	0
QLWVS	0	0	0	1	0	0	0	0	0	1	0	0	0	0	0	0	0	0	0	0	0	0	0	0	0	0	0	0	0	0	0	0	0	0	0	0	0	0	1	0	0	0	1	0	1	0	0	0	0
FGKSQRAERHTCRVCSTR	0	0	0	0	0	0	0	0	0	1	0	0	0	1	0	0	1	1	0	0	0	1	0	0	1	0	0	0	0	0	0	1	0	1	0	1	1	0	0	0	0	0	0	0	1	0	0	0	1
SRGVGLGLLDRYHIPPRPHLGIRsEKRRRGEGGKYKSAGCNRSKKKEKETKERSERVNsLsRGVRPLIHNA	0	1	2	0	0	0	1	3	2	0	1	0	2	0	0	0	0	1	0	1	1	0	2	5	1	1	1	0	1	2	0	0	0	1	2	0	0	0	1	1	1	1	0	0	0	0	3	1	2
TsKSSCSRRATTFNRDQHV	0	0	0	0	0	0	0	0	0	1	0	0	0	1	0	0	1	0	0	0	1	0	0	0	0	0	0	0	0	0	0	0	1	2	0	0	0	2	0	1	0	0	0	1	0	0	1	0	1
RWHTDNYLLCssLITQLYKHTHQKVSCKPsLKQVSSCCWILPIRSLTRSS	1	2	0	2	1	1	1	2	0	2	0	0	0	0	0	0	2	2	0	0	0	0	0	0	0	0	1	1	0	0	1	1	1	1	1	2	0	1	1	1	2	0	2	2	1	0	1	0	3
CKWICTCWRHIIAPLWEVV	1	2	0	1	0	0	0	0	0	0	0	0	2	0	0	0	1	2	0	0	0	1	0	0	0	0	0	0	1	0	0	0	0	1	0	0	0	0	0	0	0	0	3	0	0	0	0	1	0
FLNSTsVLsSIHHRTSWLISEFL	0	1	1	0	1	2	0	0	1	0	0	1	0	2	0	0	0	0	0	0	0	0	0	0	0	0	0	0	0	0	0	0	1	1	1	2	0	0	1	0	0	0	1	0	0	0	1	2	0
sGYSVT	0	0	0	0	0	0	0	0	0	0	0	0	1	0	0	0	0	0	0	0	0	0	1	0	0	0	0	0	0	0	1	0	0	0	0	1	0	0	0	0	0	1	0	0	0	0	0	0	0
EDV	0	0	0	0	0	0	0	0	0	0	0	0	1	0	0	0	0	0	0	0	0	0	0	0	0	0	0	0	0	0	0	0	0	0	0	0	0	0	0	0	0	0	0	0	0	0	0	0	0
GFNPLYTNNAsHQFNIHTQTHTGTRK	1	0	0	0	0	0	0	0	1	0	0	0	0	2	0	0	0	0	0	1	0	0	1	1	0	0	1	0	0	0	1	1	1	2	0	0	0	0	0	0	0	1	0	1	1	0	4	2	1
RALYWQQEEAV	0	0	0	0	0	0	0	1	0	0	1	0	0	0	0	0	0	0	0	0	1	1	0	0	0	0	0	0	0	0	0	0	0	0	0	0	0	0	0	0	1	0	1	1	1	0	0	0	0
E	0	0	0	0	0	0	0	0	0	0	0	0	0	0	0	0	0	0	0	0	0	0	0	0	0	0	0	0	0	0	0	0	0	0	0	0	0	0	0	0	0	0	0	0	0	0	0	0	0
NDsKKHYLLPD	0	0	0	0	0	0	2	0	0	0	0	0	0	0	0	0	0	0	0	0	0	0	0	0	0	0	0	0	1	0	0	0	0	0	0	0	0	0	0	0	1	0	0	0	0	0	1	1	0
GAVCAsLKsSVVLR	0	0	0	0	1	0	0	1	0	2	0	1	0	0	0	0	0	1	0	1	0	1	0	0	1	0	0	0	0	0	0	0	0	0	1	0	0	0	0	0	0	0	0	0	0	0	0	0	0
GRLSIRHKLC	1	0	0	1	0	0	0	0	1	0	0	0	0	0	0	0	1	0	0	0	0	0	0	0	1	0	0	0	0	0	0	0	0	0	0	0	0	0	0	1	0	0	0	0	0	0	0	0	1
KGPVGSVWTHYNPARTTCTGIVGEGGRGQK	0	0	1	0	0	0	0	0	0	1	0	0	2	0	0	0	1	0	0	0	1	0	1	0	2	4	1	0	1	0	0	2	0	2	0	0	0	0	0	1	0	1	1	1	0	0	1	0	1
LGVINLLsASsVFS	0	1	0	2	0	1	0	0	0	0	0	1	1	0	1	0	0	0	1	0	0	0	0	0	0	1	0	0	0	0	0	0	0	0	0	0	1	0	0	1	0	0	0	0	0	1	0	0	0
DPLDKTHsILEKsHLKKETLDPPVNKYFYIFFSRISFFFSSLTREIKHKsHINTLLPGCLLLLLFLPGRSTLSNNSNNSYHYCDDWRGLHCGLINTCAH	3	2	1	1	3	3	1	4	4	0	0	1	0	6	1	0	1	3	0	1	0	0	1	1	2	0	1	1	2	1	1	2	2	1	2	2	2	0	0	2	2	2	1	0	0	4	3	4	3
FYs	0	0	0	0	0	0	0	0	0	0	0	0	0	1	0	0	0	0	0	0	0	0	0	0	0	0	0	0	0	0	0	0	0	0	0	0	0	0	0	0	1	0	0	0	0	0	0	0	0
LHFLHR	0	0	0	0	2	0	0	0	0	0	0	0	0	0	1	0	0	0	0	0	0	0	0	0	0	0	0	0	0	0	0	0	0	0	0	0	0	0	0	0	0	0	0	0	0	0	0	0	2
RKSNKKEL	0	0	0	0	0	0	1	0	0	0	0	0	0	0	0	0	0	0	0	0	0	0	0	0	0	0	0	0	0	0	0	0	0	0	0	0	1	0	0	0	0	0	0	0	0	0	1	0	0
HKIsNIATNTssEVTTLCVWsQGIsSRKSRsEKKsNRRsDTPCTQKKREETKGNNNHLYCCYRK	0	2	1	1	1	0	0	0	0	0	0	0	2	0	0	0	0	4	0	1	0	0	1	0	1	0	0	0	0	1	1	2	4	0	0	0	0	1	1	0	1	1	1	2	0	5	1	2	0
AYFHSSS	0	0	0	0	0	0	0	0	0	0	0	0	0	1	0	0	0	0	0	1	0	0	0	0	0	0	0	0	0	0	0	0	0	0	0	1	0	0	1	1	1	0	0	0	0	0	0	1	0
LLGQLASVQKD	0	0	0	1	0	0	0	1	1	0	0	1	0	0	0	0	0	0	0	0	1	0	1	0	0	0	0	0	0	0	0	0	0	0	0	0	1	0	0	0	0	0	0	0	2	0	0	0	0
IYVRGLLGsK	0	0	1	0	1	0	0	0	1	0	0	0	1	0	0	0	0	0	0	0	0	0	1	0	0	1	0	0	0	0	0	0	0	0	0	0	0	0	0	0	0	1	0	0	0	0	0	0	0
QIsSLAsRS	1	0	0	1	0	0	0	0	0	0	0	0	0	0	0	0	0	0	0	0	0	1	0	0	0	0	0	0	0	0	0	0	0	0	1	0	0	0	0	1	0	0	0	0	1	0	0	0	0
CRDQSFAEPHRGCTTQAGGNQKA	0	0	0	0	0	0	0	0	0	0	0	0	0	0	1	0	0	2	1	0	0	2	1	2	0	0	0	0	1	0	1	0	1	0	0	0	0	0	1	0	0	0	0	1	2	1	0	0	1
sT	0	0	0	0	0	0	0	0	0	0	0	0	0	0	0	0	0	0	0	0	0	0	0	0	0	0	0	0	0	0	1	0	0	0	0	0	0	0	0	0	0	0	0	0	0	0	0	0	0
TFFLYFSFLLLYRCHCQFPSDGG	0	0	0	1	1	0	0	0	2	0	0	0	0	5	0	0	1	1	0	0	0	0	1	0	0	1	1	0	0	0	1	0	0	0	0	1	0	1	0	0	2	0	0	1	0	0	0	0	1
RQTHKGRKAGLsILCVIHCA	0	1	1	0	0	0	0	1	1	0	0	0	1	0	0	0	2	0	0	1	0	1	0	1	1	0	0	0	0	0	0	0	1	0	0	0	0	0	0	0	0	0	0	1	0	0	0	2	0
PRDCNPPLPSRIAKTRAPRSTEREKKQALWQssVAVGWSDINTRGAQRLYANsRLSPACFYFPPWFLPY	0	1	1	2	0	1	1	1	0	0	0	1	1	0	3	0	2	0	1	0	3	3	0	0	0	2	2	3	4	0	1	0	0	2	1	0	0	1	1	1	1	2	3	2	1	1	2	0	0
LPLKRGFEHSRQFSSsRVSLFIY	1	0	0	1	1	1	0	0	0	0	0	1	0	3	0	0	0	0	0	0	0	0	0	1	0	0	0	0	0	1	0	0	0	0	2	1	1	0	0	0	1	0	0	0	1	0	0	0	1
LFFWVSAECLRVT	0	0	0	1	0	0	0	0	1	1	0	0	1	2	0	0	1	0	1	0	0	0	0	0	0	0	0	0	0	0	1	0	0	0	0	1	0	0	0	0	0	0	1	0	0	0	0	0	0
ALNRYCGQQ	0	0	0	0	0	0	0	1	0	0	0	0	0	0	0	0	0	1	0	0	0	1	0	0	1	0	0	0	0	0	0	0	0	0	0	0	0	0	0	0	0	1	0	1	1	1	0	0	0
GRLFHLSRNIFCYNHRLIALLHSRFRLYQDLQQFTFPS	1	0	1	3	0	1	1	1	1	0	0	0	0	2	3	0	1	0	0	0	1	0	0	0	1	0	1	0	0	0	1	0	0	0	0	2	0	0	1	0	2	0	0	2	1	2	0	1	2
FRLRRQHKE	0	0	0	0	0	0	1	0	0	0	0	0	0	1	0	0	0	0	0	0	0	0	0	0	0	0	0	0	0	0	0	0	0	0	0	0	0	0	0	0	0	0	0	1	0	0	0	0	1
QGNYFCsTLGWsGAPCPVVLTSSs	0	0	0	0	0	1	1	0	0	1	0	1	0	1	0	0	1	1	0	0	1	0	1	0	0	2	1	0	0	1	0	1	0	1	0	0	0	0	0	2	0	1	1	1	0	1	0	0	0
HRKNTYQVCDNRGKKEGRGSGISCsGRGLLFCEGGKERQGAFRVNRGKIsIFFLFAYSQHGsL	1	0	2	3	0	0	1	0	0	0	0	0	2	3	2	0	2	1	0	2	0	0	1	3	4	3	0	0	0	0	1	0	0	0	0	0	2	0	1	0	1	1	0	0	3	2	1	1	1
LCRKVEEKQA	0	0	0	0	1	0	0	0	0	0	0	0	1	0	0	0	0	1	0	0	1	0	0	0	0	0	0	0	0	0	0	0	0	0	0	0	0	0	0	0	0	0	0	1	0	0	0	0	0
YVAYFFSLVN	0	0	0	0	0	0	0	1	0	1	0	1	0	2	0	0	0	0	0	0	1	0	0	0	0	0	0	0	0	0	0	0	0	0	1	0	0	0	0	0	1	1	0	0	0	1	0	0	0
LYWLLLPCDHSTDRsLWWQ	0	0	0	1	1	0	2	0	1	0	0	0	0	0	0	0	0	1	0	0	0	0	0	0	0	0	1	0	0	0	1	0	0	0	0	0	1	0	0	0	1	0	3	1	0	0	0	0	1
THPEPRERPFSYRTGNIQssQ	0	0	1	0	0	0	0	0	0	0	0	0	0	1	0	0	0	0	0	0	0	0	0	0	1	0	0	1	2	0	0	0	2	0	1	0	0	0	0	0	0	1	0	2	0	0	1	0	1
YISLLFSSSSFCCSLCCCCWF	1	0	0	2	1	0	0	0	0	0	0	0	0	2	1	0	5	1	0	0	0	0	0	0	0	0	0	0	0	0	0	0	0	0	4	1	0	1	0	0	1	0	1	0	0	0	0	0	0
PVLKICYFPHFTSFGGLGYKKKEsIETFIFIsIKLYLARNCDERC	2	0	3	1	0	0	0	2	1	0	0	0	1	4	1	0	3	0	0	1	0	0	1	1	1	0	0	0	1	1	1	0	0	1	0	1	0	0	0	0	2	1	0	0	0	0	1	0	1
IPR	0	0	1	0	0	0	0	0	0	0	0	0	0	0	0	0	0	0	0	0	0	0	0	0	0	0	0	0	1	0	0	0	0	0	0	0	0	0	0	0	0	0	0	0	0	0	0	0	0
WQGAEENLRDTRSSAHNIATVAAIsRPNAsTWREREGKKTKssEILPLAHA	2	0	1	0	0	0	0	2	1	0	1	0	0	0	0	0	0	0	1	2	4	1	1	0	0	1	1	0	0	1	2	1	0	1	0	0	0	0	1	1	0	0	2	1	0	0	3	0	2
FARGGV	0	0	0	0	0	0	0	0	0	0	1	0	0	1	0	0	0	0	0	1	0	0	2	0	0	0	0	0	0	0	0	0	0	0	0	0	0	0	0	0	0	0	0	0	0	0	0	0	0
C	0	0	0	0	0	0	0	0	0	0	0	0	0	0	0	0	0	1	0	0	0	0	0	0	0	0	0	0	0	0	0	0	0	0	0	0	0	0	0	0	0	0	0	0	0	0	0	0	0
HTESCYLsKDRATSELNLARANTHPHKGATIPNRLQ	0	0	1	0	1	0	1	0	2	0	0	0	0	0	0	0	1	0	1	2	1	0	0	0	0	1	1	0	0	1	1	1	2	0	1	0	0	0	1	0	1	0	0	1	0	1	2	1	2
SAFY	0	0	0	0	0	0	0	0	0	0	0	0	0	0	1	0	0	0	1	0	0	0	0	0	0	0	0	0	0	0	0	0	0	0	1	0	0	0	0	0	1	0	0	0	0	0	0	0	0
sVCASAQLLsLISSSFNSTCFADGSNSKNIILIIIRTKsCAVGITGSNKSRFLKPLLLLFF	0	1	6	2	0	2	1	2	2	0	0	0	2	3	2	0	0	3	2	0	2	0	0	1	1	1	1	0	0	0	2	0	1	0	2	2	2	0	1	2	0	0	0	1	0	3	1	0	0
RDRLGR	0	0	0	0	0	0	0	0	1	0	0	0	0	0	0	0	0	0	0	0	0	0	1	0	0	0	0	0	0	0	0	0	0	0	0	0	0	0	0	0	0	0	0	0	0	0	0	0	0
SVsG	0	0	0	0	0	0	0	0	0	0	0	1	0	0	0	0	0	0	0	0	0	0	0	0	0	1	0	0	0	0	0	0	0	0	0	0	0	0	0	1	0	0	0	0	0	0	0	0	0
GRVsGPRQRSTQLYAARRV	0	0	0	0	0	0	0	1	0	1	1	0	0	0	0	0	0	0	1	0	1	0	0	1	0	1	0	0	1	0	0	0	1	0	0	0	0	0	0	1	0	1	0	2	0	0	0	0	0
KQYISGSLQVHKGNCsVKTAPRTTCsYSKQWEALEIKRSVGsKYTRRRATAKAARKKEQsAITKssVCCLsNIsREE	1	2	1	1	0	0	0	0	2	0	1	2	1	0	0	0	3	1	0	2	5	0	2	0	0	1	0	0	1	0	1	2	2	1	1	0	0	0	0	3	1	2	1	3	1	1	1	0	1
LETsRSRRAITKVLRACLWLYAPVEAQAQRGELVEGE	0	0	1	1	2	0	0	1	1	2	1	0	0	0	0	0	1	0	0	2	0	3	0	0	2	0	0	0	1	0	1	0	1	0	0	0	0	0	1	0	0	1	1	1	1	0	0	0	0
LFGKRVRFs	0	0	0	0	0	0	1	0	0	0	0	0	1	2	0	0	0	0	0	0	0	0	0	0	1	0	0	0	0	0	0	0	0	0	0	0	0	0	0	0	0	0	0	0	0	0	0	0	0
	0	0	0	0	0	0	0	0	0	0	0	0	0	0	0	0	0	0	0	0	0	0	0	0	0	0	0	0	0	0	0	0	0	0	0	0	0	0	0	0	0	0	0	0	0	0	0	0	0
GS	0	0	0	0	0	0	0	0	0	0	0	0	0	0	0	0	0	0	0	0	0	0	0	1	0	0	0	0	0	0	0	0	0	0	0	0	0	0	1	0	0	0	0	0	0	0	0	0	0
VFEEARESLRA	0	0	0	0	1	0	0	0	0	0	0	0	1	1	0	0	0	0	0	0	0	2	0	0	0	0	0	0	0	0	0	0	0	0	0	0	1	0	0	0	0	0	0	0	0	0	0	0	0
S	0	0	0	0	0	0	0	0	0	0	0	0	0	0	0	0	0	0	0	0	0	0	0	0	0	0	0	0	0	0	0	0	0	0	0	0	1	0	0	0	0	0	0	0	0	0	0	0	0
V	0	0	0	0	0	0	0	0	0	0	0	1	0	0	0	0	0	0	0	0	0	0	0	0	0	0	0	0	0	0	0	0	0	0	0	0	0	0	0	0	0	0	0	0	0	0	0	0	0
sL	0	0	0	1	0	0	0	0	0	0	0	0	0	0	0	0	0	0	0	0	0	0	0	0	0	0	0	0	0	0	0	0	0	0	0	0	0	0	0	0	0	0	0	0	0	0	0	0	0
NGWALFQYRHLVVCFRsDAHQDTDSNNNNNTQEQYRsREKERKDNKS	0	0	0	2	0	0	0	0	0	2	0	0	0	2	0	0	0	1	0	1	0	1	1	0	0	0	0	0	0	0	0	2	0	0	0	1	0	0	1	0	2	0	1	2	2	6	1	0	2
ASSRGSRCSVRSLRKRPLRRSGKEEEREEKKETPLFIEFCRARsHFsIHSINKsIsKKDCRGHTHVTHRFLS	4	0	0	2	0	1	1	0	0	0	0	1	1	1	3	0	2	1	0	0	0	2	1	1	1	0	0	1	0	1	0	1	1	1	4	0	3	0	0	1	0	0	0	0	0	1	0	3	2
DPSVQVNHCPPL	0	0	0	0	0	0	0	1	0	1	0	0	1	0	0	0	1	0	0	0	0	0	0	0	0	0	1	0	2	0	0	0	0	0	0	0	0	0	1	0	0	0	0	1	0	0	1	1	0
ICLRTALYIVLsL	1	1	0	1	2	0	1	0	0	0	1	0	0	0	0	0	0	1	0	1	0	0	0	0	0	0	0	0	0	0	1	0	0	0	0	0	0	0	0	0	0	1	0	0	0	0	0	0	0
sITS	0	1	0	0	0	0	0	0	0	0	0	0	0	0	0	0	0	0	0	0	0	0	0	0	0	0	0	0	0	0	0	0	1	0	0	0	0	0	1	0	0	0	0	0	0	0	0	0	0
sDsEREDRsAHKsVVQRSVPAIHLT	0	0	1	0	0	0	0	1	0	1	1	0	1	0	0	0	0	0	0	0	2	0	0	0	0	0	1	0	0	0	1	0	0	0	1	0	0	0	0	0	0	0	0	0	1	0	0	0	2
ESRHRPQPH	0	0	0	0	0	0	0	0	0	0	0	0	0	0	0	0	0	0	0	0	0	0	0	0	0	0	1	0	1	0	0	0	0	0	0	0	0	0	1	0	0	0	0	1	0	0	0	0	2
EFGSRYPV	0	0	0	0	0	0	0	0	0	1	0	0	0	1	0	0	0	0	0	0	0	0	1	0	0	0	1	0	0	0	0	0	0	0	0	0	0	0	1	0	0	1	0	0	0	0	0	0	0
sYVCFVRsRFREDLTNKNSA	0	0	0	0	1	0	0	0	0	0	1	0	1	2	0	0	1	0	1	0	0	0	0	0	0	0	0	0	0	0	0	1	0	0	0	0	1	0	0	0	0	1	0	0	0	1	1	0	0
ISTLWsTFKREsKERQs	1	0	0	0	1	0	0	0	0	0	0	0	0	1	0	0	0	0	0	0	0	0	0	0	0	0	0	0	0	0	0	0	2	0	1	0	0	0	0	0	0	0	1	0	1	0	0	0	0
SLPLTSAASFsI	0	0	1	0	1	0	0	1	0	0	0	0	0	0	1	0	0	0	1	1	0	0	0	0	0	0	1	0	0	0	0	1	0	0	0	0	1	0	0	2	0	0	0	0	0	0	0	0	0
NTL	0	0	0	1	0	0	0	0	0	0	0	0	0	0	0	0	0	0	0	0	0	0	0	0	0	0	0	0	0	0	0	0	1	0	0	0	0	0	0	0	0	0	0	0	0	1	0	0	0
LLILLLFLGFLPILL	1	1	0	5	2	0	1	0	1	0	0	0	0	2	0	0	0	0	0	0	0	0	0	0	1	0	0	1	0	0	0	0	0	0	0	0	0	0	0	0	0	0	0	0	0	0	0	0	0
YKG	0	0	0	0	0	0	0	0	0	0	0	0	0	0	0	0	0	0	0	0	0	0	1	0	0	0	0	0	0	0	0	0	0	0	0	0	0	0	0	0	1	0	0	0	0	0	0	0	0
VVFFSFRVFLS	0	0	0	0	1	0	0	0	0	0	2	1	0	2	2	0	0	0	0	0	0	0	0	0	0	0	0	0	0	0	0	0	0	0	0	2	0	0	0	0	0	0	0	0	0	0	0	0	0
NRQFRDIAYIRRKTSVVDHKFYVGVTILFPFIVSVTLNPFFPSIYCCYYCYYCCCFSLFTGASGT	2	2	1	2	0	0	0	1	0	2	0	1	3	4	4	0	5	1	0	1	1	0	1	2	0	0	3	0	0	0	2	1	2	0	2	0	1	0	0	2	4	3	0	1	0	0	2	0	1
RLE	0	0	0	0	0	0	0	0	1	0	0	0	0	0	0	0	0	0	0	0	0	0	0	0	0	0	0	0	0	0	0	0	0	0	0	0	0	0	0	0	0	0	0	0	0	0	0	0	0
sSTARNRT	0	0	0	0	0	0	0	0	0	0	0	0	0	0	0	0	0	0	0	0	1	0	0	0	0	0	0	0	0	0	1	0	0	1	0	0	0	0	0	1	0	0	0	0	0	0	1	0	0
FRRVFS	0	0	0	0	0	0	0	0	0	1	0	0	0	1	1	0	0	0	0	0	0	0	0	0	0	0	0	0	0	0	0	0	0	0	0	0	1	0	0	0	0	0	0	0	0	0	0	0	0
RYRTSLALSPQRERASQPCYSLQGLR	0	0	0	0	1	1	1	1	0	0	0	0	0	0	0	0	0	1	0	2	0	0	0	0	1	0	1	0	1	0	0	0	1	0	2	1	0	0	0	1	2	0	0	1	2	0	0	0	0
WLsGSQFLFsITSEVssEGTTQEREERKTKIRssIsQLAKQSGKETAVFQIEVQsHSHASHTPSFLWYIPTKIIPIRVISASYILsSSsINFVPPY	4	4	3	0	0	0	0	2	3	1	1	1	2	2	3	0	0	0	2	1	1	0	1	0	1	1	2	1	1	1	1	0	4	2	0	1	0	1	6	2	1	2	2	5	1	0	1	0	3
CVNAKDL	0	0	0	0	0	0	0	0	1	1	0	0	0	0	0	0	1	0	0	0	1	0	0	0	0	0	0	0	0	0	0	0	0	0	0	0	0	0	0	0	0	0	0	0	0	0	1	0	0
FVESDFLFRLKRF	0	0	0	0	0	0	0	1	1	0	0	0	1	2	2	0	0	0	0	0	0	0	0	0	0	0	0	0	0	0	0	0	0	0	1	0	0	0	0	0	0	0	0	0	0	0	0	0	0
QLSLVITAGGASARFVIKASNTPHPPLRsAKICDSARWGAAFVLKSSQVYLLIEIATSKHVARQGVCVRVSHRLTPAQRSKTsYGKEKsTTIVSEVVVIAFSKISASSTTQSYGA	3	4	1	3	1	1	0	0	2	4	2	3	3	1	2	0	1	1	5	3	3	3	4	0	1	1	1	1	1	1	1	3	4	1	3	5	2	1	1	3	1	2	1	2	3	1	0	0	3
RLLTSSLPTREEEKIKSAsKERKKNKIHISTVDGER	0	0	3	0	0	0	2	0	1	0	0	0	1	0	0	0	0	0	1	0	0	0	0	0	0	1	0	1	0	0	2	1	0	0	1	0	0	1	0	2	0	0	0	0	0	0	1	1	0
G	0	0	0	0	0	0	0	0	0	0	0	0	0	0	0	0	0	0	0	0	0	0	0	1	0	0	0	0	0	0	0	0	0	0	0	0	0	0	0	0	0	0	0	0	0	0	0	0	0
LIRRSIARARHCEDEWYRsLRSRGSN	1	1	0	0	0	1	0	0	1	0	0	0	0	0	0	0	0	1	1	1	0	0	0	0	1	0	0	0	0	0	0	0	0	0	0	0	0	0	2	1	0	1	1	0	0	1	0	1	0
GSEKSsSATGFNTDSALLPVQsARGsRGCGKSEELEERSGGFGFRNGQKTPCCRHQRQSRRSGHTRT	0	0	0	0	1	1	1	0	0	0	1	0	0	1	2	0	1	2	1	1	1	0	1	3	4	2	1	0	0	1	2	1	2	0	0	0	1	1	2	4	0	0	0	4	0	0	2	0	2
RKI	0	0	1	0	0	0	0	0	0	0	0	0	0	0	0	0	0	0	0	0	0	0	0	0	0	0	0	0	0	0	0	0	0	0	0	0	0	0	0	0	0	0	0	0	0	0	0	0	0
ESKKGEQsSSDNPRRsEAFLLSFPLLY	0	0	0	2	0	0	0	1	1	0	0	0	0	2	0	0	0	0	0	1	0	0	0	0	1	0	1	0	0	1	0	0	0	0	1	0	1	0	0	2	0	1	0	1	0	0	1	0	0
FFEGCGALGEDEVLASSEIKFKKKYTIEGRERRKPRVIELKEAFVEAFFFsDQR	2	0	1	1	0	0	0	2	0	0	0	3	0	7	0	0	1	0	1	0	2	1	0	0	1	3	0	0	0	1	0	0	1	0	0	0	0	0	2	0	1	0	0	0	1	0	0	0	0
LNLVSFFFLTsAQGDT	0	0	0	1	0	0	0	1	1	1	0	0	0	3	0	0	0	0	0	0	1	0	1	0	0	0	0	0	0	0	0	0	0	2	1	0	0	0	0	0	0	0	0	1	0	1	0	0	0
HYLVCYYR	0	0	0	0	0	0	1	0	0	1	0	0	0	0	0	0	1	0	0	0	0	0	0	0	0	0	0	0	0	0	0	0	0	0	0	0	0	0	0	0	1	2	0	0	0	0	0	1	0
GGAGsVDPKsRRRVSWLSCAsPSRFCFTFHIPLDFFLLLKRIKHHKGEDLAsRDDAYFFFFLSFLSGKEIPNRRFSsLHLTVQLLsRGKRKKKTSsFPREADIGFVGQSsVIVFFFFFFssTITCLRENCRLsPIVKWRAQNPTsNsHsHYHQQEIRSARVFVRVKECPLP	3	1	4	4	2	0	2	2	5	3	0	2	5	15	5	0	2	3	3	0	2	2	0	3	2	3	2	3	4	0	2	2	1	1	1	1	4	0	2	1	0	2	2	4	1	3	1	2	5
SAFTPFKFFKELCSNHQQPPSWSVsNHYIELSLRAFRFDWKDKQE	0	1	0	1	0	1	0	0	1	0	0	0	1	4	2	0	0	1	0	0	1	1	0	0	0	0	0	1	0	2	1	0	0	0	1	0	3	1	0	0	0	1	2	0	3	1	1	1	1
ERSRRFWTSVLNVTRRSTNICDRsYFEsIKIQsI	2	1	1	0	0	0	1	0	0	0	0	1	1	2	0	0	1	0	0	0	0	0	0	0	0	0	0	0	0	0	1	0	1	1	0	1	1	0	0	1	1	0	1	0	1	1	1	0	0
YSPSQSGVLVTEGGFGGVALAPEPVA	0	0	0	1	0	0	1	0	0	2	0	0	2	0	1	0	0	0	1	1	1	0	2	0	3	0	1	0	1	1	0	0	0	1	0	0	2	0	1	0	0	1	0	0	1	0	0	0	0
KKRGSKSVALVCGG	0	0	0	1	0	0	0	0	0	1	0	0	1	0	0	0	0	1	0	1	0	0	1	2	0	0	0	0	0	0	0	0	0	0	1	1	0	0	0	0	0	0	0	0	0	0	0	0	0
IVLEDRRLsVLRERYTTIVPVSEETQIVC	3	0	0	0	1	0	0	2	0	3	1	0	1	0	0	0	1	0	0	0	0	0	0	0	0	0	0	0	1	0	0	0	1	2	0	0	0	0	1	0	1	0	0	1	0	0	0	0	0
RsDsRKEVRRSCSFQsGGRSAAPsAIGSGKVSGSESAEGFHRRVSFWLsLs	1	0	0	1	0	0	0	0	1	2	0	0	1	1	2	0	0	1	0	1	2	1	1	0	2	3	0	0	0	1	0	0	0	0	2	2	0	2	1	1	0	0	1	0	1	0	0	1	0
VLFsKGGIDISSFSTAWIRRAAPVCSsGSVA	1	1	1	0	0	0	0	1	0	1	0	2	0	1	1	0	0	1	2	0	1	1	2	0	0	1	0	1	0	0	0	0	0	1	1	0	3	1	0	0	0	0	1	0	0	0	0	0	0
GALREKG	0	0	0	0	0	0	0	0	1	0	0	0	0	0	0	0	0	0	0	0	0	1	1	0	0	1	0	0	0	0	0	0	0	0	0	0	0	0	0	0	0	0	0	0	0	0	0	0	0
AVRPAAS	0	0	0	0	0	0	0	0	0	0	1	0	0	0	0	0	0	0	0	0	2	1	0	0	0	0	0	0	1	0	0	0	0	0	0	0	0	0	0	1	0	0	0	0	0	0	0	0	0
LNVLCFLSFSRWPYGLFIIsREVVQKGFCKVCFVSHsR	1	1	0	2	1	0	0	1	0	2	0	1	2	4	1	0	3	0	0	0	0	0	1	0	1	0	1	0	0	0	0	0	0	0	3	0	0	0	0	0	0	1	1	1	0	0	1	0	1
KRD	0	0	0	0	0	0	0	0	0	0	0	0	0	0	0	0	0	0	0	0	0	0	0	0	0	0	0	0	0	0	0	0	0	0	0	0	0	0	0	0	0	0	0	0	0	0	0	0	0
RYEGsVGSsKNYSGSKNSRKIKPKSRVAPCTVNCK	1	0	0	0	0	0	0	0	0	1	1	0	1	0	0	0	1	1	1	0	0	0	3	0	0	0	0	0	0	2	1	0	0	0	0	1	0	0	3	1	1	1	0	0	0	2	1	0	0
LSAIsVFTNLENFRKPSQQ	0	1	0	0	1	0	0	1	0	0	0	0	1	1	1	0	0	0	1	0	0	0	0	0	0	0	0	0	1	0	1	0	0	0	0	0	1	0	0	1	0	0	0	2	0	0	2	0	0
RVFTCSIGVsVYsFIRAPRDCARGTNFFGLVKGGRWHQGRGSSQATTAFSRsAYTDVLKsRERVLKRRVKNWISGGGsIFDLTALRSAYRIYS	1	2	2	1	0	0	0	2	2	3	0	1	3	5	1	0	0	2	1	3	1	2	1	3	4	2	0	0	1	0	2	0	2	2	0	1	1	0	2	3	2	2	2	1	1	1	1	1	0
GsYLHQRsQPAAVVQQKGREEEKKDA	0	0	0	0	0	0	0	0	1	0	0	1	1	0	0	0	0	0	0	0	3	0	0	1	1	0	0	0	1	0	0	0	0	0	0	0	0	0	0	0	1	0	0	3	1	0	0	1	0
KKIKSEKKGEGS	1	0	0	0	0	0	0	0	0	0	0	0	0	0	0	0	0	0	0	0	0	0	1	0	0	1	0	0	0	0	0	0	0	0	0	0	0	0	2	0	0	0	0	0	0	0	0	0	0
FASRIQRD	0	0	1	0	0	0	0	0	0	0	0	0	0	1	0	0	0	0	0	0	0	1	0	0	0	0	0	0	0	0	0	0	0	0	0	0	0	1	0	0	0	0	0	0	1	0	0	0	0
CGCATHQYKLFEKCYNKRKGKEAKRGREsWRRPEQKAFSSQSAEVEsIIRQHNSRAVTNDRRPHPHLLKVGLLLHFHFFLFFFEKKVVFLSLITLNCRNYRVGLEIGLRWRsRHCLsSsSNRKCDGPTVSKIRsVSA	4	0	1	4	1	1	0	2	5	3	2	0	3	8	1	0	5	1	0	0	2	4	0	0	2	5	2	1	1	0	0	1	2	1	0	0	2	1	3	3	1	2	2	2	2	3	3	5	2
RERRIVQKASHGRYSFDTFRVs	0	0	1	0	0	0	0	0	0	0	0	0	2	2	0	0	0	0	1	0	0	0	0	0	1	0	0	0	0	0	0	1	0	0	0	0	1	0	1	0	1	0	0	0	1	0	0	0	1
QSFNKRRKLHsTTDSPYARISKASIKQTTNRNssTETSTTAKsKKTATNNGTYTPPHKQGKQNKTTAGILLQERKKNIKsVRQTSIV	2	0	3	0	0	1	0	2	0	0	0	0	2	0	1	0	0	0	0	1	2	2	0	2	1	0	1	0	0	2	4	0	9	2	0	0	4	1	1	0	1	1	0	4	2	0	7	1	1
HKGQENKGFSRsSHYRKHV	0	0	0	0	0	0	0	0	0	1	0	0	0	0	1	0	0	0	0	0	0	0	0	0	1	1	0	0	0	0	0	0	0	0	1	1	0	0	0	0	0	1	0	1	0	1	0	1	2
VFSFSRKPLSTRSTVRKDQLQAAHYYPPGSNPCRRNPTPQ	0	0	0	1	0	1	0	0	0	0	0	1	1	2	0	0	0	1	0	1	1	0	0	1	0	0	1	2	3	0	0	1	0	2	1	0	0	2	0	2	0	2	0	1	2	2	0	0	1
SLNACTKEKssE	0	0	0	0	0	1	0	0	0	0	0	0	0	0	0	0	1	0	1	0	0	0	0	0	0	0	0	0	0	0	0	0	1	0	1	0	0	0	0	0	0	0	0	0	0	0	1	0	0
L	0	0	0	0	0	0	1	0	0	0	0	0	0	0	0	0	0	0	0	0	0	0	0	0	0	0	0	0	0	0	0	0	0	0	0	0	0	0	0	0	0	0	0	0	0	0	0	0	0
sQRGQLNFLFDFCVVSFQLCLSQR	0	0	0	3	0	0	0	1	0	2	0	0	0	4	0	0	1	1	0	0	0	0	0	0	1	0	0	0	0	0	0	0	0	0	0	1	0	0	1	0	0	0	0	2	2	1	0	0	0
GFFNLSSPSFSFLFCCLQAYLPAHLLQLSVSTASTLFsFPPTRAVHTKFISRKKFVDPSSPKSNQ	1	0	0	2	0	1	2	2	1	2	0	1	0	5	4	0	2	0	3	1	0	0	0	0	0	1	4	2	0	0	2	0	2	0	3	2	2	3	1	0	1	0	0	2	1	2	0	0	2
FYLPH	0	0	0	0	0	1	0	0	0	0	0	0	0	1	0	0	0	0	0	0	0	0	0	0	0	0	0	1	0	0	0	0	0	0	0	0	0	0	0	0	0	1	0	0	0	0	0	0	1
L	0	0	0	0	1	0	0	0	0	0	0	0	0	0	0	0	0	0	0	0	0	0	0	0	0	0	0	0	0	0	0	0	0	0	0	0	0	0	0	0	0	0	0	0	0	0	0	0	0
RRsGGGGGWGN	0	0	0	0	0	0	0	0	0	0	0	0	0	0	0	0	0	0	0	0	0	0	1	1	2	2	0	0	0	0	0	0	0	0	0	0	0	0	0	0	0	0	1	0	0	0	1	0	0
sRDTLLERR	0	0	0	0	0	0	1	0	1	0	0	0	0	0	0	0	0	0	0	0	0	0	0	0	0	0	0	0	0	0	1	0	0	0	0	0	0	0	0	0	0	0	0	0	0	0	0	0	0
KKKAEKG	0	0	0	0	0	0	0	0	0	0	0	0	0	0	0	0	0	0	0	0	0	1	0	0	1	0	0	0	0	0	0	0	0	0	0	0	0	0	0	0	0	0	0	0	0	0	0	0	0
TESR	0	0	0	0	0	0	0	0	0	0	0	0	0	0	0	0	0	0	0	0	0	0	0	0	0	0	0	0	0	0	0	0	1	0	0	0	1	0	0	0	0	0	0	0	0	0	0	0	0
KKKKI	0	1	0	0	0	0	0	0	0	0	0	0	0	0	0	0	0	0	0	0	0	0	0	0	0	0	0	0	0	0	0	0	0	0	0	0	0	0	0	0	0	0	0	0	0	0	0	0	0
DYGWALSSFNSSRVALKAANRRYsSATAEVRGKIDsEFsGDAQRCAASVVVTSSACTGIWVRNFVVDGSGVCEARK	1	1	0	0	0	0	1	0	1	3	3	0	3	2	1	0	2	1	3	6	2	0	3	2	0	1	0	0	0	0	0	0	1	2	3	0	0	2	3	1	1	1	2	0	1	1	2	0	0
LWKQCFVPRCSEQRAQYLFFCHS	0	0	0	0	1	0	0	0	1	1	0	0	0	3	0	0	2	1	0	0	1	0	0	0	0	0	0	0	0	1	0	0	0	0	0	0	2	0	0	0	1	0	1	2	1	0	0	1	0
KKNLAHSFKFKGNYTGESIRAILGLSGSINTLQLLFVAAPARDIFITRLPRILTQKLKAEQEARKsLCWSRSFCAKGTKSVDGGYNSPDTSACGCRWSNCHTTVDEDFERsKGGKRNERDHTYRGSSFVGSVDNGIEPK	1	4	2	2	0	1	2	4	1	2	0	3	0	6	1	0	4	1	3	0	3	3	4	2	5	2	0	2	2	0	1	2	4	2	0	0	2	1	6	4	1	2	2	2	1	3	4	0	3
VLFSI	1	0	0	0	0	0	0	0	1	1	0	0	0	0	1	0	0	0	0	0	0	0	0	0	0	0	0	0	0	0	0	0	0	0	0	0	0	0	0	1	0	0	0	0	0	0	0	0	0
AADIsCHGRTALLLS	1	0	0	0	0	2	0	1	0	0	0	0	0	0	0	0	1	0	0	2	1	0	0	1	0	0	0	0	0	0	1	0	0	0	0	0	0	0	1	0	0	0	0	0	0	0	0	0	1
GSRAIV	0	0	1	0	0	0	0	0	0	0	0	0	1	0	0	0	0	0	0	0	0	1	0	0	1	0	0	0	0	0	0	0	0	0	0	0	0	0	1	0	0	0	0	0	0	0	0	0	0
HITFVPPLVITRAs	1	1	0	0	1	0	0	0	0	1	1	0	0	1	0	0	0	0	0	0	1	0	0	0	0	0	1	1	0	0	1	0	1	0	0	0	0	0	0	0	0	0	0	0	0	0	0	1	0
sSEGGSNFCFSSFSITVVWLVFGAEGVNIIHNKRAFKTVKTELCINTREQGDFEGYTHKEWPVTITSRVGTY	0	4	1	0	1	1	0	0	0	0	1	3	3	4	2	0	0	2	0	1	1	0	0	4	2	1	1	0	0	0	1	2	4	1	2	0	0	1	2	1	0	2	2	0	1	1	3	1	1
GVVCIEsLEAVFVQIDsQTE	1	0	1	0	0	0	0	0	1	1	0	0	3	1	0	0	0	1	0	0	0	1	1	0	0	0	0	0	0	0	0	0	0	1	0	0	0	0	0	0	0	0	0	1	1	0	0	0	0
VsVRRFIRLPSTVSTRAGDPV	1	0	0	0	0	0	0	1	0	1	0	0	3	1	0	0	0	0	1	0	0	0	0	0	1	0	0	0	0	2	1	0	0	1	1	0	0	0	0	1	0	0	0	0	0	0	0	0	0
DL	0	0	0	0	0	0	0	0	1	0	0	0	0	0	0	0	0	0	0	0	0	0	0	0	0	0	0	0	0	0	0	0	0	0	0	0	0	0	0	0	0	0	0	0	0	0	0	0	0
TQLsCALKSHP	0	0	0	0	0	0	1	0	1	0	0	0	0	0	0	0	0	1	0	0	1	0	0	0	0	0	0	1	0	0	0	0	0	1	0	0	0	0	0	1	0	0	0	0	1	0	0	1	0
PNFLIFFFLSTPLLSFPLFPCHWPSTAV	0	0	1	1	3	0	1	0	0	0	0	0	1	4	2	0	0	1	1	0	0	0	0	0	0	0	3	0	0	2	2	0	0	0	1	1	1	0	0	0	0	0	1	0	0	0	1	1	0
LLSRLRSYNRHATCSSVHRAVIEEAERRYCAAC	0	0	1	1	0	0	0	2	0	0	0	0	2	0	0	0	2	1	2	0	1	2	0	0	0	0	0	0	0	0	0	0	0	1	2	1	0	1	0	0	1	1	0	0	0	0	1	0	2
EsALCsLKATRAAVVLRLTD	0	0	0	1	0	0	1	0	2	0	0	1	1	0	0	0	0	1	1	0	1	2	0	0	0	0	0	0	0	0	1	1	0	0	0	0	0	0	0	0	0	0	0	0	0	0	0	0	0
RGPsPRHACLVVRCGWWLPERLDSTCsRVWCIGCCNPPPSAPLLIGVVYFFAIFVAVVGPAVGLPLLPHCSLLLCLLFFPLPPSNIsQNsYNLQRLK	3	1	0	5	0	0	2	2	7	4	2	0	3	4	1	0	7	1	3	1	0	1	2	2	0	2	6	2	3	2	0	0	0	1	1	2	0	0	0	1	1	1	3	2	0	2	2	1	1
TKEVFTVAVFNSHRR	0	0	0	0	0	0	0	0	0	1	0	0	2	1	1	0	0	0	1	0	0	0	0	0	0	0	0	0	0	0	1	0	0	1	0	1	0	0	0	0	0	0	0	0	0	1	0	1	0
	0	0	0	0	0	0	0	0	0	0	0	0	0	0	0	0	0	0	0	0	0	0	0	0	0	0	0	0	0	0	0	0	0	0	0	0	0	0	0	0	0	0	0	0	0	0	0	0	0
LsTKIPSDGLLPGsTFFEIKRKGKTRQERETNKGLKSYPLSLQGAKsLEVVREDFFSFLFLKsEGATIGRVRYIQNRTGLGTTGGGVRsGAEASKsYNTRGGKKSESIAGFSRSFFLFLFFFLKVRRIFGSALLCSLFSFSSSFLCTTPCPLCAEKSRKEGSRGAECVGHHRSRDsSALSYTSAATRYNKLRFKTCVAKWRWWERKREELISFFCFVSDFILFPHLSGVYIKIYIFIFIYFTLYVSQSYLVNKTLGGIANSNITVTEHQFLLSLPPLRFIFSYSYYYIITGPLTsWAEGFFNILsGSEPYYVFVSSFSYSFLGCCLVLCPLVLHISECVFFFFFsNLYNRLLTSRWQLLRVLDGPFsTWRVFFVCVFLRNFKIKEGsNRSKGDIRRLGL…	14	6	8	18	8	0	9	10	10	12	3	3	12	51	6	0	9	8	5	3	6	4	4	4	14	12	3	2	7	4	5	6	9	3	12	2	7	5	10	11	14	11	6	5	4	9	7	1	4
IEIVHRGWRNLYIYIYLKERNTRGIRECAEKPSRVERASTFVVsKSsKPPGFPKVPPSGRARGDLIYIsTEYNQLLLGVK	2	1	4	3	0	1	2	0	0	2	1	3	0	1	1	0	0	1	0	1	2	0	4	1	0	1	2	0	2	2	0	2	1	0	0	1	0	0	1	2	4	1	1	1	0	1	2	0	1
ANTRPSAHITCQPASSSDIRTRENVGKKEILSRKSQKVQ	0	3	0	1	0	0	0	0	0	0	0	0	2	0	0	0	1	0	0	0	0	3	0	0	0	1	0	0	2	0	0	1	1	1	0	0	3	0	1	2	0	0	0	2	1	0	2	1	0
SRPD	0	0	0	0	0	0	0	0	0	0	0	0	0	0	0	0	0	0	0	0	0	0	0	0	0	0	0	0	1	0	0	0	0	0	0	0	0	0	1	0	0	0	0	0	0	0	0	0	0
LV	0	0	0	0	0	0	0	0	1	1	0	0	0	0	0	0	0	0	0	0	0	0	0	0	0	0	0	0	0	0	0	0	0	0	0	0	0	0	0	0	0	0	0	0	0	0	0	0	0
VLEV	0	0	0	0	0	0	0	0	1	0	0	1	1	0	0	0	0	0	0	0	0	0	0	0	0	0	0	0	0	0	0	0	0	0	0	0	0	0	0	0	0	0	0	0	0	0	0	0	0
YLDKSsIsTL	1	0	0	0	0	0	0	1	1	0	0	0	0	0	0	0	0	0	0	0	0	0	0	0	0	0	0	0	0	0	0	0	1	0	0	0	1	0	0	0	1	0	0	0	0	0	0	0	0
ISWFGRKGRNNIsNKTEKKQ	1	1	0	0	0	0	0	0	0	0	0	0	0	1	0	0	0	0	0	0	0	0	0	0	2	0	0	0	0	0	0	0	1	0	0	0	0	0	0	1	0	0	1	1	0	2	1	0	0
N	0	0	0	0	0	0	0	0	0	0	0	0	0	0	0	0	0	0	0	0	0	0	0	0	0	0	0	0	0	0	0	0	0	0	0	0	0	0	0	0	0	0	0	0	0	1	0	0	0
ASPPPRTSHPLRYPCTPSQRSEHLFRLHAHRHSSETGHRRKACLWLAISGSAPLCYCPRVLSVPRQQRQKPPHQPPSPSS	0	1	0	3	1	1	1	0	1	0	0	0	2	0	1	0	2	2	3	0	2	0	2	0	0	0	8	1	4	1	2	1	0	0	6	0	3	3	0	0	1	1	1	0	5	0	0	4	3
FAKRFRLSYREIVsIGSGGLRLRSSLRRTLLGIGSLNLERRHFKLGTLEVVQQRASPLRVIPQFLVVFLTRSFLQFLFGFQQRAsGNVRGVPSALLRGFPG	1	2	1	6	8	0	3	0	0	2	4	2	0	5	5	0	0	0	0	2	2	0	2	7	1	1	1	1	0	2	0	2	0	1	0	1	0	0	2	5	0	1	0	2	4	1	1	0	1
s	0	0	0	0	0	0	0	0	0	0	0	0	0	0	0	0	0	0	0	0	0	0	0	0	0	0	0	0	0	0	0	0	0	0	0	0	0	0	0	0	0	0	0	0	0	0	0	0	0
FRSRLs	0	0	0	0	0	0	1	0	0	0	0	0	0	0	1	0	0	0	0	0	0	0	0	0	0	0	0	0	0	0	0	0	0	0	0	0	0	0	0	1	0	0	0	0	0	0	0	0	0
LIGLL	0	0	1	0	1	0	1	0	1	0	0	0	0	0	0	0	0	0	0	0	0	0	0	0	0	1	0	0	0	0	0	0	0	0	0	0	0	0	0	0	0	0	0	0	0	0	0	0	0
V	0	0	0	0	0	0	0	0	0	0	0	0	1	0	0	0	0	0	0	0	0	0	0	0	0	0	0	0	0	0	0	0	0	0	0	0	0	0	0	0	0	0	0	0	0	0	0	0	0
LSLLCLN	0	0	0	1	1	1	0	1	0	0	0	0	0	0	0	0	0	1	0	0	0	0	0	0	0	0	0	0	0	0	0	0	0	0	0	1	0	0	0	0	0	0	0	0	0	0	1	0	0
PIFCLGKQGPFFFFHTVRISVSKRSESGCCVVCGRLALT	2	0	0	0	1	1	0	0	1	2	0	1	1	5	0	0	2	2	0	0	0	1	1	1	0	2	1	1	0	0	0	1	1	0	1	0	0	1	2	0	0	0	0	0	1	0	0	0	1
PCSLLFPLPFLRRIPLPCVRRREVGVCSs	0	0	1	1	1	0	1	1	1	2	1	0	0	1	1	0	2	1	0	0	0	0	1	0	0	0	2	2	0	1	0	0	0	0	2	0	0	0	0	0	0	0	0	0	0	0	0	0	0
RKRDLKGFYFsRKRsPHQLLKRLLKRIKLHFCNRKRTRsLICLVVVGVDsQLGVTHNLSHLCsGYFAGRTCHLVRARAAPRGsKSEsKQsIKKKNNCEA	2	1	0	2	2	3	1	3	1	4	0	1	1	3	1	0	3	2	0	0	3	2	3	1	1	1	0	0	2	0	1	0	0	2	0	0	0	0	1	1	1	1	0	2	1	2	2	4	1
KGLFYISLKIKESNNNNYYNKESTTLSSNTGWPCRFLNYTLs	0	0	2	1	0	1	0	1	2	0	0	0	0	2	0	0	0	1	0	0	0	0	0	2	0	0	0	0	0	1	2	0	1	1	1	0	1	0	2	1	4	0	1	0	0	7	0	0	0
FVE	0	0	0	0	0	0	0	0	0	1	0	0	0	0	1	0	0	0	0	0	0	0	0	0	0	0	0	0	0	0	0	0	0	0	0	0	0	0	0	0	0	0	0	0	0	0	0	0	0
WVFLGHNRTCPLPsP	0	0	0	1	0	0	0	1	0	0	0	1	0	1	0	0	0	1	0	0	0	0	0	0	0	1	1	0	1	1	1	0	0	0	0	0	0	0	0	0	0	0	1	0	0	1	0	1	0
VLFFFSG	0	0	0	0	0	0	0	1	0	1	0	0	0	3	0	0	0	0	0	0	0	0	0	1	0	0	0	0	0	0	0	0	0	0	0	0	0	0	1	0	0	0	0	0	0	0	0	0	0
PVLSEWs	0	0	0	1	0	0	0	0	0	0	0	1	0	0	0	0	0	0	0	0	0	0	0	0	0	0	0	1	0	0	0	0	0	0	0	0	0	0	0	1	0	0	1	0	0	0	0	0	0
HLEsPWASVCITEEVNPRSSHARIDGCWLRQFVsVKLESFLTLSFCPYsLLLLFLADVVAFLLFIYFLHK	2	1	0	1	0	1	3	6	2	2	2	1	1	6	1	0	2	1	1	0	2	1	0	1	0	0	1	0	1	1	1	1	0	0	2	1	1	0	1	0	2	0	2	1	0	0	1	1	2
EKKI	0	0	1	0	0	0	0	0	0	0	0	0	0	0	0	0	0	0	0	0	0	0	0	0	0	0	0	0	0	0	0	0	0	0	0	0	0	0	0	0	0	0	0	0	0	0	0	0	0
KRKHHTVPHGCGLEsKERSNKQLRTI	0	1	0	0	0	1	0	0	1	0	0	0	1	0	0	0	1	0	0	0	0	0	2	0	0	0	0	0	1	0	1	0	1	0	0	0	0	0	1	0	0	0	0	0	1	0	1	1	2
AQRHKSEEGGERS	0	0	0	0	0	0	0	0	0	0	0	0	0	0	0	0	0	0	0	0	1	0	0	0	2	0	0	0	0	0	0	0	0	0	0	0	0	0	1	1	0	0	0	1	0	0	0	0	1
AsTEsRARL	0	0	0	1	0	0	0	0	0	0	0	0	0	0	0	0	0	0	1	0	1	0	0	0	0	0	0	0	0	0	0	0	1	0	0	0	0	0	0	0	0	0	0	0	0	0	0	0	0
VISIKSGRRsLVE	1	1	0	0	1	0	0	0	0	1	0	0	1	0	0	0	0	0	0	0	0	0	0	0	1	0	0	0	0	0	0	0	0	0	0	0	1	0	0	1	0	0	0	0	0	0	0	0	0
VTCFYVAAFLFPLALSQSWSGPHKEQKAK	0	0	0	2	0	0	1	0	0	1	0	0	1	1	2	0	1	0	1	0	3	0	0	0	0	1	0	1	0	1	0	0	0	1	2	0	0	0	0	1	0	1	1	0	2	0	0	1	0
IVRVVLRKLQLLFNRYWGSNSTVFPGTRRARGKSEGIYKDN	2	0	0	1	0	0	1	1	1	2	1	1	0	1	1	0	0	0	0	0	1	0	1	0	3	0	0	0	1	0	0	0	1	1	0	0	2	0	1	0	2	0	1	0	1	2	1	0	0
GVKSTEIsLILSFDsHSIVRYDsIsEVLCSTARIsVTSPLLVIGAWLISHLLIDPILRAR	5	2	2	3	1	0	2	2	1	2	1	2	0	1	0	0	0	1	2	0	0	1	2	0	0	0	0	0	0	2	1	1	1	0	2	1	2	0	0	1	0	1	1	0	0	0	0	1	1
RTCIYYTVQLQGIQRAHPYQQRRK	1	0	1	0	0	1	0	0	0	0	0	1	0	0	0	0	1	0	0	0	0	1	0	0	1	0	0	1	0	0	1	1	0	0	0	0	0	0	0	0	0	3	0	4	1	0	0	0	1
KHSIRASGAAsEQLTHRHsKTNFSLCSKFFPYF	0	0	1	1	0	0	0	0	1	0	0	0	0	4	0	0	0	1	2	0	1	0	0	0	1	0	0	1	0	0	0	0	2	0	1	0	1	0	1	1	0	1	0	1	0	0	1	2	1
EQNs	0	0	0	0	0	0	0	0	0	0	0	0	0	0	0	0	0	0	0	0	0	0	0	0	0	0	0	0	0	0	0	0	0	0	0	0	0	0	0	0	0	0	0	1	0	0	1	0	0
TsKNKRSLLFIIIYFYNNTLSIREGIIYLISFRVSL	4	0	3	2	0	0	1	1	1	0	0	1	0	1	2	0	0	0	0	0	0	0	1	0	0	0	0	0	0	0	0	0	1	1	1	1	0	1	0	1	1	2	0	0	0	1	2	0	0
RsSLLHIIsRYIYLC	1	1	1	0	0	0	0	1	2	0	0	0	0	0	0	0	1	0	0	0	0	0	0	0	0	0	0	0	0	0	0	0	0	0	1	0	0	0	0	0	2	0	0	0	0	0	0	1	0
GFVISLCFV	1	0	0	0	0	0	1	0	0	1	1	0	0	1	1	0	1	0	0	0	0	0	1	0	0	0	0	0	0	0	0	0	0	0	0	0	1	0	0	0	0	0	0	0	0	0	0	0	0
NNLTLS	0	0	0	0	0	0	0	2	0	0	0	0	0	0	0	0	0	0	0	0	0	0	0	0	0	0	0	0	0	0	0	0	1	0	0	0	0	0	0	1	0	0	0	0	0	2	0	0	0
PRGKSTTTL	0	0	0	0	0	0	0	0	1	0	0	0	0	0	0	0	0	0	0	0	0	0	0	0	0	1	0	0	0	1	1	1	1	0	0	0	0	0	0	1	0	0	0	0	0	0	0	0	0
	0	0	0	0	0	0	0	0	0	0	0	0	0	0	0	0	0	0	0	0	0	0	0	0	0	0	0	0	0	0	0	0	0	0	0	0	0	0	0	0	0	0	0	0	0	0	0	0	0
TTLSLAVVTLVLQQTHPLSRLARTRTAVNAVEEEQKVQGREYTEVPDNNTQESLPSQPSQGG	0	0	0	1	3	1	0	2	0	0	0	3	4	0	0	0	0	0	0	0	3	1	2	1	0	0	0	2	2	0	2	4	1	1	0	1	1	0	1	2	1	0	0	3	4	2	1	0	1
NLFS	0	0	0	0	0	0	0	0	1	0	0	0	0	1	0	0	0	0	0	0	0	0	0	0	0	0	0	0	0	0	0	0	0	0	0	0	0	0	1	0	0	0	0	0	0	1	0	0	0
LAsVFRRRGsL	0	0	0	0	0	0	2	0	0	1	0	0	0	0	1	0	0	0	0	0	0	1	1	0	0	0	0	0	0	0	0	0	0	0	0	0	0	0	0	0	0	0	0	0	0	0	0	0	0
	0	0	0	0	0	0	0	0	0	0	0	0	0	0	0	0	0	0	0	0	0	0	0	0	0	0	0	0	0	0	0	0	0	0	0	0	0	0	0	0	0	0	0	0	0	0	0	0	0
NIFTGIQLVRHIL	1	0	2	0	1	0	0	0	1	0	0	0	1	1	0	0	0	0	0	0	0	0	0	0	0	1	0	0	0	0	0	1	0	0	0	0	0	0	0	0	0	0	0	1	0	0	1	1	0
IKTDWCL	0	1	0	1	0	0	0	0	0	0	0	0	0	0	0	0	0	1	0	0	0	0	0	0	0	0	0	0	0	0	1	0	0	0	0	0	0	0	0	0	0	0	1	0	0	0	0	0	0
s	0	0	0	0	0	0	0	0	0	0	0	0	0	0	0	0	0	0	0	0	0	0	0	0	0	0	0	0	0	0	0	0	0	0	0	0	0	0	0	0	0	0	0	0	0	0	0	0	0
FCRRHsYLTSSESQT	0	0	0	0	0	0	0	0	1	0	0	0	0	1	0	0	1	0	0	0	0	0	0	0	0	0	0	0	0	0	1	1	0	0	0	0	0	3	0	0	1	0	0	0	1	0	0	1	0
QSHEVTVTATYYYYCCCCYCLVL	0	0	0	1	0	0	0	0	1	2	0	1	0	0	0	0	5	0	1	0	0	0	0	0	0	0	0	0	0	0	3	0	0	0	0	0	1	0	0	0	5	0	0	1	0	0	0	0	1
sSAPNVIRVCFHNPYGEPLWTNVQKSIVHTPRQLL	0	1	1	0	0	0	1	0	2	1	3	0	0	1	0	0	0	1	0	0	1	0	1	0	0	0	0	1	2	1	1	0	1	0	0	0	0	0	1	1	0	1	1	0	2	1	2	0	2
DLLGIICVLL	2	0	0	0	3	0	0	0	1	0	0	1	0	0	0	0	0	1	0	0	0	0	0	0	0	1	0	0	0	0	0	0	0	0	0	0	0	0	0	0	0	0	0	0	0	0	0	0	0
	0	0	0	0	0	0	0	0	0	0	0	0	0	0	0	0	0	0	0	0	0	0	0	0	0	0	0	0	0	0	0	0	0	0	0	0	0	0	0	0	0	0	0	0	0	0	0	0	0
HF	0	0	0	0	0	0	0	0	0	0	0	0	0	0	1	0	0	0	0	0	0	0	0	0	0	0	0	0	0	0	0	0	0	0	0	0	0	0	0	0	0	0	0	0	0	0	0	1	0
IVLCKYSFRW	1	0	0	0	0	0	1	0	0	0	0	0	1	1	0	0	0	1	0	0	0	0	0	0	0	0	0	0	0	0	0	0	0	0	0	1	0	0	0	0	1	0	1	0	0	0	0	0	0
sRQsNRKIVFF	0	0	1	0	0	0	0	0	0	1	0	0	0	2	0	0	0	0	0	0	0	0	0	0	0	0	0	0	0	0	0	0	0	0	0	0	0	0	0	0	0	0	0	0	1	0	1	0	0
RKNKsK	0	0	0	0	0	0	0	0	0	0	0	0	0	0	0	0	0	0	0	0	0	0	0	0	0	0	0	0	0	0	0	0	0	0	0	0	0	0	0	0	0	0	0	0	0	1	0	0	0
VFVHIVHF	0	1	0	0	0	0	0	0	0	0	0	0	3	2	0	0	0	0	0	0	0	0	0	0	0	0	0	0	0	0	0	0	0	0	0	0	0	0	0	0	0	0	0	0	0	0	0	2	0
SVVSLPFCLLYL	0	0	0	1	0	0	0	2	1	2	0	0	0	1	0	0	1	0	0	0	0	0	0	0	0	0	1	0	0	0	0	0	0	0	1	0	0	0	1	0	1	0	0	0	0	0	0	0	0
IPKIHWCLGEGPHFHFSPVAAVHFSCVSGNNYNKIGVCVRKGTsYIYRPYVLQT	2	2	0	0	0	1	0	1	0	2	0	1	3	2	1	0	3	0	1	1	0	0	1	1	0	3	0	1	3	0	0	1	0	1	0	0	0	2	1	0	2	2	1	0	1	1	2	4	0
ETRT	0	0	0	0	0	0	0	0	0	0	0	0	0	0	0	0	0	0	0	0	0	0	0	0	0	0	0	0	0	0	0	0	2	0	0	0	0	0	0	0	0	0	0	0	0	0	0	0	0
LsSAVGKDsRAITWSsRGSHWINRRSRIHIVAQVLFsRLYsSNIAPH	1	0	4	0	1	0	0	1	1	1	1	1	0	1	0	0	0	0	0	1	3	0	1	1	0	0	0	0	1	0	0	1	0	0	1	1	0	1	1	1	1	0	2	0	1	1	1	1	2
RGRAFLLLPTsHCPFW	0	0	0	1	0	1	1	0	0	0	0	0	0	2	0	0	0	1	1	0	0	0	0	0	0	1	1	0	1	0	0	0	0	1	0	0	0	0	0	0	0	0	1	0	0	0	0	1	0
WSKGSGNRsTQAEAHR	0	0	0	0	0	0	0	0	0	0	0	0	0	0	0	0	0	0	0	0	1	1	0	1	1	0	0	0	0	0	0	0	1	0	0	0	1	1	0	0	0	0	1	1	0	0	1	1	0
FEELQF	0	0	0	0	1	0	0	0	0	0	0	0	0	2	0	0	0	0	0	0	0	0	0	0	0	0	0	0	0	0	0	0	0	0	0	0	0	0	0	0	0	0	0	1	0	0	0	0	0
SDYTLAKVALVAAILCAA	0	0	1	0	0	0	0	1	2	2	0	0	0	0	0	0	0	1	1	1	1	3	0	0	0	0	0	0	0	0	0	1	0	0	0	0	0	0	0	1	1	0	0	0	0	0	0	0	0
LSHSGG	0	0	0	0	0	0	0	1	0	0	0	0	0	0	0	0	0	0	0	0	0	0	0	1	1	0	0	0	0	0	0	0	0	0	0	0	1	0	1	0	0	0	0	0	0	0	0	1	0
WELAAYWPVC	0	0	0	0	0	0	0	0	1	0	0	0	1	0	0	0	1	0	0	0	1	1	0	0	0	0	1	0	0	0	0	0	0	0	0	0	0	0	0	0	1	0	2	0	0	0	0	0	0
CSFTLVsSSEKY	0	0	0	0	0	0	0	0	1	0	1	0	0	0	1	0	1	0	0	0	0	0	0	0	0	0	0	0	0	0	0	0	1	0	2	0	1	0	0	0	0	1	0	0	0	0	0	0	0
YGVPIFLFTSFL	1	0	0	2	0	0	0	0	0	0	0	0	1	1	2	0	0	0	0	0	0	0	0	0	0	1	0	1	0	0	1	0	0	0	0	1	0	0	0	0	0	1	0	0	0	0	0	0	0
WCRRRVSRVSQLP	0	0	0	0	1	0	0	0	0	1	1	0	0	0	0	0	1	0	0	0	0	0	0	0	0	0	1	0	0	0	0	0	0	0	0	0	1	0	0	1	0	0	1	0	1	0	0	0	0
GsRFELCYLHQKNQNTVKLKSRT	0	0	0	0	0	0	2	0	1	0	0	0	1	0	1	0	1	0	0	0	0	0	1	0	0	0	0	0	0	0	1	0	1	0	0	0	0	0	1	0	0	1	0	2	0	2	0	1	0
KNGKFCFC	0	0	0	0	0	0	0	0	0	0	0	0	0	0	2	0	1	1	0	0	0	0	0	0	0	1	0	0	0	0	0	0	0	0	0	0	0	0	0	0	0	0	0	0	0	0	1	0	0
QRRVRs	0	0	0	0	0	0	0	0	0	0	0	0	1	0	0	0	0	0	0	0	0	0	0	0	0	0	0	0	0	0	0	0	0	0	0	0	0	0	0	0	0	0	0	0	1	0	0	0	0
GIKRKV	0	0	1	0	0	0	0	0	0	0	0	0	1	0	0	0	0	0	0	0	0	0	0	0	1	0	0	0	0	0	0	0	0	0	0	0	0	0	0	0	0	0	0	0	0	0	0	0	0
RSNCCEVsLCssLFFFFLLHIG	0	0	1	0	0	0	1	1	2	0	0	0	1	3	1	0	3	0	0	0	0	0	1	0	0	0	0	0	0	0	0	0	0	0	0	0	0	0	0	1	0	0	0	0	0	0	1	1	0
SHG	0	0	0	0	0	0	0	0	0	0	0	0	0	0	0	0	0	0	0	0	0	0	1	0	0	0	0	0	0	0	0	0	0	0	0	0	0	0	0	1	0	0	0	0	0	0	0	0	1
SVRFYAVWsRTQRRRsRWFGEIEGVALANGT	0	0	1	0	0	0	1	0	0	1	0	0	2	1	1	0	0	0	1	2	0	0	1	1	1	0	0	0	0	0	1	0	0	1	0	0	0	0	1	0	0	1	2	0	1	0	1	0	0
sFFALLISSFFFFTFVSPFTTGSGIRVLF	0	1	1	1	2	0	0	0	0	1	0	0	1	7	2	0	0	0	1	0	0	0	0	0	0	2	1	0	0	0	0	1	0	2	1	1	0	0	1	1	0	0	0	0	0	0	0	0	0
RsLLSLSFSPDPVQTGKGFVVNRsATN	0	0	0	0	0	0	2	0	1	2	0	0	1	1	1	0	0	0	0	0	1	0	1	1	0	0	1	1	0	0	0	0	1	1	2	0	0	1	0	0	0	0	0	0	1	1	1	0	0
RLTSISPLLsWFSLsPTCCIIFFLYFLVVVQLFLLLsA	2	0	1	3	0	0	1	1	5	1	1	0	1	5	0	0	1	1	0	1	0	0	0	0	0	0	2	0	0	0	1	0	0	1	2	0	1	0	0	0	0	1	1	1	0	0	0	0	0
SSPTANPTsTSFSLVFLQLSSSL	0	0	0	2	0	1	0	1	0	1	0	0	0	2	0	0	0	0	1	0	0	0	0	0	0	0	0	0	2	0	0	1	0	2	1	1	1	2	2	0	0	0	0	0	1	1	0	0	0
RNETLTSEKIRSSRRCTLPLCGAsAGQLESCWSRsTLIRsKERSNKsIKINLA	0	2	2	1	1	1	1	2	0	0	0	0	0	0	0	0	1	2	2	0	0	1	2	0	0	0	0	0	0	1	2	0	2	0	0	2	0	2	2	0	0	0	1	0	1	2	1	0	0
CIVsVsKCHsRREDYRNKDRGVGGLLASALPSCCSSsGLSGVQA	1	0	0	1	0	0	1	1	1	2	0	0	2	0	0	0	3	1	0	0	1	2	2	0	2	1	0	0	1	0	0	0	0	0	1	0	0	1	1	2	1	0	0	1	0	0	1	1	0
FERNLRSAPKsLRREINSVsREsKVNIYIYIRFsHWSPRLLRAsPSTRHSSTCSRAPSSALLVSsL	0	0	4	1	2	2	1	1	0	0	1	0	2	0	2	0	1	0	1	0	2	1	0	0	0	0	2	1	0	1	1	0	1	0	2	2	1	2	3	0	2	0	1	0	0	2	1	1	1
RERPLVSLLASsLLTVAATVVsGCAFY	0	0	0	2	0	2	1	0	0	1	1	2	0	0	1	0	1	0	1	2	0	1	0	1	0	0	0	0	0	1	0	0	1	1	1	0	1	0	0	0	0	1	0	0	0	0	0	0	0
RRVRAFTLIEGsRREWCTSNNIERLSHRRTTTITTTRERDGGR	0	2	1	0	0	1	0	0	1	0	0	0	1	1	0	0	0	1	0	0	1	0	1	1	1	0	0	0	0	0	3	5	0	0	0	0	0	0	1	1	0	0	1	0	0	0	2	0	1
IRSASHATTKADKEGKRNEKEEKKKKDKKRHREKVSSIL	0	0	2	0	0	0	1	0	0	0	0	1	0	0	0	0	0	0	0	1	1	1	0	0	0	1	0	0	0	0	0	0	2	0	0	0	1	0	1	2	0	0	0	0	0	0	1	0	2
FHRPFFPFTRKRKRFIVDSGRTRKAKGKHRRSGFSFVCSSPTGCDLRSIAGRIGVDFTLEGASVRQLFFYAPVSSHLGSAPVARRGQEKKsSEKLLSWLKAGESEKDKKINGDIsKKVLERPRGICRAGFLKsGVLIIRRRsHFTWTHFLTSFSGGQsQGQQKRWsssGRsRAREDTAsGNGQALLFAsYTWQsSEQRHGGRRKLKKEKKRKTVRAsYFsV	3	0	5	2	3	0	1	6	2	4	3	1	2	8	8	0	2	1	5	1	4	3	5	2	8	7	1	3	2	0	4	0	2	4	5	1	1	4	4	1	2	1	4	5	4	0	2	3	3
SYARIEAQEGVTTRRSASSRGHLLFFILRELAAR	0	2	0	0	0	2	2	0	0	0	0	0	1	2	0	0	0	0	1	0	3	1	0	0	1	1	0	0	0	0	0	2	0	0	1	1	0	0	0	2	0	1	0	1	0	0	0	0	1
KRTFPKHSSCLRIEKKHSLIEIAVAPLRCSTVCPGTARVY	0	0	3	0	1	1	1	0	0	2	0	0	1	0	1	0	0	3	0	0	3	0	0	0	1	0	1	1	1	0	1	2	0	0	1	0	1	0	2	0	1	0	0	0	0	0	0	1	1
NPTVKIFWSKKIDKTLTPsTA	0	0	2	0	0	0	0	1	0	1	0	0	0	1	0	0	0	0	0	0	1	0	0	0	0	0	0	1	1	0	1	2	1	0	0	0	0	1	0	0	0	0	1	0	0	1	0	0	0
EEYSAYCVS	0	0	0	0	0	0	0	0	0	1	0	0	0	0	0	0	1	0	0	1	0	0	0	0	0	0	0	0	0	0	0	0	0	0	1	0	0	0	0	1	0	2	0	0	0	0	0	0	0
KVSPSsRCFVSFSSsETLHVFGPCQIAAVSAGIIVTRSsCLPLFRR	2	1	0	1	0	2	0	0	0	1	0	2	2	3	1	0	2	1	0	1	0	2	0	0	1	1	1	1	1	0	0	0	1	1	3	0	0	2	1	1	0	0	0	1	0	0	0	0	1
LRFKQRLGAGSQRSRKGTDIRFFSLSSEIYINsRFAASGK	1	0	2	1	0	1	1	0	0	0	0	0	0	3	1	0	0	0	0	2	0	1	1	0	2	1	0	0	0	0	0	0	0	1	0	3	1	1	0	1	1	0	0	2	0	0	1	0	0
NSELNRKGT	0	0	0	0	0	0	1	0	0	0	0	0	0	0	0	0	0	0	0	0	0	0	0	0	1	0	0	0	0	0	0	1	0	0	0	0	1	0	0	0	0	0	0	0	0	1	1	0	0
sRITLLL	0	0	1	1	0	0	0	1	1	0	0	0	0	0	0	0	0	0	0	0	0	0	0	0	0	0	0	0	0	0	0	0	0	1	0	0	0	0	0	0	0	0	0	0	0	0	0	0	0
	0	0	0	0	0	0	0	0	0	0	0	0	0	0	0	0	0	0	0	0	0	0	0	0	0	0	0	0	0	0	0	0	0	0	0	0	0	0	0	0	0	0	0	0	0	0	0	0	0
TFSEVAFLFRsSCENVDTYEITHKLQEAGPLVSRVGGsVRHTRYSPSLYKVFSGHFIYsSFLFYFAFELLLPSFADLFRCLK	2	0	0	5	1	0	0	2	2	0	2	3	1	8	3	0	1	1	2	1	0	1	1	1	1	1	0	1	1	1	0	0	2	2	2	3	1	0	2	0	3	2	0	0	1	0	1	2	1
F	0	0	0	0	0	0	0	0	0	0	0	0	0	1	0	0	0	0	0	0	0	0	0	0	0	0	0	0	0	0	0	0	0	0	0	0	0	0	0	0	0	0	0	0	0	0	0	0	0
HFAQKHEGNGREKE	0	0	0	0	0	0	0	0	0	0	0	0	0	1	0	0	0	0	0	0	0	1	2	0	0	0	0	0	0	0	0	0	0	0	0	0	0	0	0	0	0	0	0	1	0	0	1	0	2
ENRPQK	0	0	0	0	0	0	0	0	0	0	0	0	0	0	0	0	0	0	0	0	0	0	0	0	0	0	1	0	0	0	0	0	0	0	0	0	0	0	0	0	0	0	0	1	0	1	0	0	0
PLSPSSVCF	0	0	0	1	0	0	0	0	0	1	0	0	0	1	0	0	0	1	0	0	0	0	0	0	0	0	0	0	0	2	0	0	0	0	0	2	0	0	1	0	0	0	0	0	0	0	0	0	0
ESAPAIRKVAPQNRPsPRRS	1	0	0	0	0	0	0	0	0	0	0	0	1	0	0	0	0	0	1	1	0	1	0	0	0	0	0	3	0	1	0	0	0	0	0	0	0	1	1	0	0	0	0	0	1	1	0	0	0
GRAP	0	0	0	0	0	0	0	0	0	0	0	0	0	0	0	0	0	0	1	0	0	0	0	1	0	0	0	1	0	0	0	0	0	0	0	0	0	0	0	0	0	0	0	0	0	0	0	0	0
AALCHPVVVIVFEETGIGPS	1	1	0	1	0	0	0	0	0	2	1	0	1	0	1	0	1	0	1	0	0	1	0	1	0	1	1	0	1	0	0	1	0	0	0	0	0	1	0	0	0	0	0	0	0	0	0	1	0
DVFPFPGFSCEGSRSANRELPACTSCGVPGSLSCLSLLHLALLPSGI	0	1	0	3	0	1	1	0	3	2	0	0	0	1	2	0	2	2	1	0	0	2	1	4	0	0	2	1	0	2	0	0	0	1	2	2	0	3	0	1	0	0	0	0	0	0	1	1	0
GEVCLLHAHSSTVGWQP	0	0	0	1	0	0	1	0	0	0	2	0	0	0	0	0	1	0	0	0	1	0	1	0	1	0	0	0	0	1	1	0	0	0	0	0	0	0	0	2	0	0	1	1	0	0	0	0	2
	0	0	0	0	0	0	0	0	0	0	0	0	0	0	0	0	0	0	0	0	0	0	0	0	0	0	0	0	0	0	0	0	0	0	0	0	0	0	0	0	0	0	0	0	0	0	0	0	0
VTDIsKNIsVHKGRRQLLAFLSSEGIsHRKVSLLLTTSFFFsFVRLFVFVVSLFPCVTTLQSN	0	1	2	3	0	0	0	3	3	6	0	2	0	6	2	0	1	0	1	0	0	0	1	0	1	0	1	0	0	0	2	0	3	0	2	1	0	1	2	0	0	0	0	1	1	1	1	1	1
KLKER	0	0	0	1	0	0	0	0	0	0	0	0	0	0	0	0	0	0	0	0	0	0	0	0	0	0	0	0	0	0	0	0	0	0	0	0	0	0	0	0	0	0	0	0	0	0	0	0	0
SFCKATSYRKKTRKAREIIGRGRSASWVAAAKFLCTVYPSDDRVPEK	0	1	1	0	0	0	0	0	1	0	0	1	2	2	0	0	0	2	1	2	2	1	1	0	1	0	1	0	0	1	0	2	1	0	0	4	0	0	0	1	0	2	1	0	0	0	0	0	0
NVETRLIEV	1	0	0	0	0	0	0	1	0	1	1	0	0	0	0	0	0	0	0	0	0	0	0	0	0	0	0	0	0	0	1	0	0	0	0	0	0	0	0	0	0	0	0	0	0	0	1	0	0
EEKRKEA	0	0	0	0	0	0	0	0	0	0	0	0	0	0	0	0	0	0	0	0	1	0	0	0	0	0	0	0	0	0	0	0	0	0	0	0	0	0	0	0	0	0	0	0	0	0	0	0	0
GPELRGHSTRCLSPSPYTALTSTCR	0	0	0	0	1	1	1	0	0	0	0	0	0	0	0	0	2	0	0	1	0	0	1	0	0	1	0	2	0	1	2	1	0	1	1	2	0	0	0	1	0	1	0	0	0	0	0	0	1
KTLKNLGRSALIGDSYSVSSRsTTLSWPYL	1	0	0	1	0	0	2	1	1	0	0	1	0	0	0	0	0	0	0	0	0	1	0	0	0	2	1	0	0	0	1	0	0	2	1	0	0	0	4	1	1	1	1	0	0	0	1	0	0
	0	0	0	0	0	0	0	0	0	0	0	0	0	0	0	0	0	0	0	0	0	0	0	0	0	0	0	0	0	0	0	0	0	0	0	0	0	0	0	0	0	0	0	0	0	0	0	0	0
sKL	0	0	0	0	0	1	0	0	0	0	0	0	0	0	0	0	0	0	0	0	0	0	0	0	0	0	0	0	0	0	0	0	0	0	0	0	0	0	0	0	0	0	0	0	0	0	0	0	0
PSRSRTSsVCDRSPCSLsLCAFLRVGYRSLSCGHLFRRSHCFRRTFSFRIRTCs	0	1	0	1	3	0	0	1	0	0	0	0	2	0	5	0	5	1	0	0	1	0	0	1	1	0	1	0	1	0	1	0	0	2	0	1	0	1	2	5	1	0	0	0	0	0	0	2	0
GTLLFDLVLPQRLQVIEICF	1	0	1	0	1	0	2	1	1	0	0	1	1	2	0	0	1	0	0	0	0	0	1	0	0	0	0	1	0	0	0	0	0	1	0	0	0	0	0	0	0	0	0	0	2	0	0	0	0
sRCDF	0	0	0	0	0	0	0	0	0	0	0	0	0	1	0	0	1	0	0	0	0	0	0	0	0	0	0	0	0	0	0	0	0	0	0	0	0	0	0	0	0	0	0	0	0	0	0	0	0
RALIAIVPVNEQFsET	0	0	2	0	0	0	1	0	0	2	0	0	0	0	1	0	0	0	2	0	0	0	0	0	0	0	1	0	0	0	0	1	0	0	0	0	0	0	0	0	0	0	0	0	1	0	1	0	0
s	0	0	0	0	0	0	0	0	0	0	0	0	0	0	0	0	0	0	0	0	0	0	0	0	0	0	0	0	0	0	0	0	0	0	0	0	0	0	0	0	0	0	0	0	0	0	0	0	0
WLLYTTPSFsVESYRGIPLCHCVHL	0	0	1	0	1	0	0	0	3	1	0	1	0	0	1	0	2	0	0	0	0	0	0	0	1	0	2	0	0	0	0	1	0	1	2	0	0	0	0	0	0	2	1	0	0	0	0	2	0
VVIGFCIHKQLsKLVFFTLFsAGQGTFASALNSRGIFIPIYFTPLFLFFSSSFFLFLIESGKIKHYssEQQEGLEEQFQLKEAHYPLLAVVFIFRsPLVSSFPVLHTHRSYLCVGVGWAKTDVKGIFGS	6	1	2	5	0	2	3	4	1	4	0	2	4	14	4	0	2	0	1	3	2	0	3	0	2	5	2	1	1	1	3	0	2	0	4	2	2	1	1	0	2	2	1	2	4	1	0	5	0
FAEQRQDQQLSKLFSLFYFFsKCEKGRsHIKISVIKLRLVAAVRTHIPSFRREKCLRTPPPLKPTFVRFFLYHFFPYTVLADFLs	2	1	1	2	2	3	0	2	1	0	1	2	2	7	5	0	1	1	1	1	1	1	0	0	1	0	3	1	1	1	1	0	2	1	0	0	0	2	1	1	2	1	0	2	2	0	0	3	0
KPPVV	0	0	0	0	0	0	0	0	0	2	0	0	0	0	0	0	0	0	0	0	0	0	0	0	0	0	1	0	1	0	0	0	0	0	0	0	0	0	0	0	0	0	0	0	0	0	0	0	0
AGRGEKG	0	0	0	0	0	0	0	0	0	0	0	0	0	0	0	0	0	0	0	0	1	0	0	0	3	0	0	0	0	0	0	0	0	0	0	0	0	0	0	0	0	0	0	0	0	0	0	0	0
VSCVSQERKKQRGRIEQ	0	0	1	0	0	0	0	0	0	0	1	0	1	0	0	0	1	0	0	0	0	0	0	0	1	0	0	0	0	0	0	0	0	0	0	0	0	1	0	1	0	0	0	2	1	0	0	0	0
sTLGVWTWYYRAGGDSERRNNARCCDHGIFsSWLGN	1	0	0	0	1	0	1	0	0	0	1	0	0	0	1	0	2	0	0	0	0	2	3	0	2	0	0	0	0	0	0	0	0	2	1	0	0	0	1	0	0	2	3	0	0	0	3	0	1
RFAWRITPSNWRRYCRsVPFIRLsF	0	2	0	0	0	0	0	1	0	0	0	0	1	2	1	0	0	1	1	0	0	0	0	0	0	0	2	0	0	0	0	1	0	0	0	1	0	0	0	0	1	0	2	0	0	0	1	0	0
TFVCADLQEAPHPKKYLSTYSKITGHCssRKKNIGDFLKQSGRANNTHsHSLHNRGKAREAVSVWKDIFYFSFGFTFEVHESTFR	2	1	0	0	0	0	1	3	0	0	0	0	4	6	2	0	1	1	0	1	2	2	2	2	0	1	0	0	2	0	1	1	1	3	0	1	1	0	4	1	3	0	1	1	1	2	2	2	4
HRWGLFLDVPFH	0	0	0	0	0	0	1	0	1	1	0	0	0	1	1	0	0	0	0	0	0	0	0	0	1	0	1	0	0	0	0	0	0	0	0	0	0	0	0	0	0	0	1	0	0	0	0	2	0
WsPHNSRKEGRSRCKEGsKKRELFLILsNIRNKIKEKIEQQQKKKKKQRGHSQGTVRESTVIT	3	0	2	1	0	0	0	1	1	0	1	0	1	0	1	0	1	0	0	0	0	0	1	1	2	0	1	0	0	0	1	0	1	1	0	0	1	1	2	0	0	0	1	4	1	1	2	1	1
DPEEEEEEPVKEAKVKRRKKEIWSRGRGKVTVLLAKRSKGSSKRGKACVRVGGVRKLYSPHEEEQGATVHARTDEATEEETEGSRRTTPSACGLWSLTPSHTRWVRRGPPLQLsSHTSHPLPICFRLLALFAELAAVTDLSTRAAYDTRADAKKRPAPRRHHPsEGKGNSRSsAAASREVSDKYSPVSKGVHPVDSQALAsRKRRRRRKKTKERERQNNNTKsIsKKTAKRGSsEKERKWTKCKRHRREssRSLNHSRNIDWRANKKEGVCTREINCVsGARVKQVYINTTRKHPYIsNKAKREINIYLYIYLFFLIVYFLALFVFIYLFILTLYFFYLTTTATT	6	4	3	1	3	0	2	12	6	5	2	5	8	7	3	0	4	2	3	4	15	5	3	2	6	5	2	3	6	4	1	3	16	6	5	1	2	4	1	9	9	3	5	5	0	3	8	3	8
WLTKCsTAQLLRSKGKHNRDVVFNSsSKKKSANRKGSSINNNKKVTQPNsIINRSHFLTWIssLFANSFRGVTVVGYGLAHRWSYNCFDFSFGHFTRTHFY	2	0	2	2	0	1	2	1	0	1	1	2	2	4	5	0	2	0	1	1	2	0	0	1	2	3	0	0	1	0	0	1	3	3	0	1	2	0	2	5	1	2	3	2	0	4	6	3	2
YDSTsKTSsSYNNTTLsHLLLsI	0	0	1	0	0	2	1	1	0	0	0	0	0	0	0	0	0	0	0	0	0	0	0	0	0	0	0	0	0	0	0	1	2	1	0	1	0	0	0	2	0	2	0	0	0	0	2	0	1
LLRLQVVGGSC	0	0	0	0	0	0	2	0	1	2	0	0	0	0	0	0	1	0	0	0	0	0	2	0	0	0	0	0	0	0	0	0	0	0	0	0	0	0	0	1	0	0	0	0	1	0	0	0	0
SWGLLQVPH	0	0	0	1	0	0	0	0	1	1	0	0	0	0	0	0	0	0	0	0	0	0	1	0	0	0	0	0	1	0	0	0	0	0	1	0	0	0	0	0	0	0	1	1	0	0	0	0	1
QIRFSV	1	0	0	0	0	0	0	0	0	1	0	0	0	1	0	0	0	0	0	0	0	0	0	0	0	0	0	0	0	0	0	0	0	0	0	0	0	0	1	0	0	0	0	1	0	0	0	0	0
EQKKKKKRKKKAWENRRTSSGVPSHRSGTTPKQHLR	0	0	0	1	0	0	0	0	0	1	0	0	0	0	0	0	0	0	0	0	0	1	0	0	1	1	1	0	0	1	0	1	2	0	0	0	1	2	1	0	0	0	1	1	1	0	1	1	1
DPVPLKSR	0	0	0	0	0	0	1	0	0	0	0	0	1	0	0	0	0	0	0	0	0	0	0	0	0	0	0	0	1	1	0	0	0	0	0	0	0	0	0	1	0	0	0	0	0	0	0	0	0
GSFCLDL	0	0	0	1	0	0	0	1	0	0	0	0	0	1	0	0	0	1	0	0	0	0	0	0	1	0	0	0	0	0	0	0	0	0	0	0	0	0	1	0	0	0	0	0	0	0	0	0	0
NAAPPSAEGHFsTVENYL	0	0	0	0	0	0	0	1	0	1	0	0	0	0	1	0	0	0	0	0	2	1	0	0	0	1	0	0	0	2	0	0	1	0	0	0	0	1	0	0	1	0	0	0	0	1	1	0	1
TSPsTsWRCTLQV	0	0	0	1	0	0	0	0	0	0	0	1	0	0	0	0	0	1	0	0	0	0	0	0	0	0	0	1	0	0	1	1	0	1	0	0	1	0	0	0	0	0	1	1	0	0	0	0	0
RIDHER	1	0	0	0	0	0	0	0	0	0	0	0	0	0	0	0	0	0	0	0	0	0	0	0	0	0	0	0	0	0	0	0	0	0	0	0	0	0	0	0	0	0	0	0	0	0	0	0	1
PL	0	0	0	1	0	0	0	0	0	0	0	0	0	0	0	0	0	0	0	0	0	0	0	0	0	0	0	1	0	0	0	0	0	0	0	0	0	0	0	0	0	0	0	0	0	0	0	0	0
GG	0	0	0	0	0	0	0	0	0	0	0	0	0	0	0	0	0	0	0	0	0	0	1	1	0	0	0	0	0	0	0	0	0	0	0	0	0	0	0	0	0	0	0	0	0	0	0	0	0
FGVSLVISCEGSAAVAAVPVFHssSHPSKRP	0	1	0	0	0	0	1	0	0	1	2	2	0	2	0	0	0	1	4	0	0	0	2	0	0	0	2	0	0	1	0	0	0	0	1	1	0	1	1	1	0	0	0	0	0	0	0	1	1
PWLPKS	0	0	0	0	0	0	0	1	0	0	0	0	0	0	0	0	0	0	0	0	0	0	0	0	0	0	1	1	0	0	0	0	0	0	0	0	0	0	1	0	0	0	1	0	0	0	0	0	0
WWRKGAGLHG	0	0	0	0	0	0	0	1	0	0	0	0	0	0	0	0	0	0	1	0	0	0	0	0	1	2	0	0	0	0	0	0	0	0	0	0	0	0	0	0	0	0	2	0	0	0	0	0	1
EVYLSsNYIKLLALGLVsVYCFTLIDHSALRIsCPRLsLNRQGL	0	1	2	2	1	0	2	3	2	1	0	1	1	1	0	0	1	1	1	0	0	1	0	1	0	1	1	0	0	0	0	0	1	0	0	1	0	0	1	0	2	1	0	0	1	0	2	0	1
WSLGSFPsRPLRTYKRRHIPLPsEIKYF	1	0	1	0	0	1	1	0	1	0	0	0	0	2	0	0	0	0	0	0	0	0	1	0	0	0	0	3	1	0	0	0	1	0	0	0	0	0	1	1	0	2	1	0	0	0	0	0	1
LHFLRQINNYTssRKsIIYRKF	2	0	1	1	0	1	0	0	0	0	0	0	0	0	2	0	0	0	0	0	0	0	0	0	0	0	0	0	0	0	1	0	0	0	0	0	0	0	0	0	0	2	0	0	1	1	1	1	0
GSRVVTITDSRCSFLFGNKGKTGKRN	0	0	1	0	0	0	1	0	0	0	1	0	1	2	0	0	0	1	0	0	0	0	0	0	2	2	0	0	0	0	0	1	0	2	0	2	0	1	0	0	0	0	0	0	0	2	0	0	0
LEEEINENsGsLSSFGIREGCVLVWKSFFRSVVLPVHIIGE	3	0	1	0	0	0	0	1	3	1	2	0	2	2	1	0	1	0	0	0	0	0	2	1	0	1	1	0	0	0	0	0	0	0	2	0	1	1	0	0	0	0	1	0	0	1	1	0	1
PRHV	0	0	0	0	0	0	0	0	0	0	0	0	1	0	0	0	0	0	0	0	0	0	0	0	0	0	1	0	0	0	0	0	0	0	0	0	0	0	0	0	0	0	0	0	0	0	0	0	1
QVTGQLLPVINTPHYLAAVEARKSIERPEFLsALIHPGs	3	0	0	1	2	0	0	1	1	0	2	0	1	1	0	0	0	0	2	1	1	0	1	0	1	0	2	0	1	1	0	2	0	0	0	0	0	0	1	0	1	0	0	1	1	1	0	2	0
GWCVGVENNLSDRITYGRSYCsFPFPYLCAVINSTVPFLL	1	1	0	1	1	1	1	0	0	1	1	1	1	2	1	0	3	0	0	0	1	0	1	1	0	1	1	1	1	0	2	0	0	0	1	0	0	1	0	1	1	2	1	0	0	2	1	0	0
CVKVPHIHTRTHTSVLHAGVCCPHSLPTFSEYVVSLFFFASQ	0	0	1	0	2	0	0	1	0	2	0	2	2	2	2	0	2	1	1	0	1	0	1	0	0	0	0	2	0	1	2	0	2	0	1	1	2	0	0	1	0	1	0	0	1	0	0	0	5
QNAsICsV	0	1	0	0	0	0	0	0	0	0	0	0	1	0	0	0	1	0	0	1	0	0	0	0	0	0	0	0	0	0	0	0	0	0	0	0	0	0	0	0	0	0	0	1	0	0	1	0	0
sQSSLCTLSTLsVSFIPsK	1	0	0	0	1	0	1	0	1	0	0	1	0	1	0	0	1	0	0	0	0	0	0	0	0	0	1	0	0	0	1	1	0	0	1	0	0	1	1	1	0	0	0	1	0	0	0	0	0
LsNKKNT	0	0	0	0	0	0	0	1	0	0	0	0	0	0	0	0	0	0	0	0	0	0	0	0	0	0	0	0	0	0	0	0	1	0	0	0	0	0	0	0	0	0	0	0	0	1	1	0	0
EREFIEVSNKITQANQPSQPVSVV	0	2	0	0	0	0	0	0	0	0	1	1	2	1	0	0	0	0	0	0	1	0	0	0	0	0	0	1	0	1	0	0	0	1	0	0	0	2	1	0	0	0	0	1	2	2	0	0	0
ELRNQRGTRSLQSQQFRVHKALPRSRRATCVVsIK	0	0	1	0	1	0	2	0	0	0	0	0	3	0	1	0	0	1	0	1	1	0	0	0	1	0	0	0	1	0	0	1	0	1	0	0	0	0	0	3	0	0	0	2	2	1	0	0	1
L	0	0	0	0	1	0	0	0	0	0	0	0	0	0	0	0	0	0	0	0	0	0	0	0	0	0	0	0	0	0	0	0	0	0	0	0	0	0	0	0	0	0	0	0	0	0	0	0	0
SYLKA	0	0	0	0	0	0	0	1	0	0	0	0	0	0	0	0	0	0	0	0	1	0	0	0	0	0	0	0	0	0	0	0	0	0	0	0	0	1	0	0	1	0	0	0	0	0	0	0	0
VWQIASFSSLSRSGKVPQNASITEssFFTKHIRQRHKKNTKFKPEERHLEKFNFVHSYWsAsEVVGDTLATK	0	1	2	1	0	1	0	0	1	1	3	0	1	3	3	0	0	0	0	0	1	3	0	1	0	1	2	0	0	0	2	0	2	1	3	2	2	0	0	0	1	0	2	2	1	2	1	2	2
RKEKAVE	0	0	0	0	0	0	0	0	0	1	0	0	0	0	0	0	0	0	0	0	0	1	0	0	0	0	0	0	0	0	0	0	0	0	0	0	0	0	0	0	0	0	0	0	0	0	0	0	0
CLLGAV	0	0	0	1	1	0	0	0	0	0	0	0	1	0	0	0	0	1	0	0	0	1	1	0	0	0	0	0	0	0	0	0	0	0	0	0	0	0	0	0	0	0	0	0	0	0	0	0	0
sPKAGRAARRLLSSLIFFWP	1	0	0	1	1	0	1	0	0	0	0	0	0	2	0	0	0	0	1	0	1	1	0	0	1	0	0	0	1	1	0	0	0	0	0	1	0	1	0	0	0	0	1	0	0	0	0	0	0
GKPVEALFSISARSKRGQLHSPGA	0	1	0	1	1	0	0	0	0	0	1	0	0	0	1	0	0	0	0	0	3	0	0	1	1	1	0	1	1	0	0	0	0	0	3	0	1	0	0	0	0	0	0	1	0	0	0	1	0
NSCGPGEICGRVALVALVHPSLDKRSGTSIARALTNsTCILGNRKNADsVVSPLSIWATQAGKRAYPsGTT	2	2	0	1	1	1	0	2	1	0	2	1	2	0	0	0	3	0	0	1	4	3	3	1	2	1	2	0	1	1	0	3	2	1	1	2	0	0	3	0	1	0	1	1	0	1	3	1	0
PPKA	0	0	0	0	0	0	0	0	0	0	0	0	0	0	0	0	0	0	0	0	1	0	0	0	0	0	0	0	2	0	0	0	0	0	0	0	0	0	0	0	0	0	0	0	0	0	0	0	0
	0	0	0	0	0	0	0	0	0	0	0	0	0	0	0	0	0	0	0	0	0	0	0	0	0	0	0	0	0	0	0	0	0	0	0	0	0	0	0	0	0	0	0	0	0	0	0	0	0
SAVQRRGFKKDQGRKRGVGVGTTGLRGK	0	0	0	0	0	0	1	0	0	0	0	0	3	0	1	0	0	0	1	0	0	0	1	3	3	0	0	0	0	0	1	0	0	1	0	0	0	0	1	0	0	0	0	1	1	0	0	0	0
TPREVIAPACFWFRFIDTIWNPsLFA	1	0	2	0	0	0	0	0	1	0	0	1	0	3	1	0	1	0	1	1	1	0	0	0	0	0	0	1	1	1	1	0	1	0	0	0	0	0	0	0	0	0	2	0	0	0	1	0	0
sSKQY	0	0	0	0	0	0	0	0	0	0	0	0	0	0	0	0	0	0	0	0	0	0	0	0	0	0	0	0	0	0	0	0	0	0	0	0	0	1	0	0	0	1	0	0	1	0	0	0	0
sWRERRCSHCYHYYYYYYFEFYSKV	0	0	0	0	0	0	0	0	0	0	1	0	0	2	0	0	1	1	0	0	0	0	0	0	0	0	0	0	0	0	0	0	0	0	0	2	0	0	0	0	7	1	1	0	0	0	0	1	1
LCLKRPSCGCLRLVILFFLEVIEKLSCFAPSSRWGSCVALQGISLLLLLLLLFVPFVPAAKPCCSDRVA	1	2	0	3	0	0	1	9	3	2	1	2	1	5	0	0	6	1	2	0	1	2	1	0	1	1	2	1	2	0	0	0	0	0	1	1	1	1	2	1	0	0	1	0	1	0	0	0	0
SFGIYFSGDRsLLYIFVQRLKVILLRIHNRHPDQSVIRFFLLLPsIYIFIDYTLFFFYNsRLYIYTRsRTTLTYsNIQTsFSGSL	2	2	6	6	0	2	1	1	2	0	0	2	1	6	4	0	0	0	0	0	0	0	2	0	1	0	2	0	0	0	2	0	3	1	0	0	1	0	1	3	6	2	0	3	0	2	1	1	1
	0	0	0	0	0	0	0	0	0	0	0	0	0	0	0	0	0	0	0	0	0	0	0	0	0	0	0	0	0	0	0	0	0	0	0	0	0	0	0	0	0	0	0	0	0	0	0	0	0
NSsQLHSTAS	0	0	0	0	0	0	1	0	0	0	0	0	0	0	0	0	0	0	0	1	0	0	0	0	0	0	0	0	0	0	0	0	1	0	0	0	0	1	0	2	0	0	0	0	1	0	1	1	0
WQGRE	0	0	0	0	0	0	0	0	0	0	0	0	0	0	0	0	0	0	0	0	0	0	0	0	1	0	0	0	0	0	0	0	0	0	0	0	0	0	0	0	0	0	1	0	1	0	0	0	0
FSNPSPCGSSGGGCVN	0	0	0	0	0	0	0	0	0	0	0	0	1	1	0	0	1	1	0	0	0	0	1	1	1	1	2	0	0	0	0	0	0	0	2	0	0	1	0	1	0	0	0	0	0	1	1	0	0
DTSKALDTYSCVQLSGTLPSLRsYFRIP	0	0	1	1	0	1	0	1	1	0	0	0	1	1	0	0	1	0	0	0	1	0	0	1	0	0	0	1	1	0	0	1	1	1	0	1	1	0	1	1	0	2	0	1	0	0	0	0	0
YLVsVGsRKCssLLSLLGGCYTLPPWLCHHTLILFQGQPIsEKsKNILGAG	2	1	0	3	1	0	0	3	3	0	0	0	2	0	1	0	1	2	1	0	0	0	1	1	1	3	2	0	1	0	0	1	1	0	0	0	0	0	0	1	2	0	1	1	1	1	0	2	0
CYsGSSLNTLPGIKIKVITVNTQGVGTKPVRKFAHsRVISAHLDYNSsRTNCTSNPRVSITRAFTVQsASQDKNLsLKLGsKYCRTATASS	2	0	3	1	2	0	1	1	1	3	0	1	3	2	0	0	1	2	1	2	2	1	3	1	1	0	0	0	2	1	1	3	5	1	2	1	3	2	0	1	3	0	0	3	0	2	4	1	1
	0	0	0	0	0	0	0	0	0	0	0	0	0	0	0	0	0	0	0	0	0	0	0	0	0	0	0	0	0	0	0	0	0	0	0	0	0	0	0	0	0	0	0	0	0	0	0	0	0
GPGKEEsEEETGESLHVRCNTNTsINKFSIENTIEF	0	0	3	0	0	0	0	1	0	0	0	0	1	1	1	0	1	0	0	0	0	0	1	0	1	1	0	1	0	0	0	1	3	0	0	0	0	1	1	0	0	0	0	0	0	1	3	0	1
TNRGFIVVNIYKSSSRIS	1	1	1	0	0	0	0	0	0	0	1	1	0	0	1	0	0	0	0	0	0	0	0	1	0	0	0	0	0	0	0	0	1	0	2	0	0	0	0	2	0	1	0	0	0	1	1	0	0
IsNIEEVKRGIFTss	1	1	1	0	0	0	0	0	0	1	0	0	0	0	1	0	0	0	0	0	0	0	1	0	0	0	0	0	0	0	0	0	0	1	0	0	0	0	0	0	0	0	0	0	0	0	1	0	0
sNLQSPAW	0	0	0	0	1	0	0	0	0	0	0	0	0	0	0	0	0	0	0	0	0	1	0	0	0	0	1	0	0	0	0	0	0	0	1	0	0	0	0	0	0	0	1	1	0	1	0	0	0
sQPKV	0	0	0	0	0	0	0	0	0	0	1	0	0	0	0	0	0	0	0	0	0	0	0	0	0	0	0	0	1	0	0	0	0	0	0	0	0	0	0	0	0	0	0	0	1	0	0	0	0
NKE	0	0	0	0	0	0	0	0	0	0	0	0	0	0	0	0	0	0	0	0	0	0	0	0	0	0	0	0	0	0	0	0	0	0	0	0	0	0	0	0	0	0	0	0	0	1	0	0	0
sFVETTGT	0	0	0	0	0	0	0	0	0	0	0	0	1	1	0	0	0	0	0	0	0	0	0	1	0	0	0	0	0	0	0	0	3	0	0	0	0	0	0	0	0	0	0	0	0	0	0	0	0
D	0	0	0	0	0	0	0	0	0	0	0	0	0	0	0	0	0	0	0	0	0	0	0	0	0	0	0	0	0	0	0	0	0	0	0	0	0	0	0	0	0	0	0	0	0	0	0	0	0
RLIRKS	0	0	1	0	0	0	0	1	0	0	0	0	0	0	0	0	0	0	0	0	0	0	0	0	0	0	0	0	0	0	0	0	0	0	0	1	0	0	0	0	0	0	0	0	0	0	0	0	0
sKLNL	0	0	0	0	0	1	0	1	0	0	0	0	0	0	0	0	0	0	0	0	0	0	0	0	0	0	0	0	0	0	0	0	0	0	0	0	0	0	0	0	0	0	0	0	0	1	0	0	0
ISYIILGKRSDTGSsDNKTK	1	0	2	0	0	1	0	0	0	0	0	0	0	0	0	0	0	0	0	0	0	0	0	0	2	0	0	0	0	0	0	0	2	0	0	2	0	1	0	0	1	0	0	0	0	0	1	0	0
VYLLSI	1	0	0	1	0	0	0	1	0	0	0	1	0	0	0	0	0	0	0	0	0	0	0	0	0	0	0	0	0	0	0	0	0	0	0	0	0	1	0	0	1	0	0	0	0	0	0	0	0
PTTPHYSALVKKSEK	0	0	0	0	0	0	0	0	1	0	0	1	0	0	0	0	0	0	0	0	0	1	0	0	0	0	0	1	1	0	0	1	0	1	0	0	0	2	0	0	0	1	0	0	0	0	0	0	1
TEsAEKEPS	0	0	0	0	0	0	0	0	0	0	0	0	0	0	0	0	0	0	0	0	1	0	0	0	0	0	0	0	1	0	0	1	0	0	0	0	0	0	0	1	0	0	0	0	0	0	0	0	0
APLISLF	1	0	0	0	0	0	0	1	1	0	0	0	0	0	1	0	0	0	0	0	0	1	0	0	0	0	0	1	0	0	0	0	0	0	0	0	1	0	0	0	0	0	0	0	0	0	0	0	0
IEQSL	1	0	0	0	0	0	1	0	0	0	0	0	0	0	0	0	0	0	0	0	0	0	0	0	0	0	0	0	0	0	0	0	0	0	0	1	0	0	0	0	0	0	0	1	0	0	0	0	0
APRRGGQVRP	0	0	0	0	0	0	0	0	0	0	0	0	1	0	0	0	0	0	0	0	0	1	0	1	1	0	0	1	1	0	0	0	0	0	0	0	0	0	0	0	0	0	0	1	0	0	0	0	0
RVRKCIVQsD	0	0	1	0	0	0	0	0	0	0	0	0	2	0	0	0	1	0	0	0	0	0	0	0	0	0	0	0	0	0	0	0	0	0	0	0	0	0	0	0	0	0	0	0	1	0	0	0	0
CLFLFFLSWQPLATIYLLLSsPHYFWATVFsRSYQTVGARCNFCYLFPPPPCYsGPLHG	0	0	1	4	0	1	1	2	1	0	0	0	2	4	3	0	2	2	0	3	0	0	0	1	1	1	3	1	1	2	1	1	1	0	0	0	0	1	1	1	2	3	2	2	0	0	1	1	1
sTKIsRRRGREGREQKYLGATRSVRHsRRTQRGVAWCLTAAVIsSVVKSLGVELGRGDFSRGVCARsNAGPSENsTHFNSHAAIQKGQRDCSHCNITASLASERFLLWFVHKGVSAHPHL	3	0	1	4	1	0	0	1	2	2	1	2	4	3	1	0	2	2	4	2	0	5	1	5	2	3	1	0	1	0	2	2	1	1	2	1	0	3	2	2	1	0	2	2	2	0	4	2	5
CDLTRYVAAAARDLLQQEPWVAGQRRVHLRVSGKEGSSKRREREKGGKNALKAQIESCRLNHREQRSSA	0	0	1	2	0	0	0	3	1	1	0	3	0	0	0	0	1	1	1	2	3	2	0	0	3	2	0	1	0	0	1	0	0	0	0	0	0	0	1	5	0	1	1	2	3	0	2	1	1
LQKYCGHPRYYIVSPLIVVIVDsESGWHSsG	1	1	1	0	0	1	0	1	0	0	2	1	1	0	0	0	1	0	0	0	0	0	2	1	0	0	1	0	1	0	0	0	0	0	0	0	0	1	1	1	2	1	1	0	1	0	0	1	1
WESGFSRKRLGRGRVTAIQIRRCRVLLGWDATTNNAIFFFPFFSANRGLHKLHGVVVISLPTDEGRsRsRFSRKGsSYGGVGERKVIATTTKNRGKVsCICTGELEAREVVGQKRRKLEISGsLPWGsLSFHSFLCGSFLFLPLARTsIRSHSATLCAAKPFFFKGKKGLGGKKAATSASAVHR	7	0	1	2	6	1	3	1	3	4	0	1	6	10	4	0	2	3	2	6	3	3	4	3	7	7	2	2	0	1	0	1	5	5	3	2	4	2	1	2	0	1	3	1	1	1	3	3	2
GALALKAV	0	0	0	0	0	0	0	2	0	0	0	0	1	0	0	0	0	0	1	0	0	2	1	0	0	0	0	0	0	0	0	0	0	0	0	0	0	0	0	0	0	0	0	0	0	0	0	0	0
CCCACVTVGSSFFFSKsRRNYFFLsKGGEsQNNVSSQLCWLTLGLCRCLFPPssSRNSL	0	0	0	2	1	0	0	0	4	2	1	0	0	6	0	0	4	3	1	0	0	0	1	2	1	0	1	1	0	0	0	1	0	1	0	2	1	2	1	1	1	0	1	0	2	2	2	0	0
LFPVFTPVCQATRSGRTAFCVR	0	0	0	0	0	0	0	0	1	0	0	1	2	1	2	0	2	0	1	0	1	0	0	0	0	1	1	1	0	0	0	1	1	1	0	0	0	0	1	0	0	0	0	0	1	0	0	0	0
GHTKTSTRNNKKsFHPsSKGEEEKKK	0	0	0	0	0	0	0	0	0	0	0	0	0	0	1	0	0	0	0	0	0	0	1	0	1	0	1	0	0	0	0	0	0	3	1	0	0	0	1	0	0	0	0	0	0	1	1	2	0
sRAGKGGLEGL	0	0	0	0	0	1	0	0	1	0	0	0	0	0	0	0	0	0	1	0	0	0	1	0	3	0	0	0	0	0	0	0	0	0	0	0	0	0	0	0	0	0	0	0	0	0	0	0	0
HSGSLIKLSGRTATTA	0	0	1	2	0	0	0	0	0	0	0	0	0	0	0	0	0	0	1	0	1	0	0	0	1	1	0	0	0	0	0	0	3	0	0	0	1	1	0	1	0	0	0	0	0	0	0	0	1
YIRRRERRsLEAFVKNPKQLVSLIPP	1	1	0	0	1	1	0	0	1	0	1	1	0	0	1	0	0	0	0	1	0	0	0	0	0	0	1	1	1	0	0	0	0	0	1	0	0	0	0	0	1	0	0	1	0	0	1	0	0
YsQAKRQQKSI	1	0	0	0	0	0	0	0	0	0	0	0	0	0	0	0	0	0	0	0	1	0	0	0	0	0	0	0	0	0	0	0	0	0	0	0	0	0	0	1	0	1	0	2	1	0	0	0	0
IKGDTKRKDFKTESSRYQEEQKKVTPANLsKssNSsLTKIK	0	1	1	0	1	0	0	1	0	0	1	0	0	0	1	0	0	0	0	0	1	0	1	0	0	0	0	0	1	0	0	0	4	0	0	0	2	0	1	0	1	0	0	2	0	0	2	0	0
Q	0	0	0	0	0	0	0	0	0	0	0	0	0	0	0	0	0	0	0	0	0	0	0	0	0	0	0	0	0	0	0	0	0	0	0	0	0	0	0	0	0	0	0	0	1	0	0	0	0
DKH	0	0	0	0	0	0	0	0	0	0	0	0	0	0	0	0	0	0	0	0	0	0	0	0	0	0	0	0	0	0	0	0	0	0	0	0	0	0	0	0	0	0	0	0	0	0	0	0	1
KYIEVWLVSFGIKILVGGK	2	1	0	1	0	0	0	0	1	1	1	0	1	0	1	0	0	0	0	0	0	0	0	1	0	2	0	0	0	0	0	0	0	0	0	1	0	0	0	0	1	0	1	0	0	0	0	0	0
ALAGQNYV	0	0	0	1	0	0	0	0	0	0	0	0	1	0	0	0	0	0	0	1	0	1	1	0	0	0	0	0	0	0	0	0	0	0	0	0	0	0	0	0	0	1	0	0	1	1	0	0	0
sKGV	0	0	0	0	0	0	0	0	0	0	1	0	0	0	0	0	0	0	0	0	0	0	0	1	0	0	0	0	0	0	0	0	0	0	0	0	0	0	0	0	0	0	0	0	0	0	0	0	0
CIIS	1	1	0	0	0	0	0	0	0	0	0	0	0	0	0	0	1	0	0	0	0	0	0	0	0	0	0	0	0	0	0	0	0	0	0	1	0	0	0	0	0	0	0	0	0	0	0	0	0
TLVRHI	1	0	0	0	1	0	0	0	0	0	0	1	0	0	0	0	0	0	0	0	0	0	0	0	0	0	0	0	0	0	1	0	0	0	0	0	0	0	0	0	0	0	0	0	0	0	0	0	1
LPHKNWTVQSPIP	1	0	0	0	0	0	1	0	0	0	0	1	0	0	0	0	0	0	0	0	0	0	0	0	0	0	1	1	0	1	0	0	0	1	0	0	0	1	0	0	0	0	1	0	1	0	1	0	1
I	1	0	0	0	0	0	0	0	0	0	0	0	0	0	0	0	0	0	0	0	0	0	0	0	0	0	0	0	0	0	0	0	0	0	0	0	0	0	0	0	0	0	0	0	0	0	0	0	0
sFLPCIGRTGFIGCAKFLI	1	0	2	0	0	0	0	1	1	0	0	0	0	2	1	0	0	2	0	1	0	0	1	1	1	0	0	0	0	1	1	0	0	0	0	0	0	0	0	0	0	0	0	0	0	0	0	0	0
FVVLIQAVSPPHHVFAsSAFPFSSTFLFVRHRALLT	1	0	0	1	2	1	0	0	0	2	0	1	2	3	3	0	0	0	0	2	1	1	0	0	0	0	1	1	0	1	0	0	2	0	3	0	0	1	0	0	0	0	0	1	0	0	0	0	3
GNVEREKVVLWIRSFYRGK	1	0	0	0	0	0	1	0	0	1	0	1	1	1	0	0	0	0	0	0	0	0	1	0	0	1	0	0	0	0	0	0	0	0	0	0	0	0	0	1	1	0	1	0	0	0	1	0	0
LTS	0	0	0	1	0	0	0	0	0	0	0	0	0	0	0	0	0	0	0	0	0	0	0	0	0	0	0	0	0	0	0	0	1	0	0	1	0	0	0	0	0	0	0	0	0	0	0	0	0
RDRLGR	0	0	0	0	0	0	0	0	1	0	0	0	0	0	0	0	0	0	0	0	0	0	1	0	0	0	0	0	0	0	0	0	0	0	0	0	0	0	0	0	0	0	0	0	0	0	0	0	0
AAsKIEKRTVDsKYLNKNTRSHIHTCALHKYVVsASA	0	0	2	0	0	1	1	0	0	0	1	2	0	0	0	0	0	1	1	1	3	0	0	0	0	0	0	0	0	0	0	1	1	1	0	1	0	1	0	0	0	2	0	0	0	0	2	2	1
LLTFPLSERKVTLASEALIAEAVsPsRKLKGsYRGEYSGEADFGGSARLFIHSLSNHWVNRRPRVVAEGFVNKKYCVRSCERAFLsLVILFLsKERHRQKPSGLLSLHSRQRLQEEKYWIAFIFVSK	3	0	2	6	0	2	1	4	3	2	4	2	1	4	4	0	0	2	2	0	5	2	2	1	3	1	0	1	1	2	0	1	1	0	0	2	2	3	1	3	2	2	2	2	1	0	3	1	3
LFVE	0	0	0	0	0	0	0	0	1	1	0	0	0	1	0	0	0	0	0	0	0	0	0	0	0	0	0	0	0	0	0	0	0	0	0	0	0	0	0	0	0	0	0	0	0	0	0	0	0
TLAEPPLGCYPSRTSISPVPsAAVVVIGLFVTGTHPTPVTRRVALNYsGLSVT	1	1	0	0	2	0	3	0	0	0	6	0	2	0	1	0	1	0	1	0	1	2	0	2	0	2	1	1	1	4	2	1	3	1	0	1	1	0	1	1	0	2	0	0	0	1	0	0	1
RFPA	0	0	0	0	0	0	0	0	0	0	0	0	0	1	0	0	0	0	0	0	0	1	0	0	0	0	1	0	0	0	0	0	0	0	0	0	0	0	0	0	0	0	0	0	0	0	0	0	0
EDPEQTIQAVPC	0	0	1	0	0	0	0	0	0	1	0	0	0	0	0	0	0	1	0	0	1	0	0	0	0	0	0	1	0	1	0	0	0	1	0	0	0	0	0	0	0	0	0	1	1	0	0	0	0
RDQLLLAFIPLPCRTGILP	2	0	0	2	0	0	0	0	3	0	0	0	0	1	0	0	1	0	0	0	1	0	1	0	0	0	1	1	0	1	0	0	0	1	0	0	0	0	0	0	0	0	0	0	1	0	0	0	0
F	0	0	0	0	0	0	0	0	0	0	0	0	0	1	0	0	0	0	0	0	0	0	0	0	0	0	0	0	0	0	0	0	0	0	0	0	0	0	0	0	0	0	0	0	0	0	0	0	0
GRRGRSALHK	0	0	0	0	0	0	0	0	1	0	0	0	0	0	0	0	0	0	0	0	0	1	0	0	0	2	0	0	0	0	0	0	0	0	1	0	0	0	0	0	0	0	0	0	0	0	0	0	1
PLVLGKVVPLHCSR	0	0	0	1	0	0	1	0	1	1	0	0	2	0	0	0	1	0	0	0	0	0	0	1	0	0	0	1	0	1	0	0	0	0	0	1	0	0	0	0	0	0	0	0	0	0	0	1	0
NRTCTRRPAsRWWGVGGETNLSG	0	0	0	0	0	0	0	1	0	0	0	0	1	0	0	0	0	1	0	0	0	1	1	0	0	3	0	0	1	0	0	1	0	2	0	0	0	0	1	0	0	0	2	0	0	1	1	0	0
GVLYYCCRRVTEFLLsQRSKRCS	0	0	0	0	0	0	1	0	2	1	0	0	1	1	0	0	1	2	0	0	0	0	0	0	1	0	0	0	0	0	1	0	0	0	0	0	0	1	1	0	1	1	0	0	1	0	0	0	0
ISIPVGsTDPGA	2	0	0	0	0	0	0	0	0	0	0	1	0	0	0	0	0	0	0	0	1	0	0	0	1	1	1	0	1	0	0	1	0	0	1	0	0	0	0	0	0	0	0	0	0	0	0	0	0
LFLVLRVHLFIPSLSALILVCQYNIPSVGGAGS	2	1	0	2	1	0	2	2	0	1	1	0	2	0	2	0	0	1	0	0	0	2	0	2	0	1	0	2	0	0	0	0	0	0	2	1	0	0	0	1	0	1	0	1	0	1	0	1	0
LQLLGVALHFSsSVFGVGLGGKIHCVNsPRFAL	0	1	0	1	2	1	2	0	0	1	0	1	2	3	0	0	1	0	1	0	1	0	2	2	0	1	1	0	0	0	0	0	0	0	1	0	0	0	0	1	0	0	0	0	1	1	0	1	1
DPFVFFLFPSGTFGsRRRTLKVsGRLSEFYsIPLPSPFSPSLQ	0	1	0	1	0	0	1	1	2	1	0	0	1	3	4	0	0	0	0	0	0	0	1	1	1	0	3	1	1	1	0	0	1	1	0	1	3	0	1	0	0	1	0	1	0	0	0	0	0
KIKKLGSVVsVRKIYSG	2	0	0	1	0	0	0	0	0	1	0	0	2	0	0	0	0	0	0	0	0	0	2	0	0	0	0	0	0	0	0	0	0	0	0	0	1	0	1	0	1	0	0	0	0	0	0	0	0
KGKI	0	0	1	0	0	0	0	0	0	0	0	0	0	0	0	0	0	0	0	0	0	0	0	0	0	1	0	0	0	0	0	0	0	0	0	0	0	0	0	0	0	0	0	0	0	0	0	0	0
RHLCHHLSFFKETHQKKKIsEKKKAIS	1	1	0	0	2	0	0	0	0	0	0	0	0	0	2	0	0	1	0	0	1	0	0	0	0	0	0	0	0	0	0	0	1	0	1	1	0	0	0	0	0	0	0	1	0	0	0	3	1
CGDTR	0	0	0	0	0	0	0	0	0	0	0	0	0	0	0	0	1	0	0	0	0	0	0	0	1	0	0	0	0	0	1	0	0	0	0	0	0	0	0	0	0	0	0	0	0	0	0	0	0
HHISAEVSVRRTGACGKQQKKKNERKVRKKNSNASTWRRYQPLRQKGGRSLTGVLAVVTALPPQGS	1	0	0	0	0	1	1	0	2	0	1	3	2	0	0	0	1	0	2	0	2	1	2	1	1	2	0	0	1	2	0	1	1	2	1	1	0	2	1	1	1	0	1	4	1	0	3	1	1
ALPTTFSFsHTL	0	0	0	1	0	0	0	0	1	0	0	0	0	1	1	0	0	0	0	0	1	0	0	0	0	0	0	0	0	1	1	1	1	0	0	0	0	1	0	0	0	0	0	0	0	0	0	0	1
RsYGSCKEEEGERSAWDQTQSSsCQWFQsVSLVLVFFFVFLHLFVS	0	0	0	2	0	0	1	0	1	3	2	0	0	4	2	0	2	0	0	0	0	1	0	1	0	1	0	0	0	0	0	0	0	1	1	0	1	0	3	1	0	1	2	1	3	0	0	1	0
TRKVVVFPGLFVFRCNACFSTPLLFPVHTQLHIFPVASSPVV	0	0	1	0	1	1	1	1	0	1	1	2	4	3	3	0	0	2	1	0	0	1	1	0	0	0	2	0	1	2	1	0	2	0	0	1	2	0	0	0	0	0	0	0	1	0	1	0	2
GFSKTEGKT	0	0	0	0	0	0	0	0	0	0	0	0	0	1	0	0	0	0	0	0	0	0	0	0	2	0	0	0	0	0	0	1	1	0	0	0	1	0	0	0	0	0	0	0	0	0	0	0	0
GPNKALLFNTPS	0	0	0	1	1	0	0	0	0	0	0	0	0	0	1	0	0	0	0	0	1	0	0	1	0	0	0	1	1	0	1	0	0	0	0	0	0	1	0	0	0	0	0	0	0	2	0	0	0
NKYFLPFRAAsRFHLTLTSPRIFITAKKNISLFIVCIRFLA	2	2	1	1	1	1	0	1	1	1	0	0	0	3	3	0	1	0	0	0	1	3	0	0	0	0	2	0	0	0	1	0	0	2	1	1	0	0	0	0	1	0	0	0	0	2	0	1	0
QGRPsSKKKKKTPELRLFRQIVPCNCEKETRPLKTVsCHNTEFSWKDLGGHDNK	0	1	0	0	0	0	1	3	0	2	0	0	0	0	2	0	2	1	0	0	0	0	0	1	1	1	0	0	2	2	1	0	2	1	0	0	1	0	1	0	0	0	1	2	0	0	3	0	2
QRQ	0	0	0	0	0	0	0	0	0	0	0	0	0	0	0	0	0	0	0	0	0	0	0	0	0	0	0	0	0	0	0	0	0	0	0	0	0	0	0	0	0	0	0	2	0	0	0	0	0
RGTVLCLNVNHSGSYFFSSAPKHDsKRYILTLKLFRLGL	1	0	0	0	1	1	1	1	3	0	1	1	0	3	0	0	1	0	0	0	1	0	1	2	0	0	0	0	0	1	0	1	1	0	2	1	1	0	0	0	2	0	0	0	0	0	2	1	1
LLASLLVLLPSLVALHVTFFSYPVKPPPRCVTLTVKKKASALVSALKIIL	1	0	1	3	0	2	2	3	2	1	3	2	1	1	1	0	1	0	1	1	1	2	0	0	0	0	3	1	1	0	2	0	1	0	1	1	1	1	0	1	0	1	0	0	0	0	0	0	1
	0	0	0	0	0	0	0	0	0	0	0	0	0	0	0	0	0	0	0	0	0	0	0	0	0	0	0	0	0	0	0	0	0	0	0	0	0	0	0	0	0	0	0	0	0	0	0	0	0
HIGTRRTsGIFLIsQKRNFQRGALWKIL	3	0	1	0	1	0	1	0	1	0	0	0	0	2	0	0	0	0	0	0	1	0	0	0	3	0	0	0	0	0	1	0	0	1	0	0	0	0	0	0	0	0	1	2	0	1	0	0	1
CLSNHQLQAIQFQVH	0	1	0	0	0	1	0	1	0	0	0	0	1	1	0	0	1	0	1	0	0	0	0	0	0	0	0	0	0	0	0	0	0	0	0	0	1	0	0	0	0	0	0	2	2	0	1	1	1
PLLLsGYPVIRVFLHLPHPRLA	1	0	0	1	0	1	3	1	0	1	0	1	0	0	1	0	0	0	0	1	0	0	1	0	0	0	2	0	1	1	0	0	0	0	0	0	0	0	0	0	1	0	0	0	0	0	0	1	1
QQFSFSS	0	0	0	0	0	0	0	0	0	0	0	0	0	1	1	0	0	0	0	0	0	0	0	0	0	0	0	0	0	0	0	0	0	0	0	1	1	1	0	0	0	0	0	1	1	0	0	0	0
RGERKRRN	0	0	0	0	0	0	0	0	0	0	0	0	0	0	0	0	0	0	0	0	0	0	0	0	1	0	0	0	0	0	0	0	0	0	0	0	0	0	0	0	0	0	0	0	0	0	1	0	0
WQRLVTVASTA	0	0	0	0	0	0	0	0	1	0	0	2	0	0	0	0	0	0	0	0	1	1	0	0	0	0	0	0	0	0	1	0	0	1	0	0	0	0	0	1	0	0	1	1	0	0	0	0	0
CDSPGSEESRAHATKLSRVVHsPPIVPIKCCRGKKIYWDRsI	3	1	0	1	0	0	0	0	0	0	0	0	3	0	0	0	1	2	0	1	1	0	0	0	2	0	0	1	1	2	1	0	0	0	1	1	0	0	2	0	1	0	1	0	0	0	0	1	1
NNSETAPLREHRFRESVTERSsKYYSNEGPRGACIAFWSNYFPSK	0	1	0	1	0	0	0	0	0	0	1	0	0	1	2	0	0	1	1	2	0	0	0	1	0	1	2	0	1	0	1	1	0	0	1	1	1	1	2	0	2	1	1	0	0	3	1	1	0
DRSTPERTTYISSERPAsRLLPTAsQLLNICHTSPS	1	1	0	0	0	1	1	2	0	0	0	0	0	0	0	0	1	0	1	0	1	0	0	0	0	0	1	0	1	2	2	1	1	1	0	2	0	0	0	3	0	1	0	1	0	1	0	0	1
TIT	0	1	0	0	0	0	0	0	0	0	0	0	0	0	0	0	0	0	0	0	0	0	0	0	0	0	0	0	0	0	0	1	1	0	0	0	0	0	0	0	0	0	0	0	0	0	0	0	0
IIKIYKRHLKSGNHNTP	0	2	1	0	0	0	0	1	0	0	0	0	0	0	0	0	0	0	0	0	0	0	1	0	0	0	0	1	0	0	1	0	0	0	0	1	0	0	0	0	0	1	0	0	0	1	1	1	1
PPKESPHTSEGEEVHLRTLRLS	0	0	0	0	1	0	1	0	1	0	0	0	1	0	0	0	0	0	0	0	0	0	0	0	1	0	0	1	2	0	1	0	1	0	0	0	2	0	0	1	0	0	0	0	0	0	0	1	1
VLQRCI	0	0	1	0	0	0	1	0	0	0	0	0	1	0	0	0	1	0	0	0	0	0	0	0	0	0	0	0	0	0	0	0	0	0	0	0	0	0	0	0	0	0	0	0	1	0	0	0	0
WQHLPHHTGVAKRPVTKRKRssLIGLPITQG	0	1	1	0	2	0	0	1	0	1	1	0	0	0	0	0	0	0	0	1	0	0	0	2	0	1	2	0	1	0	1	2	0	0	0	0	0	0	0	0	0	0	1	2	0	0	0	1	2
IGKSNWPRGRSSQLGGG	0	0	1	0	0	0	0	0	1	0	0	0	0	0	0	0	0	0	0	0	0	0	0	1	0	4	0	1	0	0	0	0	0	0	0	0	1	1	1	0	0	0	1	1	0	1	0	0	0
NNQRE	0	0	0	0	0	0	0	0	0	0	0	0	0	0	0	0	0	0	0	0	0	0	0	0	0	0	0	0	0	0	0	0	0	0	0	0	0	0	0	0	0	0	0	1	0	1	1	0	0
TVPKEGKLLQLsPDCTGRFSCKsVHK	0	0	0	0	0	0	2	1	0	0	1	0	1	0	1	0	2	0	0	0	0	0	1	0	1	0	0	1	0	1	0	0	1	1	0	0	0	0	0	1	0	0	0	0	1	0	0	1	0
RALVFDFLDFTREGHVQsCSAAISVRE	0	0	1	1	0	0	1	0	0	0	1	0	2	1	2	0	0	1	2	0	0	1	0	0	1	0	0	0	0	0	1	0	0	0	1	0	1	0	0	0	0	0	0	0	1	0	0	0	1
sQSPACLVSLGEPILVHSLVFEASGERKLYKKsGGEVsKKIKIKPKVWsRRGGKGEKKRTRKEKGRIELCsIIQsKGRRGSsGNSFEYISIsTIsLQHTFCADPGGSSGTVREKGRVVSDKKAESRKLKKKSVEGPVQSHIQIYWTNNNSKTVVLLKPRETKGQIEEVKQKFFLTRsDNKRSSRKQGHKIQEGHQLLGLNCLGVFTTsHHQLIFFLV	3	2	9	2	5	1	2	3	4	5	4	2	4	6	2	0	3	1	2	0	2	0	2	7	7	5	2	0	1	3	1	3	4	2	0	2	6	3	3	2	1	2	2	7	4	3	3	3	4
SAT	0	0	0	0	0	0	0	0	0	0	0	0	0	0	0	0	0	0	0	0	0	1	0	0	0	0	0	0	0	0	1	0	0	0	1	0	0	0	0	0	0	0	0	0	0	0	0	0	0
ARHTRPRRsGSLHKEKKVSRRRRHCAGGGNYsGSssGKGsAQRGAsRKGKQREHQQECsRGN	0	0	0	0	1	0	0	0	0	1	0	0	0	0	0	0	1	1	2	0	1	1	0	2	3	5	0	0	1	0	1	0	0	0	0	1	0	0	1	1	0	1	0	2	2	1	1	1	3
SPLPRGGSG	0	0	0	0	1	0	0	0	0	0	0	0	0	0	0	0	0	0	0	0	0	0	1	1	1	0	0	0	2	0	0	0	0	0	0	0	1	0	0	1	0	0	0	0	0	0	0	0	0
ARGRKGSEKYRAsQIGTHIFATRPVFFFFVIYRWEIEQE	1	1	2	0	0	0	0	0	0	0	0	0	2	3	2	0	0	0	0	0	0	3	0	1	1	1	0	0	1	0	1	0	0	1	0	0	0	0	0	1	0	2	1	2	0	0	0	0	1
LSFYTFFHT	0	0	0	0	0	0	1	0	0	0	0	0	0	2	1	0	0	0	0	0	0	0	0	0	0	0	0	0	0	0	0	1	1	0	0	0	0	1	0	0	1	0	0	0	0	0	0	1	0
RL	0	0	0	1	0	0	0	0	0	0	0	0	0	0	0	0	0	0	0	0	0	0	0	0	0	0	0	0	0	0	0	0	0	0	0	0	0	0	0	0	0	0	0	0	0	0	0	0	0
GEEsKEKKDKNKTEGsGVKRNTVEsYSRLCFLSESPLTKFLSRLCVNIFYLGR	0	1	0	0	4	0	1	0	1	1	0	2	0	3	0	0	1	1	0	0	0	0	1	0	0	3	0	0	0	1	3	0	0	0	0	0	1	2	1	0	1	1	0	0	0	1	2	0	0
SGTTQLRSGsLLLSPSIPVAFLPKRLLCPRVFYFHRILTSTSLLPVRLPLAAAsSNTFWVLVTKsYKNIsIFNNFYVYCYKQNNNHIKIESFWR	0	2	4	3	2	1	3	3	1	1	1	2	2	6	1	0	0	2	2	0	1	1	0	2	0	0	2	3	0	1	0	2	3	1	2	0	0	1	1	4	4	1	2	2	0	5	2	2	0
HPTPsLVSFALNCYRGGGGGDKRRPLDL	0	0	0	0	1	0	0	0	3	0	0	0	1	1	0	0	1	0	0	0	1	0	2	3	0	0	0	2	1	0	0	0	1	0	0	1	0	0	0	0	0	1	0	0	0	0	1	1	0
QTsLLKC	0	0	0	0	0	0	1	1	0	0	0	0	0	0	0	0	1	0	0	0	0	0	0	0	0	0	0	0	0	0	0	0	1	0	0	0	0	0	0	0	0	0	0	0	1	0	0	0	0
GRRQEKKRKEKEKQK	0	0	0	0	0	0	0	0	0	0	0	0	0	0	0	0	0	0	0	0	0	0	0	0	0	1	0	0	0	0	0	0	0	0	0	0	0	0	0	0	0	0	0	1	1	0	0	0	0
RLTSFR	0	0	0	1	0	0	0	0	0	0	0	0	0	1	0	0	0	0	0	0	0	0	0	0	0	0	0	0	0	0	0	0	0	1	1	0	0	0	0	0	0	0	0	0	0	0	0	0	0
RGIsTCLAKGLGsGRSCVGQsVQRGRELRGKANTENRCRNRKQQETNKKKRHGREIGTKRLAYLKFCEHYLLEsQIKKFLIFRRCsNPGSsGRsHKRSVKADSsRVLFPSSCLsRDLRRYPVQPFAsGIHTSNQASIRQLSDRPNKKNVPCPYPSEGFIFVRSESHRsTVsREHLPSTGVQRGSNEEVIEVSKVsKRRNsNTRsEHIWIVVVRHRLITQVTYKAGTFsRKKNTLAQTsRSIRRQsSYQRAGATAFVNYDNSERKVTITGsKEKGIQTIKKGssRKPKSRKKSRYFYKEWFRPAGsYFPVLKDNHIIFIsTsEGLRHsIKKIITEKEKLRTFCELQTKENKGsCRTIRNTLWTRRESESINGTTRIGGYYTSQLILLDCACANSHIQKEI…	9	6	12	4	2	5	3	4	6	4	5	1	9	9	6	0	10	2	4	5	3	4	7	3	9	7	5	0	5	3	7	6	9	7	2	4	4	4	5	9	6	7	3	10	8	5	15	7	4
RRsRREASVGCPFNSEGRGAG	0	0	0	0	0	0	0	0	0	0	0	0	1	0	1	0	1	0	0	1	1	0	1	1	0	2	0	0	0	1	0	0	0	0	0	0	1	0	0	1	0	0	0	0	0	1	0	0	0
AGTNIHLPTPCSEHKNAIAYPER	0	1	1	1	0	0	0	0	0	0	0	0	0	0	0	0	0	1	0	1	1	1	1	0	0	0	2	0	1	0	0	1	1	0	0	0	0	0	1	0	1	0	0	0	0	0	2	1	1
GLLVTQKLssP	0	0	0	0	1	0	0	2	0	1	0	0	0	0	0	0	0	0	0	0	0	0	1	0	0	0	0	0	1	0	0	0	1	0	0	0	0	0	0	0	0	0	0	1	0	0	0	0	0
sD	0	0	0	0	0	0	0	0	0	0	0	0	0	0	0	0	0	0	0	0	0	0	0	0	0	0	0	0	0	0	0	0	0	0	0	0	0	0	0	0	0	0	0	0	0	0	0	0	0
sN	0	0	0	0	0	0	0	0	0	0	0	0	0	0	0	0	0	0	0	0	0	0	0	0	0	0	0	0	0	0	0	0	0	0	0	0	0	0	0	0	0	0	0	0	0	1	0	0	0
PFIHVFFSLsSKSTTTPLYTFLLIFFFPSTFFFLHATsFHILSQPFSIFHQ	2	2	0	1	4	0	1	0	0	1	0	0	0	8	5	0	0	0	0	1	0	0	0	0	0	0	2	1	0	1	2	3	1	0	1	2	1	1	0	1	0	1	0	2	0	0	0	2	2
CG	0	0	0	0	0	0	0	0	0	0	0	0	0	0	0	0	0	1	0	0	0	0	0	0	1	0	0	0	0	0	0	0	0	0	0	0	0	0	0	0	0	0	0	0	0	0	0	0	0
GGERPV	0	0	0	0	0	0	0	0	0	1	0	0	0	0	0	0	0	0	0	0	0	0	1	0	1	0	1	0	0	0	0	0	0	0	0	0	0	0	0	0	0	0	0	0	0	0	0	0	0
TssVV	0	0	0	0	0	0	0	0	0	0	0	2	0	0	0	0	0	0	0	0	0	0	0	0	0	0	0	0	0	0	0	0	0	1	0	0	0	0	0	0	0	0	0	0	0	0	0	0	0
LASS	0	0	0	0	0	0	0	1	0	0	0	0	0	0	0	0	0	0	0	0	1	0	0	0	0	0	0	0	0	0	0	0	0	0	0	0	1	0	0	1	0	0	0	0	0	0	0	0	0
s	0	0	0	0	0	0	0	0	0	0	0	0	0	0	0	0	0	0	0	0	0	0	0	0	0	0	0	0	0	0	0	0	0	0	0	0	0	0	0	0	0	0	0	0	0	0	0	0	0
sRGGTK	0	0	0	0	0	0	0	0	0	0	0	0	0	0	0	0	0	0	0	0	0	0	0	0	1	1	0	0	0	0	0	0	0	1	0	0	0	0	0	0	0	0	0	0	0	0	0	0	0
GLK	0	0	0	0	0	0	1	0	0	0	0	0	0	0	0	0	0	0	0	0	0	0	0	0	0	1	0	0	0	0	0	0	0	0	0	0	0	0	0	0	0	0	0	0	0	0	0	0	0
RALLCRLHC	0	0	0	1	0	0	0	0	2	0	0	0	0	0	0	0	2	0	0	0	0	1	0	0	0	0	0	0	0	0	0	0	0	0	0	0	0	0	0	0	0	0	0	0	0	0	0	1	0
FIGGGRsL	1	0	0	0	0	0	0	0	1	0	0	0	0	1	0	0	0	0	0	0	0	0	3	0	0	0	0	0	0	0	0	0	0	0	0	0	0	0	0	0	0	0	0	0	0	0	0	0	0
KKKRGVPLFAHLYTYTsLKSSHRLSKVHLAEERLYSLTRIGQF	1	0	0	2	1	0	3	1	0	0	0	0	2	0	2	0	0	0	1	0	1	0	1	0	0	1	0	0	0	1	1	0	1	1	1	1	1	1	0	0	2	1	0	0	1	0	0	1	2
KPVVGSEKAFSSWPFHKVWKKVKEYLSIYCASLSGNCHVSGVsETVGTDSRSARVSGKSISGKHRVLCASVCLRVLs	1	0	1	1	0	0	1	2	1	0	0	4	7	2	0	0	2	2	1	1	1	1	2	2	2	0	1	1	0	0	1	0	1	0	6	0	2	0	4	1	1	1	2	0	0	0	1	0	3
GsTRSVGQQGGE	0	0	0	0	0	0	0	0	0	0	0	0	1	0	0	0	0	0	0	0	0	0	1	1	2	0	0	0	0	0	0	0	1	0	0	0	0	0	0	1	0	0	0	1	1	0	0	0	0
RHWAFTDNFI	1	0	0	0	0	0	0	0	0	0	0	0	0	1	1	0	0	0	1	0	0	0	0	0	0	0	0	0	0	0	0	1	0	0	0	0	0	0	0	0	0	0	1	0	0	1	0	0	1
LC	0	0	0	1	0	0	0	0	0	0	0	0	0	0	0	0	1	0	0	0	0	0	0	0	0	0	0	0	0	0	0	0	0	0	0	0	0	0	0	0	0	0	0	0	0	0	0	0	0
IFGAESFLLGVKPVVRGDIGsNTLEV	2	0	0	0	1	0	0	1	1	1	0	1	2	2	0	0	0	0	0	0	0	1	3	1	0	0	1	0	0	0	0	0	0	1	0	0	0	0	0	1	0	0	0	0	0	1	0	0	0
Q	0	0	0	0	0	0	0	0	0	0	0	0	0	0	0	0	0	0	0	0	0	0	0	0	0	0	0	0	0	0	0	0	0	0	0	0	0	0	0	0	0	0	0	1	0	0	0	0	0
SV	0	0	0	0	0	0	0	0	0	1	0	0	0	0	0	0	0	0	0	0	0	0	0	0	0	0	0	0	0	0	0	0	0	0	0	0	0	1	0	0	0	0	0	0	0	0	0	0	0
VsGASCG	0	0	0	0	0	0	0	0	0	1	0	0	0	0	0	0	1	0	0	0	1	0	1	0	0	1	0	0	0	0	0	0	0	0	1	0	0	0	0	0	0	0	0	0	0	0	0	0	0
GGCFPLGLPFILVTFNFIILVNKETCAQAWs	1	2	0	2	0	0	0	2	0	1	0	0	1	4	0	0	0	2	1	0	0	1	1	1	0	1	1	0	0	1	1	0	0	1	0	0	0	0	0	0	0	0	1	0	1	0	2	0	0
VLPLSLDKGTL	0	0	0	1	1	0	0	2	0	1	0	0	0	0	0	0	0	0	0	0	0	0	1	0	0	0	0	1	0	0	0	0	0	1	0	0	0	1	0	0	0	0	0	0	0	0	0	0	0
CRVESRLSKHRPLRLFWFSLRTARTPPCCNKTNFSSVRG	0	0	0	0	2	0	1	0	1	0	0	0	2	1	2	0	2	1	0	1	0	0	0	1	0	0	2	0	0	1	1	1	1	0	1	1	1	0	2	0	0	0	1	0	0	1	1	1	0
FFRNKHTLLRPTNVSAVAs	0	0	0	1	0	0	0	0	1	1	1	0	0	1	1	0	0	0	1	1	0	0	0	0	0	0	0	1	0	0	0	1	0	1	0	0	0	0	1	0	0	0	0	0	0	1	1	1	0
GRGR	0	0	0	0	0	0	0	0	0	0	0	0	0	0	0	0	0	0	0	0	0	0	1	1	0	0	0	0	0	0	0	0	0	0	0	0	0	0	0	0	0	0	0	0	0	0	0	0	0
HsKYKINTSGLY	0	0	1	0	0	0	0	1	0	0	0	0	0	0	0	0	0	0	0	0	0	0	0	0	1	0	0	0	0	0	0	0	1	0	0	0	0	0	0	1	2	0	0	0	0	0	1	0	1
FNPLFDFNLSL	0	0	0	1	0	0	0	2	0	0	0	0	0	3	0	0	0	0	0	0	0	0	0	0	0	0	0	0	0	1	0	0	0	0	0	1	0	0	0	0	0	0	0	0	0	0	2	0	0
KSLFIIV	1	0	1	0	0	0	0	1	0	0	0	1	0	1	0	0	0	0	0	0	0	0	0	0	0	0	0	0	0	0	0	0	0	0	1	0	0	0	0	0	0	0	0	0	0	0	0	0	0
KKLFACSRsETNPTGSDGCLTISsFSISGKYKGDKLICTHRSAKIGGSNNRDRDAPEVGGTAHSCLQSGsIIsKKKKEAKYGsSSPGNQGA	2	1	3	1	0	0	2	0	1	0	0	1	0	2	0	0	1	3	1	1	3	1	3	2	6	1	1	0	2	0	1	2	1	1	1	1	3	1	3	2	1	1	0	2	0	2	2	2	0
SPVRFYCKGGIRsPN	0	1	0	0	0	0	0	0	0	0	0	0	1	1	0	0	1	0	0	0	0	0	0	1	0	1	1	1	0	0	0	0	0	0	0	0	0	1	0	0	1	0	0	0	0	1	0	0	0
LLATGSFPLSRAGRFHL	0	0	0	3	0	0	0	0	1	0	0	0	0	1	1	0	0	0	0	1	1	0	1	0	0	1	1	0	0	0	0	0	1	0	0	1	0	0	1	0	0	0	0	0	0	0	0	1	0
HCFYHSEGFGVISPCNGCNIGENKRSNIFNCLGsRSQYLKVSAVRAsEsPITARGTTRTCVRRCLVQALFVVRSATSTVsNKATsEVTYRSQCLYWGQHDGKTFASPFRKCFALASQQHHTFSHVLPQSFVAAAVPTVTHELS	1	2	1	2	0	2	0	2	2	3	0	3	7	5	4	0	3	5	2	4	4	2	2	2	2	2	0	1	1	3	3	2	5	2	0	0	4	2	3	4	1	3	1	3	4	2	4	2	5
ESLKITRGKQAY	0	0	1	0	0	0	0	0	1	0	0	0	0	0	0	0	0	0	0	0	1	0	0	0	0	1	0	0	0	0	0	1	0	0	0	0	0	0	0	1	1	0	0	1	0	0	0	0	0
	0	0	0	0	0	0	0	0	0	0	0	0	0	0	0	0	0	0	0	0	0	0	0	0	0	0	0	0	0	0	0	0	0	0	0	0	0	0	0	0	0	0	0	0	0	0	0	0	0
V	0	0	0	0	0	0	0	0	0	1	0	0	0	0	0	0	0	0	0	0	0	0	0	0	0	0	0	0	0	0	0	0	0	0	0	0	0	0	0	0	0	0	0	0	0	0	0	0	0
EQT	0	0	0	0	0	0	0	0	0	0	0	0	0	0	0	0	0	0	0	0	0	0	0	0	0	0	0	0	0	0	1	0	0	0	0	0	0	0	0	0	0	0	0	1	0	0	0	0	0
GTVFI	1	0	0	0	0	0	0	0	0	1	0	0	0	0	1	0	0	0	0	0	0	0	1	0	0	0	0	0	0	0	1	0	0	0	0	0	0	0	0	0	0	0	0	0	0	0	0	0	0
LSVII	0	0	2	0	1	0	0	0	0	0	1	0	0	0	0	0	0	0	0	0	0	0	0	0	0	0	0	0	0	0	0	0	0	0	0	1	0	0	0	0	0	0	0	0	0	0	0	0	0
	0	0	0	0	0	0	0	0	0	0	0	0	0	0	0	0	0	0	0	0	0	0	0	0	0	0	0	0	0	0	0	0	0	0	0	0	0	0	0	0	0	0	0	0	0	0	0	0	0
sFIRGGEWVWGGEEsYVEsG	1	0	0	0	0	0	0	0	0	1	0	0	1	0	1	0	0	0	0	0	0	0	0	0	3	2	0	0	0	0	0	0	0	0	0	0	0	0	0	0	0	1	2	0	0	0	0	0	0
EGLPLEGNSFsDS	0	0	0	0	1	0	0	0	1	0	0	0	0	1	0	0	0	0	0	0	0	0	0	0	1	1	0	0	1	0	0	0	0	0	0	0	0	0	2	0	0	0	0	0	0	1	0	0	0
TVILY	0	1	0	1	0	0	0	0	0	0	0	0	1	0	0	0	0	0	0	0	0	0	0	0	0	0	0	0	0	0	0	0	1	0	0	0	0	0	0	0	1	0	0	0	0	0	0	0	0
	0	0	0	0	0	0	0	0	0	0	0	0	0	0	0	0	0	0	0	0	0	0	0	0	0	0	0	0	0	0	0	0	0	0	0	0	0	0	0	0	0	0	0	0	0	0	0	0	0
YSFWKsLVGKISVAVRSSsLWCsFWAGVGFF	1	0	0	0	0	0	1	0	1	1	0	0	3	3	1	0	1	0	1	0	1	0	1	0	1	1	0	0	0	0	0	0	0	0	1	0	0	0	3	0	1	0	3	0	0	0	0	0	0
FIVLSFLNIFFRTTLKISQPIPPPFILYCsPFSL	1	2	2	1	0	0	0	0	4	0	0	0	1	3	3	0	1	0	0	0	0	0	0	0	0	0	4	0	1	0	1	1	0	0	1	0	1	0	0	1	1	0	0	1	0	1	0	0	0
GA	0	0	0	0	0	0	0	0	0	0	0	0	0	0	0	0	0	0	1	0	0	0	0	1	0	0	0	0	0	0	0	0	0	0	0	0	0	0	0	0	0	0	0	0	0	0	0	0	0
PGRNKKELNsEETRYDKESSISQCRKNKGRLSKTRELSsPSSCRKAEVGGISNFLDSIVVYLSFRWS	2	0	1	0	1	0	0	2	2	1	0	1	1	2	0	0	0	2	0	0	0	1	0	0	4	0	0	0	0	2	0	0	2	0	1	0	3	1	2	4	1	1	1	0	1	3	1	0	0
A	0	0	0	0	0	0	0	0	0	0	0	0	0	0	0	0	0	0	0	0	0	1	0	0	0	0	0	0	0	0	0	0	0	0	0	0	0	0	0	0	0	0	0	0	0	0	0	0	0
sLGLRRGGCFPAGLVGVRCVFFDSssGTGsHHQFVLFRCSVQFLYVPFNLSWFI	1	0	0	0	0	0	0	3	3	2	2	1	1	6	2	0	2	1	1	0	0	0	1	4	1	1	1	1	0	0	0	1	0	0	1	1	0	1	0	0	0	1	1	0	2	1	0	2	0
CVIIFLLGGAYRVLVLYVLLGDISPSVVYYSRCLYFLFLG	2	1	0	4	1	0	0	2	2	2	0	2	2	2	1	0	2	0	0	1	0	0	3	0	1	0	1	0	0	0	0	0	0	0	2	0	0	0	0	1	2	3	0	0	0	0	0	0	0
LTCSALEVsRRPLTAKGRFWVHERNLIAARRNTATEKLTQGRVGAANNNCRPSAARKQIKFGGRVPPIFSLHTsFLGLTRTGQQTsVGGINLLLCRPLLLLSLYIKYAHRTsSLSPLLSLLLLLLLLLSYHLNSYPCYsKKKHL	2	1	2	2	5	2	5	12	4	1	1	1	2	3	1	0	3	1	0	2	7	1	4	0	3	2	1	3	1	2	2	2	3	3	0	0	3	2	2	2	4	1	1	0	4	3	4	3	2
Q	0	0	0	0	0	0	0	0	0	0	0	0	0	0	0	0	0	0	0	0	0	0	0	0	0	0	0	0	0	0	0	0	0	0	0	0	0	0	0	0	0	0	0	1	0	0	0	0	0
RQRLFGLsK	0	0	0	0	1	0	0	0	1	0	0	0	0	1	0	0	0	0	0	0	0	0	1	0	0	0	0	0	0	0	0	0	0	0	0	0	0	0	0	0	0	0	0	1	0	0	0	0	0
RKI	0	0	1	0	0	0	0	0	0	0	0	0	0	0	0	0	0	0	0	0	0	0	0	0	0	0	0	0	0	0	0	0	0	0	0	0	0	0	0	0	0	0	0	0	0	0	0	0	0
LVDLPSDFPLHLLPRSSsELVLWSGVIsGRGFAKPSPFYPLRALSAHLFSsLVCVGSRVGVARLCGWKQLCTCLHCRSDSFGARFGIGGYQVGGIRKSSKSAsFRVFCIVHRCVTLRAVCCSFYFP	1	0	3	2	2	2	2	2	5	6	2	1	3	6	4	0	4	5	2	0	4	1	3	2	1	6	5	2	0	0	0	1	1	0	2	1	4	0	5	2	1	2	2	1	1	0	0	2	2
VSLAEAQSTGFGTRSAIFVIQILsSCWAGVESSPGSARDRWIGsYIPTITSHCQTKTCRVGGAPQPLSV	1	4	1	1	1	0	0	0	1	1	3	0	1	0	2	0	3	0	1	1	1	3	3	3	0	1	0	1	3	0	2	0	3	1	2	0	3	1	2	1	0	1	2	3	1	0	0	0	1
RGIHQAHHSLLPATLPRAs	0	1	0	1	0	1	0	1	0	0	0	0	0	0	0	0	0	0	1	0	1	1	0	0	0	1	0	1	0	1	1	0	0	0	0	1	0	0	0	0	0	0	0	0	1	0	0	1	2
LDTLGR	0	0	0	0	0	0	1	0	1	0	0	0	0	0	0	0	0	0	0	0	0	0	0	0	0	1	0	0	0	0	0	0	1	0	0	0	0	0	0	0	0	0	0	0	0	0	0	0	0
GRGRQLKQRLFYFPFFLSVGVSWTsRQ	0	0	0	1	0	0	0	0	2	0	1	1	0	3	1	0	0	0	0	0	0	0	1	1	0	1	1	0	0	0	0	0	1	0	0	1	1	0	0	0	1	0	1	2	1	0	0	0	0
LVEKKEGKNKRYLV	0	0	0	0	0	0	0	2	0	0	1	1	0	0	0	0	0	0	0	0	0	0	0	0	1	0	0	0	0	0	0	0	0	0	0	0	0	0	0	0	0	1	0	0	0	1	0	0	0
IVLAFG	1	0	0	1	0	0	0	0	0	1	0	0	0	1	0	0	0	0	0	1	0	0	1	0	0	0	0	0	0	0	0	0	0	0	0	0	0	0	0	0	0	0	0	0	0	0	0	0	0
RRG	0	0	0	0	0	0	0	0	0	0	0	0	0	0	0	0	0	0	0	0	0	0	0	0	0	1	0	0	0	0	0	0	0	0	0	0	0	0	0	0	0	0	0	0	0	0	0	0	0
CDGFSGHWAWC	0	0	0	0	0	0	0	0	0	0	0	0	0	1	0	0	1	1	0	0	0	1	0	1	0	1	0	0	0	0	0	0	0	0	0	0	0	0	0	1	0	0	2	0	0	0	0	0	1
TFVKsGRTWs	0	0	0	0	0	0	0	0	0	0	0	1	0	0	1	0	0	0	0	0	0	0	0	0	1	0	0	0	0	0	0	0	1	1	0	0	0	0	0	0	0	0	1	0	0	0	0	0	0
sDLDsSNYEEPVIYKKGLDLHSFNICARSYTLYCEYRVIYFN	2	0	1	1	0	0	0	1	2	1	0	0	1	1	1	0	0	2	1	0	0	0	0	0	1	0	0	0	0	1	0	0	0	1	0	0	1	1	0	1	1	5	0	0	0	2	1	1	0
NsKKKNCYKCsFVHsTCVP	0	0	0	0	0	0	0	0	0	0	0	1	1	1	0	0	2	1	0	0	0	0	0	0	0	0	0	0	0	1	1	0	0	0	0	0	0	0	0	0	1	0	0	0	0	1	1	1	0
RLLTCDsAGKLSFVSVLsFC	0	0	0	0	1	0	1	2	0	1	1	0	0	2	0	0	1	1	0	0	0	1	0	0	1	0	0	0	0	0	0	0	0	1	1	0	1	0	0	0	0	0	0	0	0	0	0	0	0
A	0	0	0	0	0	0	0	0	0	0	0	0	0	0	0	0	0	0	1	0	0	0	0	0	0	0	0	0	0	0	0	0	0	0	0	0	0	0	0	0	0	0	0	0	0	0	0	0	0
LIFFEHPHTSPLFIVVAHRRVAQIRH	1	1	1	1	0	1	0	0	0	0	0	1	2	2	1	0	0	0	0	0	1	1	0	0	0	0	2	0	0	0	0	0	1	0	1	0	0	0	0	0	0	0	0	1	0	0	0	1	3
VTNKVEsRLTV	0	0	0	0	0	0	0	0	1	1	1	0	1	0	0	0	0	0	0	0	0	0	0	0	0	0	0	0	0	0	1	0	1	0	0	0	0	0	0	0	0	0	0	0	0	0	1	0	0
PYSVVGGWRGVI	0	0	1	0	0	0	0	0	0	2	1	0	0	0	0	0	0	0	0	0	0	0	1	0	1	1	1	0	0	0	0	0	0	0	0	0	1	0	0	0	1	0	1	0	0	0	0	0	0
EsGHQWFVsQLVFCsFVTDCsLEKRRFTLSVVLRYGTAVTSLFsTYLGSSL	0	0	0	2	2	1	0	0	2	1	1	0	4	3	2	0	2	0	0	1	0	0	0	2	0	1	0	0	0	0	1	2	2	0	2	0	1	0	0	1	1	1	1	1	1	0	0	1	0
sGSPCTD	0	0	0	0	0	0	0	0	0	0	0	0	0	0	0	0	1	0	0	0	0	0	1	0	0	0	0	0	0	1	0	0	1	0	0	0	0	1	0	0	0	0	0	0	0	0	0	0	0
AVRPAAS	0	0	0	0	0	0	0	0	0	0	1	0	0	0	0	0	0	0	0	0	2	1	0	0	0	0	0	0	1	0	0	0	0	0	0	0	0	0	0	1	0	0	0	0	0	0	0	0	0
NCKRFKGIVGTCIREGFCCRsNYFG	1	0	1	0	0	0	0	0	0	0	0	1	0	2	1	0	4	0	0	0	0	0	1	0	3	0	0	0	0	0	1	0	0	0	0	0	0	0	0	0	1	0	0	0	0	2	0	0	0
LRSQGCQKKVsHRPSSFIAWQTLCSVLPALTAST	1	0	0	1	1	0	1	1	0	0	0	0	2	0	1	0	1	1	3	0	0	0	0	0	0	1	2	0	0	0	0	1	2	0	0	2	3	0	0	0	0	0	1	0	3	0	0	1	0
LLTAKARQALQEDI	0	0	1	0	0	1	0	0	2	0	0	0	0	0	0	0	0	0	1	0	1	1	0	0	0	0	0	0	0	0	0	0	1	0	0	0	0	0	0	0	0	0	0	1	1	0	0	0	0
V	0	0	0	0	0	0	0	0	0	1	0	0	0	0	0	0	0	0	0	0	0	0	0	0	0	0	0	0	0	0	0	0	0	0	0	0	0	0	0	0	0	0	0	0	0	0	0	0	0
SLGQLsQKKVWHFTIFRCsPRTFILKKKNKAGSCLVKEENLTsRTNWLTIEGRHARGRTRYT	1	0	2	2	1	1	0	0	2	1	0	0	1	1	2	0	1	1	1	0	1	0	0	2	0	2	0	1	0	0	1	2	3	1	1	0	0	0	0	1	1	0	2	1	1	2	1	1	1
QAKGSEV	0	0	0	0	0	0	0	0	0	0	0	0	1	0	0	0	0	0	0	0	0	1	0	0	1	0	0	0	0	0	0	0	0	0	0	0	0	0	1	0	0	0	0	0	1	0	0	0	0
LVRPVQHTTKRARASHRW	0	0	0	0	0	0	0	0	1	0	1	0	1	0	0	0	0	0	0	0	1	1	0	0	0	0	0	1	0	0	0	2	0	0	0	0	0	1	0	0	0	0	1	1	0	0	0	0	2
SLLTLSHTRG	0	0	0	0	0	1	1	1	0	0	0	0	0	0	0	0	0	0	0	0	0	0	0	0	0	1	0	0	0	0	0	0	1	1	0	1	0	0	1	0	0	0	0	0	0	0	0	1	0
ISQTCLPLSATLSSIRGTVSSIVRWGRSAA	0	1	2	0	0	0	0	0	3	1	0	1	0	0	0	0	0	1	1	1	1	0	1	1	0	0	0	0	1	0	0	2	1	0	0	0	2	2	1	2	0	0	1	1	0	0	0	0	0
L	0	0	0	1	0	0	0	0	0	0	0	0	0	0	0	0	0	0	0	0	0	0	0	0	0	0	0	0	0	0	0	0	0	0	0	0	0	0	0	0	0	0	0	0	0	0	0	0	0
[truncated: 18,716 more rows]
[truncated: 38 more columns]
