# Supplementary material for: Life cycle adapted upstream open reading frames (uORFs) in Trypanosoma congolense: A post-transcriptional approach to accurate gene regulation
Source: PLoS One. 2018 Aug 9;13(8):e0201461. doi: 10.1371/journal.pone.0201461 (PMC6084854; doi:10.1371/journal.pone.0201461)
Supplement: S4 Data — Column names are included as the first row. (TXT) [file pone.0201461.s018.txt]

A.A. sequence	ATT	ATC	ATA	CTT	CTC	CTA	CTG	TTA	TTG	GTT	GTC	GTA	GTG	TTT	TTC	ATG	TGT	TGC	GCT	GCC	GCA	GCG	GGT	GGC	GGA	GGG	CCT	CCC	CCA	CCG	ACT	ACC	ACA	ACG	TCT	TCC	TCA	TCG	AGT	AGC	TAT	TAC	TGG	CAA	CAG	AAT	AAC	CAT	CAC
PRIVFLELLP	1	0	0	1	1	0	0	1	0	0	0	0	1	1	0	0	0	0	0	0	0	0	0	0	0	0	0	1	1	0	0	0	0	0	0	0	0	0	0	0	0	0	0	0	0	0	0	0	0
ESSTLLTRRDTRDIFNISYIGGSANSDLGPARNITTSPPQKRYFFGEGKGCWERRAYKVLR	1	3	0	0	2	0	0	1	1	1	0	0	0	0	3	0	0	1	1	2	0	0	0	2	0	4	1	1	1	0	0	1	1	3	1	0	1	1	0	3	2	1	1	0	1	1	2	0	0
RRAAGsRKIGSLAAPGEEDASLVPYPCREGAKNHIsTSLKFFSYVGVLKERGsNNQVITLYYSsGRAQNFSsESsVIVFRTEGKTKIKKNKCY	1	0	4	0	1	1	1	1	1	3	0	3	0	3	1	0	1	1	1	0	3	3	1	3	2	2	1	0	1	1	0	0	3	1	2	1	2	1	1	0	3	2	0	1	1	2	3	0	1
VLFRFKSVIEEGRIIETGIAEWEGYWQARFHLVAVREVsVVCKQISWKE	2	1	2	1	0	0	0	0	1	3	1	1	2	2	1	0	0	1	1	0	1	1	1	0	0	2	0	0	0	0	0	0	1	0	0	0	0	0	2	0	0	1	3	1	1	0	0	1	0
GNsRREKVLGKSACsLHKEASQGSAKRTLGQAIFCKHKDDGSKGGKKRQsHTHTNTRGsEFGIYRVLSEIKEVRNREESKVKKKsFDFKsTVVLVGVGGKLYsFNKTHIPRLSTEEKERKDsLPDLFGIFFHLFFYFYFSFLSIARERDIPTNIGNKAYRVYFPVDLVKKGGRRTFCTVVAsEKDSEQEKDSNTSsRVPLIRsGKRNRLGSPLAIPHTLFSSFLSLLSLFSSFFFHFPFFPWLLLSHTHHsLLRLLLIFILFTIsLVSVsFEQIYRPPSHTVsVERLRRLVSRKQRRESVsKDYHWsTKHVIEIFWEGGDPFFFLGGSLsLKRKKKKKTNsSEGEFARGWSYRAKsHITDAVPVVRLTEsYIFGTRELsKEVEVKVNITRPIAsGVGVI…	6	2	15	7	3	8	3	10	8	8	5	6	11	27	6	0	1	2	1	4	2	5	4	5	10	8	7	1	6	1	4	4	10	4	8	2	5	2	8	3	8	3	4	3	7	6	5	7	8
AsSsTDTHKYTPHTHFVsRRQCRGSRVKssRTQDERKHSPGDGVAFSSSVCELQRTLGKEKERDPKVEGQGNsSDKTRRGDRCLHSRYTSILVA	0	0	1	2	0	0	1	0	1	1	0	4	1	2	0	0	2	1	0	1	2	0	3	3	0	1	0	1	1	1	2	1	4	1	3	2	1	0	3	0	1	1	0	2	2	0	1	2	3
ILVLSLSFLFsFFsHIFFFFAHTHTHTRRPFPRFFVSIAF	1	1	1	0	0	2	0	1	1	1	0	1	0	8	4	0	0	0	1	0	1	0	0	0	0	0	0	1	1	0	0	0	3	0	1	0	2	0	0	0	0	0	0	0	0	0	0	0	4
SFFFFALTCFSSSSLIPLSSYHQDFTTKLCEGFP	0	1	0	0	1	1	1	0	1	0	0	0	0	3	4	0	2	0	1	0	0	0	1	0	0	0	0	1	0	1	1	0	2	0	1	4	1	0	0	1	1	0	0	0	1	0	0	0	1
	0	0	0	0	0	0	0	0	0	0	0	0	0	0	0	0	0	0	0	0	0	0	0	0	0	0	0	0	0	0	0	0	0	0	0	0	0	0	0	0	0	0	0	0	0	0	0	0	0
SETssRQVSPAQNFAGSLSAAKNNTHCKAG	0	0	0	0	0	0	1	0	0	0	1	0	0	1	0	0	0	1	2	2	0	1	1	0	1	0	0	0	1	0	2	0	0	0	0	1	1	1	1	0	0	0	0	2	0	0	3	1	0
EPFFFSLRYFISVC	1	0	0	0	0	1	0	0	0	0	0	0	1	2	2	0	1	0	0	0	0	0	0	0	0	0	1	0	0	0	0	0	0	0	0	0	0	1	0	1	0	1	0	0	0	0	0	0	0
PsEDsTRSNAKRRQAFAVsYSADPKF	0	0	0	0	0	0	0	0	0	0	0	1	0	0	2	0	0	0	0	2	1	1	0	0	0	0	1	1	0	0	0	0	0	1	0	0	0	0	1	1	0	1	0	1	0	0	1	0	0
KLRTPLDAVALQ	0	0	0	1	0	0	1	1	0	0	0	1	0	0	0	0	0	0	0	1	1	0	0	0	0	0	1	0	0	0	0	0	1	0	0	0	0	0	0	0	0	0	0	1	0	0	0	0	0
TQIPLFLFPPsNPPINHFIHHSSHTEESNLLGTPRCSLSTTL	2	1	0	2	1	0	2	0	1	0	0	0	0	1	2	0	1	0	0	0	0	0	0	0	1	0	4	1	0	1	1	3	1	0	2	0	0	1	1	1	0	0	0	1	0	2	1	2	2
PSPHNN	0	0	0	0	0	0	0	0	0	0	0	0	0	0	0	0	0	0	0	0	0	0	0	0	0	0	0	2	0	0	0	0	0	0	0	0	0	1	0	0	0	0	0	0	0	0	2	1	0
TATAVACSGTLCPNPAAVASVC	0	0	0	0	0	0	0	0	1	2	0	1	0	0	0	0	0	3	1	2	2	1	0	0	0	1	0	1	0	1	1	0	2	0	0	0	0	1	1	0	0	0	0	0	0	1	0	0	0
G	0	0	0	0	0	0	0	0	0	0	0	0	0	0	0	0	0	0	0	0	0	0	0	0	1	0	0	0	0	0	0	0	0	0	0	0	0	0	0	0	0	0	0	0	0	0	0	0	0
RsACIAGAKGKTARKNKYTsKP	0	1	0	0	0	0	0	0	0	0	0	0	0	0	0	0	1	0	0	0	1	3	0	0	0	2	0	0	1	0	0	1	1	0	0	0	0	0	0	0	1	0	0	0	0	1	0	0	0
HISANPQYVHIY	0	0	2	0	0	0	0	0	0	0	0	1	0	0	0	0	0	0	0	0	1	0	0	0	0	0	0	0	1	0	0	0	0	0	0	0	0	0	1	0	1	1	0	1	0	0	1	1	1
ELEFFYKLLPARCCYILPECSKIRARWTSV	1	0	1	2	0	0	0	1	1	1	0	0	0	1	1	0	2	1	0	0	1	1	0	0	0	0	1	1	0	0	0	1	0	0	0	2	0	0	0	0	2	0	1	0	0	0	0	0	0
PsRLREP	0	0	0	0	0	0	1	0	0	0	0	0	0	0	0	0	0	0	0	0	0	0	0	0	0	0	1	1	0	0	0	0	0	0	0	0	0	0	0	0	0	0	0	0	0	0	0	0	0
ISLGRRDWEWPIRGTEAAKVGAVSGGQGRTLNCTNLYVFLVQRHSSIWGEVHRTWTSCCCSVERCKATQTHTSFSWHSYsGIGRVEALGKRKTAAQLITTRKIHYEISRGKGLYVLLVRSADAEFYSYTFVFRLWSRLPWLFPSFLCSTPVHCCLRCSGRTQYRWRWDTVREDQAVFRFFGGRCRSCGTKYPTLISFPAEFKSSIPQAGLILKKKKVRGNHILEHRSRIQsRRTCSSKESGKVLYV	7	3	2	2	4	2	3	3	5	4	3	4	5	8	4	0	6	6	6	1	2	3	7	3	4	5	1	3	1	2	4	1	6	7	2	7	5	2	8	0	2	7	9	4	4	0	3	5	3
KGKRGFsQ	0	0	0	0	0	0	0	0	0	0	0	0	0	0	1	0	0	0	0	0	0	0	0	0	1	1	0	0	0	0	0	0	0	0	0	0	0	0	0	0	0	0	0	1	0	0	0	0	0
SQsRsVCRssFRGS	0	0	0	0	0	0	0	0	0	0	0	0	1	1	0	0	0	1	0	0	0	0	0	0	1	0	0	0	0	0	0	0	0	0	1	0	0	1	0	0	0	0	0	1	0	0	0	0	0
LSWCWVRASNPsASWTRSRSIRPLWRLTNHYRI	1	1	0	0	1	0	0	1	1	0	0	0	1	0	0	0	0	1	1	0	0	1	0	0	0	0	1	0	0	1	1	1	0	0	0	0	1	1	1	2	0	1	4	0	0	1	1	1	0
T	0	0	0	0	0	0	0	0	0	0	0	0	0	0	0	0	0	0	0	0	0	0	0	0	0	0	0	0	0	0	0	0	0	1	0	0	0	0	0	0	0	0	0	0	0	0	0	0	0
FLHFLKGSA	0	0	0	0	1	0	1	0	0	0	0	0	0	2	0	0	0	0	0	0	1	0	1	0	0	0	0	0	0	0	0	0	0	0	0	0	0	0	1	0	0	0	0	0	0	0	0	1	0
VALTHGYCKCVKASVRTHsSLRGWIFFLSPSAIC	1	0	1	0	0	1	0	1	1	0	0	2	1	2	0	0	2	1	2	0	0	1	1	0	1	0	1	0	0	0	0	1	1	0	1	1	1	0	0	1	1	0	1	0	0	0	0	0	2
FPLST	0	0	0	0	1	0	0	0	0	0	0	0	0	0	1	0	0	0	0	0	0	0	0	0	0	0	1	0	0	0	0	1	0	0	0	1	0	0	0	0	0	0	0	0	0	0	0	0	0
SLLSSSSN	0	0	0	1	1	0	0	0	0	0	0	0	0	0	0	0	0	0	0	0	0	0	0	0	0	0	0	0	0	0	0	0	0	0	2	0	0	1	1	1	0	0	0	0	0	0	1	0	0
AIISLFVLRLRLLLSGLLITLRVGEAVGSGRR	1	1	1	2	1	0	1	2	3	1	2	0	0	1	0	0	0	0	0	1	1	0	0	1	1	2	0	0	0	0	1	0	0	0	1	0	1	0	1	0	0	0	0	0	0	0	0	0	0
RRRWVINSPHLSSDTsARKESEIVFLLsCVHSPNSRGGAHQ	1	0	1	0	1	1	0	1	0	1	0	2	0	0	1	0	1	0	0	0	1	1	1	0	1	0	0	0	2	0	0	0	1	0	0	2	1	0	1	2	0	0	1	1	0	2	0	3	0
ssHGL	0	0	0	0	0	0	0	0	1	0	0	0	0	0	0	0	0	0	0	0	0	0	0	0	1	0	0	0	0	0	0	0	0	0	0	0	0	0	0	0	0	0	0	0	0	0	0	0	1
PSFTCRVRsLYLVVYSYHSGIWRFsC	1	0	0	0	0	0	1	1	0	1	1	0	1	1	1	0	1	1	0	0	0	0	1	0	0	0	0	1	0	0	1	0	0	0	1	1	0	1	0	0	2	1	1	0	0	0	0	1	0
GFEsLLVKRAQFYLF	0	0	0	0	0	0	2	0	1	1	0	0	0	2	1	0	0	0	0	0	1	0	0	0	1	0	0	0	0	0	0	0	0	0	0	0	0	0	0	0	0	1	0	0	1	0	0	0	0
RPHLIIHIQPsVHSYLGISPPHsSNNPRKIICGLLFKRHRFAKGTSCICRVsLVV	4	0	3	0	1	0	0	4	0	3	0	0	1	2	0	0	3	0	0	0	0	1	2	0	1	0	3	1	0	1	1	0	0	0	0	0	2	1	1	0	1	0	0	0	1	0	2	3	2
sTLLG	0	0	0	1	0	0	0	1	0	0	0	0	0	0	0	0	0	0	0	0	0	0	0	1	0	0	0	0	0	0	0	0	1	0	0	0	0	0	0	0	0	0	0	0	0	0	0	0	0
STERVCNNFIFI	1	1	0	0	0	0	0	0	0	1	0	0	0	2	0	0	1	0	0	0	0	0	0	0	0	0	0	0	0	0	1	0	0	0	0	0	1	0	0	0	0	0	0	0	0	1	1	0	0
TSVS	0	0	0	0	0	0	0	0	0	0	0	1	0	0	0	0	0	0	0	0	0	0	0	0	0	0	0	0	0	0	0	0	1	0	1	0	0	0	0	1	0	0	0	0	0	0	0	0	0
LFTsRVFR	0	0	0	0	0	0	0	0	1	0	0	0	1	2	0	0	0	0	0	0	0	0	0	0	0	0	0	0	0	0	0	0	0	1	0	0	0	0	0	0	0	0	0	0	0	0	0	0	0
LQILK	1	0	0	1	0	0	0	1	0	0	0	0	0	0	0	0	0	0	0	0	0	0	0	0	0	0	0	0	0	0	0	0	0	0	0	0	0	0	0	0	0	0	0	1	0	0	0	0	0
VSLTLRFTKKKKLFsIAF	1	0	0	2	0	1	0	0	0	0	0	1	0	2	1	0	0	0	1	0	0	0	0	0	0	0	0	0	0	0	1	0	1	0	0	0	0	0	0	1	0	0	0	0	0	0	0	0	0
TILTHRVVGACRsH	1	0	0	0	0	1	0	0	0	1	0	0	1	0	0	0	1	0	1	0	0	0	0	0	1	0	0	0	0	0	0	1	1	0	0	0	0	0	0	0	0	0	0	0	0	0	0	2	0
HLLVHLYSDRTRECALFFLSWVVADRVNRI	0	1	0	0	1	0	1	1	2	1	0	1	2	2	0	0	1	0	0	1	0	1	0	0	0	0	0	0	0	0	0	0	1	0	0	1	0	0	1	0	1	0	1	0	0	1	0	0	2
VFLLENSSSNPTESVCGKSQSLFSHLKKVIKLILYS	1	1	0	1	0	1	0	2	2	1	0	1	1	1	1	0	1	0	0	0	0	0	0	1	0	0	0	0	0	1	0	0	0	1	4	0	1	0	2	1	0	1	0	1	0	0	2	1	0
RRsSRKQYCW	0	0	0	0	0	0	0	0	0	0	0	0	0	0	0	0	1	0	0	0	0	0	0	0	0	0	0	0	0	0	0	0	0	0	0	0	0	0	1	0	1	0	1	0	1	0	0	0	0
FPLFSHIHWSKRVIFALQ	1	0	1	2	0	0	0	0	0	1	0	0	0	2	1	0	0	0	0	0	0	1	0	0	0	0	1	0	0	0	0	0	0	0	0	0	1	0	0	1	0	0	1	1	0	0	0	0	2
LsSDYTFFSKCYWFKGFSsAESVGLGLGRLLLFSVLLLSLVLIQQAWWSK	0	1	0	2	0	1	0	1	7	1	0	1	1	4	1	0	0	1	2	0	0	0	1	0	3	0	0	0	0	0	1	0	0	0	1	1	1	1	1	2	1	1	3	0	2	0	0	0	0
KSTRPKNLPSPAVsYVHCALLQVGTLsVLAEVTQQsTVFPSQLFCCCCCFSFIGsAQsVVHTRTFQSLPPPVKQAYIIRKRTR	3	0	0	4	0	0	1	0	2	0	0	3	6	4	1	0	5	1	1	0	2	2	0	0	1	1	3	4	0	0	0	0	2	5	0	3	2	0	0	0	0	2	0	5	2	1	0	1	1
CHNFARNVNYYPKRRGVRDIYTKSHTIRLLGsVGsKEGVRWADFPY	0	1	1	0	1	0	0	0	1	1	1	0	2	2	0	0	1	0	0	0	1	1	3	0	0	1	0	0	0	2	0	0	1	1	0	0	0	0	1	0	0	4	1	0	0	2	1	0	2
NIsLT	0	0	1	0	0	0	1	0	0	0	0	0	0	0	0	0	0	0	0	0	0	0	0	0	0	0	0	0	0	0	1	0	0	0	0	0	0	0	0	0	0	0	0	0	0	1	0	0	0
TEGEAAAPVVQAPAREEVTAATVAAVRPAAVS	0	0	0	0	0	0	0	0	0	2	0	1	3	0	0	0	0	0	7	2	1	1	0	0	1	0	2	1	0	0	1	0	0	2	0	0	0	0	0	1	0	0	0	0	1	0	0	0	0
GGLRRIGs	1	0	0	0	0	0	1	0	0	0	0	0	0	0	0	0	0	0	0	0	0	0	0	0	2	1	0	0	0	0	0	0	0	0	0	0	0	0	0	0	0	0	0	0	0	0	0	0	0
QLLTVQG	0	0	0	0	2	0	0	0	0	0	0	1	0	0	0	0	0	0	0	0	0	0	0	0	1	0	0	0	0	0	0	1	0	0	0	0	0	0	0	0	0	0	0	1	1	0	0	0	0
G	0	0	0	0	0	0	0	0	0	0	0	0	0	0	0	0	0	0	0	0	0	0	0	0	1	0	0	0	0	0	0	0	0	0	0	0	0	0	0	0	0	0	0	0	0	0	0	0	0
KL	0	0	0	0	1	0	0	0	0	0	0	0	0	0	0	0	0	0	0	0	0	0	0	0	0	0	0	0	0	0	0	0	0	0	0	0	0	0	0	0	0	0	0	0	0	0	0	0	0
LFFSVCV	0	0	0	1	0	0	0	0	0	1	0	0	1	2	0	0	1	0	0	0	0	0	0	0	0	0	0	0	0	0	0	0	0	0	1	0	0	0	0	0	0	0	0	0	0	0	0	0	0
VIRVYTTYFDPFSFLPFPSsIF	1	0	1	0	0	0	0	0	1	2	0	0	0	5	0	0	0	0	0	0	0	0	0	0	0	0	1	2	0	0	1	0	0	1	1	0	0	1	0	0	1	1	0	0	0	0	0	0	0
sNAITSQAVTLPIARISFRLECSGCTASLTKGIVCAKGSRRSGREKKGGSICNHNsCIIsGALAPQPVGEFIQFFTLFTYLLCFIILSFFCGRLPHLITKKsQITTTNCSFIKVVW	7	3	3	1	0	0	0	5	4	3	0	0	2	6	3	0	7	1	0	1	5	1	0	2	4	3	0	0	3	1	2	2	4	2	1	1	3	0	2	2	1	0	1	4	0	3	1	1	1
PCLFLDSIYQKKYHFRY	1	0	0	0	0	1	0	1	0	0	0	0	0	2	0	0	0	1	0	0	0	0	0	0	0	0	1	0	0	0	0	0	0	0	0	0	0	1	0	0	0	3	0	1	0	0	0	0	1
RNTHAATAGDVLRGIVGSITKGTSEDRRKGSLPRAVRQESCKGFIIKRIsKVLYCVSGFLPYLAVVWNSsTSLVLFN	4	1	0	1	1	1	2	0	2	2	1	2	3	2	1	0	1	1	3	0	2	0	2	1	3	1	1	0	1	0	0	0	4	1	0	0	2	0	3	2	1	1	1	1	0	1	2	0	1
TSRKERK	0	0	0	0	0	0	0	0	0	0	0	0	0	0	0	0	0	0	0	0	0	0	0	0	0	0	0	0	0	0	1	0	0	0	0	0	1	0	0	0	0	0	0	0	0	0	0	0	0
KEsEVGVARGVNSHRLFR	0	0	0	1	0	0	0	0	0	1	1	1	0	0	1	0	0	0	0	0	1	0	1	0	1	0	0	0	0	0	0	0	0	0	0	0	0	1	0	0	0	0	0	0	0	1	0	0	1
GVR	0	0	0	0	0	0	0	0	0	1	0	0	0	0	0	0	0	0	0	0	0	0	0	1	0	0	0	0	0	0	0	0	0	0	0	0	0	0	0	0	0	0	0	0	0	0	0	0	0
W	0	0	0	0	0	0	0	0	0	0	0	0	0	0	0	0	0	0	0	0	0	0	0	0	0	0	0	0	0	0	0	0	0	0	0	0	0	0	0	0	0	0	1	0	0	0	0	0	0
ALLsRAADHLKQVYRLFPILLTDTFAYHsGSGEHT	0	1	0	4	1	0	0	1	0	0	1	0	0	1	1	0	0	0	2	0	2	0	0	1	0	1	0	1	0	0	0	1	2	0	1	0	0	0	0	0	1	1	0	1	0	0	0	3	0
Q	0	0	0	0	0	0	0	0	0	0	0	0	0	0	0	0	0	0	0	0	0	0	0	0	0	0	0	0	0	0	0	0	0	0	0	0	0	0	0	0	0	0	0	0	1	0	0	0	0
sVSGTLALPLARSVFKTEKQHssRVLLSVFFLFVLFLYFLLFFFFTAVLCGLVRDNINHL	1	0	0	4	0	1	0	2	6	4	0	1	2	3	7	0	1	0	0	1	1	1	0	1	0	1	0	0	0	1	0	1	1	1	0	1	0	0	1	1	1	0	0	0	1	1	1	1	1
sGRGETLRKAVF	0	0	0	0	0	0	1	0	0	1	0	0	0	1	0	0	0	0	1	0	0	0	0	0	1	1	0	0	0	0	1	0	0	0	0	0	0	0	0	0	0	0	0	0	0	0	0	0	0
KCL	0	0	0	0	0	0	0	1	0	0	0	0	0	0	0	0	1	0	0	0	0	0	0	0	0	0	0	0	0	0	0	0	0	0	0	0	0	0	0	0	0	0	0	0	0	0	0	0	0
AIRTSLLLGVsssQSYVVsRIN	1	0	1	0	0	0	1	1	1	1	1	1	0	0	0	0	0	0	1	0	0	0	0	0	1	0	0	0	0	0	0	0	1	0	0	0	0	2	0	0	0	1	0	1	0	1	0	0	0
PSVRVCPDKEGARDAYGKLCRCSSSCNQRCFFAPTQGLSGsTP	0	0	0	0	0	0	1	0	1	0	0	1	1	1	1	0	3	2	0	0	1	2	0	2	1	1	1	0	2	1	0	1	0	1	1	3	0	0	1	0	0	1	0	0	2	0	1	0	0
RSCSYRCAALET	0	0	0	0	0	0	0	0	1	0	0	0	0	0	0	0	1	1	1	0	0	1	0	0	0	0	0	0	0	0	0	0	0	1	1	0	0	1	0	0	1	0	0	0	0	0	0	0	0
KGC	0	0	0	0	0	0	0	0	0	0	0	0	0	0	0	0	1	0	0	0	0	0	0	0	0	1	0	0	0	0	0	0	0	0	0	0	0	0	0	0	0	0	0	0	0	0	0	0	0
RSLFSVSLGPACSsLPRKKFIFQFLLSAVCGSDLFHCYKRGKVAsCT	1	0	0	2	1	0	2	1	0	1	1	1	0	4	1	0	2	2	1	1	1	0	0	1	1	1	1	1	0	0	1	0	0	0	1	2	0	1	0	2	0	1	0	1	0	0	0	0	1
FAsLFHHIRVTVLPLYLSFNYVSFVFFSFLPFLLRINIKTVCPISESTPHSGVSFSHHIFVFPCsK	2	1	2	3	1	0	1	2	0	3	0	2	2	6	5	0	1	1	0	0	1	0	1	0	0	0	1	2	1	1	2	0	0	1	2	1	1	1	1	2	0	2	0	0	0	1	1	3	2
HRGTASPLHRS	0	0	0	0	0	0	0	0	1	0	0	0	0	0	0	0	0	0	0	0	0	1	0	0	0	1	0	0	1	0	1	0	0	0	1	0	1	0	0	0	0	0	0	0	0	0	0	1	1
QHETTRSWVEARSSFQTHKGTIRs	0	1	0	0	0	0	0	0	0	0	0	1	0	1	0	0	0	0	0	0	1	0	0	0	0	1	0	0	0	0	0	1	1	2	1	0	0	0	1	1	0	0	1	1	1	0	0	0	2
HIREHIYLSILVEIYTCLREYTYsIRLYFFsEQLAVSKLGLAALSFFFSSCAsGPVRDYFGRsLGLVRDVGTLQGQVTPLL	1	0	4	2	1	2	4	1	3	2	2	1	1	5	1	0	0	2	2	1	0	1	0	3	3	0	1	1	0	0	1	0	1	2	1	3	1	0	0	0	4	2	0	2	1	0	0	2	0
I	1	0	0	0	0	0	0	0	0	0	0	0	0	0	0	0	0	0	0	0	0	0	0	0	0	0	0	0	0	0	0	0	0	0	0	0	0	0	0	0	0	0	0	0	0	0	0	0	0
LSAVLFFFWCPLLRASGVKRTRGGVVLLRRFFFPLFPLLCCCVSNFWSSLW	0	0	0	1	2	0	5	1	1	2	0	0	3	7	1	0	3	1	1	1	0	0	0	0	1	2	1	1	1	0	0	1	0	0	1	1	2	0	0	1	0	0	3	0	0	1	0	0	0
FSV	0	0	0	0	0	0	0	0	0	0	0	1	0	1	0	0	0	0	0	0	0	0	0	0	0	0	0	0	0	0	0	0	0	0	0	0	0	0	1	0	0	0	0	0	0	0	0	0	0
PIVWV	1	0	0	0	0	0	0	0	0	1	0	0	1	0	0	0	0	0	0	0	0	0	0	0	0	0	0	0	1	0	0	0	0	0	0	0	0	0	0	0	0	0	1	0	0	0	0	0	0
GNERNRSKEVKSGA	0	0	0	0	0	0	0	0	0	0	0	1	0	0	0	0	0	0	1	0	0	0	0	0	1	1	0	0	0	0	0	0	0	0	0	0	0	0	0	2	0	0	0	0	0	1	1	0	0
IIVYKER	1	0	1	0	0	0	0	0	0	0	0	0	1	0	0	0	0	0	0	0	0	0	0	0	0	0	0	0	0	0	0	0	0	0	0	0	0	0	0	0	0	1	0	0	0	0	0	0	0
KRKKKETGTTR	0	0	0	0	0	0	0	0	0	0	0	0	0	0	0	0	0	0	0	0	0	0	0	0	1	0	0	0	0	0	0	0	2	1	0	0	0	0	0	0	0	0	0	0	0	0	0	0	0
SKGEsQKKRSKEEE	0	0	0	0	0	0	0	0	0	0	0	0	0	0	0	0	0	0	0	0	0	0	0	0	0	1	0	0	0	0	0	0	0	0	0	0	0	1	1	0	0	0	0	1	0	0	0	0	0
GENRQLRVP	0	0	0	0	0	0	0	1	0	0	0	0	1	0	0	0	0	0	0	0	0	0	1	0	0	0	0	0	1	0	0	0	0	0	0	0	0	0	0	0	0	0	0	0	1	1	0	0	0
KELNKK	0	0	0	0	0	0	1	0	0	0	0	0	0	0	0	0	0	0	0	0	0	0	0	0	0	0	0	0	0	0	0	0	0	0	0	0	0	0	0	0	0	0	0	0	0	1	0	0	0
	0	0	0	0	0	0	0	0	0	0	0	0	0	0	0	0	0	0	0	0	0	0	0	0	0	0	0	0	0	0	0	0	0	0	0	0	0	0	0	0	0	0	0	0	0	0	0	0	0
LFLPLLLYVIFCVKPASL	1	0	0	2	2	0	1	0	1	0	1	0	1	2	0	0	0	1	0	0	1	0	0	0	0	0	0	1	1	0	0	0	0	0	0	1	0	0	0	0	0	1	0	0	0	0	0	0	0
RAQAICCCCCCVCVPKGYVsALNRESVTEGWRVFGDLWRTFSSLCIGYTARCFFNEKIL	1	1	1	1	0	0	0	0	3	2	2	0	1	2	2	0	3	6	1	0	3	0	2	1	0	1	1	0	0	0	1	1	0	1	1	1	0	1	0	0	0	2	2	1	0	1	1	0	0
	0	0	0	0	0	0	0	0	0	0	0	0	0	0	0	0	0	0	0	0	0	0	0	0	0	0	0	0	0	0	0	0	0	0	0	0	0	0	0	0	0	0	0	0	0	0	0	0	0
VFFLPLLPPA	0	0	0	1	0	0	1	1	0	1	0	0	0	2	0	0	0	0	1	0	0	0	0	0	0	0	1	0	1	1	0	0	0	0	0	0	0	0	0	0	0	0	0	0	0	0	0	0	0
sPPRLDCILsVVWRLsVSERHHsKAQQGLTRGRITSsWKLLALTPGPNLCRTRRKQLQLsTAISsAFKAYHEsHLEGSRRRTGLVGKVSs	1	2	0	0	0	0	4	3	5	0	0	2	3	0	1	0	0	2	0	1	1	3	1	1	1	3	1	0	2	1	0	1	3	2	0	1	1	1	2	0	1	0	2	1	3	1	0	3	1
VIVNTNDFCVNIKILSEA	2	0	1	0	0	0	0	1	0	2	0	1	0	0	1	0	0	1	0	1	0	0	0	0	0	0	0	0	0	0	0	1	0	0	1	0	0	0	0	0	0	0	0	0	0	1	2	0	0
TNDKsRIHLQRKCVRGRGREKEKARQGAKSQKSFREDARRKsTEESVQKHLHQEVKAYKsGKTDIKSQRGYSKRGQERRTVQASHRERNNKALFLLGPEKsAYRFILTLsLLFsRLGETRAVVAPGE	1	1	1	2	0	2	1	1	4	1	1	2	2	2	2	0	1	0	0	0	7	2	1	0	0	8	1	1	0	0	1	4	1	0	0	2	0	0	4	0	1	2	0	4	4	0	3	2	2
KGKLF	0	0	0	1	0	0	0	0	0	0	0	0	0	0	1	0	0	0	0	0	0	0	1	0	0	0	0	0	0	0	0	0	0	0	0	0	0	0	0	0	0	0	0	0	0	0	0	0	0
ASHICTQVCES	0	1	0	0	0	0	0	0	0	0	1	0	0	0	0	0	1	1	0	0	1	0	0	0	0	0	0	0	0	0	0	0	1	0	1	0	0	0	1	0	0	0	0	0	1	0	0	1	0
GCsY	0	0	0	0	0	0	0	0	0	0	0	0	0	0	0	0	0	1	0	0	0	0	0	0	0	1	0	0	0	0	0	0	0	0	0	0	0	0	0	0	0	1	0	0	0	0	0	0	0
FLFVSLLYFAIFHPSsVSILPKFLSLHVWVLFSLGRSTVGEGVG	1	0	1	3	1	0	1	1	2	2	0	1	3	3	3	0	0	0	0	1	0	0	3	0	0	1	2	0	0	0	1	0	0	0	2	2	0	1	0	1	1	0	1	0	0	0	0	1	1
SERRRER	0	0	0	0	0	0	0	0	0	0	0	0	0	0	0	0	0	0	0	0	0	0	0	0	0	0	0	0	0	0	0	0	0	0	0	1	0	0	0	0	0	0	0	0	0	0	0	0	0
LCQRVPISFLCHQGFIRCPSQLCAVLHRYDYCVSSCFFLs	0	1	1	0	4	0	0	0	1	1	0	0	2	2	2	0	3	3	1	0	0	0	0	1	0	0	0	2	0	0	0	0	0	0	2	0	1	0	0	1	1	1	0	2	1	0	0	0	2
VKITCTSGFLPTVA	1	0	0	0	1	0	0	0	0	0	0	0	2	1	0	0	1	0	0	0	1	0	0	1	0	0	1	0	0	0	2	0	0	1	0	0	1	0	0	0	0	0	0	0	0	0	0	0	0
FHKQRDCAANFISKKEVSLYRSPPHGKCKSLVLLTELFR	0	0	1	0	1	1	0	2	1	0	1	0	1	2	1	0	2	0	1	1	0	0	0	0	1	0	2	0	0	0	0	0	0	1	0	1	3	0	0	0	1	0	0	0	1	1	0	0	2
G	0	0	0	0	0	0	0	0	0	0	0	0	0	0	0	0	0	0	0	0	0	0	0	0	1	0	0	0	0	0	0	0	0	0	0	0	0	0	0	0	0	0	0	0	0	0	0	0	0
SDVsRTHHC	0	0	0	0	0	0	0	0	0	0	0	0	1	0	0	0	0	1	0	0	0	0	0	0	0	0	0	0	0	0	0	0	0	1	0	0	0	0	1	0	0	0	0	0	0	0	0	1	1
VSHVTFPNFDPRLVRSSLCCTVVSSRP	0	0	0	0	1	0	0	0	1	3	1	0	1	2	0	0	2	0	0	0	0	0	0	0	0	0	0	1	1	1	1	0	0	1	2	2	0	1	0	0	0	0	0	0	0	0	1	0	1
NKNKKRGRIIENYSLRERFSIFFFLLKKEES	1	2	0	0	0	0	1	0	2	0	0	0	0	4	0	0	0	0	0	0	0	0	0	0	1	0	0	0	0	0	0	0	0	0	1	0	0	0	1	1	0	1	0	0	0	1	2	0	0
GNTSRSRATVTGLGEYRGKVLFFLALEETSAV	0	0	0	1	0	0	0	2	1	3	0	0	0	2	0	0	0	0	2	0	0	1	1	0	1	2	0	0	0	0	1	1	2	0	0	0	3	0	0	0	1	0	0	0	0	1	0	0	0
PSVVTFSHVFARLGLETFCsFAAHTRHKRP	0	0	0	0	0	0	0	0	2	3	0	0	0	2	2	0	0	1	1	1	1	0	0	0	0	1	0	1	1	0	2	1	0	0	0	1	1	0	0	0	0	0	0	0	0	0	0	1	2
CVSRFHPC	0	0	0	0	0	0	0	0	0	0	0	1	0	1	0	0	1	1	0	0	0	0	0	0	0	0	0	1	0	0	0	0	0	0	1	0	0	0	0	0	0	0	0	0	0	0	0	0	1
VSLCLPPKWFVVVVVSLFGKsINSANHF	0	1	0	1	0	0	0	0	2	5	0	1	0	2	1	0	0	1	0	1	0	0	1	0	0	0	2	0	0	0	0	0	0	0	0	0	1	1	1	0	0	0	1	0	0	1	1	0	1
YVA	0	0	0	0	0	0	0	0	0	0	0	1	0	0	0	0	0	0	0	1	0	0	0	0	0	0	0	0	0	0	0	0	0	0	0	0	0	0	0	0	0	1	0	0	0	0	0	0	0
YKHTF	0	0	0	0	0	0	0	0	0	0	0	0	0	1	0	0	0	0	0	0	0	0	0	0	0	0	0	0	0	0	0	0	1	0	0	0	0	0	0	0	1	0	0	0	0	0	0	0	1
LSFRELQSCLHKLLP	0	0	0	1	0	2	2	0	0	0	0	0	0	0	1	0	0	1	0	0	0	0	0	0	0	0	0	0	0	1	0	0	0	0	1	0	0	0	1	0	0	0	0	1	0	0	0	0	1
EDsAFDTNFV	0	0	0	0	0	0	0	0	0	0	0	0	1	1	1	0	0	0	0	0	1	0	0	0	0	0	0	0	0	0	0	0	1	0	0	0	0	0	0	0	0	0	0	0	0	0	1	0	0
ITPLSCLIAGL	1	0	1	0	0	1	1	1	0	0	0	0	0	0	0	0	1	0	1	0	0	0	0	0	0	1	0	1	0	0	1	0	0	0	0	0	0	0	1	0	0	0	0	0	0	0	0	0	0
TTGTSEKYISRKEILFQPHTRGPSSETNRKISTRFSsGTEN	0	0	3	0	0	0	0	1	0	0	0	0	0	2	0	0	0	0	0	0	0	0	1	0	1	1	0	0	1	1	2	1	4	0	0	0	2	0	1	3	1	0	0	0	1	2	0	0	1
KLLFSFSASFLFISTPFFAAGRSLITSVRQSGGAVGRNREAHRLALPVFLFFFLLVCEFVCVDRCASYssVGSTAsDTKNREQPRKKEsRRsSEVIL	3	0	0	3	0	0	2	4	1	2	1	1	4	8	3	0	3	0	4	2	1	1	0	1	3	1	0	1	2	0	2	0	0	2	2	1	1	0	3	3	1	0	0	1	1	1	1	1	0
GLRSSNLLSAGIHRSLGWLLVGVTAHTFTR	0	1	0	1	2	2	0	0	1	0	1	0	1	1	0	0	0	0	1	0	1	0	3	0	0	1	0	0	0	0	1	0	2	0	1	1	0	1	1	0	0	0	1	0	0	1	0	1	1
TTPHRKRARATTTQPYNTYHCE	0	0	0	0	0	0	0	0	0	0	0	0	0	0	0	0	1	0	2	0	0	0	0	0	0	0	1	0	1	0	1	1	3	1	0	0	0	0	0	0	1	1	0	1	0	0	1	1	1
sNRLLDKYPVGLLSKNIVVQRFQ	0	1	0	0	0	1	1	1	1	0	1	1	1	0	1	0	0	0	0	0	0	0	0	0	1	0	0	1	0	0	0	0	0	0	0	0	0	0	0	1	1	0	0	1	1	2	0	0	0
KTDR	0	0	0	0	0	0	0	0	0	0	0	0	0	0	0	0	0	0	0	0	0	0	0	0	0	0	0	0	0	0	0	0	1	0	0	0	0	0	0	0	0	0	0	0	0	0	0	0	0
ACRIIIEVLSACSQRDLRKEPL	0	0	3	1	1	0	0	1	0	0	0	0	1	0	0	0	2	0	2	0	0	0	0	0	0	0	0	0	1	0	0	0	0	0	0	0	1	0	1	0	0	0	0	0	1	0	0	0	0
GKLVIY	0	1	0	0	0	0	1	0	0	0	0	1	0	0	0	0	0	0	0	0	0	0	1	0	0	0	0	0	0	0	0	0	0	0	0	0	0	0	0	0	0	1	0	0	0	0	0	0	0
SSQRNY	0	0	0	0	0	0	0	0	0	0	0	0	0	0	0	0	0	0	0	0	0	0	0	0	0	0	0	0	0	0	0	0	0	0	0	1	0	0	0	1	1	0	0	1	0	1	0	0	0
QYITSIQTIs	3	0	0	0	0	0	0	0	0	0	0	0	0	0	0	0	0	0	0	0	0	0	0	0	0	0	0	0	0	0	0	1	1	0	1	0	0	0	0	0	0	1	0	0	2	0	0	0	0
SLATPFLKL	0	0	0	0	0	0	0	2	1	0	0	0	0	1	0	0	0	0	0	1	0	0	0	0	0	0	1	0	0	0	0	1	0	0	0	1	0	0	0	0	0	0	0	0	0	0	0	0	0
YFIK	1	0	0	0	0	0	0	0	0	0	0	0	0	1	0	0	0	0	0	0	0	0	0	0	0	0	0	0	0	0	0	0	0	0	0	0	0	0	0	0	1	0	0	0	0	0	0	0	0
SSIFCNLFL	0	0	1	0	0	0	1	1	0	0	0	0	0	1	1	0	1	0	0	0	0	0	0	0	0	0	0	0	0	0	0	0	0	0	1	0	1	0	0	0	0	0	0	0	0	1	0	0	0
LFYFYLPKALSQ	0	0	0	3	0	0	0	0	0	0	0	0	0	2	0	0	0	0	1	0	0	0	0	0	0	0	0	0	0	1	0	0	0	0	0	0	1	0	0	0	1	1	0	0	1	0	0	0	0
CTAKDPHSPVLssFFPLTV	0	0	0	0	1	0	1	0	0	0	2	0	0	1	1	0	1	0	0	0	0	1	0	0	0	0	2	0	1	0	1	1	0	0	0	0	1	0	0	0	0	0	0	0	0	0	0	1	0
sVESLCFVKFTSTCLLTVTsILsRFISRLsQNKRDRWLLYTRVYPRQRINTKRKCHLsRGFPGTERTFEV	0	2	1	0	0	1	4	1	2	1	0	2	2	2	3	0	2	1	0	0	0	0	1	0	1	0	0	0	2	0	4	1	0	3	0	0	0	1	0	2	1	1	1	1	1	2	0	0	1
NKGKEGRECWRRGGTFIREGKKVDFFAsERERTVPSVsLLWSDHI	0	0	2	0	0	0	0	0	2	2	0	0	1	2	1	0	1	0	1	0	0	0	0	1	3	1	0	0	1	0	0	1	1	0	0	0	1	1	0	0	0	0	2	0	0	0	1	1	0
RISFSLLLLLRLTELGAGsKDKGHNIGRRGSALRDsKEKKIVSSILTSPYIRNRVA	1	2	2	0	1	2	0	5	1	0	0	0	2	1	0	0	0	0	0	1	2	0	0	1	3	1	0	0	1	0	1	0	1	0	1	0	1	1	1	2	1	0	0	0	0	1	1	1	0
DAAIRCRVRYAAFSAITRFTCSLLSKLRSIFFFsKLPVRN	2	1	0	2	0	0	1	0	1	0	1	1	0	4	1	0	1	1	2	2	0	1	0	0	0	0	0	0	0	1	1	1	0	0	2	1	0	0	0	1	0	1	0	0	0	1	0	0	0
FLPRVsWPS	0	0	0	0	0	1	0	0	0	0	1	0	0	1	0	0	0	0	0	0	0	0	0	0	0	0	2	0	0	0	0	0	0	0	0	0	1	0	0	0	0	0	1	0	0	0	0	0	0
	0	0	0	0	0	0	0	0	0	0	0	0	0	0	0	0	0	0	0	0	0	0	0	0	0	0	0	0	0	0	0	0	0	0	0	0	0	0	0	0	0	0	0	0	0	0	0	0	0
LWTDKFLLLAYPFNHPsREKKKRKGSHYPLCAR	0	0	0	1	1	0	3	0	0	0	0	0	0	1	1	0	1	0	1	0	1	0	0	1	0	0	1	0	1	1	0	0	1	0	0	0	0	0	0	1	0	2	1	0	0	1	0	1	1
EQQGRLRSGAKEVIFFLPYsICVALIFIHIIHCTSLIIIVTSIsSTIAALPFPYCFLIQSIYKPAPRCLAAARAALTVAISAFYKPSYPR	7	2	5	3	0	0	1	2	2	3	1	0	0	5	1	0	2	2	4	0	5	3	1	0	0	1	2	2	1	2	2	1	1	0	0	0	2	3	0	2	2	3	0	3	0	0	0	1	1
HQVVDG	0	0	0	0	0	0	0	0	0	0	0	1	1	0	0	0	0	0	0	0	0	0	1	0	0	0	0	0	0	0	0	0	0	0	0	0	0	0	0	0	0	0	0	1	0	0	0	1	0
SPDRC	0	0	0	0	0	0	0	0	0	0	0	0	0	0	0	0	0	1	0	0	0	0	0	0	0	0	0	1	0	0	0	0	0	0	0	0	1	0	0	0	0	0	0	0	0	0	0	0	0
	0	0	0	0	0	0	0	0	0	0	0	0	0	0	0	0	0	0	0	0	0	0	0	0	0	0	0	0	0	0	0	0	0	0	0	0	0	0	0	0	0	0	0	0	0	0	0	0	0
DLR	0	0	0	0	0	0	1	0	0	0	0	0	0	0	0	0	0	0	0	0	0	0	0	0	0	0	0	0	0	0	0	0	0	0	0	0	0	0	0	0	0	0	0	0	0	0	0	0	0
FTGWESLSYLNRTLRLPFIPHFHCAEGVTGLEDICALNFCYSLSFFPCVDAATYC	1	0	1	0	1	2	1	1	2	1	0	0	1	2	4	0	3	2	2	1	0	1	0	2	0	1	1	1	0	1	2	2	0	0	1	0	1	0	0	2	2	1	1	0	0	1	1	1	1
KAKSLsATsPNISIIIIIKETIGRILVCAsLETRIRssEKKR	1	1	7	0	1	1	1	0	0	1	0	0	0	0	0	0	1	0	0	1	1	1	0	0	0	1	0	0	1	0	0	1	2	0	0	0	1	0	1	0	0	0	0	0	0	1	0	0	0
TSRLVIIFRSATHHRHRDsRYF	1	0	1	0	0	0	1	0	0	1	0	0	0	1	1	0	0	0	1	0	0	0	0	0	0	0	0	0	0	0	2	0	0	0	1	0	1	0	0	0	1	0	0	0	0	0	0	1	2
sVLIFRYsVYTLWLKFDFFLCGKALKKILWRIIQSRTLLEHA	3	0	1	1	0	2	1	1	3	1	0	0	1	4	0	0	0	1	1	1	0	0	0	0	1	0	0	0	0	0	0	0	2	0	0	0	0	1	0	0	1	1	2	0	1	0	0	0	1
TNQRWASFCQRSYIYIY	0	0	2	0	0	0	0	0	0	0	0	0	0	0	1	0	0	1	1	0	0	0	0	0	0	0	0	0	0	0	0	1	0	0	0	0	1	1	0	0	3	0	1	0	2	1	0	0	0
EIH	0	0	1	0	0	0	0	0	0	0	0	0	0	0	0	0	0	0	0	0	0	0	0	0	0	0	0	0	0	0	0	0	0	0	0	0	0	0	0	0	0	0	0	0	0	0	0	0	1
LYSIFPIFAAYTTVFFKRFCISTsSIRVHFTYLEYPLFSLR	2	1	1	1	0	0	1	0	2	0	1	0	1	4	3	0	1	0	0	1	1	0	0	0	0	0	1	1	0	0	2	0	1	1	4	0	0	0	0	0	2	2	0	0	0	0	0	1	0
EAEV	0	0	0	0	0	0	0	0	0	0	0	1	0	0	0	0	0	0	0	0	1	0	0	0	0	0	0	0	0	0	0	0	0	0	0	0	0	0	0	0	0	0	0	0	0	0	0	0	0
GKESILFSFSFSsFNKSFIDTYCE	1	0	1	0	0	0	0	0	1	0	0	0	0	4	1	0	1	0	0	0	0	0	0	0	0	1	0	0	0	0	1	0	0	0	3	0	0	1	0	1	1	0	0	0	0	1	0	0	0
sRs	0	0	0	0	0	0	0	0	0	0	0	0	0	0	0	0	0	0	0	0	0	0	0	0	0	0	0	0	0	0	0	0	0	0	0	0	0	0	0	0	0	0	0	0	0	0	0	0	0
LISPVFsINKsQR	0	0	2	0	0	0	0	0	1	0	1	0	0	1	0	0	0	0	0	0	0	0	0	0	0	0	1	0	0	0	0	0	0	0	0	0	0	0	0	1	0	0	0	1	0	1	0	0	0
IFLRYFFsYSFPFSD	1	0	0	0	1	0	0	0	0	0	0	0	0	5	0	0	0	0	0	0	0	0	0	0	0	0	0	0	1	0	0	0	0	0	1	0	1	0	0	0	1	1	0	0	0	0	0	0	0
	0	0	0	0	0	0	0	0	0	0	0	0	0	0	0	0	0	0	0	0	0	0	0	0	0	0	0	0	0	0	0	0	0	0	0	0	0	0	0	0	0	0	0	0	0	0	0	0	0
YW	0	0	0	0	0	0	0	0	0	0	0	0	0	0	0	0	0	0	0	0	0	0	0	0	0	0	0	0	0	0	0	0	0	0	0	0	0	0	0	0	1	0	1	0	0	0	0	0	0
FKFLsPQDNSVsHASATPAVASVRAIRNFVSLFRS	0	0	1	0	0	1	0	1	0	0	3	0	1	3	1	0	0	0	2	1	2	0	0	0	0	0	1	0	0	1	1	0	0	0	1	0	0	0	3	1	0	0	0	0	1	1	1	0	1
PRAIYSVAQPELsAF	0	1	0	0	0	0	0	0	1	0	0	0	1	1	0	0	0	0	1	0	2	0	0	0	0	0	0	0	1	1	0	0	0	0	0	0	0	0	1	0	1	0	0	0	1	0	0	0	0
W	0	0	0	0	0	0	0	0	0	0	0	0	0	0	0	0	0	0	0	0	0	0	0	0	0	0	0	0	0	0	0	0	0	0	0	0	0	0	0	0	0	0	1	0	0	0	0	0	0
HKEV	0	0	0	0	0	0	0	0	0	1	0	0	0	0	0	0	0	0	0	0	0	0	0	0	0	0	0	0	0	0	0	0	0	0	0	0	0	0	0	0	0	0	0	0	0	0	0	0	1
SSVCIVsNIRPVYHCssIGQT	1	1	1	0	0	0	0	0	0	1	1	0	1	0	0	0	1	1	0	0	0	0	1	0	0	0	1	0	0	0	0	0	1	0	1	0	0	0	1	0	1	0	0	1	0	0	1	0	1
KKRYAVDSIKKGKTVHLLQRRRYL	0	0	1	1	1	0	0	1	0	1	0	0	1	0	0	0	0	0	0	1	0	0	0	0	1	0	0	0	0	0	1	0	0	0	0	1	0	0	0	0	0	2	0	0	1	0	0	0	1
KTKTSSS	0	0	0	0	0	0	0	0	0	0	0	0	0	0	0	0	0	0	0	0	0	0	0	0	0	0	0	0	0	0	1	0	1	0	1	1	0	0	1	0	0	0	0	0	0	0	0	0	0
LLINHCVTRC	0	1	0	0	0	0	0	1	1	1	0	0	0	0	0	0	1	1	0	0	0	0	0	0	0	0	0	0	0	0	0	0	0	1	0	0	0	0	0	0	0	0	0	0	0	0	1	0	1
PSVP	0	0	0	0	0	0	0	0	0	0	0	0	1	0	0	0	0	0	0	0	0	0	0	0	0	0	0	1	0	1	0	0	0	0	0	1	0	0	0	0	0	0	0	0	0	0	0	0	0
CVS	0	0	0	0	0	0	0	0	0	1	0	0	0	0	0	0	1	0	0	0	0	0	0	0	0	0	0	0	0	0	0	0	0	0	0	0	0	1	0	0	0	0	0	0	0	0	0	0	0
ATSLKKRGAIHLPSRRKRREGsKEQVRTQsTKTTTLRLQGRGLsHDsSLRPsQARsPFCFAPFIFVSFPCsG	0	1	1	0	3	0	1	0	2	0	1	0	1	2	3	0	0	2	1	1	1	1	1	1	0	3	2	1	2	0	0	2	4	0	1	1	0	2	0	0	0	0	0	2	2	0	0	0	2
	0	0	0	0	0	0	0	0	0	0	0	0	0	0	0	0	0	0	0	0	0	0	0	0	0	0	0	0	0	0	0	0	0	0	0	0	0	0	0	0	0	0	0	0	0	0	0	0	0
K	0	0	0	0	0	0	0	0	0	0	0	0	0	0	0	0	0	0	0	0	0	0	0	0	0	0	0	0	0	0	0	0	0	0	0	0	0	0	0	0	0	0	0	0	0	0	0	0	0
SFVRVCFTETSNIGVFFVLPTDKLsRTYVISFSRSSFLSKVYLLLYLSSCTNHPSVGLLLN	1	0	1	3	3	2	0	1	1	2	2	1	2	3	3	0	2	0	0	0	0	0	0	1	0	1	2	0	0	0	2	0	2	1	4	0	2	2	1	1	2	1	0	0	0	2	1	1	0
F	0	0	0	0	0	0	0	0	0	0	0	0	0	1	0	0	0	0	0	0	0	0	0	0	0	0	0	0	0	0	0	0	0	0	0	0	0	0	0	0	0	0	0	0	0	0	0	0	0
LAKGPSPYTGNTSVKQIYKFP	1	0	0	0	1	0	0	0	0	1	0	0	0	1	0	0	0	0	0	1	0	0	0	1	1	0	1	0	2	0	1	0	0	1	0	0	0	2	0	0	1	1	0	1	0	0	1	0	0
TFVTsHsARRDSQSDQALFRD	0	0	0	0	0	1	0	0	0	0	1	0	0	1	1	0	0	0	0	2	0	0	0	0	0	0	0	0	0	0	0	0	1	1	0	0	0	0	0	2	0	0	0	1	1	0	0	1	0
I	1	0	0	0	0	0	0	0	0	0	0	0	0	0	0	0	0	0	0	0	0	0	0	0	0	0	0	0	0	0	0	0	0	0	0	0	0	0	0	0	0	0	0	0	0	0	0	0	0
LFFTFFSLSLCVRVALSLSH	0	0	0	0	3	0	0	1	1	0	1	1	0	3	1	0	1	0	0	0	1	0	0	0	0	0	0	0	0	0	0	0	0	1	3	0	0	0	0	1	0	0	0	0	0	0	0	0	1
APCTCGLVTPITFCWLPGLHL	1	0	0	0	1	1	1	0	1	0	0	0	1	0	1	0	2	1	1	0	0	0	0	1	1	0	1	1	1	0	0	1	1	1	0	0	0	0	0	0	0	0	1	0	0	0	0	0	1
IYYYYCCCGNLCHLTHAVPLSsGSGVEW	1	0	0	0	3	0	0	0	0	1	0	1	0	0	0	0	3	1	1	0	0	0	1	1	1	0	1	0	0	0	0	0	1	0	0	0	0	1	0	1	4	0	1	0	0	1	0	0	2
KsWHSRIHTASFDIsHIsLYL	1	1	1	0	0	0	1	1	0	0	0	0	0	1	0	0	0	0	0	0	0	1	0	0	0	0	0	0	0	0	0	0	1	0	0	0	1	0	1	0	0	1	1	0	0	0	0	1	2
FLGTH	0	0	0	0	0	0	0	1	0	0	0	0	0	1	0	0	0	0	0	0	0	0	1	0	0	0	0	0	0	0	0	1	0	0	0	0	0	0	0	0	0	0	0	0	0	0	0	0	1
sATRSCLLILILISDSILIT	1	2	2	0	1	1	0	2	1	0	0	0	0	0	0	0	0	1	0	1	0	0	0	0	0	0	0	0	0	0	1	0	1	0	1	0	1	0	1	0	0	0	0	0	0	0	0	0	0
LLLV	0	0	0	1	0	0	0	0	2	1	0	0	0	0	0	0	0	0	0	0	0	0	0	0	0	0	0	0	0	0	0	0	0	0	0	0	0	0	0	0	0	0	0	0	0	0	0	0	0
L	0	0	0	0	0	0	0	0	1	0	0	0	0	0	0	0	0	0	0	0	0	0	0	0	0	0	0	0	0	0	0	0	0	0	0	0	0	0	0	0	0	0	0	0	0	0	0	0	0
V	0	0	0	0	0	0	0	0	0	0	0	0	1	0	0	0	0	0	0	0	0	0	0	0	0	0	0	0	0	0	0	0	0	0	0	0	0	0	0	0	0	0	0	0	0	0	0	0	0
RKTTKEKEKRSGKVCRRQK	0	0	0	0	0	0	0	0	0	0	0	0	1	0	0	0	0	1	0	0	0	0	0	1	0	0	0	0	0	0	0	0	2	0	0	0	0	0	1	0	0	0	0	1	0	0	0	0	0
KHRHsNNLPVFVVALGGGVALLPQSFIPTRFFFSFHHsKYLFRHIRDTLPFLCVCVPPFYLVLFSSLF	1	0	1	2	3	1	1	3	0	3	0	0	4	9	2	0	2	0	1	0	0	1	2	1	0	0	1	2	2	1	1	1	0	0	1	3	0	0	0	0	1	1	0	0	1	1	1	4	1
GRVLGRKGK	0	0	0	0	0	1	0	0	0	0	0	0	1	0	0	0	0	0	0	0	0	0	0	0	1	2	0	0	0	0	0	0	0	0	0	0	0	0	0	0	0	0	0	0	0	0	0	0	0
TVSPGGVYTVVIDLEKANCEGGKsTCSADL	0	1	0	0	0	0	1	0	1	0	1	1	2	0	0	0	1	1	1	1	0	0	0	0	2	2	1	0	0	0	1	0	0	2	0	0	2	0	0	0	0	1	0	0	0	1	0	0	0
GISPISHCVCFLGTAVVKLGGEEKLsGFSALKsSLLWsLSLVTSAWVPRIEAEGSLSREKIAFTGSTSQHKALQGsTLQCDQRTsGGLVVHFNT	0	0	4	3	0	1	2	3	3	0	3	0	4	0	4	0	1	2	1	0	3	2	2	1	4	3	0	0	0	2	1	2	2	2	2	1	5	2	0	0	0	0	2	1	3	0	1	2	1
LsKGKRDH	0	0	0	0	0	1	0	0	0	0	0	0	0	0	0	0	0	0	0	0	0	0	0	0	1	0	0	0	0	0	0	0	0	0	0	0	0	0	0	0	0	0	0	0	0	0	0	0	1
TIKPsS	0	1	0	0	0	0	0	0	0	0	0	0	0	0	0	0	0	0	0	0	0	0	0	0	0	0	0	0	1	0	1	0	0	0	0	1	0	0	0	0	0	0	0	0	0	0	0	0	0
VFFFAHQRHQSFRVRKsLHLRG	0	0	0	0	1	0	0	0	1	1	0	1	0	3	1	0	0	0	1	0	0	0	0	0	0	1	0	0	0	0	0	0	0	0	0	0	0	0	1	0	0	0	0	0	2	0	0	2	1
PNRNHGCTFQQRTSFLGN	0	0	0	0	0	0	0	1	0	0	0	0	0	1	1	0	1	0	0	0	0	0	1	1	0	0	0	1	0	0	0	0	2	0	0	0	0	0	1	0	0	0	0	2	0	2	1	0	1
ECCSVs	0	0	0	0	0	0	0	0	0	0	0	0	1	0	0	0	0	2	0	0	0	0	0	0	0	0	0	0	0	0	0	0	0	0	0	0	0	0	1	0	0	0	0	0	0	0	0	0	0
TYFVLLRLVPLAKRCVGNC	0	0	0	1	0	0	0	1	2	2	1	0	0	1	0	0	1	1	1	0	0	0	0	0	0	1	0	0	0	1	0	0	1	0	0	0	0	0	0	0	0	1	0	0	0	1	0	0	0
sVAHNRCGCSFIFVRLLILLEFRDSLH	2	0	0	1	0	0	0	1	3	0	0	1	1	2	1	0	1	1	0	0	0	1	0	0	0	1	0	0	0	0	0	0	0	0	1	0	1	0	0	0	0	0	0	0	0	0	1	0	2
ANFSGWLFLFFPPPPPVFALTNKVVVPHsPSTISLTRNVEAVLSRTQISKS	1	0	1	0	0	2	0	1	2	3	0	1	2	4	1	0	0	0	2	0	1	0	0	1	0	0	2	0	3	2	2	1	1	0	2	1	2	0	1	0	0	0	1	0	1	2	1	1	0
SSFLFLSLE	0	0	0	0	0	1	2	0	0	0	0	0	0	1	1	0	0	0	0	0	0	0	0	0	0	0	0	0	0	0	0	0	0	0	0	0	1	1	1	0	0	0	0	0	0	0	0	0	0
VSLLSPSSSIFCSKHLDYLSCIFAKNIGIREHIETNCTQKVKHKPLGLKEERsAVLSYYLLIPFTIQLsQHKEQSYRKPKYFKC	2	2	3	1	2	0	1	2	4	0	0	2	1	1	3	0	2	2	0	0	2	0	0	0	1	1	2	0	2	0	0	2	1	0	3	0	1	0	1	4	4	1	0	3	1	0	2	0	4
EGRsGLKYFETTFGFCFLITVFGKLNSLELEFKTQNSCHIS	1	0	1	0	1	1	1	0	2	1	0	0	0	6	0	0	2	0	0	0	0	0	0	1	3	0	0	0	0	0	1	0	2	1	1	0	0	0	2	0	1	0	0	1	0	1	1	0	1
THH	0	0	0	0	0	0	0	0	0	0	0	0	0	0	0	0	0	0	0	0	0	0	0	0	0	0	0	0	0	0	0	1	0	0	0	0	0	0	0	0	0	0	0	0	0	0	0	0	2
VIFSSFEFCCNHSELsYRsFSFPVHA	1	0	0	0	0	0	0	0	1	1	0	1	0	4	1	0	2	0	0	0	1	0	0	0	0	0	0	0	0	1	0	0	0	0	0	1	1	0	1	1	1	0	0	0	0	1	0	0	2
LFRK	0	0	0	0	0	0	0	1	0	0	0	0	0	0	1	0	0	0	0	0	0	0	0	0	0	0	0	0	0	0	0	0	0	0	0	0	0	0	0	0	0	0	0	0	0	0	0	0	0
ENLNQIIVFFPRVSVSFPACLLFFFGSFLFHVQLCsGILFFFFIIHFLsLTRPLRPIAGAVsDsLYLFFVVsFSFVCLFGLFIsFFWERRKDIYLTRGHILLLCVKSRRVNPDsGRKVPKECNS	2	3	4	8	1	2	0	0	6	5	0	2	4	15	6	0	4	1	2	0	1	0	1	1	1	3	2	0	1	3	1	0	0	1	1	0	2	1	1	1	1	1	1	0	2	3	1	1	2
sNNIEHTFP	0	0	1	0	0	0	0	0	0	0	0	0	0	0	1	0	0	0	0	0	0	0	0	0	0	0	0	0	0	1	1	0	0	0	0	0	0	0	0	0	0	0	0	0	0	2	0	0	1
QVGQRLARELYFsISIGCI	2	0	1	0	1	0	1	0	0	0	0	0	1	1	0	0	0	1	0	1	0	0	1	0	0	1	0	0	0	0	0	0	0	0	0	1	0	0	0	0	1	0	0	2	0	0	0	0	0
LRSGTRSGAGEYVTIHsEHIRG	0	0	2	0	0	1	0	0	0	0	1	0	0	0	0	0	0	0	0	0	0	1	2	0	2	0	0	0	0	0	0	0	1	1	0	0	0	0	1	1	0	1	0	0	0	0	0	0	2
QKGRRRGRIQRYIFNs	2	0	0	0	0	0	0	0	0	0	0	0	0	0	1	0	0	0	0	0	0	0	1	0	1	0	0	0	0	0	0	0	0	0	0	0	0	0	0	0	1	0	0	1	1	1	0	0	0
GRNNITNLVETHSPGHRSITT	1	0	1	0	0	0	0	1	0	0	1	0	0	0	0	0	0	0	0	0	0	0	1	0	0	1	0	0	1	0	2	0	2	0	0	1	0	0	1	0	0	0	0	0	0	2	1	1	1
I	0	1	0	0	0	0	0	0	0	0	0	0	0	0	0	0	0	0	0	0	0	0	0	0	0	0	0	0	0	0	0	0	0	0	0	0	0	0	0	0	0	0	0	0	0	0	0	0	0
YCTVFRGIYSTP	0	0	1	0	0	0	0	0	0	1	0	0	0	1	0	0	1	0	0	0	0	0	0	0	1	0	1	0	0	0	1	1	0	0	0	0	0	1	0	0	1	1	0	0	0	0	0	0	0
GYFs	0	0	0	0	0	0	0	0	0	0	0	0	0	1	0	0	0	0	0	0	0	0	0	0	1	0	0	0	0	0	0	0	0	0	0	0	0	0	0	0	0	1	0	0	0	0	0	0	0
P	0	0	0	0	0	0	0	0	0	0	0	0	0	0	0	0	0	0	0	0	0	0	0	0	0	0	0	0	0	1	0	0	0	0	0	0	0	0	0	0	0	0	0	0	0	0	0	0	0
FYTLFFEVLGE	0	0	0	1	0	0	0	1	0	0	0	0	1	3	0	0	0	0	0	0	0	0	1	0	0	0	0	0	0	0	1	0	0	0	0	0	0	0	0	0	1	0	0	0	0	0	0	0	0
CSW	0	0	0	0	0	0	0	0	0	0	0	0	0	0	0	0	0	1	0	0	0	0	0	0	0	0	0	0	0	0	0	0	0	0	0	0	0	0	1	0	0	0	1	0	0	0	0	0	0
F	0	0	0	0	0	0	0	0	0	0	0	0	0	1	0	0	0	0	0	0	0	0	0	0	0	0	0	0	0	0	0	0	0	0	0	0	0	0	0	0	0	0	0	0	0	0	0	0	0
SW	0	0	0	0	0	0	0	0	0	0	0	0	0	0	0	0	0	0	0	0	0	0	0	0	0	0	0	0	0	0	0	0	0	0	1	0	0	0	0	0	0	0	1	0	0	0	0	0	0
	0	0	0	0	0	0	0	0	0	0	0	0	0	0	0	0	0	0	0	0	0	0	0	0	0	0	0	0	0	0	0	0	0	0	0	0	0	0	0	0	0	0	0	0	0	0	0	0	0
IFLPVSRRS	0	0	1	0	0	0	0	0	1	0	0	1	0	1	0	0	0	0	0	0	0	0	0	0	0	0	0	0	0	1	0	0	0	0	0	0	0	1	1	0	0	0	0	0	0	0	0	0	0
LHVFSHVH	0	0	0	0	0	0	0	0	1	1	0	1	0	1	0	0	0	0	0	0	0	0	0	0	0	0	0	0	0	0	0	0	0	0	1	0	0	0	0	0	0	0	0	0	0	0	0	0	3
	0	0	0	0	0	0	0	0	0	0	0	0	0	0	0	0	0	0	0	0	0	0	0	0	0	0	0	0	0	0	0	0	0	0	0	0	0	0	0	0	0	0	0	0	0	0	0	0	0
QLYSCIFFI	1	1	0	0	0	0	0	1	0	0	0	0	0	2	0	0	0	1	0	0	0	0	0	0	0	0	0	0	0	0	0	0	0	0	1	0	0	0	0	0	1	0	0	0	1	0	0	0	0
PIQLSTLVCEAK	0	1	0	0	0	0	1	1	0	0	0	0	1	0	0	0	1	0	0	0	1	0	0	0	0	0	0	0	1	0	0	0	0	1	0	0	0	0	0	1	0	0	0	0	1	0	0	0	0
CVLFRSIRLFF	0	1	0	1	0	0	0	1	0	1	0	0	0	3	0	0	0	1	0	0	0	0	0	0	0	0	0	0	0	0	0	0	0	0	0	0	0	1	0	0	0	0	0	0	0	0	0	0	0
YKSLFTFAFLSGAVVAALRGFIPEVAECQGKssANVFD	0	0	1	0	0	1	2	0	0	2	1	0	1	2	3	0	1	0	3	0	2	1	3	0	0	0	0	0	1	0	0	0	1	0	0	0	0	0	2	0	1	0	0	0	1	0	1	0	0
TIRPPTHLLLALG	1	0	0	2	0	0	1	1	0	0	0	0	0	0	0	0	0	0	1	0	0	0	0	0	1	0	0	0	2	0	0	1	1	0	0	0	0	0	0	0	0	0	0	0	0	0	0	1	0
GRDRC	0	0	0	0	0	0	0	0	0	0	0	0	0	0	0	0	1	0	0	0	0	0	0	0	1	0	0	0	0	0	0	0	0	0	0	0	0	0	0	0	0	0	0	0	0	0	0	0	0
SCRSGG	0	0	0	0	0	0	0	0	0	0	0	0	0	0	0	0	1	0	0	0	0	0	1	0	1	0	0	0	0	0	0	0	0	0	0	0	0	1	1	0	0	0	0	0	0	0	0	0	0
GFKKGGSR	0	0	0	0	0	0	0	0	0	0	0	0	0	0	1	0	0	0	0	0	0	0	1	1	1	0	0	0	0	0	0	0	0	0	0	0	1	0	0	0	0	0	0	0	0	0	0	0	0
VWEDRHPPRVVFPPTSRAARTRRRAAVRRFLSFSEVVCPRCNQHLSSC	0	0	0	1	0	0	0	1	0	1	2	1	2	1	2	0	3	0	2	0	0	2	0	0	0	0	2	1	0	2	0	1	0	1	1	2	0	1	1	0	0	0	1	0	1	0	1	0	2
C	0	0	0	0	0	0	0	0	0	0	0	0	0	0	0	0	1	0	0	0	0	0	0	0	0	0	0	0	0	0	0	0	0	0	0	0	0	0	0	0	0	0	0	0	0	0	0	0	0
RCLCH	0	0	0	0	0	0	0	0	1	0	0	0	0	0	0	0	0	2	0	0	0	0	0	0	0	0	0	0	0	0	0	0	0	0	0	0	0	0	0	0	0	0	0	0	0	0	0	0	1
LLFSTHRIALQHGRESFPLWYSES	0	1	0	0	0	0	2	1	1	0	0	0	0	2	0	0	0	0	0	0	0	1	0	0	1	0	0	0	1	0	0	0	1	0	1	0	0	0	1	2	1	0	1	1	0	0	0	0	2
SGCHHWFPLLLFCSDSCHSGVYCTPVVCAPRL	0	0	0	1	1	0	0	1	1	2	1	0	0	1	1	0	3	2	0	0	0	1	2	0	0	0	0	2	0	1	1	0	0	0	3	0	0	0	0	1	1	0	1	0	0	0	0	3	0
AKARVGR	0	0	0	0	0	0	0	0	0	0	0	1	0	0	0	0	0	0	0	0	2	0	0	0	1	0	0	0	0	0	0	0	0	0	0	0	0	0	0	0	0	0	0	0	0	0	0	0	0
CLWLWPRKADIKKRGPPVHR	0	1	0	0	0	0	1	0	1	0	0	1	0	0	0	0	0	1	0	0	0	1	1	0	0	0	1	2	0	0	0	0	0	0	0	0	0	0	0	0	0	0	2	0	0	0	0	1	0
IEQQ	1	0	0	0	0	0	0	0	0	0	0	0	0	0	0	0	0	0	0	0	0	0	0	0	0	0	0	0	0	0	0	0	0	0	0	0	0	0	0	0	0	0	0	2	0	0	0	0	0
TLLTVGLRVGsATGDQNQKEETRKRVDRKRTSERRISRCGTTVKRSKQIQWRLR	1	0	1	0	0	0	3	0	1	0	1	0	3	0	0	0	1	0	0	0	1	0	2	0	1	1	0	0	0	0	3	1	2	1	0	0	3	0	0	0	0	0	1	2	2	0	1	0	0
GQAACGFIALHRSASTLCFHSILFLYITASsVGILVKD	2	2	0	3	1	0	1	0	0	0	0	0	2	3	0	0	2	0	2	0	1	2	1	1	1	0	0	0	0	0	0	1	0	1	1	1	0	1	1	0	0	1	0	1	0	0	0	1	1
HR	0	0	0	0	0	0	0	0	0	0	0	0	0	0	0	0	0	0	0	0	0	0	0	0	0	0	0	0	0	0	0	0	0	0	0	0	0	0	0	0	0	0	0	0	0	0	0	1	0
	0	0	0	0	0	0	0	0	0	0	0	0	0	0	0	0	0	0	0	0	0	0	0	0	0	0	0	0	0	0	0	0	0	0	0	0	0	0	0	0	0	0	0	0	0	0	0	0	0
PFFLTTPsLFE	0	0	0	0	1	1	0	0	0	0	0	0	0	3	0	0	0	0	0	0	0	0	0	0	0	0	1	1	0	0	0	1	1	0	0	0	0	0	0	0	0	0	0	0	0	0	0	0	0
CKPSWLs	0	0	0	1	0	0	0	0	0	0	0	0	0	0	0	0	0	1	0	0	0	0	0	0	0	0	0	0	1	0	0	0	0	0	0	0	0	0	1	0	0	0	1	0	0	0	0	0	0
SYTWR	0	0	0	0	0	0	0	0	0	0	0	0	0	0	0	0	0	0	0	0	0	0	0	0	0	0	0	0	0	0	0	0	0	1	0	0	0	1	0	0	0	1	1	0	0	0	0	0	0
EQ	0	0	0	0	0	0	0	0	0	0	0	0	0	0	0	0	0	0	0	0	0	0	0	0	0	0	0	0	0	0	0	0	0	0	0	0	0	0	0	0	0	0	0	1	0	0	0	0	0
LRsNLELHIRNIDELNKVVA	1	0	1	1	2	0	0	1	0	1	0	0	1	0	0	0	0	0	1	0	0	0	0	0	0	0	0	0	0	0	0	0	0	0	0	0	0	0	0	0	0	0	0	0	0	2	1	0	1
YCKITRsRLFPENVNsFPSFYLLLRVVEVQQNGRDRGKFYSAVSPVVIASNF	1	1	0	0	1	1	1	0	1	3	0	1	3	3	2	0	0	1	0	1	1	0	0	1	1	0	1	2	0	0	1	0	0	0	1	1	0	0	2	0	2	1	0	1	1	1	3	0	0
INITVAAT	1	1	0	0	0	0	0	0	0	1	0	0	0	0	0	0	0	0	1	1	0	0	0	0	0	0	0	0	0	0	0	0	1	1	0	0	0	0	0	0	0	0	0	0	0	0	1	0	0
VACLCCILssESDRISFGHRsGHLTYLRLSSFEELVAAKLLVYTDCGNIRHILKLYCY	2	1	1	4	2	1	0	1	2	2	0	0	1	2	0	0	2	3	1	0	1	1	1	1	0	1	0	0	0	0	0	0	1	1	1	0	1	1	1	0	3	1	0	0	0	0	1	3	0
RsGIK	1	0	0	0	0	0	0	0	0	0	0	0	0	0	0	0	0	0	0	0	0	0	0	0	1	0	0	0	0	0	0	0	0	0	0	0	0	0	0	0	0	0	0	0	0	0	0	0	0
REAAINSCGALCCH	1	0	0	0	1	0	0	0	0	0	0	0	0	0	0	0	1	2	1	0	1	1	1	0	0	0	0	0	0	0	0	0	0	0	0	0	0	0	1	0	0	0	0	0	0	1	0	0	1
VARHQKRQRKPRVCTEIDKDTsLRSYHLRNIVLLLVRSLAALTVHLTEsGEHHPS	0	1	1	1	1	2	1	2	1	2	1	1	1	0	0	0	1	0	1	1	0	1	0	0	1	0	0	0	1	1	0	2	2	0	0	0	2	0	1	0	1	0	0	2	0	0	1	1	4
ssRRPCRsLSFQDYsRD	0	0	0	0	0	0	0	0	1	0	0	0	0	1	0	0	1	0	0	0	0	0	0	0	0	0	0	1	0	0	0	0	0	0	0	1	0	0	0	0	1	0	0	0	1	0	0	0	0
RFCDSCVFPSLCFLLFVFLIFVKRKNYTA	1	0	0	0	0	0	0	2	2	3	0	0	0	5	1	0	2	1	0	0	0	1	0	0	0	0	0	0	0	1	0	0	0	1	2	0	0	0	0	0	1	0	0	0	0	1	0	0	0
WKEKKYEFFGSCAVGFAPTS	0	0	0	0	0	0	0	0	0	1	0	0	0	3	0	0	1	0	0	1	0	1	1	1	0	0	0	0	1	0	0	0	0	1	0	0	1	0	1	0	0	1	1	0	0	0	0	0	0
TRLGKFGFDFVRLFKLL	0	0	0	1	0	0	1	2	0	0	0	0	1	3	1	0	0	0	0	0	0	0	0	0	1	1	0	0	0	0	0	0	1	0	0	0	0	0	0	0	0	0	0	0	0	0	0	0	0
LSHVFVLCRVSRCGSVFSFL	0	0	0	0	0	0	0	1	2	0	1	1	2	2	1	0	1	1	0	0	0	0	0	1	0	0	0	0	0	0	0	0	0	0	0	2	0	1	1	0	0	0	0	0	0	0	0	0	1
sI	0	1	0	0	0	0	0	0	0	0	0	0	0	0	0	0	0	0	0	0	0	0	0	0	0	0	0	0	0	0	0	0	0	0	0	0	0	0	0	0	0	0	0	0	0	0	0	0	0
SLTRLFLSSLRFTILCGKLRKELLVAIYSGK	2	0	0	3	3	1	0	0	1	1	0	0	0	2	0	0	1	0	0	0	1	0	0	0	1	1	0	0	0	0	0	2	0	0	2	0	0	1	0	1	0	1	0	0	0	0	0	0	0
T	0	0	0	0	0	0	0	0	0	0	0	0	0	0	0	0	0	0	0	0	0	0	0	0	0	0	0	0	0	0	0	0	1	0	0	0	0	0	0	0	0	0	0	0	0	0	0	0	0
HVVCPYTSRCVsGLEQCNLPIVGQVTAFLLS	0	0	1	1	0	1	2	0	0	1	2	0	2	0	1	0	2	1	0	1	0	0	0	1	1	0	1	0	0	1	1	1	0	0	0	0	1	1	0	0	0	1	0	1	1	1	0	0	1
WKSKSSTsLLCFLRGWDIVGFSTRHSPASLRTPGCRKDRDI	1	1	0	3	1	0	0	0	0	1	0	0	0	2	0	0	2	0	0	0	0	1	0	1	0	2	0	0	0	2	2	1	0	0	1	0	2	1	0	2	0	0	2	0	0	0	0	0	1
KDELSAPQCDTTsVYLVYLYYYYCCYCRSFRYLFGIFFLHIFSLLENsSSGGKAGCVYLSPSsAAs	0	1	1	0	1	1	1	2	3	1	0	0	2	4	1	0	5	0	0	0	0	4	3	0	0	1	1	0	0	1	0	0	1	1	2	2	1	0	0	2	8	1	0	0	1	1	0	1	0
LsHTLsFTSYCTFQRKRRRKKKsRLTFSLFCCSECIRCVARGAGPFLFKsHV	1	0	0	1	0	1	1	0	2	0	1	1	0	6	0	0	4	1	0	0	0	2	1	0	1	0	0	0	0	1	2	0	0	2	2	0	1	0	0	0	1	0	0	1	0	0	0	1	1
TQSsVGKEP	0	0	0	0	0	0	0	0	0	0	0	1	0	0	0	0	0	0	0	0	0	0	0	0	1	0	0	0	1	0	1	0	0	0	0	0	0	0	0	1	0	0	0	0	1	0	0	0	0
SSRYRCEV	0	0	0	0	0	0	0	0	0	0	0	1	0	0	0	0	0	1	0	0	0	0	0	0	0	0	0	0	0	0	0	0	0	0	1	0	1	0	0	0	1	0	0	0	0	0	0	0	0
ERTIRRGQGSVERPLLNWKEKNTSFLVVVRLALPQRQC	0	0	1	1	0	0	0	0	4	1	0	2	1	1	0	0	0	1	1	0	0	0	0	1	1	0	0	1	1	0	1	0	0	1	0	0	1	0	1	0	0	0	1	2	1	1	1	0	0
PTRPLV	0	0	0	0	0	0	0	1	0	0	0	1	0	0	0	0	0	0	0	0	0	0	0	0	0	0	1	0	0	1	0	0	0	1	0	0	0	0	0	0	0	0	0	0	0	0	0	0	0
FVRLFKLL	0	0	0	1	0	0	0	2	0	0	0	0	1	1	1	0	0	0	0	0	0	0	0	0	0	0	0	0	0	0	0	0	0	0	0	0	0	0	0	0	0	0	0	0	0	0	0	0	0
LSHVFVLCR	0	0	0	0	0	0	1	0	1	0	0	1	1	1	0	0	0	1	0	0	0	0	0	0	0	0	0	0	0	0	0	0	0	0	0	0	0	1	0	0	0	0	0	0	0	0	0	0	1
IL	1	0	0	0	1	0	0	0	0	0	0	0	0	0	0	0	0	0	0	0	0	0	0	0	0	0	0	0	0	0	0	0	0	0	0	0	0	0	0	0	0	0	0	0	0	0	0	0	0
	0	0	0	0	0	0	0	0	0	0	0	0	0	0	0	0	0	0	0	0	0	0	0	0	0	0	0	0	0	0	0	0	0	0	0	0	0	0	0	0	0	0	0	0	0	0	0	0	0
sI	0	1	0	0	0	0	0	0	0	0	0	0	0	0	0	0	0	0	0	0	0	0	0	0	0	0	0	0	0	0	0	0	0	0	0	0	0	0	0	0	0	0	0	0	0	0	0	0	0
SPKD	0	0	0	0	0	0	0	0	0	0	0	0	0	0	0	0	0	0	0	0	0	0	0	0	0	0	0	0	1	0	0	0	0	0	0	1	0	0	0	0	0	0	0	0	0	0	0	0	0
KKNHSVSPGIRSAVQsRVG	0	0	1	0	0	0	0	0	0	2	0	1	0	0	0	0	0	0	0	0	0	1	0	0	0	2	1	0	0	0	0	0	0	0	1	0	1	0	1	0	0	0	0	1	0	0	1	0	1
GAGSH	0	0	0	0	0	0	0	0	0	0	0	0	0	0	0	0	0	0	0	0	0	1	0	1	1	0	0	0	0	0	0	0	0	0	1	0	0	0	0	0	0	0	0	0	0	0	0	0	1
FWVRsAGSLEEFLILC	0	1	0	0	0	1	1	0	1	0	0	0	1	2	0	0	0	1	0	0	0	1	0	1	0	0	0	0	0	0	0	0	0	0	1	0	0	0	0	0	0	0	1	0	0	0	0	0	0
KEL	0	0	0	0	0	0	0	1	0	0	0	0	0	0	0	0	0	0	0	0	0	0	0	0	0	0	0	0	0	0	0	0	0	0	0	0	0	0	0	0	0	0	0	0	0	0	0	0	0
	0	0	0	0	0	0	0	0	0	0	0	0	0	0	0	0	0	0	0	0	0	0	0	0	0	0	0	0	0	0	0	0	0	0	0	0	0	0	0	0	0	0	0	0	0	0	0	0	0
AGHLNAVPGSGDRSLRGRQAPALSPVR	0	0	0	0	1	1	0	1	0	0	1	0	1	0	0	0	0	0	0	1	1	2	0	2	1	1	1	0	1	1	0	0	0	0	3	0	0	0	0	0	0	0	0	1	0	0	1	0	1
	0	0	0	0	0	0	0	0	0	0	0	0	0	0	0	0	0	0	0	0	0	0	0	0	0	0	0	0	0	0	0	0	0	0	0	0	0	0	0	0	0	0	0	0	0	0	0	0	0
TGCFREAASRGSRIILSVTGDTSGTSG	2	0	0	1	0	0	0	0	0	1	0	0	0	1	0	0	0	1	1	0	0	1	1	1	3	0	0	0	0	0	0	1	2	1	2	0	1	1	0	1	0	0	0	0	0	0	0	0	0
VGP	0	0	0	0	0	0	0	0	0	0	0	0	1	0	0	0	0	0	0	0	0	0	0	1	0	0	0	0	0	1	0	0	0	0	0	0	0	0	0	0	0	0	0	0	0	0	0	0	0
SV	0	0	0	0	0	0	0	0	0	0	0	0	1	0	0	0	0	0	0	0	0	0	0	0	0	0	0	0	0	0	0	0	0	0	0	0	0	0	1	0	0	0	0	0	0	0	0	0	0
HLIPsQGKsKCWSSFGHssDL	0	1	0	1	1	0	0	0	0	0	0	0	0	0	1	0	0	1	0	0	0	0	0	0	1	1	0	0	0	1	0	0	0	0	0	0	0	0	1	1	0	0	1	1	0	0	0	1	1
LSFRELQSCLHKLLP	0	0	0	1	0	2	2	0	0	0	0	0	0	0	1	0	0	1	0	0	0	0	0	0	0	0	0	0	0	1	0	0	0	0	1	0	0	0	1	0	0	0	0	1	0	0	0	0	1
	0	0	0	0	0	0	0	0	0	0	0	0	0	0	0	0	0	0	0	0	0	0	0	0	0	0	0	0	0	0	0	0	0	0	0	0	0	0	0	0	0	0	0	0	0	0	0	0	0
TGTNC	0	0	0	0	0	0	0	0	0	0	0	0	0	0	0	0	1	0	0	0	0	0	0	0	1	0	0	0	0	0	0	0	1	1	0	0	0	0	0	0	0	0	0	0	0	1	0	0	0
ARRSEVKEKEECR	0	0	0	0	0	0	0	0	0	0	0	0	1	0	0	0	1	0	0	0	0	1	0	0	0	0	0	0	0	0	0	0	0	0	0	0	0	0	1	0	0	0	0	0	0	0	0	0	0
KWSS	0	0	0	0	0	0	0	0	0	0	0	0	0	0	0	0	0	0	0	0	0	0	0	0	0	0	0	0	0	0	0	0	0	0	0	1	0	0	0	1	0	0	1	0	0	0	0	0	0
RVFGVSPLHILLVPsSsVYSLCYILsPQLLFLATKYRPIKVRPGVKTRC	0	2	1	2	1	1	0	1	3	0	2	1	3	2	0	0	0	2	1	0	0	0	0	0	1	1	1	2	1	1	0	0	2	0	0	0	2	0	1	0	2	1	0	1	0	0	0	1	0
	0	0	0	0	0	0	0	0	0	0	0	0	0	0	0	0	0	0	0	0	0	0	0	0	0	0	0	0	0	0	0	0	0	0	0	0	0	0	0	0	0	0	0	0	0	0	0	0	0
R	0	0	0	0	0	0	0	0	0	0	0	0	0	0	0	0	0	0	0	0	0	0	0	0	0	0	0	0	0	0	0	0	0	0	0	0	0	0	0	0	0	0	0	0	0	0	0	0	0
LFVsEI	0	0	1	0	0	0	0	0	1	0	0	0	1	1	0	0	0	0	0	0	0	0	0	0	0	0	0	0	0	0	0	0	0	0	0	0	0	0	0	0	0	0	0	0	0	0	0	0	0
VQIVERSGVHsVFGVFsTSFPEPATPILRPTL	1	1	0	0	1	0	0	0	1	2	1	1	1	1	2	0	0	0	0	1	0	0	0	1	0	1	1	2	0	1	2	0	1	0	0	1	0	0	0	1	0	0	0	0	1	0	0	0	1
HIGPLLILHAASLVKVAPLSTIFSGSTRFLRCATNPVQST	3	0	0	3	2	0	0	0	1	2	1	0	0	0	2	0	1	0	1	1	0	2	1	0	0	1	2	1	0	0	1	2	1	0	1	1	1	0	2	0	0	0	0	0	1	0	1	0	2
ACRsLILSAGG	0	0	1	1	0	0	0	1	0	0	0	0	0	0	0	0	1	0	1	1	0	0	0	0	1	1	0	0	0	0	0	0	0	0	0	0	1	0	0	0	0	0	0	0	0	0	0	0	0
Y	0	0	0	0	0	0	0	0	0	0	0	0	0	0	0	0	0	0	0	0	0	0	0	0	0	0	0	0	0	0	0	0	0	0	0	0	0	0	0	0	0	1	0	0	0	0	0	0	0
IL	0	1	0	1	0	0	0	0	0	0	0	0	0	0	0	0	0	0	0	0	0	0	0	0	0	0	0	0	0	0	0	0	0	0	0	0	0	0	0	0	0	0	0	0	0	0	0	0	0
ARLPASPIS	0	0	1	0	0	0	1	0	0	0	0	0	0	0	0	0	0	0	1	0	0	1	0	0	0	0	1	0	0	1	0	0	0	0	0	0	0	2	0	0	0	0	0	0	0	0	0	0	0
VSFSVGVHCFRVASNTD	0	0	0	0	0	0	0	0	0	3	1	0	0	1	1	0	1	0	1	0	0	0	0	1	0	0	0	0	0	0	1	0	0	0	1	2	0	0	0	0	0	0	0	0	0	0	1	0	1
TASH	0	0	0	0	0	0	0	0	0	0	0	0	0	0	0	0	0	0	0	1	0	0	0	0	0	0	0	0	0	0	1	0	0	0	1	0	0	0	0	0	0	0	0	0	0	0	0	1	0
CsCFLHHILSGA	0	1	0	0	1	1	0	0	0	0	0	0	0	0	1	0	2	0	0	0	1	0	0	0	1	0	0	0	0	0	0	0	0	0	0	0	0	1	0	0	0	0	0	0	0	0	0	1	1
YTNWNRVAISRYPLADRsRRVSLRVCAREVCVS	1	0	0	0	0	0	1	0	1	2	1	1	1	0	0	0	2	0	0	1	2	0	0	0	0	0	1	0	0	0	0	0	1	0	0	2	0	1	0	0	0	2	1	0	0	0	2	0	0
RSEKVFSGFSLssADRYQYITsSFDSRWG	1	0	0	1	0	0	0	0	0	0	0	1	0	2	1	0	0	0	0	0	0	1	1	0	0	1	0	0	0	0	0	0	0	1	0	1	2	1	0	1	2	0	1	1	0	0	0	0	0
IVSAKSPHKTSSLHLARR	0	1	0	1	0	0	0	1	0	0	1	0	0	0	0	0	0	0	0	1	0	1	0	0	0	0	0	0	1	0	0	1	0	0	1	2	1	0	0	0	0	0	0	0	0	0	0	1	1
sNYSVILIGEGACAHESNCVKGTYYCFTQQRQQQsVARLSSPF	1	0	1	0	0	0	0	1	1	3	0	0	0	0	2	0	3	0	1	1	1	0	2	0	0	1	1	0	0	0	0	0	2	0	1	0	0	2	0	1	0	3	0	1	4	2	0	0	1
LSLSFEYLARVIKLLIG	0	0	2	1	0	0	0	0	4	0	0	1	0	1	0	0	0	0	1	0	0	0	0	0	1	0	0	0	0	0	0	0	0	0	1	1	0	0	0	0	1	0	0	0	0	0	0	0	0
IQsIEIGIYIYIYIFLEsTAHLPGILGSLITSQ	2	0	7	1	0	1	0	1	1	0	0	0	0	0	1	0	0	0	1	0	0	0	2	0	0	1	0	0	1	0	0	1	1	0	0	0	1	0	0	1	3	0	0	0	2	0	0	0	1
TSGTNKNCKEG	0	0	0	0	0	0	0	0	0	0	0	0	0	0	0	0	1	0	0	0	0	0	0	0	2	0	0	0	0	0	0	1	1	0	1	0	0	0	0	0	0	0	0	0	0	1	1	0	0
TRFLRTWLsVSTFARPSTALLNHIGKFKSRRVVLLLEFLYVSPFPLLRIRELVVLsIKPYLFFYAYRLLLssSLAFGP	0	2	1	6	5	1	1	3	1	2	2	1	1	5	3	0	0	0	0	1	1	2	0	1	0	1	1	2	1	1	2	0	1	1	2	1	0	0	1	1	2	2	1	0	0	0	1	0	1
RAFFLEYVSAKAVAGNILPRL	0	0	1	1	1	0	0	0	1	0	1	0	1	2	0	0	0	0	2	1	0	1	0	0	1	0	0	0	1	0	0	0	0	0	0	0	0	0	1	0	0	1	0	0	0	0	1	0	0
TKVSKQIRIVNTsFsRQQNsVAKSLCIQLFSLPVSGREIKACKQEEKSIYISLTPGSVVTSRLLKEFVSQRs	1	2	3	0	2	0	3	0	1	2	1	4	0	2	1	0	1	1	2	0	0	0	0	0	2	0	2	0	0	0	1	0	2	1	3	1	1	0	1	3	1	0	0	4	2	1	1	0	0
KYLGVATCVSVCENsLNHTDCFFSFTGSRCSKQYTDETCVE	0	0	0	0	1	0	0	1	0	0	0	2	2	3	0	0	5	0	0	1	0	0	2	0	0	0	0	0	0	0	3	1	0	1	2	1	0	0	1	0	1	1	0	1	0	2	0	0	1
WTCCRPCIKEGIASILFEEsATYCCVHTYILLVFPINHFYAVVRASRQWNCVIKGQRTATWDsEEARRRKRVRREVFFLLSFFHLSSC	2	2	2	1	1	0	1	2	1	3	0	1	3	3	4	0	4	3	0	1	4	1	0	1	1	0	1	0	1	0	1	2	1	1	4	0	0	0	0	1	1	2	3	1	1	1	1	1	2
sLVSINTVF	1	0	0	1	0	0	0	0	0	0	0	0	2	1	0	0	0	0	0	0	0	0	0	0	0	0	0	0	0	0	0	0	0	1	0	0	0	0	1	0	0	0	0	0	0	1	0	0	0
GPWLQFPLHRSCFRFQGFCIAEYERKNTAKHSLCsIDIFHTSTHLVWQQsRKAGKLsKSVANKSNRATLTCDYILTsIPLAWILFQRsVH	3	0	3	3	1	1	1	1	2	0	0	0	3	4	2	0	3	1	0	1	3	2	0	2	0	1	2	0	1	0	0	1	2	3	1	1	1	0	1	1	1	1	3	3	2	3	0	1	4
GFFGQRVR	0	0	0	0	0	0	0	0	0	0	1	0	0	1	1	0	0	0	0	0	0	0	1	1	0	0	0	0	0	0	0	0	0	0	0	0	0	0	0	0	0	0	0	1	0	0	0	0	0
	0	0	0	0	0	0	0	0	0	0	0	0	0	0	0	0	0	0	0	0	0	0	0	0	0	0	0	0	0	0	0	0	0	0	0	0	0	0	0	0	0	0	0	0	0	0	0	0	0
LLSFsAsFFFD	0	0	0	0	0	1	0	0	1	0	0	0	0	3	1	0	0	0	1	0	0	0	0	0	0	0	0	0	0	0	0	0	0	0	1	0	0	0	0	0	0	0	0	0	0	0	0	0	0
CCACFC	0	0	0	0	0	0	0	0	0	0	0	0	0	0	1	0	4	0	0	1	0	0	0	0	0	0	0	0	0	0	0	0	0	0	0	0	0	0	0	0	0	0	0	0	0	0	0	0	0
GGFFFL	0	0	0	0	0	0	0	0	1	0	0	0	0	3	0	0	0	0	0	0	0	0	1	0	1	0	0	0	0	0	0	0	0	0	0	0	0	0	0	0	0	0	0	0	0	0	0	0	0
VsVRSVLLTRVSVALHPLLPSLLGLQSATRTGGAWCHGRLLPPASHST	0	0	0	2	1	2	3	1	1	2	0	0	3	0	0	0	0	1	2	0	1	1	2	2	0	0	0	3	1	0	1	0	1	2	1	2	1	1	0	1	0	0	1	1	0	0	0	0	3
KR	0	0	0	0	0	0	0	0	0	0	0	0	0	0	0	0	0	0	0	0	0	0	0	0	0	0	0	0	0	0	0	0	0	0	0	0	0	0	0	0	0	0	0	0	0	0	0	0	0
CWPYSVNTDLLCLRSFFPRLLLLS	0	0	0	2	1	0	2	0	2	0	0	1	0	1	1	0	1	1	0	0	0	0	0	0	0	0	0	0	1	1	0	0	1	0	0	1	1	0	1	0	1	0	1	0	0	1	0	0	0
QLQ	0	0	0	0	1	0	0	0	0	0	0	0	0	0	0	0	0	0	0	0	0	0	0	0	0	0	0	0	0	0	0	0	0	0	0	0	0	0	0	0	0	0	0	1	1	0	0	0	0
LFsNLLVLCLF	0	0	0	2	0	0	1	1	1	1	0	0	0	2	0	0	1	0	0	0	0	0	0	0	0	0	0	0	0	0	0	0	0	0	0	0	0	0	0	0	0	0	0	0	0	1	0	0	0
TFFHF	0	0	0	0	0	0	0	0	0	0	0	0	0	3	0	0	0	0	0	0	0	0	0	0	0	0	0	0	0	0	0	1	0	0	0	0	0	0	0	0	0	0	0	0	0	0	0	1	0
HRsSTNGVGILRRCVsPLFSHAVVTTQAHAEVAsAGEVTDsGGFRTACGAVSSFCTRE	0	1	0	1	0	0	0	1	0	2	2	0	3	2	1	0	2	1	1	0	2	4	3	1	0	2	0	0	1	0	1	1	1	3	1	1	1	1	0	0	0	0	0	0	1	0	1	1	2
LWRCAAEIRRIFARTCFTRFSYHsKTVGVIGH	1	1	1	0	0	0	1	0	0	1	0	0	1	3	0	0	0	2	1	0	1	1	0	1	0	1	0	0	0	0	2	1	0	0	0	0	0	0	0	1	0	1	1	0	0	0	0	1	1
WGLTSSV	0	0	0	0	1	0	0	0	0	0	0	0	1	0	0	0	0	0	0	0	0	0	0	0	0	1	0	0	0	0	0	1	0	0	1	1	0	0	0	0	0	0	1	0	0	0	0	0	0
HPKHYNIAVRRRQVPGVCVCVCARRLGTHLAFRSsGsVGRRKKSGVTDVHILLGGESSDTQTTKsIHTSTLRNIRADFLRTLYQAGGSIFGETLL	1	1	3	3	1	1	1	1	2	4	0	1	3	2	1	0	3	0	1	0	2	2	6	1	2	1	0	1	1	0	1	2	4	2	0	0	0	0	2	4	1	1	0	1	2	1	1	3	2
LVFDSVCVGRCCsSEEGVSFPPFsGAINIFFSCRSFRVIPRK	1	0	2	0	0	0	0	1	0	3	1	0	1	5	1	0	2	2	0	0	1	0	1	0	1	1	1	1	1	0	0	0	0	0	0	1	1	0	1	2	0	0	0	0	0	1	0	0	0
	0	0	0	0	0	0	0	0	0	0	0	0	0	0	0	0	0	0	0	0	0	0	0	0	0	0	0	0	0	0	0	0	0	0	0	0	0	0	0	0	0	0	0	0	0	0	0	0	0
AKKNTSQ	0	0	0	0	0	0	0	0	0	0	0	0	0	0	0	0	0	0	0	0	1	0	0	0	0	0	0	0	0	0	0	0	0	1	0	0	0	1	0	0	0	0	0	0	1	1	0	0	0
As	0	0	0	0	0	0	0	0	0	0	0	0	0	0	0	0	0	0	0	0	0	1	0	0	0	0	0	0	0	0	0	0	0	0	0	0	0	0	0	0	0	0	0	0	0	0	0	0	0
NLVYFFWVFLCVsVTF	0	0	0	0	0	0	1	0	1	0	1	2	1	4	0	0	0	1	0	0	0	0	0	0	0	0	0	0	0	0	0	0	1	0	0	0	0	0	0	0	1	0	1	0	0	0	1	0	0
FLSLTARCLVLLRLIFLSDLVFFIGAASASGTLS	1	1	0	2	2	1	2	0	2	2	0	0	0	1	3	0	0	1	1	1	0	2	0	2	0	0	0	0	0	0	1	1	0	0	1	2	0	1	1	0	0	0	0	0	0	0	0	0	0
PDGTLPSAGCSLVVCHWNLL	0	0	0	1	1	1	0	0	1	0	0	0	2	0	0	0	1	1	0	1	0	0	1	1	0	0	1	0	1	0	0	0	0	1	0	1	0	1	0	0	0	0	1	0	0	0	1	0	1
VSVGTVF	0	0	0	0	0	0	0	0	0	1	0	0	2	0	1	0	0	0	0	0	0	0	0	1	0	0	0	0	0	0	0	1	0	0	0	0	0	1	0	0	0	0	0	0	0	0	0	0	0
SLF	0	0	0	0	0	1	0	0	0	0	0	0	0	1	0	0	0	0	0	0	0	0	0	0	0	0	0	0	0	0	0	0	0	0	0	1	0	0	0	0	0	0	0	0	0	0	0	0	0
FLSLLALKVFAEIK	0	1	0	2	0	1	1	0	0	0	1	0	0	1	1	0	0	0	0	1	0	1	0	0	0	0	0	0	0	0	0	0	0	0	1	0	0	0	0	0	0	0	0	0	0	0	0	0	0
GSL	0	0	0	0	0	0	0	0	1	0	0	0	0	0	0	0	0	0	0	0	0	0	0	0	0	1	0	0	0	0	0	0	0	0	1	0	0	0	0	0	0	0	0	0	0	0	0	0	0
	0	0	0	0	0	0	0	0	0	0	0	0	0	0	0	0	0	0	0	0	0	0	0	0	0	0	0	0	0	0	0	0	0	0	0	0	0	0	0	0	0	0	0	0	0	0	0	0	0
AIsAYPWKLRGIGSRPL	1	1	0	0	0	1	0	0	1	0	0	0	0	0	0	0	0	0	1	0	1	0	0	1	0	1	0	0	0	2	0	0	0	0	1	0	0	0	0	0	0	1	1	0	0	0	0	0	0
CRLNSITHLVGERGVCS	0	0	1	0	1	0	0	1	0	1	0	0	1	0	0	0	0	2	0	0	0	0	0	0	1	1	0	0	0	0	0	0	1	0	0	0	0	1	0	1	0	0	0	0	0	1	0	1	0
VFLDVLILTHIC	1	0	1	3	0	0	0	0	0	1	0	0	1	1	0	0	1	0	0	0	0	0	0	0	0	0	0	0	0	0	0	0	0	1	0	0	0	0	0	0	0	0	0	0	0	0	0	1	0
VHSKGERRVSCNPLTCHSRKGPCVAAGSWAEsFSVPWARCIVSPSSSPGLWTTSLNQSRLAYDGTRTKSKSEEVGARGGSLAsIVTRGSNIGFFSPFRVVsWGRRPGQSVCFsFRYQI	2	1	1	0	2	0	1	0	2	4	3	1	2	3	3	0	2	3	2	0	4	1	0	2	7	3	2	1	1	3	1	1	2	2	3	4	1	1	4	4	0	2	4	1	2	3	0	2	0
GVKGSTKAFKVLRGGDVV	0	0	0	0	0	0	1	0	0	1	1	1	1	1	0	0	0	0	0	0	0	1	1	1	0	2	0	0	0	0	0	0	1	0	0	0	0	0	0	1	0	0	0	0	0	0	0	0	0
TPFVLLRLFD	0	0	0	0	0	0	0	1	2	1	0	0	0	2	0	0	0	0	0	0	0	0	0	0	0	0	0	0	0	1	1	0	0	0	0	0	0	0	0	0	0	0	0	0	0	0	0	0	0
L	0	0	0	0	0	0	0	0	1	0	0	0	0	0	0	0	0	0	0	0	0	0	0	0	0	0	0	0	0	0	0	0	0	0	0	0	0	0	0	0	0	0	0	0	0	0	0	0	0
CFILLPILCYYYsYYCYYYWLQV	1	1	0	3	1	0	0	0	0	0	0	1	0	0	1	0	1	2	0	0	0	0	0	0	0	0	0	0	1	0	0	0	0	0	0	0	0	0	0	0	8	0	1	0	1	0	0	0	0
INsYHINNSKEEEFRESKAVRLHNPFTHRLTRIDTNTNQASPFQVREIKKGEEGRVFA	1	2	1	0	0	0	0	1	1	1	0	1	1	3	1	0	0	0	0	1	2	0	0	0	1	1	1	0	1	0	1	0	2	1	1	0	2	0	0	0	0	1	0	1	1	4	2	1	2
LLTKYQ	0	0	0	1	0	0	0	1	0	0	0	0	0	0	0	0	0	0	0	0	0	0	0	0	0	0	0	0	0	0	0	0	1	0	0	0	0	0	0	0	1	0	0	1	0	0	0	0	0
sKVLDIILLQLLAEEKSRGK	1	1	0	1	1	2	0	0	1	0	1	0	0	0	0	0	0	0	0	0	1	0	0	0	1	0	0	0	0	0	0	0	0	0	0	0	0	0	1	0	0	0	0	1	0	0	0	0	0
SIDLPLLVSFN	0	0	1	1	0	0	1	0	1	0	1	0	0	0	1	0	0	0	0	0	0	0	0	0	0	0	0	1	0	0	0	0	0	0	0	0	0	0	1	1	0	0	0	0	0	0	1	0	0
	0	0	0	0	0	0	0	0	0	0	0	0	0	0	0	0	0	0	0	0	0	0	0	0	0	0	0	0	0	0	0	0	0	0	0	0	0	0	0	0	0	0	0	0	0	0	0	0	0
EPIASAARSGPLCAFSTLVIGTIAGALSYCLSCFPLSITRSQPTNYPV	1	3	0	1	0	0	2	0	2	1	0	1	0	1	1	0	3	0	0	1	3	2	1	0	2	0	0	1	3	1	1	1	2	0	0	2	2	1	2	0	2	0	0	0	1	1	0	0	0
LNPHTHTHVWLGISSPPPPFLSAQSGLLTAIGERRDIsAAFRILAIL	3	1	1	0	1	1	2	1	2	0	0	0	1	2	0	0	0	0	0	1	2	2	0	1	1	1	0	3	0	2	0	1	2	0	1	0	1	0	1	1	0	0	1	1	0	0	1	0	3
LSNRQWCG	0	0	0	1	0	0	0	0	0	0	0	0	0	0	0	0	1	0	0	0	0	0	1	0	0	0	0	0	0	0	0	0	0	0	0	0	0	0	0	1	0	0	1	0	1	1	0	0	0
CL	0	0	0	0	0	0	0	1	0	0	0	0	0	0	0	0	1	0	0	0	0	0	0	0	0	0	0	0	0	0	0	0	0	0	0	0	0	0	0	0	0	0	0	0	0	0	0	0	0
sFSEIVKRELRANLHYFLRGsKNYRDLRKKGTCECLLRsGKALESGLEKGLSWLPCFFFISSSNRFIYLSTSISDYTVIYKTTPGTGYQ	2	2	1	3	0	0	2	4	2	2	0	0	0	6	0	0	3	0	2	0	0	0	2	1	4	0	0	1	1	0	0	1	3	2	5	0	3	0	1	0	4	2	1	0	1	1	2	0	1
LFLVLFLPSLVSEGsFPDLSEI	1	0	0	1	1	1	0	1	2	2	0	0	0	3	0	0	0	0	0	0	0	0	1	0	0	0	1	0	0	1	0	0	0	0	2	0	1	0	0	0	0	0	0	0	0	0	0	0	0
ICVRI	1	1	0	0	0	0	0	0	0	0	0	0	1	0	0	0	1	0	0	0	0	0	0	0	0	0	0	0	0	0	0	0	0	0	0	0	0	0	0	0	0	0	0	0	0	0	0	0	0
TWLRVVAQSKAAQ	0	0	0	0	0	0	0	0	1	0	2	0	0	0	0	0	0	0	0	0	0	3	0	0	0	0	0	0	0	0	0	0	0	1	0	0	0	0	1	0	0	0	1	2	0	0	0	0	0
HsRYAsWssTV	0	0	0	0	0	0	0	0	0	0	0	0	1	0	0	0	0	0	0	0	0	1	0	0	0	0	0	0	0	0	1	0	0	0	0	0	0	0	0	0	0	1	1	0	0	0	0	1	0
RsLSLLHCFFCLFVWKKKIYLPCFIRALESVSLRI	2	0	1	1	0	0	1	1	4	1	0	0	1	3	1	0	0	3	1	0	0	0	0	0	0	0	0	1	0	0	0	0	0	0	0	1	1	0	1	0	1	0	1	0	0	0	0	0	1
FILGNCSD	0	1	0	0	1	0	0	0	0	0	0	0	0	1	0	0	0	1	0	0	0	0	0	1	0	0	0	0	0	0	0	0	0	0	1	0	0	0	0	0	0	0	0	0	0	0	1	0	0
FIIWQLTPLLSFDSKLILFFFFLFLSVAFR	3	0	0	1	0	2	1	1	2	1	0	0	0	6	2	0	0	0	0	0	1	0	0	0	0	0	0	1	0	0	0	0	1	0	1	1	1	0	0	0	0	0	1	0	1	0	0	0	0
HLHITREKGAINWCLCVSVLRSsGGIVLsLELAAPPLVKsIGAQTLEKsSTRHQP	2	1	1	4	0	0	1	1	2	1	1	0	2	0	0	0	1	1	2	0	1	1	0	0	2	2	0	0	2	1	0	1	0	2	1	0	0	0	1	1	0	0	1	1	1	0	1	2	1
	0	0	0	0	0	0	0	0	0	0	0	0	0	0	0	0	0	0	0	0	0	0	0	0	0	0	0	0	0	0	0	0	0	0	0	0	0	0	0	0	0	0	0	0	0	0	0	0	0
KSPLADENRNQWQG	0	0	0	0	0	0	0	0	1	0	0	0	0	0	0	0	0	0	1	0	0	0	0	0	0	1	1	0	0	0	0	0	0	0	0	1	0	0	0	0	0	0	1	1	1	2	0	0	0
VGsRYTsFYFHYWFCHsFSKPAKHQGYFGNFFIVNINSSLGPVL	2	0	0	0	0	1	0	0	1	1	0	1	1	5	2	0	0	1	0	0	0	1	3	1	0	0	0	2	0	0	0	0	0	1	0	2	0	1	0	0	4	0	1	0	1	3	0	2	1
SAHILLLPDsPFCACRKAPLTAGCSCSsCsGSSAVLRE	0	1	0	2	1	0	0	0	2	1	0	0	0	1	0	0	5	0	1	2	0	2	0	0	0	2	0	2	1	0	0	1	0	0	1	1	0	1	2	0	0	0	0	0	0	0	0	1	0
FILGC	0	1	0	0	0	1	0	0	0	0	0	0	0	1	0	0	0	1	0	0	0	0	0	1	0	0	0	0	0	0	0	0	0	0	0	0	0	0	0	0	0	0	0	0	0	0	0	0	0
GSQAW	0	0	0	0	0	0	0	0	0	0	0	0	0	0	0	0	0	0	0	0	0	1	0	0	0	1	0	0	0	0	0	0	0	0	0	1	0	0	0	0	0	0	1	1	0	0	0	0	0
TDFERTVCKRRSsVGCFSLPASW	0	0	0	0	0	0	1	0	0	1	1	0	0	1	1	0	1	1	0	0	1	0	0	1	0	0	1	0	0	0	2	0	0	0	0	0	1	0	1	1	0	0	1	0	0	0	0	0	0
QTGRDSCEANPLKsRAGNFRTHGPQPVLKVQFREFANQVALRP	0	0	0	1	0	0	2	0	0	0	1	0	2	2	1	0	1	0	1	1	1	1	0	1	0	2	0	3	1	0	1	0	0	1	0	0	0	1	0	0	0	0	0	2	2	2	1	0	1
ISNGFKGAHNRSRGTsGTFKARsLLTRDTRVHFRsSALNLKRLKRLRWHLTRL	0	0	1	1	0	0	3	4	0	0	0	0	1	1	2	0	0	0	0	2	1	0	0	2	1	1	0	0	0	0	0	1	2	2	0	2	0	0	1	0	0	0	1	0	0	1	2	3	0
KAKSSKQSKNKER	0	0	0	0	0	0	0	0	0	0	0	0	0	0	0	0	0	0	0	0	1	0	0	0	0	0	0	0	0	0	0	0	0	0	0	1	0	0	1	1	0	0	0	1	0	0	1	0	0
KNNR	0	0	0	0	0	0	0	0	0	0	0	0	0	0	0	0	0	0	0	0	0	0	0	0	0	0	0	0	0	0	0	0	0	0	0	0	0	0	0	0	0	0	0	0	0	2	0	0	0
FTA	0	0	0	0	0	0	0	0	0	0	0	0	0	0	1	0	0	0	0	0	0	1	0	0	0	0	0	0	0	0	0	0	1	0	0	0	0	0	0	0	0	0	0	0	0	0	0	0	0
KGRAGGAVKLPADGVTKKQSNGRQLsPPCRWEGLCPLLRGTSRKERHRQRRFCRssTSETETRSNAGEAPS	0	0	0	1	2	0	2	0	0	1	0	1	0	1	0	0	1	2	1	1	2	1	3	1	3	1	0	3	1	1	1	2	1	1	0	1	2	0	0	2	0	0	1	2	1	0	2	0	1
T	0	0	0	0	0	0	0	0	0	0	0	0	0	0	0	0	0	0	0	0	0	0	0	0	0	0	0	0	0	0	0	0	1	0	0	0	0	0	0	0	0	0	0	0	0	0	0	0	0
QCQsNsHsFFLSL	0	0	0	1	0	0	0	1	0	0	0	0	0	1	1	0	0	1	0	0	0	0	0	0	0	0	0	0	0	0	0	0	0	0	0	0	1	0	0	0	0	0	0	0	2	1	0	1	0
CKLASIRTHLFSSFLRRKEKIDCSGGIHTLEGTsLVPFIVVLSHYVYARRLFFFCLFFYVVAALAV	1	0	3	2	1	2	0	2	2	3	0	3	1	5	3	0	2	1	1	1	2	1	0	3	0	0	1	0	0	0	0	0	2	1	2	0	1	0	1	1	0	3	0	0	0	0	0	1	2
LSsIEVRAQNLYFCSSQRSRIASFIKLVAPCTSAT	1	1	1	1	0	0	1	0	1	0	1	0	1	1	1	0	1	1	1	0	2	1	0	0	0	0	0	1	0	0	0	2	0	0	3	1	1	0	0	1	0	1	0	0	2	0	1	0	0
QTTVTHSEGNV	0	0	0	0	0	0	0	0	0	1	0	1	0	0	0	0	0	0	0	0	0	0	0	1	0	0	0	0	0	0	0	0	2	1	0	0	0	0	1	0	0	0	0	0	1	0	1	0	1
SVSWP	0	0	0	0	0	0	0	0	0	1	0	0	0	0	0	0	0	0	0	0	0	0	0	0	0	0	0	0	1	0	0	0	0	0	1	0	0	0	1	0	0	0	1	0	0	0	0	0	0
TFAAsAVVVQGLYYYYFIEGCNsKDLPRRGKEGQ	1	0	0	1	0	1	0	0	0	0	1	2	0	1	1	0	1	0	1	1	0	1	1	0	1	2	0	0	0	1	1	0	0	0	0	0	0	0	0	0	4	0	0	2	0	1	0	0	0
Y	0	0	0	0	0	0	0	0	0	0	0	0	0	0	0	0	0	0	0	0	0	0	0	0	0	0	0	0	0	0	0	0	0	0	0	0	0	0	0	0	0	1	0	0	0	0	0	0	0
EVSLVHITSLPPRRVCVCVCVWDKTVTVPCEPSVRFCCENPCDCVsEFVSACHPSVS	0	1	0	0	1	0	0	1	0	1	2	1	8	1	1	0	6	3	0	0	0	1	0	0	0	0	1	1	2	2	1	1	1	0	3	0	1	2	0	0	0	0	1	0	0	1	0	0	2
VAPFAVLHTLAVLsISLRGGsALLIRAAPPPNAYFAVPFALSLPALQGLLR	1	1	0	2	1	1	0	5	2	0	0	1	3	3	0	0	0	0	6	2	1	1	3	0	0	0	2	2	1	1	0	1	0	0	0	0	0	1	0	1	1	0	0	1	0	0	1	0	1
	0	0	0	0	0	0	0	0	0	0	0	0	0	0	0	0	0	0	0	0	0	0	0	0	0	0	0	0	0	0	0	0	0	0	0	0	0	0	0	0	0	0	0	0	0	0	0	0	0
NIHLVVCRVS	0	0	1	0	0	0	0	0	1	1	1	0	1	0	0	0	1	0	0	0	0	0	0	0	0	0	0	0	0	0	0	0	0	0	0	0	0	0	1	0	0	0	0	0	0	1	0	0	1
IGV	1	0	0	0	0	0	0	0	0	0	0	1	0	0	0	0	0	0	0	0	0	0	0	1	0	0	0	0	0	0	0	0	0	0	0	0	0	0	0	0	0	0	0	0	0	0	0	0	0
KSWNSFRVWVPTFCLAVSNRRSHWQV	0	0	0	0	0	0	0	1	0	0	0	1	3	2	0	0	1	0	0	0	0	1	0	0	0	0	1	0	0	0	1	0	0	0	2	0	1	0	0	1	0	0	3	1	0	1	1	1	0
ALRFR	0	0	0	0	0	0	0	0	1	0	0	0	0	1	0	0	0	0	1	0	0	0	0	0	0	0	0	0	0	0	0	0	0	0	0	0	0	0	0	0	0	0	0	0	0	0	0	0	0
LSPRLEIERKASTQNILGTGHQGHQGDHs	0	1	1	0	1	0	0	1	1	0	0	0	0	0	0	0	0	0	0	0	0	1	1	0	1	2	0	1	0	0	0	1	1	0	0	1	0	0	1	0	0	0	0	2	1	0	1	1	2
FGKLSEPSGKIRLVSLTFSKRFLTFCGASPVILNHPRLSG	1	0	1	2	0	0	0	1	3	0	2	0	0	4	0	0	1	0	1	0	0	0	0	0	3	1	1	1	0	1	1	0	1	0	0	0	2	0	2	2	0	0	0	0	0	1	0	1	0
KISRLSSNPLLR	0	0	1	0	1	0	0	1	1	0	0	0	0	0	0	0	0	0	0	0	0	0	0	0	0	0	1	0	0	0	0	0	0	0	0	0	1	1	1	0	0	0	0	0	0	0	1	0	0
FFAKVLQVELFQIFVVSPPLLPGGITSWDHWRGFAG	1	0	1	0	1	1	0	1	1	3	1	0	0	4	1	0	0	0	0	1	0	1	2	0	0	2	0	2	1	0	0	1	0	0	0	1	0	0	1	0	0	0	2	2	0	0	0	0	1
s	0	0	0	0	0	0	0	0	0	0	0	0	0	0	0	0	0	0	0	0	0	0	0	0	0	0	0	0	0	0	0	0	0	0	0	0	0	0	0	0	0	0	0	0	0	0	0	0	0
SGAGG	0	0	0	0	0	0	0	0	0	0	0	0	0	0	0	0	0	0	0	1	0	0	0	2	1	0	0	0	0	0	0	0	0	0	0	0	0	0	0	1	0	0	0	0	0	0	0	0	0
LsT	0	0	0	0	0	0	0	0	1	0	0	0	0	0	0	0	0	0	0	0	0	0	0	0	0	0	0	0	0	0	0	0	0	1	0	0	0	0	0	0	0	0	0	0	0	0	0	0	0
VVYTAA	0	0	0	0	0	0	0	0	0	1	0	0	1	0	0	0	0	0	0	1	1	0	0	0	0	0	0	0	0	0	0	1	0	0	0	0	0	0	0	0	1	0	0	0	0	0	0	0	0
	0	0	0	0	0	0	0	0	0	0	0	0	0	0	0	0	0	0	0	0	0	0	0	0	0	0	0	0	0	0	0	0	0	0	0	0	0	0	0	0	0	0	0	0	0	0	0	0	0
CsEKKKG	0	0	0	0	0	0	0	0	0	0	0	0	0	0	0	0	0	1	0	0	0	0	0	1	0	0	0	0	0	0	0	0	0	0	0	0	0	0	0	0	0	0	0	0	0	0	0	0	0
	0	0	0	0	0	0	0	0	0	0	0	0	0	0	0	0	0	0	0	0	0	0	0	0	0	0	0	0	0	0	0	0	0	0	0	0	0	0	0	0	0	0	0	0	0	0	0	0	0
LRENPATSR	0	0	0	0	0	1	0	0	0	0	0	0	0	0	0	0	0	0	0	1	0	0	0	0	0	0	0	1	0	0	0	1	0	0	0	0	0	1	0	0	0	0	0	0	0	1	0	0	0
PIIQSRHLGKYLLVSG	1	0	1	1	1	0	1	0	0	0	1	0	0	0	0	0	0	0	0	0	0	0	1	1	0	0	0	1	0	0	0	0	0	0	0	0	0	0	1	1	1	0	0	1	0	0	0	0	1
LFRKRGEKLEVLCILIsRYLRTVNTSKLLVRALsLPWHCVAVLLRLQEsNIFHYFKQRDsPIRNLsALsVTPTHKEEKSDKsIFERFCYNLCKKEKGNNKGKKRCsHTHTHTNTYVCsSPsVKTGRKsNIYTQTLQISHTsGRSGERKDKKKSASEDVLINECKQFEINNSEVGCNYNsNDRELKVQPYEHINLQYNCGITCKVEEKLYSIGSRPCWRs	8	1	3	5	1	0	4	6	4	0	2	3	7	3	3	0	5	6	2	0	1	1	0	1	5	3	1	1	3	1	4	1	6	2	1	0	1	0	3	5	6	3	2	5	2	4	12	4	4
RQRRSRLRPNLLHC	0	0	0	0	0	0	0	2	1	0	0	0	0	0	0	0	0	1	0	0	0	0	0	0	0	0	1	0	0	0	0	0	0	0	0	0	0	1	0	0	0	0	0	1	0	1	0	1	0
VRNNK	0	0	0	0	0	0	0	0	0	0	0	1	0	0	0	0	0	0	0	0	0	0	0	0	0	0	0	0	0	0	0	0	0	0	0	0	0	0	0	0	0	0	0	0	0	1	1	0	0
SITRsQsHLLRRRHVYTsIISssTI	0	1	3	0	0	1	1	0	0	0	0	1	0	0	0	0	0	0	0	0	0	0	0	0	0	0	0	0	0	0	0	1	0	2	0	1	0	0	1	0	1	0	0	1	0	0	0	0	2
KQTKTKT	0	0	0	0	0	0	0	0	0	0	0	0	0	0	0	0	0	0	0	0	0	0	0	0	0	0	0	0	0	0	0	0	2	1	0	0	0	0	0	0	0	0	0	1	0	0	0	0	0
KDGGKTQKSRTGDs	0	0	0	0	0	0	0	0	0	0	0	0	0	0	0	0	0	0	0	0	0	0	1	0	2	0	0	0	0	0	1	0	1	0	0	1	0	0	0	0	0	0	0	0	1	0	0	0	0
KNREG	0	0	0	0	0	0	0	0	0	0	0	0	0	0	0	0	0	0	0	0	0	0	0	0	1	0	0	0	0	0	0	0	0	0	0	0	0	0	0	0	0	0	0	0	0	1	0	0	0
IT	0	0	1	0	0	0	0	0	0	0	0	0	0	0	0	0	0	0	0	0	0	0	0	0	0	0	0	0	0	0	0	0	1	0	0	0	0	0	0	0	0	0	0	0	0	0	0	0	0
KI	1	0	0	0	0	0	0	0	0	0	0	0	0	0	0	0	0	0	0	0	0	0	0	0	0	0	0	0	0	0	0	0	0	0	0	0	0	0	0	0	0	0	0	0	0	0	0	0	0
RRRSQTSQESLSSFYPGNLVLGGHHQEAVGSTWPIHTFFKHFGVLPEIYSLVSGEPSSRS	1	0	1	2	1	1	1	0	0	1	0	1	2	2	2	0	0	0	1	0	0	0	1	2	2	1	0	2	1	1	2	0	1	0	2	3	4	1	0	1	1	1	1	2	1	0	1	2	2
VTV	0	0	0	0	0	0	0	0	0	0	1	1	0	0	0	0	0	0	0	0	0	0	0	0	0	0	0	0	0	0	1	0	0	0	0	0	0	0	0	0	0	0	0	0	0	0	0	0	0
S	0	0	0	0	0	0	0	0	0	0	0	0	0	0	0	0	0	0	0	0	0	0	0	0	0	0	0	0	0	0	0	0	0	0	0	1	0	0	0	0	0	0	0	0	0	0	0	0	0
SVSCFLRISFTLKRRTT	0	0	1	0	0	0	1	1	0	0	0	0	1	1	1	0	1	0	0	0	0	0	0	0	0	0	0	0	0	0	1	1	1	0	2	1	0	0	0	0	0	0	0	0	0	0	0	0	0
CCHRCsRIQILIFRYFTSSADCHR	1	0	2	0	0	1	0	0	0	0	0	0	0	0	2	0	2	2	1	0	0	0	0	0	0	0	0	0	0	0	0	0	1	0	0	0	0	0	1	1	0	1	0	1	0	0	0	2	0
AQRILWV	0	0	1	0	0	0	1	0	0	0	1	0	0	0	0	0	0	0	0	0	0	1	0	0	0	0	0	0	0	0	0	0	0	0	0	0	0	0	0	0	0	0	1	0	1	0	0	0	0
CLsEsHCYPKLIFHWVTCLQQTRTW	1	0	0	0	0	0	0	1	2	1	0	0	0	1	0	0	2	1	0	0	0	0	0	0	0	0	0	0	0	1	1	1	0	1	0	0	0	0	0	0	0	1	2	1	1	0	0	2	0
HR	0	0	0	0	0	0	0	0	0	0	0	0	0	0	0	0	0	0	0	0	0	0	0	0	0	0	0	0	0	0	0	0	0	0	0	0	0	0	0	0	0	0	0	0	0	0	0	0	1
LSA	0	0	0	1	0	0	0	0	0	0	0	0	0	0	0	0	0	0	0	0	0	1	0	0	0	0	0	0	0	0	0	0	0	0	0	0	0	0	1	0	0	0	0	0	0	0	0	0	0
SIsLIAFGNILFVY	1	2	0	0	0	0	0	2	0	0	0	0	1	2	0	0	0	0	0	0	0	1	1	0	0	0	0	0	0	0	0	0	0	0	0	1	0	0	0	0	0	1	0	0	0	0	1	0	0
RFLS	0	0	0	0	0	0	0	1	0	0	0	0	0	1	0	0	0	0	0	0	0	0	0	0	0	0	0	0	0	0	0	0	0	0	0	0	1	0	0	0	0	0	0	0	0	0	0	0	0
KRRVGEHIGVFSTVsITFCCVVLPGPRPNVHSYDTSTAPTQsHRsGGQALCVTPSLRRQEGRKGASLsPSKIYSNLsFCEP	2	1	0	1	0	1	1	0	2	3	0	2	2	2	1	0	2	2	0	0	1	2	2	2	2	1	1	1	2	3	2	1	2	1	1	0	3	1	2	0	0	2	0	2	1	1	1	1	2
sLARGTAKREAGGGTSGVIW	1	0	0	0	0	0	0	1	0	0	1	0	0	0	0	0	0	0	0	0	2	1	2	1	1	1	0	0	0	0	0	1	1	0	0	0	0	0	1	0	0	0	1	0	0	0	0	0	0
RRFRKEPEHQRKKNSGSEGSVASSYFFLsKLLQPVCPDLT	0	0	0	1	1	0	1	1	0	1	1	0	0	2	1	0	0	1	0	1	0	0	0	0	2	0	1	1	0	1	0	1	0	0	0	0	1	0	3	1	1	0	0	0	2	0	1	1	0
	0	0	0	0	0	0	0	0	0	0	0	0	0	0	0	0	0	0	0	0	0	0	0	0	0	0	0	0	0	0	0	0	0	0	0	0	0	0	0	0	0	0	0	0	0	0	0	0	0
YRTKRI	0	0	1	0	0	0	0	0	0	0	0	0	0	0	0	0	0	0	0	0	0	0	0	0	0	0	0	0	0	0	0	0	1	0	0	0	0	0	0	0	1	0	0	0	0	0	0	0	0
SGSLSRCRIKSRRQISPRNRSVW	0	1	1	0	0	0	0	1	0	0	0	0	1	0	0	0	1	0	0	0	0	0	0	0	0	1	1	0	0	0	0	0	0	0	0	0	2	1	1	2	0	0	1	1	0	0	1	0	0
NsGINAERGARRGSKSECTRPSRAAAEQPAWCKs	0	1	0	0	0	0	0	0	0	0	0	0	0	0	0	0	1	1	0	3	1	2	0	2	1	0	1	1	0	0	0	0	1	0	0	1	1	0	0	1	0	0	1	1	0	0	2	0	0
	0	0	0	0	0	0	0	0	0	0	0	0	0	0	0	0	0	0	0	0	0	0	0	0	0	0	0	0	0	0	0	0	0	0	0	0	0	0	0	0	0	0	0	0	0	0	0	0	0
RIsK	1	0	0	0	0	0	0	0	0	0	0	0	0	0	0	0	0	0	0	0	0	0	0	0	0	0	0	0	0	0	0	0	0	0	0	0	0	0	0	0	0	0	0	0	0	0	0	0	0
SGRSRHSLPYPAQAKSLKTRLsLNNNFLQNTsGNVIKKISKIQTsGKTPsEIsSRPFLLVRVRGCRGHFGIG	3	1	1	1	1	1	1	2	1	0	1	0	2	2	1	0	1	0	1	0	1	0	1	3	3	0	1	2	1	0	0	1	3	0	3	2	1	0	0	0	1	0	0	2	1	3	2	1	1
GRRRRLVsPLGTRKVVFLRIFW	1	0	0	1	0	0	0	2	0	0	1	2	0	2	0	0	0	0	0	0	0	0	0	0	2	0	0	1	0	0	0	1	0	0	0	0	0	0	0	0	0	0	1	0	0	0	0	0	0
EDTTERLRGSASLFSWLGCVLVLCPRAPRGG	0	0	0	1	0	0	1	1	2	1	0	0	1	0	1	0	0	2	1	1	0	0	1	0	2	1	0	1	1	0	0	2	0	0	0	0	0	0	2	1	0	0	1	0	0	0	0	0	0
ALYHTsGGS	0	0	0	0	0	0	0	1	0	0	0	0	0	0	0	0	0	0	0	0	1	0	2	0	0	0	0	0	0	0	0	0	0	1	0	0	1	0	0	0	1	0	0	0	0	0	0	0	1
FKLFRCLPRIFWS	0	1	0	1	0	0	0	0	1	0	0	0	0	1	2	0	1	0	0	0	0	0	0	0	0	0	0	0	1	0	0	0	0	0	0	0	1	0	0	0	0	0	1	0	0	0	0	0	0
KLRQK	0	0	0	0	0	0	1	0	0	0	0	0	0	0	0	0	0	0	0	0	0	0	0	0	0	0	0	0	0	0	0	0	0	0	0	0	0	0	0	0	0	0	0	1	0	0	0	0	0
E	0	0	0	0	0	0	0	0	0	0	0	0	0	0	0	0	0	0	0	0	0	0	0	0	0	0	0	0	0	0	0	0	0	0	0	0	0	0	0	0	0	0	0	0	0	0	0	0	0
YLVER	0	0	0	0	0	0	0	1	0	1	0	0	0	0	0	0	0	0	0	0	0	0	0	0	0	0	0	0	0	0	0	0	0	0	0	0	0	0	0	0	1	0	0	0	0	0	0	0	0
FFTACVIRSVIsRCYCTFDSAGVsV	1	1	0	0	0	0	0	0	0	1	0	1	2	1	2	0	3	0	2	0	0	0	0	1	0	0	0	0	0	0	1	0	1	0	0	0	0	1	1	0	1	0	0	0	0	0	0	0	0
DKVRVLSLPLRLKsRLDIHIYLLIDFYNKEKVGRREPFNQAPQSSLFVLVSsHSK	2	0	1	1	1	1	1	3	2	2	1	2	0	2	1	0	0	0	1	0	0	0	0	0	0	1	1	0	2	0	0	0	0	0	1	0	1	3	0	0	2	0	0	1	1	1	1	0	2
SLGCEGKPHWA	0	0	0	0	0	0	0	1	0	0	0	0	0	0	0	0	1	0	0	0	0	1	1	0	1	0	0	0	0	1	0	0	0	0	0	0	0	0	0	1	0	0	1	0	0	0	0	1	0
sL	0	0	0	0	0	0	0	0	1	0	0	0	0	0	0	0	0	0	0	0	0	0	0	0	0	0	0	0	0	0	0	0	0	0	0	0	0	0	0	0	0	0	0	0	0	0	0	0	0
SFFLASLLPYVVHTTLAVSLYRKWRPYCFSQFWCRNSGIELRIHTKEEGGKGNYsPsNVHTGGEGssRIDTHTLYLTSDCFPLDALsECFLFDLFYRSTRLQGERV	1	0	2	4	2	1	0	2	4	2	2	1	0	5	3	0	2	2	1	0	2	0	0	2	2	4	0	0	3	1	2	0	6	0	1	1	1	0	2	2	3	3	2	1	1	0	3	3	1
NVEAPKREEEHYQSSKEEVNIYCFSRKVLSTRREGRYsSsLTRTLASQSTsTSLQ	1	0	0	0	1	0	1	1	1	1	0	1	1	0	1	0	0	1	0	0	1	1	0	0	1	0	0	0	0	1	0	0	2	3	2	1	0	1	1	3	1	2	0	3	0	1	1	1	0
SSTVFLGGFQGVCVRLEELSLFFCSsT	0	0	0	1	1	0	0	2	0	1	1	0	1	3	1	0	1	1	0	0	0	0	2	0	0	1	0	0	0	0	1	0	1	0	1	0	2	1	0	0	0	0	0	1	0	0	0	0	0
SGL	0	0	0	0	0	0	0	0	1	0	0	0	0	0	0	0	0	0	0	0	0	0	0	0	0	1	0	0	0	0	0	0	0	0	0	0	1	0	0	0	0	0	0	0	0	0	0	0	0
FVs	0	0	0	0	0	0	0	0	0	0	0	0	1	1	0	0	0	0	0	0	0	0	0	0	0	0	0	0	0	0	0	0	0	0	0	0	0	0	0	0	0	0	0	0	0	0	0	0	0
sPVSNLTPVTPLGQsHWEVQNITT	0	1	0	2	0	0	0	0	0	0	1	0	2	0	0	0	0	0	0	0	0	0	0	0	0	1	1	0	2	0	0	1	2	1	0	0	0	0	0	1	0	0	1	1	1	1	1	1	0
NGHFP	0	0	0	0	0	0	0	0	0	0	0	0	0	1	0	0	0	0	0	0	0	0	0	0	1	0	0	0	1	0	0	0	0	0	0	0	0	0	0	0	0	0	0	0	0	0	1	1	0
FNHSSNI	0	0	1	0	0	0	0	0	0	0	0	0	0	0	1	0	0	0	0	0	0	0	0	0	0	0	0	0	0	0	0	0	0	0	0	0	2	0	0	0	0	0	0	0	0	0	2	1	0
sNNHNNP	0	0	0	0	0	0	0	0	0	0	0	0	0	0	0	0	0	0	0	0	0	0	0	0	0	0	0	1	0	0	0	0	0	0	0	0	0	0	0	0	0	0	0	0	0	2	2	1	0
YSFFSLLCVLTTKAITPHsRRRG	0	1	0	0	0	0	0	2	1	0	0	1	0	2	0	0	0	1	0	0	1	0	0	0	1	0	0	0	1	0	0	2	1	0	2	0	0	0	0	0	1	0	0	0	0	0	0	0	1
GVQLSNIVQCA	1	0	0	0	1	0	0	0	0	0	0	0	2	0	0	0	0	1	0	1	0	0	1	0	0	0	0	0	0	0	0	0	0	0	0	0	0	0	0	1	0	0	0	0	2	0	1	0	0
KsACPPG	0	0	0	0	0	0	0	0	0	0	0	0	0	0	0	0	0	1	0	1	0	0	0	1	0	0	0	0	2	0	0	0	0	0	0	0	0	0	0	0	0	0	0	0	0	0	0	0	0
ATPRPTNSGTAQVWSAPSNNANESKTKQsAHR	0	0	0	0	0	0	0	0	0	1	0	0	0	0	0	0	0	0	2	2	0	1	0	1	0	0	1	0	1	1	0	1	1	2	1	0	0	1	1	1	0	0	1	1	1	1	3	1	0
FQQQNHIYHHKSITYTKEHNKS	0	1	1	0	0	0	0	0	0	0	0	0	0	1	0	0	0	0	0	0	0	0	0	0	0	0	0	0	0	0	1	0	1	0	0	0	1	0	1	0	2	0	0	2	1	0	2	1	3
TLQTNPTLRNIsQQQNTTTTLTSNATAIGNIST	1	0	2	1	0	0	0	0	2	0	0	0	0	0	0	0	0	0	0	2	0	0	0	0	1	0	0	0	1	0	1	3	6	0	1	0	0	0	0	1	0	0	0	4	0	1	4	0	0
TTKTKRPTFsLSATKsSTATLEILQYCEIVQYCEIVQYCEIVQYCEIVQYCEIVQYCEIVQYCELLQYCEIVQYCETVQYCEIVQYCELLQYCE	0	0	9	0	1	0	3	2	1	0	0	0	9	0	1	0	12	0	1	0	1	0	0	0	0	0	0	1	0	0	2	0	6	0	0	0	0	0	2	0	9	3	0	12	0	0	0	0	0
GSLSRATAHSSILHVSLFTHHLVTIKIRGNCSFFFQAGR	1	1	1	0	1	0	0	0	3	0	0	1	1	4	0	0	1	0	2	0	1	0	3	0	0	0	0	0	0	0	2	0	1	0	0	2	1	1	1	1	0	0	0	0	1	0	1	2	2
AIPCNYSGTISFDSSLVRRGKGWDPISALQYCD	1	0	2	0	1	1	0	0	0	0	1	0	0	1	0	0	1	1	0	0	1	1	1	1	1	0	2	0	0	0	0	0	1	0	0	1	2	0	0	2	1	1	1	0	1	0	1	0	0
HTAIsKRTVCFDP	1	0	0	0	0	0	0	0	0	1	0	0	0	1	0	0	1	0	0	1	0	0	0	0	0	0	0	0	1	0	1	0	0	1	0	0	0	0	0	0	0	0	0	0	0	0	0	0	1
VTsGFVsVKT	0	0	0	0	0	0	0	0	0	0	0	1	2	0	1	0	0	0	0	0	0	0	0	0	0	1	0	0	0	0	0	0	1	1	0	0	0	0	0	0	0	0	0	0	0	0	0	0	0
GKETSVCRRVRGSQYKRERRCDRGE	0	0	0	0	0	0	0	0	0	1	0	0	1	0	0	0	1	1	0	0	0	0	0	1	0	2	0	0	0	0	0	0	1	0	0	1	0	1	0	0	1	0	0	1	0	0	0	0	0
VKNKRIATNKVRKREGKQREK	1	0	0	0	0	0	0	0	0	1	0	0	1	0	0	0	0	0	0	0	1	0	0	0	1	0	0	0	0	0	0	0	0	1	0	0	0	0	0	0	0	0	0	1	0	2	0	0	0
GDKVSESGsKTSREGRCVPPA	0	0	0	0	0	0	0	0	0	1	0	0	1	0	0	0	1	0	0	0	0	1	2	0	0	1	1	0	1	0	0	0	1	0	1	0	0	0	1	1	0	0	0	0	0	0	0	0	0
CSLKRCYILLSTRFACYSFYHRLHYTHIINFsIFFLRRIPDLSTQPLSFCsISHYsYIY	4	2	1	3	0	1	1	0	2	0	0	0	0	6	0	0	1	3	1	0	0	0	0	0	0	0	1	1	0	0	1	0	0	2	3	2	1	0	0	0	5	2	0	1	0	1	0	3	1
sHCRHLRVFK	0	0	0	0	0	0	0	0	1	0	1	0	0	0	1	0	0	1	0	0	0	0	0	0	0	0	0	0	0	0	0	0	0	0	0	0	0	0	0	0	0	0	0	0	0	0	0	1	1
APHVICTGTPQQY	1	0	0	0	0	0	0	0	0	0	0	0	1	0	0	0	0	1	0	1	0	0	0	1	0	0	0	0	1	1	0	1	0	1	0	0	0	0	0	0	0	1	0	2	0	0	0	0	1
THLSAAGTALSCLGRARQRCVsSVNsEKADRRYREVPAGVTCPY	0	0	0	0	0	0	0	2	1	1	1	0	2	0	0	0	2	1	2	2	0	2	1	1	1	0	1	0	1	0	0	2	1	0	0	0	0	0	1	2	1	1	0	0	1	1	0	0	1
VsRKNTQAVKQsATEGT	0	0	0	0	0	0	0	0	0	0	0	2	0	0	0	0	0	0	0	0	2	0	0	0	1	0	0	0	0	0	0	2	1	0	0	0	0	0	0	0	0	0	0	1	1	0	1	0	0
I	0	1	0	0	0	0	0	0	0	0	0	0	0	0	0	0	0	0	0	0	0	0	0	0	0	0	0	0	0	0	0	0	0	0	0	0	0	0	0	0	0	0	0	0	0	0	0	0	0
IVsVFIHNFFTLKNLSALLsQFTRVVPYSAFPGVPESQLTsLVGGGGRKLVYRsLKAYTNsHFGCSSWCYYACEVRRE	2	0	0	1	0	1	2	4	0	2	1	2	3	1	5	0	1	2	1	0	2	1	2	0	1	3	0	1	2	0	1	2	1	0	2	0	0	0	1	2	3	2	1	2	0	1	2	2	0
RDEKHYFVF	0	0	0	0	0	0	0	0	0	1	0	0	0	1	1	0	0	0	0	0	0	0	0	0	0	0	0	0	0	0	0	0	0	0	0	0	0	0	0	0	1	0	0	0	0	0	0	0	1
CSGFLLFCFT	0	0	0	1	0	0	0	0	1	0	0	0	0	2	1	0	1	1	0	0	0	0	1	0	0	0	0	0	0	0	1	0	0	0	0	0	0	0	1	0	0	0	0	0	0	0	0	0	0
LFTLFIKKITLPFPFVITLALRCE	1	1	1	3	1	0	0	1	0	1	0	0	0	1	3	0	0	1	0	0	0	1	0	0	0	0	2	0	0	0	1	1	1	0	0	0	0	0	0	0	0	0	0	0	0	0	0	0	0
GSISVKsRSVGKGC	1	0	0	0	0	0	0	0	0	1	0	1	0	0	0	0	0	1	0	0	0	0	0	1	1	1	0	0	0	0	0	0	0	0	0	0	2	0	1	0	0	0	0	0	0	0	0	0	0
NIQKVsHLGHIsTIGEGVWELIKRNRLKIPGKRSTCSLGRPEAHTPVREKKDCALPPILVAIGVPCCQFAFVLLFISVITEGGIASLGLLFFYFHLSLVPQLVRCCCEGGTVKIsKsLTLICVEsIYFFsEKKTIEVTRYLSLSVSGLPSAVATRCANRGLIsVEssQRsKRQPKFIRICTRA	9	2	6	5	1	6	3	2	3	5	3	4	3	6	3	0	7	3	4	2	3	0	4	2	4	3	2	1	4	2	2	2	2	4	4	1	0	1	2	1	3	0	1	3	2	2	1	0	4
LVsVSYLsRDLLGDFDSIssATFCIsNKLPKVVDQIPK	3	0	0	1	2	0	0	1	1	1	0	2	1	2	0	0	0	1	0	1	0	0	1	0	0	0	0	0	1	1	1	0	0	0	0	1	1	0	0	0	0	1	0	1	0	0	1	0	0
RQERILE	1	0	0	0	0	0	0	0	1	0	0	0	0	0	0	0	0	0	0	0	0	0	0	0	0	0	0	0	0	0	0	0	0	0	0	0	0	0	0	0	0	0	0	0	1	0	0	0	0
NLP	0	0	0	0	1	0	0	0	0	0	0	0	0	0	0	0	0	0	0	0	0	0	0	0	0	0	0	1	0	0	0	0	0	0	0	0	0	0	0	0	0	0	0	0	0	1	0	0	0
IGILLsLSYPGTVADIs	0	3	0	0	0	1	0	1	1	0	0	0	1	0	0	0	0	0	1	0	0	0	1	1	0	0	0	0	1	0	1	0	0	0	0	0	1	0	0	0	0	1	0	0	0	0	0	0	0
CDYCFSPLFCLALVs	0	0	0	1	0	0	0	2	0	0	0	1	0	1	1	0	2	1	0	1	0	0	0	0	0	0	1	0	0	0	0	0	0	0	1	0	0	0	0	0	1	0	0	0	0	0	0	0	0
AVHYCALELYLIVsYIYIY	0	0	3	1	1	0	0	0	1	0	0	2	0	0	0	0	0	1	0	1	1	0	0	0	0	0	0	0	0	0	0	0	0	0	0	0	0	0	0	0	5	0	0	0	0	0	0	1	0
IYLF	1	0	0	0	0	0	0	1	0	0	0	0	0	1	0	0	0	0	0	0	0	0	0	0	0	0	0	0	0	0	0	0	0	0	0	0	0	0	0	0	0	1	0	0	0	0	0	0	0
FLKF	0	0	0	0	0	0	1	0	0	0	0	0	0	1	1	0	0	0	0	0	0	0	0	0	0	0	0	0	0	0	0	0	0	0	0	0	0	0	0	0	0	0	0	0	0	0	0	0	0
EKAYFLNRRLLGLGTQTsTYRRsETsWQLLLCACVEREGGKKLPRLFPLLsNCN	0	0	0	2	1	1	1	4	2	0	0	0	1	2	0	0	2	1	0	1	0	1	0	0	2	2	0	1	1	0	0	0	4	0	0	0	0	0	0	0	1	1	1	2	0	2	1	0	0
STLCHRIIFIARSG	2	0	1	0	1	0	0	0	0	0	0	0	0	0	1	0	0	1	0	1	0	0	0	0	1	0	0	0	0	0	1	0	0	0	0	0	1	1	0	0	0	0	0	0	0	0	0	1	0
VSSsHLVSSLSLVYRVKFHLNTAASFFFCTRGGKsNKIsFLS	0	0	1	1	2	0	0	1	1	2	0	0	2	3	2	0	1	0	1	0	1	0	0	1	1	0	0	0	0	0	0	1	1	0	3	0	2	0	1	1	0	1	0	0	0	1	1	0	2
sFLCTSIKKGCIVIKRsS	1	0	2	1	0	0	0	0	0	0	0	0	1	0	1	0	1	1	0	0	0	0	0	1	0	0	0	0	0	0	1	0	0	0	1	0	0	0	1	0	0	0	0	0	0	0	0	0	0
sGKETP	0	0	0	0	0	0	0	0	0	0	0	0	0	0	0	0	0	0	0	0	0	0	0	0	1	0	0	0	0	1	1	0	0	0	0	0	0	0	0	0	0	0	0	0	0	0	0	0	0
	0	0	0	0	0	0	0	0	0	0	0	0	0	0	0	0	0	0	0	0	0	0	0	0	0	0	0	0	0	0	0	0	0	0	0	0	0	0	0	0	0	0	0	0	0	0	0	0	0
CVKKGsGsISsSGGK	1	0	0	0	0	0	0	0	0	1	0	0	0	0	0	0	1	0	0	0	0	0	1	0	1	2	0	0	0	0	0	0	0	0	0	0	2	0	0	0	0	0	0	0	0	0	0	0	0
SLF	0	0	0	0	0	0	0	0	1	0	0	0	0	1	0	0	0	0	0	0	0	0	0	0	0	0	0	0	0	0	0	0	0	0	0	0	0	0	1	0	0	0	0	0	0	0	0	0	0
ANL	0	0	0	0	0	0	0	0	1	0	0	0	0	0	0	0	0	0	0	1	0	0	0	0	0	0	0	0	0	0	0	0	0	0	0	0	0	0	0	0	0	0	0	0	0	1	0	0	0
	0	0	0	0	0	0	0	0	0	0	0	0	0	0	0	0	0	0	0	0	0	0	0	0	0	0	0	0	0	0	0	0	0	0	0	0	0	0	0	0	0	0	0	0	0	0	0	0	0
DATSLFTFSKYHHSLNRFLYLV	0	0	0	2	0	0	0	1	1	0	0	0	1	0	3	0	0	0	0	0	1	0	0	0	0	0	0	0	0	0	1	0	0	1	0	1	1	0	1	0	1	1	0	0	0	1	0	1	1
GVSsQVKPSPTGLK	0	0	0	0	0	0	0	1	0	2	0	0	0	0	0	0	0	0	0	0	0	0	1	0	1	0	0	1	1	0	0	0	1	0	2	0	0	0	0	0	0	0	0	0	1	0	0	0	0
TCTHFHKSLRNsQNKNYKKssTIRIFCKSS	0	1	1	0	0	0	0	1	0	0	0	0	0	2	0	0	2	0	0	0	0	0	0	0	0	0	0	0	0	0	1	2	0	0	0	0	1	0	1	1	1	0	0	1	0	1	2	2	0
K	0	0	0	0	0	0	0	0	0	0	0	0	0	0	0	0	0	0	0	0	0	0	0	0	0	0	0	0	0	0	0	0	0	0	0	0	0	0	0	0	0	0	0	0	0	0	0	0	0
VFVLKRDTNHYINQSCLSTF	0	1	0	0	2	0	0	0	0	0	0	1	1	1	1	0	1	0	0	0	0	0	0	0	0	0	0	0	0	0	1	1	0	0	0	0	1	1	0	0	1	0	0	1	0	1	1	1	0
NTKGSFAIP	0	0	1	0	0	0	0	0	0	0	0	0	0	0	1	0	0	0	0	0	1	0	0	0	0	1	0	0	1	0	0	0	1	0	0	0	1	0	0	0	0	0	0	0	0	1	0	0	0
TEITGVKHRRKGTEKHIYLIAKLHHKSGSGCGAD	2	0	1	1	0	1	0	0	0	1	0	0	0	0	0	0	1	0	0	0	2	0	4	0	0	1	0	0	0	0	0	1	2	0	0	0	0	0	1	1	1	0	0	0	0	0	0	0	4
RR	0	0	0	0	0	0	0	0	0	0	0	0	0	0	0	0	0	0	0	0	0	0	0	0	0	0	0	0	0	0	0	0	0	0	0	0	0	0	0	0	0	0	0	0	0	0	0	0	0
QIFLYPCRIGKQRRILICFFSCFLsKKKR	1	0	3	1	0	0	0	2	0	0	0	0	0	4	0	0	1	2	0	0	0	0	0	1	0	0	1	0	0	0	0	0	0	0	1	0	0	0	0	0	0	1	0	0	2	0	0	0	0
DFVVVPQRGLKCVWRWLFQVSLGWLPQRVLQRAQEKRTEsRSIGL	0	0	1	1	1	0	2	0	2	0	0	2	4	1	1	0	1	0	1	0	0	0	1	2	0	0	2	0	0	0	0	0	1	0	0	2	0	0	0	0	0	0	3	3	2	0	0	0	0
HHTTPAIRHTHTRsKINAASSSSFFLFLIAPQVHsFLAVLSKILLESTHNINK	0	1	4	2	0	0	1	1	2	1	0	0	1	2	2	0	0	0	1	1	2	1	0	0	0	0	0	0	1	1	0	0	4	1	1	0	2	1	0	2	0	0	0	1	0	0	3	0	6
VTVWALLLAANLQYVPHHGsGTLCKVNGVSLDTSVVRRKRRKKRCIIFSLsATsRIWGTYSTsIEEGEQTHLKEKT	3	0	1	2	1	0	2	0	3	3	0	2	2	1	0	0	1	1	1	2	0	1	1	1	2	1	1	0	0	0	2	1	2	3	1	0	1	0	2	0	0	2	2	1	1	1	1	1	2
SDIKVKLAP	0	0	1	0	0	0	0	1	0	0	0	0	1	0	0	0	0	0	0	0	1	0	0	0	0	0	0	1	0	0	0	0	0	0	0	0	0	1	0	0	0	0	0	0	0	0	0	0	0
LPISLPFsKKLRKSAHVLSNsFLHPSPLVVsVEAAAL	1	0	0	1	0	1	1	3	1	0	1	0	3	1	1	0	0	0	1	0	2	1	0	0	0	0	1	2	0	1	0	0	0	0	1	0	1	1	0	1	0	0	0	0	0	1	0	1	1
sLRENQDKLVKNNKsIKNRGIEEVVTEEsRGNRsIQRRKRLRLRsRRsSRLYQSRRSNKAHNYRYSAQIHKACSEAKSESCGsLE	3	0	1	0	0	2	0	1	3	1	1	0	1	0	0	0	0	2	0	2	1	1	0	2	1	0	0	0	0	0	0	0	0	1	0	0	1	2	2	2	1	2	0	2	2	4	3	0	2
SVLKVLsTWFSGAGLTNFIVGYQWsSRIEEAKFWRPFL	1	0	1	0	1	0	0	1	2	3	0	0	0	2	2	0	0	0	1	1	0	0	1	0	2	0	0	0	0	1	0	1	0	1	1	0	1	0	1	0	0	1	3	0	1	1	0	0	0
RAGTTVRKsLSHHLPRSSHTSGFVEYICRRATWGHLFFHIsGTHSEGRPSSFVAVVFLSHLFGRR	2	0	0	2	0	0	1	1	1	4	0	0	1	4	2	0	1	0	1	1	0	1	2	1	2	1	0	1	0	1	2	2	1	0	0	2	1	0	3	2	1	0	1	0	0	0	0	4	3
K	0	0	0	0	0	0	0	0	0	0	0	0	0	0	0	0	0	0	0	0	0	0	0	0	0	0	0	0	0	0	0	0	0	0	0	0	0	0	0	0	0	0	0	0	0	0	0	0	0
DKHWYERLRLEAGLLLTTsSVTTPEVVGD	0	0	0	3	0	1	0	1	0	1	2	0	0	0	0	0	0	0	1	0	0	0	1	1	0	0	1	0	0	0	0	2	2	0	1	0	0	0	0	0	0	1	1	0	0	0	0	1	0
VTWPLPTQ	0	0	0	0	0	0	0	0	1	0	1	0	0	0	0	0	0	0	0	0	0	0	0	0	0	0	1	0	1	0	0	0	1	1	0	0	0	0	0	0	0	0	1	1	0	0	0	0	0
LATYISIYSPPSFTTQNQLs	0	0	2	1	0	0	0	0	1	0	0	0	0	0	1	0	0	0	0	1	0	0	0	0	0	0	0	2	0	0	0	0	3	0	1	1	1	0	0	0	2	0	0	1	1	1	0	0	0
WWKDRLSKsQKKKKEKKKVGIKLVSRRRKELLSEKGSRRDKVSKsGYIYIYIYTsKERTKRRRGRCRIAPITARKGEKSTLARsAVSPE	0	0	6	0	1	1	1	1	1	0	2	2	0	0	0	0	1	0	0	2	1	1	0	0	3	2	1	0	0	1	0	0	4	0	0	0	3	0	1	3	4	0	2	0	1	0	0	0	0
YRKRKsEGRPLCQFVYLsICTNGEDWTSVKSLHLLFLRVA	0	1	0	4	1	0	0	1	0	0	0	1	2	2	0	0	2	0	0	0	0	1	0	0	1	1	0	0	1	0	0	0	1	1	0	0	0	1	0	1	2	0	1	0	1	0	1	1	0
YSKYLTLQTsVEVLTRK	0	0	0	1	0	0	1	1	0	0	0	1	1	0	0	0	0	0	0	0	0	0	0	0	0	0	0	0	0	0	0	1	1	1	0	0	1	0	0	0	2	0	0	0	1	0	0	0	0
SELRGCWWSVSGL	0	0	0	0	1	0	0	0	1	0	0	0	1	0	0	0	1	0	0	0	0	0	0	0	1	1	0	0	0	0	0	0	0	0	0	0	0	0	2	1	0	0	2	0	0	0	0	0	0
VG	0	0	0	0	0	0	0	0	0	1	0	0	0	0	0	0	0	0	0	0	0	0	1	0	0	0	0	0	0	0	0	0	0	0	0	0	0	0	0	0	0	0	0	0	0	0	0	0	0
GGRCFCTVASGSRLLSPHLFRsVSLGLPFFLFLPNAIRYRRGVCVCSCAWNVATAITEGsGSGDGGIASSKsHCFEPLRKVR	1	1	1	3	0	1	0	1	3	1	1	0	4	5	1	0	4	2	1	3	2	0	2	3	1	4	2	2	0	0	1	1	0	1	2	0	1	3	1	1	0	1	1	0	0	0	2	0	2
	0	0	0	0	0	0	0	0	0	0	0	0	0	0	0	0	0	0	0	0	0	0	0	0	0	0	0	0	0	0	0	0	0	0	0	0	0	0	0	0	0	0	0	0	0	0	0	0	0
SQKLPLSTCVCVHTGSKERKQTINKPQTEERNDCQVVYLLTN	1	0	0	1	0	0	0	1	2	1	0	0	3	0	0	0	1	2	0	0	0	0	0	0	1	0	1	0	0	1	2	0	2	1	0	0	0	1	1	1	1	0	0	1	3	1	2	1	0
ARLFCESFTTHHSWKIsHQLFEPCTKQGGNNKKKDKKDISAGSRLLEERKRsAKVEH	1	0	1	1	0	1	1	0	1	0	0	1	0	1	2	0	2	0	0	0	2	1	1	0	2	0	0	0	0	1	0	0	0	3	0	0	1	0	1	2	0	0	1	1	1	1	1	1	3
CTCPLRYRPLSFGLQRPRGTVQGDYRKGITITTHNssKATHNRQKEVsRGSGHAATPGALVSLHGAISLKQGGTTVSCIYPLWCRAETLGADFTAVFIIITKIKIKSLFFVGASPSYsLHIKKCYRQLYLCHRRHYSAsLHKLAVTAVI	5	1	5	3	1	0	2	4	4	3	2	2	1	5	0	0	3	3	4	2	4	2	3	3	6	0	0	2	1	3	3	2	5	3	1	0	0	3	3	2	7	0	1	0	5	2	0	2	6
AsGKAHSRFPYAFYRLSNIR	0	1	0	0	0	0	0	1	0	0	0	0	0	1	1	0	0	0	0	1	1	1	0	0	0	1	1	0	0	0	0	0	0	0	0	0	0	0	2	0	1	1	0	0	0	1	0	0	1
IPPEITWTKNFHRITSLKQELSRVQs	2	1	0	0	0	1	0	1	0	0	1	0	0	0	1	0	0	0	0	0	0	0	0	0	0	0	0	1	1	0	1	2	0	0	0	0	0	0	2	0	0	0	1	1	1	1	0	1	0
	0	0	0	0	0	0	0	0	0	0	0	0	0	0	0	0	0	0	0	0	0	0	0	0	0	0	0	0	0	0	0	0	0	0	0	0	0	0	0	0	0	0	0	0	0	0	0	0	0
TSKQKGRRVIDNARGKVLHNPALLIVCVC	0	0	2	1	0	0	1	1	0	0	0	2	2	0	0	0	2	0	0	0	1	1	0	0	1	1	0	1	0	0	0	1	0	0	0	0	0	0	0	1	0	0	0	0	1	1	1	1	0
G	0	0	0	0	0	0	0	0	0	0	0	0	0	0	0	0	0	0	0	0	0	0	0	0	1	0	0	0	0	0	0	0	0	0	0	0	0	0	0	0	0	0	0	0	0	0	0	0	0
AVLFYVWHFLFLKKR	0	0	0	1	1	0	0	1	0	0	0	0	2	3	0	0	0	0	0	1	0	0	0	0	0	0	0	0	0	0	0	0	0	0	0	0	0	0	0	0	0	1	1	0	0	0	0	1	0
KS	0	0	0	0	0	0	0	0	0	0	0	0	0	0	0	0	0	0	0	0	0	0	0	0	0	0	0	0	0	0	0	0	0	0	0	0	0	0	0	1	0	0	0	0	0	0	0	0	0
KKETINFVCFsTTSPPYT	1	0	0	0	0	0	0	0	0	1	0	0	0	1	1	0	1	0	0	0	0	0	0	0	0	0	0	1	1	0	1	0	3	0	1	0	0	0	0	0	1	0	0	0	0	1	0	0	0
EHKAYSCGY	0	0	0	0	0	0	0	0	0	0	0	0	0	0	0	0	1	0	1	0	0	0	1	0	0	0	0	0	0	0	0	0	0	0	0	0	0	0	1	0	1	1	0	0	0	0	0	1	0
AQCCN	0	0	0	0	0	0	0	0	0	0	0	0	0	0	0	0	1	1	1	0	0	0	0	0	0	0	0	0	0	0	0	0	0	0	0	0	0	0	0	0	0	0	0	0	1	1	0	0	0
VFFHFNVsLLISYHIS	1	0	1	0	0	0	0	1	1	2	0	0	0	3	0	0	0	0	0	0	0	0	0	0	0	0	0	0	0	0	0	0	0	0	1	1	0	0	0	0	0	1	0	0	0	0	1	1	1
L	0	0	0	0	0	0	0	1	0	0	0	0	0	0	0	0	0	0	0	0	0	0	0	0	0	0	0	0	0	0	0	0	0	0	0	0	0	0	0	0	0	0	0	0	0	0	0	0	0
KTFFFVSIALVFAIFHRAYFSLKVINNGNKATPsKTERATKKSTVLLNERKKLGKHsTKQIGERTVFKIsQKDNIDsRREKGNKQKEGKTEVDIRsKHYLVFVSFPSPLNKTWQIT	3	1	4	3	1	0	0	2	1	1	2	3	2	8	1	0	0	0	1	0	3	1	0	2	0	3	1	1	1	0	3	1	6	0	1	2	1	0	0	1	1	1	1	2	2	5	2	2	1
RNTssSHQQEYQLFTSKPQRTSARGsGsLFSFAPPLLLLEFFFSV	0	0	0	1	0	0	2	2	1	0	0	0	1	4	2	0	0	0	1	0	1	0	1	0	0	1	0	2	1	0	2	1	0	0	4	0	1	0	0	0	0	1	0	3	1	0	1	1	0
LGsLVSFVALCWYA	0	0	0	2	1	0	0	0	0	2	0	0	0	1	0	0	0	1	0	0	1	1	0	0	0	1	0	0	0	0	0	0	0	0	0	1	0	0	0	0	0	1	1	0	0	0	0	0	0
STHHPLFQGRIKKLESsAAANIQEVIRHPFALEKTGRSVDQGGNHNLRGSQQHKKSGGKGERKLEATANIsFFFPVISFPSTWCWASDRERVTKsANQREYIDIYIRTRTGSDNFYIFFYsDIPQAKDWKPAPSRLLRASTQKGKEKIESNTGNLAGHFWRCVIFRATLFVILRKQELHSVQQ	5	0	8	1	2	1	1	2	4	0	2	3	2	7	5	0	2	0	2	4	2	5	5	1	5	1	0	3	4	0	3	1	3	3	3	1	4	0	3	2	2	2	4	5	6	1	7	2	5
VsRKNTQAVKQsETEGT	0	0	0	0	0	0	0	0	0	0	0	2	0	0	0	0	0	0	0	0	1	0	0	0	1	0	0	0	0	0	0	2	1	0	0	0	0	0	0	0	0	0	0	1	1	0	1	0	0
CSVSQFLVRHIFCYWNFHILVRKRFLIFWFCWCssLTYEEIRFA	2	0	2	0	0	1	0	2	1	2	0	0	1	7	0	0	4	0	1	0	0	0	0	0	0	0	0	0	0	0	0	0	1	0	1	0	1	0	0	0	1	1	3	1	0	1	0	2	0
KCFCSYKEGsVDRG	0	0	0	0	0	0	0	0	0	0	0	0	1	1	0	0	2	0	0	0	0	0	0	0	2	0	0	0	0	0	0	0	0	0	1	0	0	0	0	0	1	0	0	0	0	0	0	0	0
SSRCAVPTR	0	0	0	0	0	0	0	0	0	0	0	0	1	0	0	0	1	0	0	0	0	1	0	0	0	0	1	0	0	0	1	0	0	0	0	2	0	0	0	0	0	0	0	0	0	0	0	0	0
IASRRVFVFLFYFPVDIIsNWILLPLFDIRKPEKEG	5	0	0	0	0	0	0	0	4	0	2	0	1	5	0	0	0	0	0	1	0	0	0	0	1	0	1	0	1	1	0	0	0	0	0	1	0	0	0	0	1	0	1	0	0	0	1	0	0
SGNLLRsRKYIIVYIKERDQSSNSRVTPAVLLAVYLQLP	3	0	0	1	0	3	0	2	0	1	0	2	1	0	0	0	0	0	0	0	1	1	0	0	1	0	1	0	1	0	1	0	0	0	0	0	1	0	2	1	0	3	0	1	1	1	1	0	0
DYISSEPHSIALGPVAVRELSWH	0	1	1	0	0	1	0	1	0	0	0	0	2	0	0	0	0	0	0	0	2	0	0	0	1	0	0	1	0	1	0	0	0	0	0	0	0	3	1	0	0	1	1	0	0	0	0	0	2
ARSVYFYFFFLRRYGTYSHTQDKKGKGQILsLIKHIDCTGNsARsNGYCEISLNNRYsSVSSHWFsQQFTHRFI	3	1	1	2	0	0	0	1	1	2	0	0	0	5	2	0	2	0	1	0	0	1	0	1	1	3	0	0	0	0	1	0	0	3	1	0	1	1	2	1	3	3	1	2	2	2	2	2	2
KTYTNPLGNLsPLNsL	0	0	0	0	1	0	2	0	1	0	0	0	0	0	0	0	0	0	0	0	0	0	0	0	1	0	2	0	0	0	0	1	1	0	0	0	0	0	0	0	1	0	0	0	0	0	3	0	0
NRWRK	0	0	0	0	0	0	0	0	0	0	0	0	0	0	0	0	0	0	0	0	0	0	0	0	0	0	0	0	0	0	0	0	0	0	0	0	0	0	0	0	0	0	1	0	0	1	0	0	0
sVYSYSSPsGGNLTGNKPLLFRRLRKTTGKQKGVPSLNYCCIF	0	0	1	0	2	0	2	1	0	2	0	0	0	2	0	0	1	1	0	0	0	0	1	2	1	1	2	0	1	0	1	0	2	0	3	0	0	1	0	0	3	0	0	1	0	1	2	0	0
HIHsQYPLGLEIRGG	1	1	0	1	0	1	0	0	0	0	0	0	0	0	0	0	0	0	0	0	0	0	1	1	1	0	1	0	0	0	0	0	0	0	0	0	0	0	0	0	0	1	0	1	0	0	0	1	1
LVLVHC	0	0	0	0	1	0	1	0	0	1	0	0	1	0	0	0	1	0	0	0	0	0	0	0	0	0	0	0	0	0	0	0	0	0	0	0	0	0	0	0	0	0	0	0	0	0	0	1	0
KGSsILRYFV	0	0	1	0	0	0	0	0	1	0	0	0	1	1	0	0	0	0	0	0	0	0	0	0	1	0	0	0	0	0	0	0	0	0	0	0	0	1	0	0	1	0	0	0	0	0	0	0	0
YTRCFAPNKWYLFTGSIIESTAFFFFVVFFLYRVKIRWK	1	2	0	0	0	0	0	1	1	0	1	0	2	7	1	0	1	0	0	0	1	1	0	0	1	0	0	0	1	0	1	0	2	0	0	0	1	0	0	1	1	2	2	0	0	0	1	0	0
LNNsFPFVKISLNRK	1	0	0	0	0	0	1	1	0	0	0	0	1	1	1	0	0	0	0	0	0	0	0	0	0	0	0	0	1	0	0	0	0	0	0	0	1	0	0	0	0	0	0	0	0	2	1	0	0
	0	0	0	0	0	0	0	0	0	0	0	0	0	0	0	0	0	0	0	0	0	0	0	0	0	0	0	0	0	0	0	0	0	0	0	0	0	0	0	0	0	0	0	0	0	0	0	0	0
CFSLP	0	0	0	1	0	0	0	0	0	0	0	0	0	1	0	0	0	1	0	0	0	0	0	0	0	0	0	1	0	0	0	0	0	0	1	0	0	0	0	0	0	0	0	0	0	0	0	0	0
	0	0	0	0	0	0	0	0	0	0	0	0	0	0	0	0	0	0	0	0	0	0	0	0	0	0	0	0	0	0	0	0	0	0	0	0	0	0	0	0	0	0	0	0	0	0	0	0	0
VFLLCFLFSSsCWLF	0	0	0	2	0	1	1	0	0	0	0	0	1	3	1	0	2	0	0	0	0	0	0	0	0	0	0	0	0	0	0	0	0	0	0	0	1	0	1	0	0	0	1	0	0	0	0	0	0
NRVIYLS	0	0	1	0	0	1	0	0	0	1	0	0	0	0	0	0	0	0	0	0	0	0	0	0	0	0	0	0	0	0	0	0	0	0	0	0	0	0	1	0	1	0	0	0	0	0	1	0	0
sSIE	1	0	0	0	0	0	0	0	0	0	0	0	0	0	0	0	0	0	0	0	0	0	0	0	0	0	0	0	0	0	0	0	0	0	0	0	1	0	0	0	0	0	0	0	0	0	0	0	0
H	0	0	0	0	0	0	0	0	0	0	0	0	0	0	0	0	0	0	0	0	0	0	0	0	0	0	0	0	0	0	0	0	0	0	0	0	0	0	0	0	0	0	0	0	0	0	0	1	0
GKGTTSKRsTFIFYLFYPVYFSHSFCT	0	0	1	0	0	0	0	1	0	0	1	0	0	3	2	0	1	0	0	0	0	0	0	0	2	0	0	0	0	1	1	1	1	1	1	1	1	0	0	0	0	3	0	0	0	0	0	0	1
LYTSSVH	0	0	0	0	0	0	0	0	1	1	0	0	0	0	0	0	0	0	0	0	0	0	0	0	0	0	0	0	0	0	0	0	1	0	0	0	0	0	1	1	0	1	0	0	0	0	0	1	0
TTITTPAYETPsKKYEKsSsI	0	2	0	0	0	0	0	0	0	0	0	0	0	0	0	0	0	0	0	1	0	0	0	0	0	0	2	0	0	0	0	1	4	0	0	0	0	1	0	0	0	2	0	0	0	0	0	0	0
FDLPKEIPLSL	0	0	1	1	0	1	0	1	0	0	0	0	0	0	1	0	0	0	0	0	0	0	0	0	0	0	0	0	2	0	0	0	0	0	0	0	0	1	0	0	0	0	0	0	0	0	0	0	0
RTWTNRITRSRLFTKKDLICIHSIFALAAIRYTANTVsYTLS	3	0	2	0	1	0	0	2	1	0	0	0	1	2	0	0	0	1	1	0	1	2	0	0	0	0	0	0	0	0	4	1	1	1	0	0	1	0	0	2	2	0	1	0	0	2	0	1	0
DFH	0	0	0	0	0	0	0	0	0	0	0	0	0	0	1	0	0	0	0	0	0	0	0	0	0	0	0	0	0	0	0	0	0	0	0	0	0	0	0	0	0	0	0	0	0	0	0	1	0
DGRLRLFLEEYNNTNNWPHWRsIGLEVGRELLYIVVTWs	0	1	1	0	0	1	3	1	1	0	0	1	2	1	0	0	0	0	0	0	0	0	0	0	2	1	1	0	0	0	1	0	0	1	0	0	0	0	0	0	1	1	3	0	0	3	1	0	1
TAERRREAGLLVSTYTI	0	0	1	0	1	0	0	0	1	1	0	0	0	0	0	0	0	0	1	0	1	0	1	0	0	0	0	0	0	0	1	2	0	0	0	0	0	0	0	1	0	1	0	0	0	0	0	0	0
SFEFILF	1	0	0	0	0	0	0	1	0	0	0	0	0	3	0	0	0	0	0	0	0	0	0	0	0	0	0	0	0	0	0	0	0	0	0	0	0	0	1	0	0	0	0	0	0	0	0	0	0
	0	0	0	0	0	0	0	0	0	0	0	0	0	0	0	0	0	0	0	0	0	0	0	0	0	0	0	0	0	0	0	0	0	0	0	0	0	0	0	0	0	0	0	0	0	0	0	0	0
ISLLICLSFS	2	0	0	1	1	0	0	0	1	0	0	0	0	1	0	0	0	1	0	0	0	0	0	0	0	0	0	0	0	0	0	0	0	0	0	1	1	1	0	0	0	0	0	0	0	0	0	0	0
As	0	0	0	0	0	0	0	0	0	0	0	0	0	0	0	0	0	0	1	0	0	0	0	0	0	0	0	0	0	0	0	0	0	0	0	0	0	0	0	0	0	0	0	0	0	0	0	0	0
KIDYLCICSLWRRQVSVLDTERVPPVQRTACVHLYRVRDWSLIDsYISFPFST	3	1	0	1	1	0	0	0	3	1	0	2	3	1	1	0	3	0	1	0	0	0	0	0	0	0	1	0	0	2	0	0	2	1	2	1	0	0	2	0	1	2	2	1	1	0	0	1	0
LCSSSPGILSHHYRsPSF	1	0	0	0	0	0	0	0	2	0	0	0	0	0	1	0	1	0	0	0	0	0	0	0	0	1	0	0	1	1	0	0	0	0	1	3	0	0	0	1	1	0	0	0	0	0	0	1	1
VSRLLPSLEAALAAVFGLRCGsGLRVRPSLL	0	0	0	1	1	0	2	1	3	1	0	1	1	1	0	0	1	0	1	0	2	1	0	0	1	2	0	1	1	0	0	0	0	0	2	0	1	0	0	0	0	0	0	0	0	0	0	0	0
ER	0	0	0	0	0	0	0	0	0	0	0	0	0	0	0	0	0	0	0	0	0	0	0	0	0	0	0	0	0	0	0	0	0	0	0	0	0	0	0	0	0	0	0	0	0	0	0	0	0
RLSLADPLDPFSTTRLHVLPRLPAITCVPSNLSPPILAPCLRHSPCVSFV	2	0	0	1	4	0	1	1	2	0	1	0	3	0	2	0	1	2	1	2	0	0	0	0	0	0	4	1	3	1	2	0	0	1	2	4	0	0	0	0	0	0	0	0	0	1	0	0	2
FLsWAAVR	0	0	0	0	0	0	0	0	1	0	0	0	1	0	1	0	0	0	0	1	0	1	0	0	0	0	0	0	0	0	0	0	0	0	0	0	0	0	0	0	0	0	1	0	0	0	0	0	0
LLYTNs	0	0	0	0	0	0	1	0	1	0	0	0	0	0	0	0	0	0	0	0	0	0	0	0	0	0	0	0	0	0	0	0	1	0	0	0	0	0	0	0	0	1	0	0	0	0	1	0	0
RsLSLWERVFSGTRRAs	0	0	0	0	0	0	1	0	1	0	0	0	1	1	0	0	0	0	0	0	0	1	0	0	0	1	0	0	0	0	1	0	0	0	0	0	1	1	0	0	0	0	1	0	0	0	0	0	0
sLAsRSGVGA	0	0	0	0	0	0	0	1	0	0	0	0	1	0	0	0	0	0	1	0	1	0	1	1	0	0	0	0	0	0	0	0	0	0	0	0	0	1	0	0	0	0	0	0	0	0	0	0	0
	0	0	0	0	0	0	0	0	0	0	0	0	0	0	0	0	0	0	0	0	0	0	0	0	0	0	0	0	0	0	0	0	0	0	0	0	0	0	0	0	0	0	0	0	0	0	0	0	0
YFKTGRACRSPGRAAALGAQ	0	0	0	0	0	0	0	1	0	0	0	0	0	1	0	0	1	0	1	0	3	1	1	0	0	2	0	1	0	0	0	0	0	1	0	1	0	0	0	0	1	0	0	0	1	0	0	0	0
ICVPLQN	1	0	0	0	0	1	0	0	0	0	1	0	0	0	0	0	1	0	0	0	0	0	0	0	0	0	0	0	0	1	0	0	0	0	0	0	0	0	0	0	0	0	0	0	1	1	0	0	0
SIALKS	1	0	0	0	0	0	0	0	1	0	0	0	0	0	0	0	0	0	0	0	0	1	0	0	0	0	0	0	0	0	0	0	0	0	0	0	2	0	0	0	0	0	0	0	0	0	0	0	0
IWRYVCTVEDSNRCLFVWLQRKINRQG	1	0	1	0	0	0	0	2	0	1	1	0	1	1	0	0	2	0	0	0	0	0	0	0	1	0	0	0	0	0	0	0	0	1	0	0	0	0	0	1	0	1	2	2	0	2	0	0	0
RILPLHT	0	0	1	0	1	0	0	1	0	0	0	0	0	0	0	0	0	0	0	0	0	0	0	0	0	0	1	0	0	0	0	0	1	0	0	0	0	0	0	0	0	0	0	0	0	0	0	0	1
REYPSTLLCSNVTICTRTEsRsWKVVKFsTKHTGSSPPATIKLREKKKRsKTEGA	0	1	1	0	0	0	2	0	1	0	1	2	0	1	0	0	0	2	1	0	1	0	1	0	1	0	1	0	1	1	0	3	4	1	3	1	0	0	0	0	1	0	1	0	0	0	1	0	1
SRFFFFFVCCLSVV	0	0	0	0	1	0	0	0	0	2	0	0	1	2	3	0	1	1	0	0	0	0	0	0	0	0	0	0	0	0	0	0	0	0	2	0	0	0	0	0	0	0	0	0	0	0	0	0	0
VSVSLLIL	1	0	0	1	0	0	0	0	2	1	0	0	1	0	0	0	0	0	0	0	0	0	0	0	0	0	0	0	0	0	0	0	0	0	1	0	1	0	0	0	0	0	0	0	0	0	0	0	0
SLHIKIRE	1	1	0	0	0	1	0	0	0	0	0	0	0	0	0	0	0	0	0	0	0	0	0	0	0	0	0	0	0	0	0	0	0	0	1	0	0	0	0	0	0	0	0	0	0	0	0	0	1
SFHSPRFC	0	0	0	0	0	0	0	0	0	0	0	0	0	0	2	0	0	1	0	0	0	0	0	0	0	0	1	0	0	0	0	0	0	0	0	1	0	0	0	1	0	0	0	0	0	0	0	1	0
QCWLPYVVIIIFV	1	0	2	1	0	0	0	0	0	0	1	0	2	1	0	0	1	0	0	0	0	0	0	0	0	0	1	0	0	0	0	0	0	0	0	0	0	0	0	0	0	1	1	0	1	0	0	0	0
VPVVNHTATGEFPSF	0	0	0	0	0	0	0	0	0	1	0	0	2	0	2	0	0	0	1	0	0	0	0	0	0	1	1	1	0	0	0	0	0	2	0	0	0	1	0	0	0	0	0	0	0	1	0	1	0
QAsNRDTSERKTRLKAIVLRTSCTQR	0	0	1	0	0	1	1	0	0	0	0	1	0	0	0	0	1	0	0	0	2	0	0	0	0	0	0	0	0	0	1	2	1	0	2	0	0	0	0	0	0	0	0	1	1	0	1	0	0
SFLSLLPLVVHPPGSSsKPQIPLTRHYVRRKSATARGGVLPSSsKAHKFICSLRSRHPNTLLVRVGACVSHRLTPAQCSKTsYGKEKsTTIVSEVVVIAFSKISASSTTQSYGA	3	1	1	1	3	0	2	2	2	2	1	3	5	3	0	0	2	1	3	0	2	3	2	0	1	3	2	2	2	2	1	2	4	2	3	4	2	5	1	2	0	3	0	2	1	0	1	2	3
IEVSsGEGVVRsAsNPFCPLPVSGNWSDRLRLLFCYPsAVF	1	0	0	0	0	0	2	0	2	4	0	1	0	3	0	0	1	1	0	0	1	1	0	1	1	1	0	1	1	2	0	0	0	0	1	0	1	0	1	0	0	1	1	0	0	1	1	0	0
	0	0	0	0	0	0	0	0	0	0	0	0	0	0	0	0	0	0	0	0	0	0	0	0	0	0	0	0	0	0	0	0	0	0	0	0	0	0	0	0	0	0	0	0	0	0	0	0	0
	0	0	0	0	0	0	0	0	0	0	0	0	0	0	0	0	0	0	0	0	0	0	0	0	0	0	0	0	0	0	0	0	0	0	0	0	0	0	0	0	0	0	0	0	0	0	0	0	0
SAAVRAR	0	0	0	0	0	0	0	0	0	1	0	0	0	0	0	0	0	0	2	0	0	1	0	0	0	0	0	0	0	0	0	0	0	0	0	0	0	0	0	1	0	0	0	0	0	0	0	0	0
CDSPRKVF	0	0	0	0	0	0	0	0	0	0	0	0	1	0	1	0	1	0	0	0	0	0	0	0	0	0	1	0	0	0	0	0	0	0	0	0	0	0	0	1	0	0	0	0	0	0	0	0	0
ALL	0	0	0	0	0	0	0	0	2	0	0	0	0	0	0	0	0	0	1	0	0	0	0	0	0	0	0	0	0	0	0	0	0	0	0	0	0	0	0	0	0	0	0	0	0	0	0	0	0
A	0	0	0	0	0	0	0	0	0	0	0	0	0	0	0	0	0	0	0	1	0	0	0	0	0	0	0	0	0	0	0	0	0	0	0	0	0	0	0	0	0	0	0	0	0	0	0	0	0
PKPLVSGGLHVTSVGSLQSGsSAAEHITATFLRVNLRWAKFLV	0	0	1	2	1	0	2	0	1	1	0	1	3	2	0	0	0	0	0	3	0	1	0	1	1	2	0	2	0	0	0	0	3	0	1	1	1	2	0	0	0	0	1	0	1	0	1	0	2
RSYQLVGAGPsRC	0	0	0	0	0	0	0	0	1	0	0	1	0	0	0	0	0	1	1	0	0	0	1	0	1	0	1	0	0	0	0	0	0	0	0	0	1	0	0	0	0	1	0	1	0	0	0	0	0
AIEs	1	0	0	0	0	0	0	0	0	0	0	0	0	0	0	0	0	0	0	0	1	0	0	0	0	0	0	0	0	0	0	0	0	0	0	0	0	0	0	0	0	0	0	0	0	0	0	0	0
GPRCAW	0	0	0	0	0	0	0	0	0	0	0	0	0	0	0	0	1	0	1	0	0	0	0	0	1	0	0	0	0	1	0	0	0	0	0	0	0	0	0	0	0	0	1	0	0	0	0	0	0
YCCLRCGLFLFHIWLLLIGLQVFSLLIILLRPLsTGLFSLLLL	2	0	2	2	4	1	5	2	3	0	0	0	1	3	1	0	3	0	0	0	0	0	1	1	1	0	0	0	0	1	1	0	0	0	1	0	1	0	0	0	0	1	1	0	1	0	0	1	0
EPGVRVFVTVEsSP	0	0	0	0	0	0	0	0	0	0	1	0	3	1	0	0	0	0	0	0	0	0	0	0	1	0	0	0	0	2	0	0	0	1	1	0	0	0	0	0	0	0	0	0	0	0	0	0	0
L	0	0	0	0	0	0	0	0	1	0	0	0	0	0	0	0	0	0	0	0	0	0	0	0	0	0	0	0	0	0	0	0	0	0	0	0	0	0	0	0	0	0	0	0	0	0	0	0	0
GSPALHFRGRTsEVsSPLGPHsPPGPHIPIFSPARAL	1	1	0	1	0	1	0	1	0	0	0	0	1	1	1	0	0	0	1	1	1	0	0	1	1	2	1	4	2	1	1	0	0	0	1	1	0	1	0	0	0	0	0	0	0	0	0	2	1
s	0	0	0	0	0	0	0	0	0	0	0	0	0	0	0	0	0	0	0	0	0	0	0	0	0	0	0	0	0	0	0	0	0	0	0	0	0	0	0	0	0	0	0	0	0	0	0	0	0
TPHSLFFKRSCFGYFYFR	0	0	0	0	1	0	0	0	0	0	0	0	0	4	1	0	1	0	0	0	0	0	0	0	0	1	0	1	0	0	0	0	1	0	0	1	0	0	0	1	1	1	0	0	0	0	0	1	0
	0	0	0	0	0	0	0	0	0	0	0	0	0	0	0	0	0	0	0	0	0	0	0	0	0	0	0	0	0	0	0	0	0	0	0	0	0	0	0	0	0	0	0	0	0	0	0	0	0
DHLRPHRVVVTAGFLRPWsQIKVLHIFTILQIPFKYGVIGTIEAGVSAVRSSRE	4	1	1	1	0	1	0	0	2	1	1	0	5	1	2	0	0	0	1	1	0	1	2	0	1	1	0	1	1	1	0	2	0	1	0	1	0	0	1	1	0	1	1	2	0	0	0	2	1
TsKVsL	0	0	0	1	0	0	0	0	0	0	0	0	1	0	0	0	0	0	0	0	0	0	0	0	0	0	0	0	0	0	0	0	0	1	0	0	0	0	0	0	0	0	0	0	0	0	0	0	0
GTLTKSYSsRGLADIFFFSVIPGVSGVGLLGLA	2	0	0	0	0	0	1	2	2	1	2	0	0	3	0	0	0	0	2	0	0	0	3	1	0	2	0	0	1	0	0	0	2	0	1	0	1	2	0	0	1	0	0	0	0	0	0	0	0
LEGAITTCDRSRPRAECKRCDNRL	1	0	0	1	0	0	0	0	1	0	0	0	0	0	0	0	1	2	1	1	0	0	0	1	0	0	0	0	0	1	1	1	0	0	0	0	1	0	0	0	0	0	0	0	0	1	0	0	0
RC	0	0	0	0	0	0	0	0	0	0	0	0	0	0	0	0	1	0	0	0	0	0	0	0	0	0	0	0	0	0	0	0	0	0	0	0	0	0	0	0	0	0	0	0	0	0	0	0	0
RYISLSAGCDLPIVAQHFLRW	2	0	0	0	1	0	1	0	1	0	1	0	0	1	0	0	0	1	1	0	1	0	0	1	0	0	1	0	0	0	0	0	0	0	1	0	0	0	1	0	1	0	1	1	0	0	0	1	0
	0	0	0	0	0	0	0	0	0	0	0	0	0	0	0	0	0	0	0	0	0	0	0	0	0	0	0	0	0	0	0	0	0	0	0	0	0	0	0	0	0	0	0	0	0	0	0	0	0
WDRSVGRLLRRGPSLFFFGWETGSPVDPNSLSPSAGPARQLLANSFLFHFLRWAFLPKHLT	0	0	0	2	1	0	3	3	1	2	0	0	0	4	3	0	0	0	1	1	1	1	1	1	2	1	2	1	1	2	1	0	0	1	1	1	1	1	2	1	0	0	3	0	1	1	1	2	0
VGSTSRLTGAHYWHTWGDRCSVSCRsAVVARGS	0	0	0	0	0	0	0	0	1	2	1	0	1	0	0	0	1	1	1	1	0	1	1	1	0	2	0	0	0	0	2	1	0	0	0	3	0	0	1	1	1	0	2	0	0	0	0	1	1
SAVY	0	0	0	0	0	0	0	0	0	1	0	0	0	0	0	0	0	0	0	0	0	1	0	0	0	0	0	0	0	0	0	0	0	0	0	0	0	1	0	0	1	0	0	0	0	0	0	0	0
LSVSNRFYLKYKFDAE	0	0	0	1	0	0	0	0	1	1	0	0	0	2	0	0	0	0	1	0	0	0	0	0	0	0	0	0	0	0	0	0	0	0	1	0	0	1	0	0	1	1	0	0	0	1	0	0	0
TFYFSLFCET	0	0	0	0	1	0	0	0	0	0	0	0	0	2	1	0	1	0	0	0	0	0	0	0	0	0	0	0	0	0	2	0	0	0	0	0	1	0	0	0	0	1	0	0	0	0	0	0	0
GKHQSSPQRFSS	0	0	0	0	0	0	0	0	0	0	0	0	0	0	1	0	0	0	0	0	0	0	0	0	1	0	1	0	0	0	0	0	0	0	2	0	1	1	0	0	0	0	0	0	2	0	0	0	1
KIGWNSWRRTI	1	0	1	0	0	0	0	0	0	0	0	0	0	0	0	0	0	0	0	0	0	0	1	0	0	0	0	0	0	0	0	0	0	1	1	0	0	0	0	0	0	0	2	0	0	0	1	0	0
SHGG	0	0	0	0	0	0	0	0	0	0	0	0	0	0	0	0	0	0	0	0	0	0	1	0	1	0	0	0	0	0	0	0	0	0	1	0	0	0	0	0	0	0	0	0	0	0	0	0	1
GGKERPLHRFLRGVLVSSYsKYNRVACLLFQRHTKPKWSLGVTSANLFHSFSFLKKNLYFPT	0	0	0	3	4	0	1	1	0	2	0	1	1	3	3	0	0	1	0	0	0	2	0	0	2	2	0	1	1	1	0	0	2	1	2	0	0	0	4	0	3	0	1	0	1	1	2	2	1
SRCLDLALDVsAPTVARWsNSCFLPsRLDGFPNTRSDRLWFSEHKSKLVDG	0	0	0	0	5	0	1	0	1	2	0	0	1	3	0	0	1	1	0	3	0	0	0	2	0	0	1	1	1	0	1	1	0	0	0	0	0	2	1	2	0	0	2	0	0	1	1	0	1
NSCKENNSTsDCKKKNHYFKKQsHKsQSKEHKVITYsEKRVKsGI	1	1	0	0	0	0	0	0	0	1	0	1	0	1	0	0	1	1	0	0	0	0	0	0	1	0	0	0	0	0	0	0	0	2	0	0	1	0	0	2	2	0	0	2	0	2	2	3	0
FDLVCTSDSPQLIPRPS	1	0	0	0	1	0	0	1	0	1	0	0	0	1	0	0	0	1	0	0	0	0	0	0	0	0	1	1	1	0	0	0	0	1	1	2	0	0	0	0	0	0	0	0	1	0	0	0	0
	0	0	0	0	0	0	0	0	0	0	0	0	0	0	0	0	0	0	0	0	0	0	0	0	0	0	0	0	0	0	0	0	0	0	0	0	0	0	0	0	0	0	0	0	0	0	0	0	0
KTRGTCRYRLLCWRADLFGYRGLVTGGNNDCAGGFSKQKGVLRKGERVLQSVCVCGLQQNKANTGRKYsRsVPNNINIGKGGLTIRSLCRAVSSSLRVLFCGLN	1	0	2	1	3	0	1	2	5	3	0	2	3	2	1	0	6	1	2	0	2	0	4	5	4	2	0	0	1	0	1	1	2	1	0	1	1	2	1	1	2	1	1	0	4	5	3	0	0
SSSVFsTHFVVDCFFPFRGKQRKQSNKQTRGECCGYRLYIPNSs	0	0	1	0	0	0	0	0	1	2	1	0	0	4	1	0	3	0	0	0	0	0	0	0	1	2	0	1	0	1	0	0	1	1	0	3	2	0	0	0	0	2	0	2	1	1	1	1	0
KVTKAEGTN	0	0	0	0	0	0	0	0	0	0	0	1	0	0	0	0	0	0	0	0	0	1	0	0	1	0	0	0	0	0	0	1	0	1	0	0	0	0	0	0	0	0	0	0	0	0	1	0	0
GGGHFQF	0	0	0	0	0	0	0	0	0	0	0	0	0	0	2	0	0	0	0	0	0	0	0	0	1	2	0	0	0	0	0	0	0	0	0	0	0	0	0	0	0	0	0	1	0	0	0	0	1
QPTSDCLWDEGPVRIATW	1	0	0	0	0	0	0	0	1	0	1	0	0	0	0	0	1	0	0	1	0	0	0	1	0	0	0	1	0	1	0	0	0	2	0	0	0	0	1	0	0	0	2	0	1	0	0	0	0
WRsRRYARLQSASHLWDWEAKEYRQRILKARRR	1	0	0	0	0	0	2	0	1	0	0	0	0	0	0	0	0	0	0	3	0	1	0	0	0	0	0	0	0	0	0	0	0	0	0	0	0	0	0	2	1	1	3	1	1	0	0	0	1
RGNSHQARSARTINVGRDSF	1	0	0	0	0	0	0	0	0	0	0	0	1	0	1	0	0	0	0	0	2	0	0	0	2	0	0	0	0	0	0	0	0	1	1	1	0	0	1	0	0	0	0	1	0	1	1	0	1
STVLPPPP	0	0	0	0	1	0	0	0	0	1	0	0	0	0	0	0	0	0	0	0	0	0	0	0	0	0	2	2	0	0	0	0	1	0	0	0	0	0	1	0	0	0	0	0	0	0	0	0	0
SSHTYSLFPGFEsPHD	0	0	0	0	1	0	0	0	0	0	0	0	0	2	0	0	0	0	0	0	0	0	1	0	0	0	1	1	0	0	0	0	0	1	2	1	0	0	0	0	1	0	0	0	0	0	0	1	1
N	0	0	0	0	0	0	0	0	0	0	0	0	0	0	0	0	0	0	0	0	0	0	0	0	0	0	0	0	0	0	0	0	0	0	0	0	0	0	0	0	0	0	0	0	0	0	1	0	0
DSFLLLGKSYETVFTREVRLGSGAARGGV	0	0	0	0	1	0	1	1	1	1	0	1	1	0	2	0	0	0	1	0	1	0	1	1	1	2	0	0	0	0	0	1	0	1	0	0	0	2	0	1	0	1	0	0	0	0	0	0	0
TVFICPRVLLHFTLNSCFLPFLLFFSSSVFITNRLWGVSsQLAKDDTCYDILSVYFGRYCLSREsHIARGLTNSGVSAFTAIAPLQTTAAVRWLRVNYLVKGSPVsGELGDYSYGLHsGDAVFLFSFsSKSANKsRKKKKKRRQRVRVGIRLEEGERGDTsPKRFDQYKLQGEFYsLENIINITRADETAYIsRERSDRLKTTGTRPIIFsREVFISsPFICPSPHRGC	5	1	8	6	3	0	7	4	1	5	0	1	8	13	4	0	3	3	2	4	3	2	5	4	3	3	3	1	3	2	4	1	5	4	2	3	4	3	2	3	4	5	2	4	1	4	3	2	2
LPAKHRIVIGGQPTSRRFILFIFSVL	2	0	2	1	0	0	0	2	0	1	0	0	1	2	1	0	0	0	0	0	0	1	1	1	0	0	0	0	2	0	0	0	1	0	0	0	1	0	0	1	0	0	0	0	1	0	0	0	1
PAAVLDS	0	0	0	1	0	0	0	0	0	0	1	0	0	0	0	0	0	0	1	0	0	1	0	0	0	0	0	1	0	0	0	0	0	0	0	0	0	0	1	0	0	0	0	0	0	0	0	0	0
AsEKEKETTHTNCFRLG	0	0	0	0	0	0	0	0	1	0	0	0	0	0	1	0	1	0	1	0	0	0	0	0	1	0	0	0	0	0	0	2	1	0	0	0	0	0	0	0	0	0	0	0	0	1	0	0	1
GNHHA	0	0	0	0	0	0	0	0	0	0	0	0	0	0	0	0	0	0	0	1	0	0	0	1	0	0	0	0	0	0	0	0	0	0	0	0	0	0	0	0	0	0	0	0	0	1	0	0	2
TPFHFCNTTTNHLNKNKKFsNILSFFPINQR	2	0	0	0	0	0	0	1	1	0	0	0	0	2	3	0	0	1	0	0	0	0	0	0	0	0	0	2	0	0	0	2	2	0	0	1	0	0	0	0	0	0	0	0	1	5	1	2	0
KsNIDISLLKGTIKIRLSDsSYFHSKYLVGEYCNTREDSKTTSQNAGGVKTsGsDITKSCGGFKAKERG	1	1	3	1	1	1	1	0	0	0	0	1	1	2	0	0	2	0	0	0	1	1	1	2	5	0	0	0	0	0	3	0	2	1	0	0	4	1	2	0	2	1	0	1	0	2	1	1	0
RFsYFLLEKIFFSSLSVLFIIFs	2	0	1	0	0	0	0	3	1	1	0	0	0	3	3	0	0	0	0	0	0	0	0	0	0	0	0	0	0	0	0	0	0	0	1	0	2	0	0	0	1	0	0	0	0	0	0	0	0
NN	0	0	0	0	0	0	0	0	0	0	0	0	0	0	0	0	0	0	0	0	0	0	0	0	0	0	0	0	0	0	0	0	0	0	0	0	0	0	0	0	0	0	0	0	0	2	0	0	0
CsG	0	0	0	0	0	0	0	0	0	0	0	0	0	0	0	0	1	0	0	0	0	0	0	0	0	1	0	0	0	0	0	0	0	0	0	0	0	0	0	0	0	0	0	0	0	0	0	0	0
sGIHsLSSGITSRKRNSYsPRT	0	0	2	0	0	0	0	1	0	0	0	0	0	0	0	0	0	0	0	0	0	0	0	0	0	2	0	0	1	0	0	0	2	0	1	0	1	1	1	0	1	0	0	0	0	0	1	0	1
VKNSFKKYKVGNYLALHLVWIT	0	0	1	1	1	0	0	1	0	1	0	0	2	0	1	0	0	0	0	0	0	1	0	0	1	0	0	0	0	0	0	0	1	0	0	0	1	0	0	0	1	1	1	0	0	2	0	1	0
	0	0	0	0	0	0	0	0	0	0	0	0	0	0	0	0	0	0	0	0	0	0	0	0	0	0	0	0	0	0	0	0	0	0	0	0	0	0	0	0	0	0	0	0	0	0	0	0	0
IsKFHTsFHNHQsLssLSS	0	1	0	1	0	0	0	1	0	0	0	0	0	1	1	0	0	0	0	0	0	0	0	0	0	0	0	0	0	0	0	0	1	0	1	0	0	0	1	0	0	0	0	1	0	0	1	2	1
	0	0	0	0	0	0	0	0	0	0	0	0	0	0	0	0	0	0	0	0	0	0	0	0	0	0	0	0	0	0	0	0	0	0	0	0	0	0	0	0	0	0	0	0	0	0	0	0	0
PSYCSRFFILFINFTPY	2	0	0	1	0	0	0	0	0	0	0	0	0	4	0	0	1	0	0	0	0	0	0	0	0	0	1	1	0	0	0	0	1	0	1	1	0	0	0	0	2	0	0	0	0	1	0	0	0
VILV	1	0	0	0	0	0	1	0	0	0	2	0	0	0	0	0	0	0	0	0	0	0	0	0	0	0	0	0	0	0	0	0	0	0	0	0	0	0	0	0	0	0	0	0	0	0	0	0	0
VPNW	0	0	0	0	0	0	0	0	0	0	0	1	0	0	0	0	0	0	0	0	0	0	0	0	0	0	1	0	0	0	0	0	0	0	0	0	0	0	0	0	0	0	1	0	0	1	0	0	0
	0	0	0	0	0	0	0	0	0	0	0	0	0	0	0	0	0	0	0	0	0	0	0	0	0	0	0	0	0	0	0	0	0	0	0	0	0	0	0	0	0	0	0	0	0	0	0	0	0
KLTKLsFPYFLFFVLLKFQDFLQ	0	0	0	1	0	1	0	2	2	0	1	0	0	4	2	0	0	0	0	0	0	0	0	0	0	0	0	0	1	0	0	0	0	1	0	0	0	0	0	0	1	0	0	1	1	0	0	0	0
VQASRVVFPLIYQCCSFAADTFRYFCLSCCPCYTEAQFVSITTTEsGSNRVAVLCLGKVKHYESREsVGISGGPLDRGCTEFIILKsLVDEGESKGIIDTSTTR	2	3	2	2	0	0	3	0	2	2	2	0	5	4	2	0	3	5	2	2	0	1	2	0	4	2	2	1	0	0	1	2	5	1	1	3	2	1	0	2	2	2	0	2	1	0	1	0	1
SSSHIVQRSSTKRRKARTPTPSQQEAsI	1	0	1	0	0	0	0	0	0	0	0	0	1	0	0	0	0	0	1	0	0	1	0	0	0	0	1	0	1	0	3	0	0	0	2	1	1	0	0	2	0	0	0	2	1	0	0	0	1
RALTAELVSs	0	0	0	0	1	0	0	1	0	1	0	0	0	0	0	0	0	0	1	0	0	1	0	0	0	0	0	0	0	0	0	0	1	0	0	0	0	0	1	0	0	0	0	0	0	0	0	0	0
GARGT	0	0	0	0	0	0	0	0	0	0	0	0	0	0	0	0	0	0	0	1	0	0	0	2	0	0	0	0	0	0	0	1	0	0	0	0	0	0	0	0	0	0	0	0	0	0	0	0	0
SAIRVAQAVFPSCCCVCCYQLCsGTCVALDAL	0	0	1	2	0	0	0	0	1	1	1	0	2	1	0	0	5	2	1	2	0	2	1	0	0	0	0	1	0	0	0	1	0	0	1	0	0	0	1	0	1	0	0	2	0	0	0	0	0
HFGLPLTRLTSLAsVGAVVVLSLLFRSK	0	0	0	3	1	0	0	0	3	2	0	2	0	0	2	0	0	0	0	1	1	0	1	1	0	0	0	0	0	1	1	1	0	0	1	1	0	0	0	1	0	0	0	0	0	0	0	1	0
CLFRAVSIss	0	0	1	0	0	0	1	0	0	1	0	0	0	1	0	0	1	0	0	0	1	0	0	0	0	0	0	0	0	0	0	0	0	0	1	0	0	0	0	0	0	0	0	0	0	0	0	0	0
DTsTITNAsNHVYIPQAARCFFSVHIASARELVPL	1	2	0	0	1	0	1	0	0	1	1	0	1	2	0	0	0	1	0	2	1	2	0	0	0	0	0	0	1	1	0	0	3	0	1	1	0	0	0	0	1	0	0	1	0	0	2	0	2
GIsKRIF	1	0	1	0	0	0	0	0	0	0	0	0	0	0	1	0	0	0	0	0	0	0	1	0	0	0	0	0	0	0	0	0	0	0	0	0	0	0	0	0	0	0	0	0	0	0	0	0	0
TRLTFVWCLYsDGLCL	0	0	0	1	1	1	0	1	0	0	0	0	1	1	0	0	0	2	0	0	0	0	1	0	0	0	0	0	0	0	0	0	2	0	0	0	0	0	0	0	1	0	1	0	0	0	0	0	0
SLSRDFPSYIFCK	1	0	0	1	0	0	0	0	0	0	0	0	0	1	1	0	1	0	0	0	0	0	0	0	0	0	0	1	0	0	0	0	0	0	1	1	0	1	0	0	0	1	0	0	0	0	0	0	0
TNIWFILGRGsEGGGSG	1	1	0	0	0	0	0	1	0	0	0	0	0	0	1	0	0	0	0	0	0	0	1	2	3	0	0	0	0	0	0	0	1	0	0	0	0	0	0	1	0	0	1	0	0	1	0	0	0
RRsAQLSARSF	0	0	0	0	0	0	0	0	1	0	0	0	0	1	0	0	0	0	1	1	0	0	0	0	0	0	0	0	0	0	0	0	0	0	1	1	0	0	0	0	0	0	0	0	1	0	0	0	0
EKIL	0	0	1	0	1	0	0	0	0	0	0	0	0	0	0	0	0	0	0	0	0	0	0	0	0	0	0	0	0	0	0	0	0	0	0	0	0	0	0	0	0	0	0	0	0	0	0	0	0
RSDW	0	0	0	0	0	0	0	0	0	0	0	0	0	0	0	0	0	0	0	0	0	0	0	0	0	0	0	0	0	0	0	0	0	0	0	0	1	0	0	0	0	0	1	0	0	0	0	0	0
QWR	0	0	0	0	0	0	0	0	0	0	0	0	0	0	0	0	0	0	0	0	0	0	0	0	0	0	0	0	0	0	0	0	0	0	0	0	0	0	0	0	0	0	1	0	1	0	0	0	0
L	0	0	0	0	1	0	0	0	0	0	0	0	0	0	0	0	0	0	0	0	0	0	0	0	0	0	0	0	0	0	0	0	0	0	0	0	0	0	0	0	0	0	0	0	0	0	0	0	0
NSHRSGGRTSHTTAEPVVsREEI	0	1	0	0	0	0	0	0	0	1	0	0	1	0	0	0	0	0	0	1	0	0	0	2	0	0	0	0	1	0	0	2	1	0	1	2	0	0	0	0	0	0	0	0	0	0	1	0	2
KPYKQSS	0	0	0	0	0	0	0	0	0	0	0	0	0	0	0	0	0	0	0	0	0	0	0	0	0	0	0	0	1	0	0	0	0	0	0	0	0	1	1	0	1	0	0	0	1	0	0	0	0
IYKTQKQQYKNIHLQKTsERIITKVNFFILICKGsDsV	3	0	3	1	0	0	0	1	0	2	0	0	0	1	1	0	0	1	0	0	0	0	1	0	0	0	0	0	0	0	0	0	3	0	0	0	0	0	0	0	1	1	0	3	1	1	1	0	1
FCCLIPLSGSVWLGDTCRRGGVTFDALPVIVCF	2	0	0	0	0	0	1	0	3	3	0	0	1	2	1	0	3	1	0	0	0	1	3	0	0	1	0	1	1	0	1	0	1	0	1	0	0	0	1	0	0	0	1	0	0	0	0	0	0
RKSHsFRNLRSVVKLE	0	0	0	0	0	0	0	1	1	0	0	1	1	0	1	0	0	0	0	0	0	0	0	0	0	0	0	0	0	0	0	0	0	0	0	0	1	0	0	1	0	0	0	0	0	0	1	1	0
KRSI	0	1	0	0	0	0	0	0	0	0	0	0	0	0	0	0	0	0	0	0	0	0	0	0	0	0	0	0	0	0	0	0	0	0	0	0	0	0	1	0	0	0	0	0	0	0	0	0	0
RFLHssGPLGFPYFVTQDKVRsR	0	0	0	0	0	0	0	0	2	0	1	0	1	2	1	0	0	0	0	0	0	0	0	1	0	1	0	0	0	2	0	0	1	0	0	0	0	0	0	0	1	0	0	1	0	0	0	0	1
AAFCA	0	0	0	0	0	0	0	0	0	0	0	0	0	1	0	0	0	1	0	0	1	2	0	0	0	0	0	0	0	0	0	0	0	0	0	0	0	0	0	0	0	0	0	0	0	0	0	0	0
INYQVIAW	0	1	1	0	0	0	0	0	0	0	1	0	0	0	0	0	0	0	1	0	0	0	0	0	0	0	0	0	0	0	0	0	0	0	0	0	0	0	0	0	1	0	1	1	0	1	0	0	0
VTDSATVTVVAAGTV	0	0	0	0	0	0	0	0	0	1	0	1	3	0	0	0	0	0	1	0	0	2	0	0	1	0	0	0	0	0	1	1	2	0	0	0	0	0	1	0	0	0	0	0	0	0	0	0	0
VSLsGsSGSFHTSFHIKSIFVLFCFAY	1	1	0	1	0	0	0	0	1	2	0	0	0	3	2	0	1	0	0	1	0	0	0	1	0	1	0	0	0	0	0	1	0	0	0	2	0	0	1	2	1	0	0	0	0	0	0	2	0
PPPV	0	0	0	0	0	0	0	0	0	0	1	0	0	0	0	0	0	0	0	0	0	0	0	0	0	0	3	0	0	0	0	0	0	0	0	0	0	0	0	0	0	0	0	0	0	0	0	0	0
HAsRGAPRRGREIIVTSNTVPPSsYVPRSPCPTSFIWVVCsLSLFFFLFLLCECGGASSPVFWWFS	2	1	0	2	2	0	0	1	0	2	1	1	2	7	0	0	2	2	2	0	1	0	1	0	1	2	1	2	2	2	0	1	0	2	0	3	1	3	0	1	0	1	3	0	0	1	0	0	1
ASLs	0	0	0	0	0	0	1	0	0	0	0	0	0	0	0	0	0	0	0	0	1	0	0	0	0	0	0	0	0	0	0	0	0	0	0	0	0	1	0	0	0	0	0	0	0	0	0	0	0
LFLLLSSESSFT	0	0	0	2	0	0	0	2	0	0	0	0	0	1	1	0	0	0	0	0	0	0	0	0	0	0	0	0	0	0	0	0	1	0	2	1	0	0	0	1	0	0	0	0	0	0	0	0	0
FKAssGLR	0	0	0	0	0	0	0	0	1	0	0	0	0	0	1	0	0	0	0	0	1	0	1	0	0	0	0	0	0	0	0	0	0	0	0	0	0	0	0	0	0	0	0	0	0	0	0	0	0
LSsTSSAP	0	0	0	0	0	0	0	0	1	0	0	0	0	0	0	0	0	0	0	0	0	1	0	0	0	0	0	1	0	0	0	1	0	0	0	1	1	0	0	1	0	0	0	0	0	0	0	0	0
NQPIKRGAG	0	0	1	0	0	0	0	0	0	0	0	0	0	0	0	0	0	0	0	0	0	1	0	0	1	1	0	0	1	0	0	0	0	0	0	0	0	0	0	0	0	0	0	1	0	1	0	0	0
SPNPFPFLPSHRNT	0	0	0	0	1	0	0	0	0	0	0	0	0	1	1	0	0	0	0	0	0	0	0	0	0	0	1	1	2	0	1	0	0	0	0	1	0	0	0	1	0	0	0	0	0	1	1	1	0
RLSIIVYNFFSSYLNYCSFVTPLEVASGIEKGGELAVSSSILFIYFsRVWLALLILFVA	4	1	1	1	0	0	3	2	3	3	0	0	3	6	0	0	0	1	1	0	2	1	1	1	1	0	0	1	0	0	0	0	1	0	1	1	4	1	1	0	2	2	1	0	0	2	0	0	0
KFIGGRYRFV	1	0	0	0	0	0	0	0	0	0	0	1	0	2	0	0	0	0	0	0	0	0	1	0	1	0	0	0	0	0	0	0	0	0	0	0	0	0	0	0	1	0	0	0	0	0	0	0	0
SLsGHKGLREADEKKEEA	0	0	0	0	1	0	1	0	0	0	0	0	0	0	0	0	0	0	0	0	1	1	1	0	1	0	0	0	0	0	0	0	0	0	1	0	0	0	0	0	0	0	0	0	0	0	0	1	0
RF	0	0	0	0	0	0	0	0	0	0	0	0	0	0	1	0	0	0	0	0	0	0	0	0	0	0	0	0	0	0	0	0	0	0	0	0	0	0	0	0	0	0	0	0	0	0	0	0	0
AQSPFAPASLYKsYSRKEKGKYRQsGQLHLEGALV	0	0	0	1	1	0	1	1	0	0	0	1	0	0	1	0	0	0	1	0	1	2	0	0	2	1	0	0	1	1	0	0	0	0	0	0	1	1	1	0	2	1	0	1	2	0	0	0	1
FLPLVCIQSAFKSSLRWSPHFRGSSA	0	0	1	1	0	1	0	1	0	0	0	0	1	1	2	0	0	1	0	0	2	0	0	0	1	0	0	0	1	1	0	0	0	0	1	2	0	1	1	1	0	0	1	0	1	0	0	0	1
ETsTQAGYS	0	0	0	0	0	0	0	0	0	0	0	0	0	0	0	0	0	0	0	0	0	1	1	0	0	0	0	0	0	0	0	0	2	0	0	0	1	0	0	0	1	0	0	1	0	0	0	0	0
LLNQIQIHKDEIIQRGWGAQRHCLATLRQ	1	1	2	1	0	1	0	1	1	0	0	0	0	0	0	0	0	1	0	1	1	0	2	0	0	0	0	0	0	0	0	0	1	0	0	0	0	0	0	0	0	0	1	4	1	1	0	1	1
VLSsLEPLTATW	0	0	0	1	0	0	1	1	0	1	0	0	0	0	0	0	0	0	0	1	0	0	0	0	0	0	0	0	0	1	0	1	0	1	0	0	0	0	0	1	0	0	1	0	0	0	0	0	0
QALCALCVESGsRKEANGRAsRCGHISTTLWSTATLFVADIPGIRFLQR	2	0	1	2	0	1	0	0	2	1	0	1	0	2	0	0	2	1	2	0	2	2	1	0	2	1	0	0	0	1	2	1	1	0	0	0	0	1	1	1	0	0	1	0	2	0	1	0	1
KPTS	0	0	0	0	0	0	0	0	0	0	0	0	0	0	0	0	0	0	0	0	0	0	0	0	0	0	0	1	0	0	0	0	0	1	0	0	1	0	0	0	0	0	0	0	0	0	0	0	0
RGI	0	1	0	0	0	0	0	0	0	0	0	0	0	0	0	0	0	0	0	0	0	0	0	0	1	0	0	0	0	0	0	0	0	0	0	0	0	0	0	0	0	0	0	0	0	0	0	0	0
	0	0	0	0	0	0	0	0	0	0	0	0	0	0	0	0	0	0	0	0	0	0	0	0	0	0	0	0	0	0	0	0	0	0	0	0	0	0	0	0	0	0	0	0	0	0	0	0	0
VVGRsFDARYAHFRSGHRGSCAVPPLKDQSEGVLTPTFVLPCARKTANPPRRLsFSSSRERQsKNKGKG	0	0	0	0	0	0	2	0	2	2	0	0	3	2	2	0	1	1	1	2	1	1	1	1	2	2	1	1	1	3	1	1	1	0	0	1	0	1	2	2	0	1	0	1	1	1	1	1	1
THAEGTA	0	0	0	0	0	0	0	0	0	0	0	0	0	0	0	0	0	0	0	0	1	1	0	0	1	0	0	0	0	0	0	0	1	1	0	0	0	0	0	0	0	0	0	0	0	0	0	0	1
TIVRESRFVVLHsA	0	0	1	1	0	0	0	0	0	1	1	0	1	1	0	0	0	0	0	0	0	1	0	0	0	0	0	0	0	0	0	1	0	0	0	0	0	0	0	1	0	0	0	0	0	0	0	1	0
RGASRYsLDTSGKQRVSSAAEsKVLIGEWAARLLFFFFYHsGCsGASGSRGRKTAERVSRRN	0	0	1	3	0	0	0	0	1	1	0	1	1	3	1	0	1	0	0	4	2	1	2	2	1	2	0	0	0	0	0	1	0	1	0	0	2	0	3	2	0	2	1	1	0	1	0	0	1
GRSV	0	0	0	0	0	0	0	0	0	0	1	0	0	0	0	0	0	0	0	0	0	0	0	1	0	0	0	0	0	0	0	0	0	0	1	0	0	0	0	0	0	0	0	0	0	0	0	0	0
RSKERSQRKS	0	0	0	0	0	0	0	0	0	0	0	0	0	0	0	0	0	0	0	0	0	0	0	0	0	0	0	0	0	0	0	0	0	0	0	0	1	1	1	0	0	0	0	1	0	0	0	0	0
KGsGQLWEYKTAFTHsQKCKRQRCKSLPPVsQEGEGENNTDEILSACCssHTEDVRITNHSIKEWCILFKEGKYIYFLK	2	0	3	0	0	0	1	3	1	0	0	0	2	1	2	0	2	3	1	0	0	1	2	0	1	2	0	0	2	0	1	0	3	1	1	0	0	0	1	1	2	1	2	1	3	2	1	1	2
TKSRsLLQTSsSLPWVIERFVTGSPTLI	0	2	0	0	1	0	2	0	1	0	0	0	2	0	1	0	0	0	0	0	0	0	1	0	0	0	0	1	0	1	3	0	0	1	1	0	1	0	1	1	0	0	1	1	0	0	0	0	0
EVITKAHNKRCCKVHANIsQKHSEGYLPHSVTSPLQRTKLRAKLYsNIEGGsISGKEsQGKEAIPSPSSRVAV	3	1	1	1	1	0	0	1	1	4	0	0	1	0	0	0	0	2	0	1	2	2	1	0	4	0	1	0	3	0	1	0	1	1	1	0	3	1	1	1	1	1	0	3	0	0	3	2	2
NKQGSKRRVLWKVWKKFCFS	0	0	0	1	0	0	0	0	0	0	0	1	1	1	1	0	1	0	0	0	0	0	0	1	0	0	0	0	0	0	0	0	0	0	0	0	1	0	1	0	0	0	2	0	1	0	1	0	0
RIQsTDYYYEYTKAIFSAWRFRIsKLRSERTLLPASN	1	0	2	1	0	2	0	0	0	0	0	0	0	1	1	0	0	0	1	0	1	1	0	0	0	0	1	0	0	0	1	1	0	1	1	0	0	0	1	1	2	2	1	0	1	0	1	0	0
AFCRAGLsGLVGTILFVLVTLTSLGTGICNLVRQKPS	1	0	1	1	2	1	1	1	1	1	1	0	2	2	0	0	2	0	0	0	1	1	1	1	2	1	0	0	1	0	1	1	0	2	0	0	1	1	0	0	0	0	0	1	0	1	0	0	0
GCYKsRLLLCGSRSWSVNCSRFD	0	0	0	1	0	0	1	1	0	0	1	0	0	0	1	0	2	1	0	0	0	0	0	1	0	1	0	0	0	0	0	0	0	0	1	0	0	0	1	2	1	0	1	0	0	1	0	0	0
KTSILsNKSKKVKAIQQGGGN	1	0	1	0	1	0	0	0	0	1	0	0	0	0	0	0	0	0	0	0	0	1	1	1	1	0	0	0	0	0	1	0	0	0	0	0	1	0	0	1	0	0	0	1	1	1	1	0	0
R	0	0	0	0	0	0	0	0	0	0	0	0	0	0	0	0	0	0	0	0	0	0	0	0	0	0	0	0	0	0	0	0	0	0	0	0	0	0	0	0	0	0	0	0	0	0	0	0	0
TAYLsTCAKSVHCGIYIKKKEGKDC	0	0	2	0	0	0	1	0	0	0	0	0	1	0	0	0	2	1	0	1	1	0	0	0	1	1	0	0	0	0	1	0	0	1	0	0	0	1	0	0	2	0	0	0	0	0	0	0	1
FVELLIsI	2	0	0	0	0	1	0	0	1	0	0	1	0	1	0	0	0	0	0	0	0	0	0	0	0	0	0	0	0	0	0	0	0	0	0	0	0	0	0	0	0	0	0	0	0	0	0	0	0
LLFRVRANNCER	0	0	0	1	0	0	0	1	0	1	0	0	0	0	1	0	1	0	0	0	1	0	0	0	0	0	0	0	0	0	0	0	0	0	0	0	0	0	0	0	0	0	0	0	0	1	1	0	0
KIYVA	0	0	1	0	0	0	0	0	0	0	0	0	1	0	0	0	0	0	0	0	0	1	0	0	0	0	0	0	0	0	0	0	0	0	0	0	0	0	0	0	0	1	0	0	0	0	0	0	0
VTVCFTLF	0	0	0	0	0	0	0	0	1	0	0	0	2	0	2	0	1	0	0	0	0	0	0	0	0	0	0	0	0	0	0	0	1	1	0	0	0	0	0	0	0	0	0	0	0	0	0	0	0
GRVLLIFFFLFFFCsGGVVGNsLTCLELYFFYLFSASHFC	1	0	0	3	0	0	0	0	4	2	0	1	0	7	3	0	1	2	1	0	0	0	2	1	0	1	0	0	0	0	0	0	0	1	1	0	1	0	0	0	2	0	0	0	0	1	0	0	1
SIHTLFILIAsSIFFSSSSDFNVGFSILT	4	1	0	1	0	0	0	2	0	1	0	0	0	5	0	0	0	0	0	1	0	0	0	1	0	0	0	0	0	0	1	1	0	0	4	1	1	0	1	0	0	0	0	0	0	0	1	1	0
FVNFITGCVFFPLAFWRsF	0	1	0	1	0	0	0	0	0	0	1	0	1	4	2	0	1	0	0	1	0	0	1	0	0	0	0	0	0	1	0	0	1	0	0	0	0	0	0	0	0	0	1	0	0	0	1	0	0
FLHVIFLHLFSSLYLCSPWssRWRsRQS	1	0	0	2	0	1	1	1	0	1	0	0	0	3	0	0	0	1	0	0	0	0	0	0	0	0	0	0	0	1	0	0	0	0	1	1	0	1	1	0	0	1	2	0	1	0	0	0	2
PRHHHWRLCQLTSPGSGKQKsERG	0	0	0	1	0	0	0	0	1	0	0	0	0	0	0	0	0	1	0	0	0	0	0	0	2	1	1	1	0	0	0	0	0	1	1	0	0	0	1	0	0	0	1	1	1	0	0	1	2
SLLRVVGAKSVEsGKAFLVRDIPIQKRFYCPSSPFRPRRRPSRQLIVVALVPVRFP	2	1	0	1	0	0	1	0	3	3	1	0	4	2	2	0	1	0	1	0	0	2	1	0	1	0	4	2	0	1	0	0	0	0	1	1	0	0	2	1	1	0	0	1	1	0	0	0	0
SLCTLLFHLLASCCSsLNTVLPQSCWVsLRA	0	0	0	1	3	2	2	0	0	2	0	0	0	1	0	0	3	1	0	1	1	0	0	0	0	0	0	0	1	0	0	0	0	2	2	0	0	1	1	0	0	0	1	1	0	1	0	1	0
KLILPLRCWLsEVsRSIEVELYSLFPSKFSACL	0	2	0	0	1	0	2	1	3	1	1	0	0	2	0	0	1	1	1	0	0	0	0	0	0	0	0	0	1	1	0	0	0	0	1	0	0	2	1	0	1	0	1	0	0	0	0	0	0
FPRSSPFFFSSFLIVTI	2	0	0	1	0	0	0	0	0	1	0	0	0	4	1	0	0	0	0	0	0	0	0	0	0	0	1	0	1	0	1	0	0	0	1	3	0	0	0	0	0	0	0	0	0	0	0	0	0
FFLLSSVPGFIACILFKEGVAALRHYLTSLSQGGEEEDIKQYHWsHLVLKEYsYYQNRRGSYQVSRKVLENsGVSYAWREREREDNsTFFAYEGNSKTTTRRKRKTKQTRKPSLLRIDKK	1	3	0	4	1	3	1	1	1	0	2	4	0	4	2	0	1	0	1	1	3	0	1	1	4	1	1	0	1	0	0	1	5	1	5	0	2	0	1	1	4	4	2	5	0	1	3	1	2
KYSLTLAYRKRCTFQ	0	0	0	0	0	1	0	0	1	0	0	0	0	1	0	0	1	0	1	0	0	0	0	0	0	0	0	0	0	0	0	1	0	1	1	0	0	0	0	0	1	1	0	0	1	0	0	0	0
LsRASGLTFNCCLRIPIGH	1	1	0	0	0	1	1	1	0	0	0	0	0	1	0	0	1	1	0	0	1	0	1	0	1	0	0	0	1	0	0	0	1	0	0	1	0	0	0	0	0	0	0	0	0	0	1	1	0
sKsESKKGEQsSSDNPRRsEAFLFSFPLLY	0	0	0	1	0	0	0	1	1	0	0	0	0	3	0	0	0	0	0	1	0	0	0	0	1	0	1	0	0	1	0	0	0	0	1	0	1	0	0	2	0	1	0	1	0	0	1	0	0
sQTLKGTSNEYAVQSLsIDsFFLLLRKRVVSFFSFCCVSHsYSVCPSEHsAVs	1	0	0	1	1	0	0	2	1	4	0	1	1	5	0	0	2	1	1	0	0	1	0	0	1	0	0	0	1	0	0	0	1	1	2	1	2	0	1	1	0	2	0	1	1	0	1	0	2
T	0	0	0	0	0	0	0	0	0	0	0	0	0	0	0	0	0	0	0	0	0	0	0	0	0	0	0	0	0	0	0	0	0	1	0	0	0	0	0	0	0	0	0	0	0	0	0	0	0
PFKASP	0	0	0	0	0	0	0	0	0	0	0	0	0	1	0	0	0	0	0	0	1	0	0	0	0	0	1	0	0	1	0	0	0	0	1	0	0	0	0	0	0	0	0	0	0	0	0	0	0
sGSVSLHQWIGRDLLW	1	0	0	1	0	0	0	1	1	0	0	0	1	0	0	0	0	0	0	0	0	0	0	1	1	0	0	0	0	0	0	0	0	0	0	1	0	1	0	0	0	0	2	0	1	0	0	1	0
LSCsRTHFRHAAA	0	0	0	0	0	0	1	0	0	0	0	0	0	0	1	0	0	1	2	1	0	0	0	0	0	0	0	0	0	0	0	0	0	1	0	0	0	0	0	1	0	0	0	0	0	0	0	0	2
CSWEYFFEsQR	0	0	0	0	0	0	0	0	0	0	0	0	0	2	0	0	0	1	0	0	0	0	0	0	0	0	0	0	0	0	0	0	0	0	0	0	0	0	0	1	1	0	1	1	0	0	0	0	0
TSWNCDQAARES	0	0	0	0	0	0	0	0	0	0	0	0	0	0	0	0	1	0	1	0	1	0	0	0	0	0	0	0	0	0	0	0	1	0	0	1	0	0	1	0	0	0	1	0	1	0	1	0	0
FPAAERDVGITEITKsALLSN	0	1	1	0	1	0	0	0	1	0	0	0	1	1	0	0	0	0	0	0	2	1	0	0	0	1	0	0	0	1	1	0	1	0	0	0	0	0	1	0	0	0	0	0	0	0	1	0	0
VPECWTNEGF	0	0	0	0	0	0	0	0	0	1	0	0	0	1	0	0	1	0	0	0	0	0	0	0	0	1	0	1	0	0	0	1	0	0	0	0	0	0	0	0	0	0	1	0	0	0	1	0	0
FLLCRPRAGV	0	0	0	0	0	0	0	1	1	1	0	0	0	1	0	0	0	1	1	0	0	0	0	0	1	0	1	0	0	0	0	0	0	0	0	0	0	0	0	0	0	0	0	0	0	0	0	0	0
FLGL	0	0	0	0	0	0	0	1	1	0	0	0	0	0	1	0	0	0	0	0	0	0	0	0	1	0	0	0	0	0	0	0	0	0	0	0	0	0	0	0	0	0	0	0	0	0	0	0	0
RAGHGERYCTFEGQsGVAHLC	0	0	0	1	0	0	0	0	0	0	0	1	0	1	0	0	0	2	1	0	0	1	0	2	1	1	0	0	0	0	0	0	1	0	0	0	0	0	0	0	1	0	0	0	1	0	0	1	1
GRC	0	0	0	0	0	0	0	0	0	0	0	0	0	0	0	0	1	0	0	0	0	0	0	0	1	0	0	0	0	0	0	0	0	0	0	0	0	0	0	0	0	0	0	0	0	0	0	0	0
GRPPLKTGCSISHCFPCLNGAISSALVVNSAATRKGQCGP	1	0	1	0	0	0	2	1	0	1	0	1	0	1	0	0	1	3	0	3	1	0	1	1	1	2	1	1	0	2	0	0	2	0	0	0	0	2	2	1	0	0	0	0	1	1	1	1	0
VGLGRCYFFTF	0	0	0	0	0	0	1	0	0	1	0	0	0	2	1	0	1	0	0	0	0	0	0	1	1	0	0	0	0	0	0	0	1	0	0	0	0	0	0	0	1	0	0	0	0	0	0	0	0
AGCsAGTVSTDLCQVGELVW	0	0	0	0	0	0	2	0	0	3	0	0	0	0	0	0	1	1	1	0	0	1	1	0	2	0	0	0	0	0	1	1	0	0	0	0	0	0	0	1	0	0	1	0	1	0	0	0	0
HWIGAIPAHSFGLELLSH	0	2	0	1	0	0	1	0	1	0	0	0	0	1	0	0	0	0	0	0	2	0	0	0	1	1	0	1	0	0	0	0	0	0	2	0	0	0	0	0	0	0	1	0	0	0	0	1	2
KVSLSL	0	0	0	1	1	0	0	0	0	0	0	1	0	0	0	0	0	0	0	0	0	0	0	0	0	0	0	0	0	0	0	0	0	0	1	0	0	0	1	0	0	0	0	0	0	0	0	0	0
VVASYFFLCFKLFLYFLTLCLLSTCRLRIT	1	0	0	2	1	1	1	2	1	0	1	1	0	4	1	0	1	2	0	0	1	0	0	0	0	0	0	0	0	0	0	1	2	0	0	0	1	1	0	0	2	0	0	0	0	0	0	0	0
EKQKNIKVsKDNTCGGKKKTRSK	0	0	1	0	0	0	0	0	0	0	1	0	0	0	0	0	1	0	0	0	0	0	0	0	2	0	0	0	0	0	0	0	1	1	0	0	0	0	1	0	0	0	0	1	0	0	2	0	0
F	0	0	0	0	0	0	0	0	0	0	0	0	0	1	0	0	0	0	0	0	0	0	0	0	0	0	0	0	0	0	0	0	0	0	0	0	0	0	0	0	0	0	0	0	0	0	0	0	0
PFsRGIRRsALFFFLNSSGTDLDRRHIKPSsRKGKEQTSLCAKKKAVRQSLTIVsWRPRAVLHS	0	1	2	0	1	3	0	0	2	0	0	1	2	3	1	0	0	1	2	0	1	1	0	1	0	2	0	0	2	1	1	1	1	0	1	0	1	2	2	0	0	0	1	2	0	0	1	1	1
NIGCIDR	1	0	1	0	0	0	0	0	0	0	0	0	0	0	0	0	1	0	0	0	0	0	0	1	0	0	0	0	0	0	0	0	0	0	0	0	0	0	0	0	0	0	0	0	0	0	1	0	0
LKVHTPRL	0	0	0	0	0	1	1	0	0	0	1	0	0	0	0	0	0	0	0	0	0	0	0	0	0	0	0	1	0	0	0	0	1	0	0	0	0	0	0	0	0	0	0	0	0	0	0	0	1
QHHSPQVDPSNPQNTHCGVRTI	0	1	0	0	0	0	0	0	0	0	0	1	1	0	0	0	0	1	0	0	0	0	0	0	0	1	1	1	0	1	0	0	1	1	1	1	0	0	0	0	0	0	0	2	1	1	1	1	2
FPKP	0	0	0	0	0	0	0	0	0	0	0	0	0	1	0	0	0	0	0	0	0	0	0	0	0	0	0	0	0	2	0	0	0	0	0	0	0	0	0	0	0	0	0	0	0	0	0	0	0
REGRVLSKNNHLPILIPLTSSPFFPKFVSVVPLKLSAYPLKKKEIES	1	2	0	0	2	0	0	4	1	2	0	1	1	3	0	0	0	0	0	1	0	0	0	0	1	0	1	1	3	1	0	0	1	0	1	2	0	0	1	2	0	1	0	0	0	1	1	0	1
F	0	0	0	0	0	0	0	0	0	0	0	0	0	0	1	0	0	0	0	0	0	0	0	0	0	0	0	0	0	0	0	0	0	0	0	0	0	0	0	0	0	0	0	0	0	0	0	0	0
SKRSSNNCNSGTRRTTGKVRIKNNSQQESRSKKKKKGAKKIAsKANRLLPRAssLRISPAQSRYDAVWRLREEKKsFRTKGDTYRYsRAVVsGEKEHsTRTsGKSssERRTQPCVGLLTS	1	1	1	1	2	0	2	1	0	1	1	2	1	1	0	0	2	0	1	0	5	1	2	0	0	5	0	1	1	1	2	2	2	3	0	0	2	2	3	4	1	2	1	4	0	4	2	0	1
TGFQPLALVCAGVTIGSVVINNSA	1	0	1	1	1	0	0	0	0	1	0	1	2	1	0	0	0	1	1	1	1	0	1	1	0	1	0	0	1	0	2	0	0	0	0	0	1	0	1	0	0	0	0	0	1	1	1	0	0
VSsTKREKALFFLKVRVsssSERGAIVGSFVVFYIFYHFQITEWKGTCLVIDCSIGPNIV	5	1	0	1	1	0	0	0	1	2	3	3	0	6	0	0	0	2	1	1	0	0	1	0	2	1	0	0	0	1	1	1	1	0	2	0	0	1	0	1	2	0	1	0	1	0	1	1	0
LLKLFFsEYLL	0	0	0	0	0	0	1	2	2	0	0	0	0	2	0	0	0	0	0	0	0	0	0	0	0	0	0	0	0	0	0	0	0	0	0	0	0	0	0	0	0	1	0	0	0	0	0	0	0
VKDN	0	0	0	0	0	0	0	0	0	0	1	0	0	0	0	0	0	0	0	0	0	0	0	0	0	0	0	0	0	0	0	0	0	0	0	0	0	0	0	0	0	0	0	0	0	0	1	0	0
SKEIKDTSALFRPELSLsHVFLFFFsGGGITRGRTLVLRsGRKEDSPRQPLVVLTAsGsCVSSYTFLsFSPCLQSGAARKGFLRITELLRKKITNSGRRTCREDNS	1	2	1	2	4	0	3	1	3	0	0	1	4	5	3	0	3	0	0	1	2	1	1	0	3	5	0	2	1	1	5	0	3	0	2	3	2	0	2	1	1	0	0	2	0	1	1	0	1
ITVVSGGLLGsGD	0	0	1	1	0	0	0	0	1	0	0	1	1	0	0	0	0	0	0	0	0	0	2	1	1	0	0	0	0	0	0	1	0	0	0	0	0	0	1	0	0	0	0	0	0	0	0	0	0
SKss	0	0	0	0	0	0	0	0	0	0	0	0	0	0	0	0	0	0	0	0	0	0	0	0	0	0	0	0	0	0	0	0	0	0	0	0	0	1	0	0	0	0	0	0	0	0	0	0	0
SSAQEVLGADTIHIRGLFLKVCKACK	1	0	1	0	0	0	0	3	0	1	0	0	1	1	0	0	0	2	0	1	1	1	1	0	1	0	0	0	0	0	0	0	0	1	1	0	1	0	0	0	0	0	0	0	1	0	0	0	1
NSHIYsRSQRKLNNCTGKRWK	0	1	0	0	0	0	0	1	0	0	0	0	0	0	0	0	0	1	0	0	0	0	0	0	0	1	0	0	0	0	0	0	1	0	0	0	0	0	2	0	0	1	1	1	0	2	1	0	1
VSCTHERAKNKNQKREDDRAATTREGKRLFFFFFLYCT	0	0	0	2	0	0	0	0	0	0	0	1	0	2	3	0	1	1	1	0	1	1	1	0	0	0	0	0	0	0	1	1	1	1	0	1	0	0	0	0	1	0	0	1	0	2	0	0	1
D	0	0	0	0	0	0	0	0	0	0	0	0	0	0	0	0	0	0	0	0	0	0	0	0	0	0	0	0	0	0	0	0	0	0	0	0	0	0	0	0	0	0	0	0	0	0	0	0	0
LLKPRVAAG	0	0	0	0	0	0	0	1	1	0	0	0	1	0	0	0	0	0	0	1	0	1	0	0	1	0	0	0	0	1	0	0	0	0	0	0	0	0	0	0	0	0	0	0	0	0	0	0	0
	0	0	0	0	0	0	0	0	0	0	0	0	0	0	0	0	0	0	0	0	0	0	0	0	0	0	0	0	0	0	0	0	0	0	0	0	0	0	0	0	0	0	0	0	0	0	0	0	0
LIPLLsAELLPHVPRSHHKLVFITSSVLsVEVsDTLSVRERVSFGITFETQVNSRVAFLQLNNsTVSPGFCTSLCVIVFF	4	0	0	2	0	0	2	0	7	2	5	0	5	6	1	0	1	1	0	1	0	1	0	0	1	1	0	1	1	2	3	0	2	1	0	1	3	2	1	1	0	0	0	2	0	3	0	1	2
YRILLTPQsPDRTACKYPFTAVLSVRQLPPSTGPDFSSRSPAKGKSsYQNTNsQRGEGLACLFLY	0	1	0	0	4	0	2	1	0	0	0	1	1	0	3	0	1	1	1	1	0	2	1	0	0	3	2	2	2	1	0	1	3	1	0	1	3	0	2	0	2	2	0	3	1	1	1	0	0
LG	0	0	0	1	0	0	0	0	0	0	0	0	0	0	0	0	0	0	0	0	0	0	0	0	1	0	0	0	0	0	0	0	0	0	0	0	0	0	0	0	0	0	0	0	0	0	0	0	0
PTALGTL	0	0	0	1	0	1	0	0	0	0	0	0	0	0	0	0	0	0	1	0	0	0	0	1	0	0	0	0	0	1	1	0	0	1	0	0	0	0	0	0	0	0	0	0	0	0	0	0	0
ARDsPRRFCSRTCSGTQDSRSRPSPPSTFSCCPQAFHSSLSCF	0	0	0	0	0	0	1	0	0	0	0	0	0	1	3	0	2	3	0	0	1	1	0	1	0	0	3	0	2	0	1	2	0	0	1	1	3	3	1	1	0	0	0	0	2	0	0	0	1
LP	0	0	0	1	0	0	0	0	0	0	0	0	0	0	0	0	0	0	0	0	0	0	0	0	0	0	1	0	0	0	0	0	0	0	0	0	0	0	0	0	0	0	0	0	0	0	0	0	0
LQRRGAS	0	0	0	0	1	0	0	0	0	0	0	0	0	0	0	0	0	0	0	1	0	0	0	0	0	1	0	0	0	0	0	0	0	0	0	0	1	0	0	0	0	0	0	1	0	0	0	0	0
LSHTSsGALYPCLSSGYDCFGSNLLRCCGVGCPQLVSSSRIHFLAAFA	0	0	1	1	3	1	0	0	2	1	0	0	1	0	3	0	0	5	3	0	0	1	3	2	0	0	0	1	1	0	0	1	0	0	1	5	2	0	0	0	0	2	0	0	1	1	0	1	1
LTGVVVRTAISQGVEVGVPPPNVKVPLWKKsIKQKEAKFKGKEGRRESFGARTRALEVHGRADRQKLGCsRAGLGFWG	0	0	2	1	0	2	1	0	1	0	1	5	3	3	0	0	1	0	2	0	0	4	0	7	2	2	2	0	2	0	1	1	1	0	0	0	0	1	1	0	0	0	2	1	2	0	1	0	1
LTTAAPVNNL	0	0	0	0	0	0	0	1	1	0	1	0	0	0	0	0	0	0	0	0	2	0	0	0	0	0	0	1	0	0	0	0	1	1	0	0	0	0	0	0	0	0	0	0	0	1	1	0	0
FGGVGATVAEGGARQLHRRFYsRSLHFsLSWRAGVFKGGKKDSEE	0	0	0	1	0	0	0	2	0	1	1	0	1	4	0	0	0	0	2	0	1	1	2	1	3	2	0	0	0	0	0	1	0	0	0	0	1	0	1	1	1	0	1	1	0	0	0	0	2
LLWGVRFVsVGQLSASVIVSTRRFSLFLVAFRLWIASPDLKTER	0	0	2	2	0	0	3	1	1	3	0	0	3	1	3	0	0	0	2	1	0	0	0	1	1	0	0	0	0	1	0	1	1	0	0	0	1	1	3	0	0	0	2	0	1	0	0	0	0
VLQSKGRGRRIPRKLHRG	0	0	1	0	0	0	1	1	0	0	0	1	0	0	0	0	0	0	0	0	0	0	0	0	2	1	1	0	0	0	0	0	0	0	0	0	1	0	0	0	0	0	0	1	0	0	0	1	0
	0	0	0	0	0	0	0	0	0	0	0	0	0	0	0	0	0	0	0	0	0	0	0	0	0	0	0	0	0	0	0	0	0	0	0	0	0	0	0	0	0	0	0	0	0	0	0	0	0
YsRSYRPVSPELNDRREVGLsRTEsKVNRQHLARCVGVVVEARGVVLP	0	0	0	2	0	0	1	1	0	6	0	2	1	0	0	0	1	0	0	1	1	0	0	0	0	3	2	0	1	0	1	0	0	0	0	1	1	0	0	0	0	2	0	1	0	0	2	0	1
NRGSYTQAVREIGISRPsQVSAPLITKALPLLLPSSPLLLLGVsQLLFSSASSFPY	1	1	1	0	0	2	2	4	3	0	1	2	0	2	0	0	0	0	2	1	1	0	0	0	3	0	0	1	3	2	0	2	0	0	1	0	4	2	2	0	2	0	0	2	1	0	1	0	0
IYLGKL	1	0	0	0	0	0	1	1	0	0	0	0	0	0	0	0	0	0	0	0	0	0	0	1	0	0	0	0	0	0	0	0	0	0	0	0	0	0	0	0	0	1	0	0	0	0	0	0	0
TRsGGRRHEAGFVSGPWTGLTPLRPASKKIDYLPLSTAL	0	1	0	2	1	0	1	0	1	0	1	0	0	0	1	0	0	0	1	1	0	1	2	0	1	2	1	2	0	1	0	3	1	0	0	1	0	1	0	1	1	0	1	0	0	0	0	0	1
	0	0	0	0	0	0	0	0	0	0	0	0	0	0	0	0	0	0	0	0	0	0	0	0	0	0	0	0	0	0	0	0	0	0	0	0	0	0	0	0	0	0	0	0	0	0	0	0	0
sTIGCsKGYLAEEKKKRKTPSCFTDI	0	1	1	0	0	0	0	0	1	0	0	0	0	0	1	0	0	2	0	1	0	0	1	1	0	0	0	1	0	0	1	1	0	1	0	0	0	1	0	0	1	0	0	0	0	0	0	0	0
TPIAFLSFLDSCLL	1	0	0	1	1	0	0	0	2	0	0	0	0	1	1	0	1	0	1	0	0	0	0	0	0	0	0	1	0	0	1	0	0	0	1	0	0	0	1	0	0	0	0	0	0	0	0	0	0
VPKTWGDRFTALLAKRSRF	0	0	0	1	0	0	0	0	1	0	0	0	1	1	1	0	0	0	0	1	0	1	1	0	0	0	0	1	0	0	1	0	0	1	0	0	0	0	0	1	0	0	1	0	0	0	0	0	0
RTVCKRRRsVACFSSPGSWSGGIAECEGCIRESPsFSQLYQPsYQsVRGWFs	1	1	0	1	0	0	0	0	0	0	2	0	1	0	3	0	2	2	1	0	1	0	2	2	1	0	0	1	1	1	0	1	0	0	0	0	1	1	3	1	1	1	2	0	3	0	0	0	0
ITSREFSHSRPQPVLKVsFREFANQVVLRPQRTIAFIPPNGHKsAAKVVQALTEISNGFRGAPsPFPWH	1	0	3	1	0	0	1	1	0	1	1	1	3	5	1	0	0	0	3	2	0	1	0	1	2	0	1	4	2	1	1	0	1	1	0	0	1	1	1	1	0	0	1	2	2	0	3	0	3
FKISQKGRTCILGAs	0	1	1	0	0	0	0	1	0	0	0	0	0	1	0	0	0	1	1	0	0	0	0	2	0	0	0	0	0	0	1	0	0	0	1	0	0	0	0	0	0	0	0	0	1	0	0	0	0
KAKSSKRSRNEERAPTG	0	0	0	0	0	0	0	0	0	0	0	0	0	0	0	0	0	0	0	0	2	0	1	0	0	0	1	0	0	0	0	0	0	1	0	0	0	1	1	1	0	0	0	0	0	0	1	0	0
DCIGVAKKSITYSs	0	2	0	0	0	0	0	0	0	0	0	1	0	0	0	0	1	0	0	0	1	0	0	0	1	0	0	0	0	0	0	0	0	1	0	1	0	0	1	0	1	0	0	0	0	0	0	0	0
RQWEPQRSLGS	0	0	0	0	1	0	0	0	0	0	0	0	0	0	0	0	0	0	0	0	0	0	0	0	0	1	0	0	1	0	0	0	0	0	0	0	0	0	1	1	0	0	1	0	2	0	0	0	0
QGTEsAKL	0	0	0	0	0	0	0	0	1	0	0	0	0	0	0	0	0	0	0	0	0	1	0	0	0	1	0	0	0	0	1	0	0	0	0	0	0	0	0	0	0	0	0	1	0	0	0	0	0
LPVsDPs	0	0	0	0	0	0	0	1	0	0	0	0	1	0	0	0	0	0	0	0	0	0	0	0	0	0	0	2	0	0	0	0	0	0	0	0	0	0	0	0	0	0	0	0	0	0	0	0	0
DQWLCQGVARLSSIICG	1	1	0	2	0	0	0	0	0	0	0	0	1	0	0	0	0	2	0	0	0	1	1	0	0	1	0	0	0	0	0	0	0	0	0	1	0	0	0	1	0	0	1	0	2	0	0	0	0
PHRIGG	1	0	0	0	0	0	0	0	0	0	0	0	0	0	0	0	0	0	0	0	0	0	0	1	1	0	0	1	0	0	0	0	0	0	0	0	0	0	0	0	0	0	0	0	0	0	0	0	1
ATPLFFSs	0	0	0	0	1	0	0	0	0	0	0	0	0	2	0	0	0	0	0	1	0	0	0	0	0	0	0	0	0	1	0	0	0	1	0	0	1	0	0	0	0	0	0	0	0	0	0	0	0
LARsALLPTCLLLWIsDLKLRQVGVsVRSLSGEAs	1	0	0	4	2	0	1	1	1	2	1	0	0	0	0	0	1	0	2	0	0	1	1	0	0	1	0	1	0	0	0	1	0	0	0	0	0	0	1	1	0	0	1	1	0	0	0	0	0
HIHKLEESVSLRDsEEESKCGGTVSLLLAAL	0	0	1	3	0	1	0	1	1	0	1	1	0	0	0	0	1	0	0	2	0	0	1	1	0	0	0	0	0	0	0	1	0	0	0	2	0	1	1	0	0	0	0	0	0	0	0	1	1
sSQRRLVGVSLKQKKKEKEEIVFYFIKRVHRSVCGTLFIKPVESHCVRGATARNYFLFPEPLRGQRRGRGSSVAVGSVCVCVPPLV	2	1	0	0	1	1	2	2	0	4	2	1	6	3	2	0	4	0	1	0	2	0	1	0	1	5	4	0	1	0	0	2	0	0	1	0	1	0	3	2	2	0	0	2	1	1	0	1	1
TERLQsEGHSFPVPYWENSLWHWLNRTGF	0	0	0	0	2	0	0	0	1	1	0	0	0	1	1	0	0	0	0	0	0	0	0	1	0	1	1	1	0	0	1	0	1	0	1	0	1	0	0	0	1	0	3	1	0	1	1	1	1
EsEVGV	0	0	0	0	0	0	0	0	0	0	2	0	0	0	0	0	0	0	0	0	0	0	0	0	0	1	0	0	0	0	0	0	0	0	0	0	0	0	0	0	0	0	0	0	0	0	0	0	0
LKRSARDRASGSPRYTCSSFRHSR	0	0	0	0	0	0	0	0	1	0	0	0	0	0	1	0	0	1	0	1	0	1	1	0	0	0	0	0	1	0	1	0	0	0	2	2	1	0	1	0	0	1	0	0	0	0	0	1	0
GNKVWHTIRsAAYSsR	0	1	0	0	0	0	0	0	0	0	1	0	0	0	0	0	0	0	1	0	1	0	0	0	1	0	0	0	0	0	0	1	0	0	0	1	0	0	0	0	0	1	1	0	0	0	1	0	1
	0	0	0	0	0	0	0	0	0	0	0	0	0	0	0	0	0	0	0	0	0	0	0	0	0	0	0	0	0	0	0	0	0	0	0	0	0	0	0	0	0	0	0	0	0	0	0	0	0
SAsNLYFGVAIGRTFHRRDSLREENESRRVVGVVRPRQQCGPLTKEKG	0	0	1	0	0	1	2	0	0	2	0	1	2	0	2	0	0	1	0	0	0	2	2	2	1	0	0	0	2	0	1	0	0	1	0	0	1	1	1	0	0	1	0	1	1	0	2	0	1
NRYRTFFT	0	0	0	0	0	0	0	0	0	0	0	0	0	2	0	0	0	0	0	0	0	0	0	0	0	0	0	0	0	0	0	0	1	1	0	0	0	0	0	0	1	0	0	0	0	0	1	0	0
KGAKEPQTVIWFTGITALSFFFLRGRRKRSGTVLHNYHHNKFVDGRATEIERRKEGEKRNKLPLFKVHSVRFGWLRERVTSVLsRSVQLRQSYISELFCFFsKKEEINKIKsEsREDSERVEDREVKVVCSPPSALAINPVRFVPECVQEKKN	3	0	4	1	1	2	2	1	3	4	0	4	7	10	1	0	2	1	0	2	3	0	2	2	2	1	1	2	1	2	2	2	1	1	3	0	3	1	3	0	1	1	2	1	3	4	2	2	2
	0	0	0	0	0	0	0	0	0	0	0	0	0	0	0	0	0	0	0	0	0	0	0	0	0	0	0	0	0	0	0	0	0	0	0	0	0	0	0	0	0	0	0	0	0	0	0	0	0
RKGsLLNKGDIAIYsIRTYSQREE	2	0	1	0	1	1	0	0	0	0	0	0	0	0	0	0	0	0	0	0	1	0	1	0	0	1	0	0	0	0	0	0	1	0	0	0	1	0	0	0	2	0	0	1	0	0	1	0	0
GKRsTANILALQSKLAAARsFsTGVTP	1	0	0	0	1	0	0	2	0	0	0	1	0	1	0	0	0	0	3	0	1	1	1	0	1	0	0	1	0	0	0	0	2	1	0	1	0	0	0	0	0	0	0	1	0	1	0	0	0
LLLLs	0	0	0	0	1	0	1	1	1	0	0	0	0	0	0	0	0	0	0	0	0	0	0	0	0	0	0	0	0	0	0	0	0	0	0	0	0	0	0	0	0	0	0	0	0	0	0	0	0
LAPsDAARTAAASHCFPLLRCTACLVPLVL	0	0	0	2	1	0	0	0	3	1	0	0	1	1	0	0	1	2	2	2	1	2	0	0	0	0	1	0	1	1	1	0	0	1	0	1	0	0	0	0	0	0	0	0	0	0	0	1	0
sRQKREQVRILCLFTGETTGTITFVsFVIIIIICERKFIYIAFLFFRGEKR	7	2	0	0	0	0	0	0	3	1	0	1	1	5	2	0	0	2	0	1	0	0	1	1	0	1	0	0	0	0	1	0	3	1	0	0	0	0	0	0	1	0	0	1	1	0	0	0	0
PHAHRRKHKHTRVVAERSS	0	0	0	0	0	0	0	0	0	0	0	0	2	0	0	0	0	0	1	0	1	0	0	0	0	0	0	1	0	0	0	0	1	0	0	0	0	1	1	0	0	0	0	0	0	0	0	0	4
LIGARYVVKKEEDITASCNTVA	2	0	0	0	0	0	0	0	1	2	0	1	0	0	0	0	0	1	0	1	2	0	0	0	0	1	0	0	0	0	0	0	0	2	1	0	0	0	0	0	0	1	0	0	0	1	0	0	0
NSAKRsALAEQVSTVIILT	1	1	0	0	0	0	0	0	2	1	0	0	1	0	0	0	0	0	1	0	0	2	0	0	0	0	0	0	0	0	1	0	1	0	1	0	0	0	0	1	0	0	0	1	0	0	1	0	0
VPQPATTTTLGKsGSLALQPRKSEVKGKTGVPVI	0	0	1	1	0	0	1	0	1	0	0	2	2	0	0	0	0	0	0	1	1	0	1	0	2	1	0	2	2	0	1	3	0	1	0	0	0	0	2	0	0	0	0	1	1	0	0	0	0
ALNRKQKKKKNPTKHsNKVYCTPHKKsPIKQQR	0	0	1	0	1	0	0	0	0	0	0	1	0	0	0	0	1	0	0	0	1	0	0	0	0	0	0	1	2	0	0	1	1	0	0	0	0	0	0	0	1	0	0	2	1	3	0	1	1
	0	0	0	0	0	0	0	0	0	0	0	0	0	0	0	0	0	0	0	0	0	0	0	0	0	0	0	0	0	0	0	0	0	0	0	0	0	0	0	0	0	0	0	0	0	0	0	0	0
KGKPI	1	0	0	0	0	0	0	0	0	0	0	0	0	0	0	0	0	0	0	0	0	0	0	1	0	0	0	0	0	1	0	0	0	0	0	0	0	0	0	0	0	0	0	0	0	0	0	0	0
VPKFT	0	0	0	0	0	0	0	0	0	1	0	0	0	1	0	0	0	0	0	0	0	0	0	0	0	0	0	0	1	0	0	0	0	1	0	0	0	0	0	0	0	0	0	0	0	0	0	0	0
VSAFIGRVTT	1	0	0	0	0	0	0	0	0	1	0	1	0	1	0	0	0	0	0	0	0	1	1	0	0	0	0	0	0	0	0	0	2	0	0	1	0	0	0	0	0	0	0	0	0	0	0	0	0
HFISSFSGLVNIVTRAQSHCFVLAIALsIRYCYYLNYsGLPIESSTRSIEF	1	3	2	0	0	1	2	0	2	1	0	1	1	1	3	0	2	0	0	0	0	3	1	0	1	0	1	0	0	0	0	1	1	0	1	0	2	1	1	2	4	0	0	0	1	2	0	2	0
EERPLFS	0	0	0	0	0	0	0	1	0	0	0	0	0	1	0	0	0	0	0	0	0	0	0	0	0	0	0	0	0	1	0	0	0	0	0	0	0	0	1	0	0	0	0	0	0	0	0	0	0
YYYYYYFTIIRSITFEYHSFEQTHTRKACSRARSVAFA	0	2	1	0	0	0	0	0	0	0	0	0	1	3	1	0	0	1	2	1	0	1	0	0	0	0	0	0	0	0	0	1	2	1	0	1	1	0	0	2	7	0	0	1	0	0	0	1	1
RKRKKCWRSDHFSATSLVHSHPHIRDCVYYCSsLLLLF	0	0	1	0	1	0	0	3	1	1	0	1	0	1	1	0	2	1	0	1	0	0	0	0	0	0	0	0	0	1	0	1	0	0	2	0	1	0	1	1	1	1	1	0	0	0	0	2	2
RGSTTSLLLITGRRWLERT	0	0	1	2	0	0	2	0	0	0	0	0	0	0	0	0	0	0	0	0	0	0	1	1	0	0	0	0	0	0	2	0	0	2	0	1	0	1	0	0	0	0	1	0	0	0	0	0	0
VWCDCVTPYFVATERCC	0	0	0	0	0	0	0	0	0	2	0	0	1	1	0	0	4	0	0	1	0	0	0	0	0	0	0	0	1	0	1	1	0	0	0	0	0	0	0	0	1	0	1	0	0	0	0	0	0
NSFPYFHFVV	0	0	0	0	0	0	0	0	0	0	0	1	1	3	0	0	0	0	0	0	0	0	0	0	0	0	1	0	0	0	0	0	0	0	0	1	0	0	0	0	0	1	0	0	0	0	1	1	0
ARVPRVPLRTPDCLN	0	0	0	0	0	0	1	0	1	0	1	0	1	0	0	0	0	1	1	0	0	0	0	0	0	0	0	1	1	1	0	0	1	0	0	0	0	0	0	0	0	0	0	0	0	0	1	0	0
VFVVFSIYVLFsKFKsQSKQIE	1	0	1	0	0	0	0	1	0	2	0	1	1	2	2	0	0	0	0	0	0	0	0	0	0	0	0	0	0	0	0	0	0	0	1	0	0	0	1	0	0	1	0	2	0	0	0	0	0
IFASAGVFQLSDDQsERAA	1	0	0	0	0	0	0	1	0	0	0	1	0	2	0	0	0	0	1	1	1	1	0	0	1	0	0	0	0	0	0	0	0	0	0	0	1	0	1	0	0	0	0	0	2	0	0	0	0
sALGs	0	0	0	0	0	0	0	1	0	0	0	0	0	0	0	0	0	0	1	0	0	0	0	0	1	0	0	0	0	0	0	0	0	0	0	0	0	0	0	0	0	0	0	0	0	0	0	0	0
TPQPLLDHRVAFSLEVESKFKILVVSEVSLLFHFISIFCPVVL	1	0	2	3	1	0	1	2	0	2	1	3	1	2	3	0	1	0	0	0	1	0	0	0	0	0	1	1	0	1	0	1	0	0	1	1	1	0	0	2	0	0	0	1	0	0	0	2	0
EPPRGCSLLPHTHTNTPTFPLPFWGNRQPVG	0	0	0	1	1	0	0	0	1	0	1	0	0	1	1	0	1	0	0	0	0	0	1	0	0	2	4	1	2	0	1	0	2	1	0	1	0	0	0	0	0	0	1	0	1	0	2	1	1
LERTHSNW	0	0	0	0	0	0	0	0	1	0	0	0	0	0	0	0	0	0	0	0	0	0	0	0	0	0	0	0	0	0	0	0	1	0	0	0	0	0	0	1	0	0	1	0	0	0	1	0	1
C	0	0	0	0	0	0	0	0	0	0	0	0	0	0	0	0	1	0	0	0	0	0	0	0	0	0	0	0	0	0	0	0	0	0	0	0	0	0	0	0	0	0	0	0	0	0	0	0	0
YCCLRCGLFLFHIWLLLIGLQVFYLLIILLRPLsTGLFSLLLL	2	0	2	2	4	1	5	3	2	0	0	0	1	3	1	0	3	0	0	0	0	0	1	1	1	0	0	0	0	1	1	0	0	0	0	0	1	0	0	0	1	1	1	0	1	0	0	1	0
GPGVRVFVAVEsSP	0	0	0	0	0	0	0	0	0	0	1	0	3	1	0	0	0	0	0	0	0	1	0	0	2	0	0	0	0	2	0	0	0	0	1	0	0	0	0	0	0	0	0	0	0	0	0	0	0
L	0	0	0	0	0	0	0	0	1	0	0	0	0	0	0	0	0	0	0	0	0	0	0	0	0	0	0	0	0	0	0	0	0	0	0	0	0	0	0	0	0	0	0	0	0	0	0	0	0
SGSPALHFRGRTsEVsSPLGPHsPPGPHIPIFSPARAL	1	1	0	1	0	0	0	1	1	0	0	0	1	1	1	0	0	0	1	1	1	0	0	1	1	2	1	4	2	1	1	0	0	0	1	1	0	1	1	0	0	0	0	0	0	0	0	2	1
SNAW	0	0	0	0	0	0	0	0	0	0	0	0	0	0	0	0	0	0	1	0	0	0	0	0	0	0	0	0	0	0	0	0	0	0	0	0	0	0	0	1	0	0	1	0	0	0	1	0	0
	0	0	0	0	0	0	0	0	0	0	0	0	0	0	0	0	0	0	0	0	0	0	0	0	0	0	0	0	0	0	0	0	0	0	0	0	0	0	0	0	0	0	0	0	0	0	0	0	0
	0	0	0	0	0	0	0	0	0	0	0	0	0	0	0	0	0	0	0	0	0	0	0	0	0	0	0	0	0	0	0	0	0	0	0	0	0	0	0	0	0	0	0	0	0	0	0	0	0
LRWRRRTWASAILQRTRP	0	1	0	0	1	0	1	0	0	0	0	0	0	0	0	0	0	0	0	0	1	1	0	0	0	0	0	1	0	0	1	0	0	1	0	1	0	0	0	0	0	0	2	1	0	0	0	0	0
NSNPCAINASsKVVRLTLPFLF	1	0	0	0	2	1	0	0	0	0	1	0	1	2	0	0	1	0	0	0	2	0	0	0	0	0	1	0	1	0	0	1	0	0	0	1	0	1	0	0	0	0	0	0	0	1	2	0	0
FILFRV	1	0	0	1	0	0	0	0	0	1	0	0	0	1	1	0	0	0	0	0	0	0	0	0	0	0	0	0	0	0	0	0	0	0	0	0	0	0	0	0	0	0	0	0	0	0	0	0	0
EI	0	1	0	0	0	0	0	0	0	0	0	0	0	0	0	0	0	0	0	0	0	0	0	0	0	0	0	0	0	0	0	0	0	0	0	0	0	0	0	0	0	0	0	0	0	0	0	0	0
sAs	0	0	0	0	0	0	0	0	0	0	0	0	0	0	0	0	0	0	0	0	1	0	0	0	0	0	0	0	0	0	0	0	0	0	0	0	0	0	0	0	0	0	0	0	0	0	0	0	0
	0	0	0	0	0	0	0	0	0	0	0	0	0	0	0	0	0	0	0	0	0	0	0	0	0	0	0	0	0	0	0	0	0	0	0	0	0	0	0	0	0	0	0	0	0	0	0	0	0
LHREYSDI	1	0	0	0	0	0	0	0	1	0	0	0	0	0	0	0	0	0	0	0	0	0	0	0	0	0	0	0	0	0	0	0	0	0	0	0	0	0	0	1	0	1	0	0	0	0	0	1	0
	0	0	0	0	0	0	0	0	0	0	0	0	0	0	0	0	0	0	0	0	0	0	0	0	0	0	0	0	0	0	0	0	0	0	0	0	0	0	0	0	0	0	0	0	0	0	0	0	0
VRGVTVTSVTKTS	0	0	0	0	0	0	0	0	0	3	0	1	0	0	0	0	0	0	0	0	0	0	1	0	0	0	0	0	0	0	2	0	2	0	0	1	0	0	0	1	0	0	0	0	0	0	0	0	0
sRY	0	0	0	0	0	0	0	0	0	0	0	0	0	0	0	0	0	0	0	0	0	0	0	0	0	0	0	0	0	0	0	0	0	0	0	0	0	0	0	0	1	0	0	0	0	0	0	0	0
YLIHSNFCLFADSPEATLIGLSAFALSLAVFTCERNIsKSsGEIIFVESGTAQGWTLISEATDSFPPWWQQQsHQSLLFFRAVEILEFILRSLKGIHCKKFKDILFL	6	1	3	4	0	1	4	3	2	1	2	0	0	9	2	0	2	1	2	2	2	2	2	1	0	2	0	0	1	2	1	1	1	2	3	2	1	0	3	1	0	1	3	2	3	2	0	3	0
GGALVLIIHQQRKIFSFQIAKREGGDSQVEKPSLQEYE	2	1	1	1	1	0	0	1	0	1	0	1	0	1	1	0	0	0	1	0	1	0	0	1	2	1	0	0	1	0	0	0	0	0	1	0	2	0	0	0	0	1	0	2	3	0	0	0	1
ENLNTGKTCLIDFLR	1	0	0	0	1	0	0	0	2	0	0	0	0	0	1	0	1	0	0	0	0	0	0	0	1	0	0	0	0	0	1	0	0	1	0	0	0	0	0	0	0	0	0	0	0	2	0	0	0
VET	0	0	0	0	0	0	0	0	0	0	1	0	0	0	0	0	0	0	0	0	0	0	0	0	0	0	0	0	0	0	0	0	1	0	0	0	0	0	0	0	0	0	0	0	0	0	0	0	0
	0	0	0	0	0	0	0	0	0	0	0	0	0	0	0	0	0	0	0	0	0	0	0	0	0	0	0	0	0	0	0	0	0	0	0	0	0	0	0	0	0	0	0	0	0	0	0	0	0
LIVPRYHQSHPsEK	1	0	0	0	1	0	0	0	0	0	0	0	1	0	0	0	0	0	0	0	0	0	0	0	0	0	1	0	1	0	0	0	0	0	0	0	0	0	1	0	1	0	0	0	1	0	0	1	1
CLYAVFIsVVIVLSTIRVHIFASL	4	0	0	1	0	0	0	2	0	4	0	0	1	1	1	0	1	0	2	0	0	0	0	0	0	0	0	0	0	0	0	0	1	0	0	1	0	0	1	0	0	1	0	0	0	0	0	1	0
CSPSAVCKTTLsALLQYKFsGRNKKGSK	0	0	0	0	0	0	1	1	1	0	0	0	1	0	1	0	1	1	0	0	0	2	0	0	1	1	0	0	1	0	0	0	2	0	2	0	0	1	0	0	1	0	0	1	0	1	0	0	0
VSCTHERAKNKNQKRENDRAATTREGKRLFFFLFLYCT	0	0	0	3	0	0	0	0	0	0	0	1	0	1	3	0	1	1	1	0	1	1	1	0	0	0	0	0	0	0	1	1	1	1	0	1	0	0	0	0	1	0	0	1	0	2	1	0	1
EVTTFLSFTIIYLYIRKKLVWSFTHKFGAAGKTIRCCLIESEVNIARSVPHRsRCYELVCsEVGVALRSVACIC	3	0	4	1	0	0	0	3	2	2	1	1	4	4	0	0	2	4	1	3	0	1	1	2	0	0	0	0	1	0	1	1	3	0	0	0	0	2	2	1	2	1	1	0	0	1	0	1	1
SHLGITGLSTYsKGGRGDLCTN	0	0	1	0	1	0	2	0	0	0	0	0	0	0	0	0	1	0	0	0	0	0	0	1	3	1	0	0	0	0	1	0	0	2	0	0	0	0	2	0	1	0	0	0	0	0	1	1	0
RAQKENERRRRKsNNTATKSWEEKNGKRRGKRKRNTAHEAD	0	0	0	0	0	0	0	0	0	0	0	0	0	0	0	0	0	0	0	0	3	1	0	1	0	1	0	0	0	0	0	0	2	1	1	0	0	0	0	0	0	0	1	1	0	2	3	0	1
Fs	0	0	0	0	0	0	0	0	0	0	0	0	0	1	0	0	0	0	0	0	0	0	0	0	0	0	0	0	0	0	0	0	0	0	0	0	0	0	0	0	0	0	0	0	0	0	0	0	0
FCARsIGTQVGSYAKNNC	0	1	0	0	0	0	0	0	0	0	0	1	0	1	0	0	1	1	0	0	0	2	1	1	0	0	0	0	0	0	1	0	0	0	0	1	0	0	0	0	0	1	0	0	1	0	2	0	0
	0	0	0	0	0	0	0	0	0	0	0	0	0	0	0	0	0	0	0	0	0	0	0	0	0	0	0	0	0	0	0	0	0	0	0	0	0	0	0	0	0	0	0	0	0	0	0	0	0
VLsTFY	0	0	0	0	0	0	0	0	1	1	0	0	0	1	0	0	0	0	0	0	0	0	0	0	0	0	0	0	0	0	0	1	0	0	0	0	0	0	0	0	0	1	0	0	0	0	0	0	0
ASSYLAPYIPTVHLLAITFQIPsL	1	2	0	2	2	0	0	0	0	0	1	0	0	1	0	0	0	0	1	1	0	1	0	0	0	0	1	1	0	1	1	0	1	0	0	0	0	0	2	0	0	2	0	0	1	0	0	0	1
RCLSCVVVKRPFSPCAPPHLSCGVL	0	0	0	0	1	1	0	1	0	1	0	1	2	1	0	0	4	0	0	1	0	0	1	0	0	0	2	2	0	0	0	0	0	0	1	0	0	2	0	0	0	0	0	0	0	0	0	0	1
QVLRSLPLR	0	0	0	1	1	0	0	0	1	0	0	0	1	0	0	0	0	0	0	0	0	0	0	0	0	0	0	0	0	1	0	0	0	0	0	1	0	0	0	0	0	0	0	1	0	0	0	0	0
EILs	0	0	1	0	0	0	0	0	1	0	0	0	0	0	0	0	0	0	0	0	0	0	0	0	0	0	0	0	0	0	0	0	0	0	0	0	0	0	0	0	0	0	0	0	0	0	0	0	0
PTC	0	0	0	0	0	0	0	0	0	0	0	0	0	0	0	0	1	0	0	0	0	0	0	0	0	0	0	1	0	0	0	1	0	0	0	0	0	0	0	0	0	0	0	0	0	0	0	0	0
YNRLF	0	0	0	0	0	1	0	0	0	0	0	0	0	1	0	0	0	0	0	0	0	0	0	0	0	0	0	0	0	0	0	0	0	0	0	0	0	0	0	0	0	1	0	0	0	1	0	0	0
LRYTPRLCCFCHKKVVA	0	0	0	0	0	0	0	0	2	0	0	1	1	0	1	0	2	1	0	1	0	0	0	0	0	0	0	0	1	0	0	0	0	1	0	0	0	0	0	0	1	0	0	0	0	0	0	1	0
LVG	0	0	0	1	0	0	0	0	0	0	0	1	0	0	0	0	0	0	0	0	0	0	1	0	0	0	0	0	0	0	0	0	0	0	0	0	0	0	0	0	0	0	0	0	0	0	0	0	0
ITGK	1	0	0	0	0	0	0	0	0	0	0	0	0	0	0	0	0	0	0	0	0	0	0	0	1	0	0	0	0	0	0	0	1	0	0	0	0	0	0	0	0	0	0	0	0	0	0	0	0
CQVTLRCEsSTIYIYVsVsKASGKYsE	0	0	2	0	0	0	0	1	0	1	1	0	1	0	0	0	1	1	1	0	0	0	0	0	0	1	0	0	0	0	1	1	0	0	0	0	0	0	1	1	0	3	0	1	0	0	0	0	0
KQTSKDEsGLPLSATEES	0	0	0	0	0	0	1	1	0	0	0	0	0	0	0	0	0	0	0	1	0	0	0	1	0	0	1	0	0	0	0	0	0	2	0	0	0	0	2	1	0	0	0	1	0	0	0	0	0
YCTDYSVVKGVHHRALHSSFC	0	0	0	0	0	1	0	0	0	0	1	2	0	1	0	0	1	1	0	0	0	1	0	0	0	1	0	0	0	0	0	0	1	0	0	0	0	1	1	1	1	1	0	0	0	0	0	0	3
GQVQTSVPERHIDIS	2	0	0	0	0	0	0	0	0	0	1	1	0	0	0	0	0	0	0	0	0	0	0	1	0	0	1	0	0	0	0	1	0	0	0	0	1	0	0	1	0	0	0	0	2	0	0	0	1
QQICCsGRRWKAQHIKsSISLEDKRRKAIssKREDGIKKDVG	3	1	1	0	1	0	0	0	0	0	0	1	0	0	0	0	2	0	0	0	1	1	0	0	2	1	0	0	0	0	0	0	0	0	0	1	0	0	1	0	0	0	1	3	0	0	0	1	0
SICIFYLRSYRVWATSEsN	2	0	0	0	0	0	1	0	0	1	0	0	0	0	1	0	0	1	0	0	0	1	0	0	0	0	0	0	0	0	0	0	1	0	0	0	1	0	1	1	0	2	1	0	0	1	0	0	0
KLsTsT	0	0	0	0	0	0	1	0	0	0	0	0	0	0	0	0	0	0	0	0	0	0	0	0	0	0	0	0	0	0	0	0	1	1	0	0	0	0	0	0	0	0	0	0	0	0	0	0	0
TCPSRPQsSPFV	0	0	0	0	0	0	0	0	0	1	0	0	0	0	1	0	1	0	0	0	0	0	0	0	0	0	0	0	1	2	1	0	0	0	0	1	0	1	0	0	0	0	0	0	1	0	0	0	0
RRKGRRG	0	0	0	0	0	0	0	0	0	0	0	0	0	0	0	0	0	0	0	0	0	0	0	1	0	1	0	0	0	0	0	0	0	0	0	0	0	0	0	0	0	0	0	0	0	0	0	0	0
EKAPRTSGLREVRDTRAFFFFCFsFLSLYLFTEPSLSTTQQTASHLSSIQLFVKLTHSAL	1	0	0	2	0	3	1	2	1	0	0	0	2	6	2	0	1	0	2	0	1	1	0	0	0	1	1	0	0	1	3	1	2	1	1	1	2	2	1	1	0	1	0	1	2	0	0	1	1
SSNCVAVA	0	0	0	0	0	0	0	0	0	0	0	0	2	0	0	0	0	1	0	1	0	1	0	0	0	0	0	0	0	0	0	0	0	0	2	0	0	0	0	0	0	0	0	0	0	1	0	0	0
KY	0	0	0	0	0	0	0	0	0	0	0	0	0	0	0	0	0	0	0	0	0	0	0	0	0	0	0	0	0	0	0	0	0	0	0	0	0	0	0	0	1	0	0	0	0	0	0	0	0
TCWRDPIKSLsCRQVN	0	0	1	0	0	0	1	0	0	0	0	1	0	0	0	0	1	1	0	0	0	0	0	0	0	0	0	1	0	0	0	0	0	1	0	0	1	0	0	0	0	0	1	1	0	0	1	0	0
	0	0	0	0	0	0	0	0	0	0	0	0	0	0	0	0	0	0	0	0	0	0	0	0	0	0	0	0	0	0	0	0	0	0	0	0	0	0	0	0	0	0	0	0	0	0	0	0	0
GSsADSSR	0	0	0	0	0	0	0	0	0	0	0	0	0	0	0	0	0	0	0	0	1	0	0	0	0	1	0	0	0	0	0	0	0	0	0	0	0	0	2	1	0	0	0	0	0	0	0	0	0
ALGLSSVELQGNQTQEERFTSLQKFVSGQVSYLFST	0	0	0	1	2	1	1	0	0	1	0	1	1	3	0	0	0	0	1	0	0	0	1	0	2	0	0	0	0	0	0	2	0	1	1	1	2	0	1	1	1	0	0	3	2	0	1	0	0
HK	0	0	0	0	0	0	0	0	0	0	0	0	0	0	0	0	0	0	0	0	0	0	0	0	0	0	0	0	0	0	0	0	0	0	0	0	0	0	0	0	0	0	0	0	0	0	0	1	0
SIHPSSRPHCPNWRsRNSGVTCGRKQ	0	0	1	0	0	0	0	0	0	0	1	0	0	0	0	0	1	1	0	0	0	0	1	0	1	0	0	0	1	2	1	0	0	0	0	0	0	1	1	2	0	0	1	0	1	1	1	1	1
LTVFVFSTSTLTHTLLFIKKERKTNTPSSHTKRKsSRKT	0	1	0	0	0	0	2	1	1	2	0	0	0	1	2	0	0	0	0	0	0	0	0	0	0	0	0	0	1	0	2	1	3	3	2	1	1	0	1	0	0	0	0	0	0	1	0	0	2
FIEYsW	0	1	0	0	0	0	0	0	0	0	0	0	0	1	0	0	0	0	0	0	0	0	0	0	0	0	0	0	0	0	0	0	0	0	0	0	0	0	0	0	1	0	1	0	0	0	0	0	0
KKRRYHYLETSES	0	0	0	0	0	0	0	0	1	0	0	0	0	0	0	0	0	0	0	0	0	0	0	0	0	0	0	0	0	0	0	1	0	0	0	0	0	0	1	1	1	1	0	0	0	0	0	1	0
RALRTRNKHKGIVPILRGVRRAK	2	0	0	0	0	0	1	1	0	0	0	2	0	0	0	0	0	0	0	0	1	1	0	0	1	1	0	0	1	0	0	0	1	0	0	0	0	0	0	0	0	0	0	0	0	1	0	0	1
TCRCE	0	0	0	0	0	0	0	0	0	0	0	0	0	0	0	0	1	1	0	0	0	0	0	0	0	0	0	0	0	0	0	1	0	0	0	0	0	0	0	0	0	0	0	0	0	0	0	0	0
GE	0	0	0	0	0	0	0	0	0	0	0	0	0	0	0	0	0	0	0	0	0	0	0	0	1	0	0	0	0	0	0	0	0	0	0	0	0	0	0	0	0	0	0	0	0	0	0	0	0
LSLHDFL	0	0	0	0	0	0	3	0	0	0	0	0	0	0	1	0	0	0	0	0	0	0	0	0	0	0	0	0	0	0	0	0	0	0	0	0	0	0	0	1	0	0	0	0	0	0	0	0	1
WKVL	0	0	0	0	0	0	0	1	0	0	0	0	1	0	0	0	0	0	0	0	0	0	0	0	0	0	0	0	0	0	0	0	0	0	0	0	0	0	0	0	0	0	1	0	0	0	0	0	0
RQT	0	0	0	0	0	0	0	0	0	0	0	0	0	0	0	0	0	0	0	0	0	0	0	0	0	0	0	0	0	0	1	0	0	0	0	0	0	0	0	0	0	0	0	1	0	0	0	0	0
SsGTRWKGN	0	0	0	0	0	0	0	0	0	0	0	0	0	0	0	0	0	0	0	0	0	0	0	1	1	0	0	0	0	0	0	1	0	0	0	1	0	0	0	0	0	0	1	0	0	1	0	0	0
E	0	0	0	0	0	0	0	0	0	0	0	0	0	0	0	0	0	0	0	0	0	0	0	0	0	0	0	0	0	0	0	0	0	0	0	0	0	0	0	0	0	0	0	0	0	0	0	0	0
ACssGsAAPF	0	0	0	0	0	0	0	0	0	0	0	0	0	1	0	0	1	0	0	1	1	1	0	0	0	1	0	0	1	0	0	0	0	0	0	0	0	0	0	0	0	0	0	0	0	0	0	0	0
PWKPWEG	0	0	0	0	0	0	0	0	0	0	0	0	0	0	0	0	0	0	0	0	0	0	1	0	0	0	0	0	0	2	0	0	0	0	0	0	0	0	0	0	0	0	2	0	0	0	0	0	0
RQAC	0	0	0	0	0	0	0	0	0	0	0	0	0	0	0	0	1	0	1	0	0	0	0	0	0	0	0	0	0	0	0	0	0	0	0	0	0	0	0	0	0	0	0	1	0	0	0	0	0
VRKEKVKSLTEY	0	0	0	0	0	0	1	0	0	0	0	1	1	0	0	0	0	0	0	0	0	0	0	0	0	0	0	0	0	0	0	0	1	0	0	0	0	1	0	0	0	1	0	0	0	0	0	0	0
K	0	0	0	0	0	0	0	0	0	0	0	0	0	0	0	0	0	0	0	0	0	0	0	0	0	0	0	0	0	0	0	0	0	0	0	0	0	0	0	0	0	0	0	0	0	0	0	0	0
WHAGHWEVLCHRFFAALPAAALPVGRPGSGCLLCLEsGVYFPLRGEKDCVLRKAGRCCWsNsR	0	0	0	2	0	1	2	2	1	0	3	1	0	2	1	0	3	3	4	1	2	0	1	1	3	2	1	1	2	0	0	0	0	0	0	0	0	0	1	0	1	0	3	0	0	1	0	1	2
ELSsFHHPTsGNTVSLRNSGRTRFPF	0	0	0	0	0	0	0	1	1	0	0	0	1	2	1	0	0	0	0	0	0	0	0	1	1	0	0	0	1	1	0	1	1	1	0	1	0	0	1	1	0	0	0	0	0	1	1	1	1
EGKQEGATTFWKGIIPAATVAYHPssEIVLAKGYGSEEWGRLWCKRSPPLRFSsALLWCLSFSSLSAVsWLGFAYNCLVRSs	1	1	1	2	2	0	3	2	0	2	1	0	1	4	0	0	3	0	0	2	3	3	2	0	3	2	1	2	1	0	0	2	1	0	2	2	3	0	0	1	0	3	5	0	1	1	0	1	0
FEVIAYQVPCIFQRWWTAG	1	1	0	0	0	0	0	0	0	1	0	0	1	2	0	0	1	0	1	1	0	0	0	0	1	0	0	1	0	0	0	0	0	1	0	0	0	0	0	0	0	1	2	1	1	0	0	0	0
RLEAISATVKAKFSRGASTYAIVLPTATTIN	3	0	0	0	0	0	0	0	2	0	1	0	1	1	0	0	0	0	1	2	2	1	0	1	0	0	0	0	0	1	3	1	1	0	1	2	0	0	0	0	0	1	0	0	0	0	1	0	0
sQKKEERAYFs	0	0	0	0	0	0	0	0	0	0	0	0	0	1	0	0	0	0	1	0	0	0	0	0	0	0	0	0	0	0	0	0	0	0	0	0	0	0	0	0	0	1	0	0	1	0	0	0	0
FGDNFPLRTFCV	0	0	0	0	1	0	0	0	0	0	0	1	0	0	3	0	0	1	0	0	0	0	1	0	0	0	1	0	0	0	1	0	0	0	0	0	0	0	0	0	0	0	0	0	0	1	0	0	0
ATTAGCTACHL	0	0	0	0	0	0	0	0	1	0	0	0	0	0	0	0	1	1	1	0	1	1	1	0	0	0	0	0	0	0	0	2	0	1	0	0	0	0	0	0	0	0	0	0	0	0	0	0	1
RPVE	0	0	0	0	0	0	0	0	0	0	1	0	0	0	0	0	0	0	0	0	0	0	0	0	0	0	0	0	0	1	0	0	0	0	0	0	0	0	0	0	0	0	0	0	0	0	0	0	0
FAIV	0	1	0	0	0	0	0	0	0	0	0	1	0	0	1	0	0	0	0	1	0	0	0	0	0	0	0	0	0	0	0	0	0	0	0	0	0	0	0	0	0	0	0	0	0	0	0	0	0
SENSAGYL	0	0	0	0	1	0	0	0	0	0	0	0	0	0	0	0	0	0	0	0	0	1	0	0	0	1	0	0	0	0	0	0	0	0	0	0	0	1	0	1	0	1	0	0	0	1	0	0	0
KRsWCCVTRVNNVIFSKGGSGTFPSSCKHTTKEPSSA	1	0	0	0	0	0	0	0	0	1	0	1	1	1	1	0	1	2	0	0	1	0	1	0	2	0	1	0	0	1	2	0	1	1	3	0	0	0	2	1	0	0	1	0	0	0	2	0	1
RFELPNTSTISTK	1	0	0	0	0	1	0	0	0	0	0	0	0	1	0	0	0	0	0	0	0	0	0	0	0	0	0	0	1	0	0	0	2	1	1	0	1	0	0	0	0	0	0	0	0	0	1	0	0
KRIDFLLFFLFFFLFFsILFVDLHRTRTI	1	0	2	3	0	0	0	2	1	1	0	0	0	8	1	0	0	0	0	0	0	0	0	0	0	0	0	0	0	0	0	2	0	0	0	0	0	0	0	0	0	0	0	0	0	0	0	1	0
FVGPAVVRIVsARTA	1	0	0	0	0	0	0	0	0	0	1	0	3	0	1	0	0	0	0	0	0	3	0	0	0	1	0	1	0	0	0	0	0	1	0	0	0	0	0	0	0	0	0	0	0	0	0	0	0
GLK	0	0	0	0	0	0	0	1	0	0	0	0	0	0	0	0	0	0	0	0	0	0	0	1	0	0	0	0	0	0	0	0	0	0	0	0	0	0	0	0	0	0	0	0	0	0	0	0	0
VIVYCIALSVGC	1	0	1	0	0	0	0	1	0	1	0	1	1	0	0	0	1	1	1	0	0	0	1	0	0	0	0	0	0	0	0	0	0	0	0	0	0	0	1	0	0	1	0	0	0	0	0	0	0
QSTR	0	0	0	0	0	0	0	0	0	0	0	0	0	0	0	0	0	0	0	0	0	0	0	0	0	0	0	0	0	0	0	0	1	0	0	0	0	0	1	0	0	0	0	1	0	0	0	0	0
LALCAGSPsQSPLS	0	0	0	0	0	0	1	1	1	0	0	0	0	0	0	0	0	1	0	1	1	0	0	1	0	0	1	0	0	1	0	0	0	0	1	1	0	0	0	1	0	0	0	1	0	0	0	0	0
GIFPSELSHRSFSIFLAVALGEEGGKRLAKDE	1	0	1	0	0	1	1	0	2	0	0	0	1	3	0	0	0	0	1	1	0	1	1	2	0	1	1	0	0	0	0	0	0	0	1	1	1	0	0	1	0	0	0	0	0	0	0	1	0
HHCLFWWRIYLL	1	0	0	2	0	0	0	0	1	0	0	0	0	1	0	0	0	1	0	0	0	0	0	0	0	0	0	0	0	0	0	0	0	0	0	0	0	0	0	0	1	0	2	0	0	0	0	1	1
EITA	0	1	0	0	0	0	0	0	0	0	0	0	0	0	0	0	0	0	0	0	1	0	0	0	0	0	0	0	0	0	0	0	0	1	0	0	0	0	0	0	0	0	0	0	0	0	0	0	0
GP	0	0	0	0	0	0	0	0	0	0	0	0	0	0	0	0	0	0	0	0	0	0	0	1	0	0	0	0	1	0	0	0	0	0	0	0	0	0	0	0	0	0	0	0	0	0	0	0	0
sSTSSLRGKRCRKSSsC	0	0	0	0	0	1	0	0	0	0	0	0	0	0	0	0	2	0	0	0	0	0	1	0	0	0	0	0	0	0	0	0	1	0	0	0	0	2	2	1	0	0	0	0	0	0	0	0	0
P	0	0	0	0	0	0	0	0	0	0	0	0	0	0	0	0	0	0	0	0	0	0	0	0	0	0	0	0	1	0	0	0	0	0	0	0	0	0	0	0	0	0	0	0	0	0	0	0	0
SLs	0	0	0	0	0	0	1	0	0	0	0	0	0	0	0	0	0	0	0	0	0	0	0	0	0	0	0	0	0	0	0	0	0	0	0	0	0	0	1	0	0	0	0	0	0	0	0	0	0
H	0	0	0	0	0	0	0	0	0	0	0	0	0	0	0	0	0	0	0	0	0	0	0	0	0	0	0	0	0	0	0	0	0	0	0	0	0	0	0	0	0	0	0	0	0	0	0	1	0
DQLPsVTPLG	0	0	0	1	0	0	0	0	1	0	0	1	0	0	0	0	0	0	0	0	0	0	0	1	0	0	0	1	0	1	0	0	0	1	0	0	0	0	0	0	0	0	0	0	1	0	0	0	0
	0	0	0	0	0	0	0	0	0	0	0	0	0	0	0	0	0	0	0	0	0	0	0	0	0	0	0	0	0	0	0	0	0	0	0	0	0	0	0	0	0	0	0	0	0	0	0	0	0
WSVTIAKPY	1	0	0	0	0	0	0	0	0	0	0	0	1	0	0	0	0	0	0	0	1	0	0	0	0	0	0	0	1	0	0	1	0	0	0	0	0	1	0	0	0	1	1	0	0	0	0	0	0
	0	0	0	0	0	0	0	0	0	0	0	0	0	0	0	0	0	0	0	0	0	0	0	0	0	0	0	0	0	0	0	0	0	0	0	0	0	0	0	0	0	0	0	0	0	0	0	0	0
CPTSAVVTVLFIS	1	0	0	0	0	0	0	0	1	1	1	0	1	1	0	0	1	0	0	1	0	0	0	0	0	0	1	0	0	0	0	1	1	0	1	0	0	0	0	1	0	0	0	0	0	0	0	0	0
T	0	0	0	0	0	0	0	0	0	0	0	0	0	0	0	0	0	0	0	0	0	0	0	0	0	0	0	0	0	0	0	1	0	0	0	0	0	0	0	0	0	0	0	0	0	0	0	0	0
VALDIHSPSLVFGIKP	0	2	0	0	0	1	1	0	0	0	0	1	1	1	0	0	0	0	0	1	0	0	0	1	0	0	1	0	0	1	0	0	0	0	1	0	1	0	0	0	0	0	0	0	0	0	0	0	1
LACSLSRIRSSRVI	0	2	0	1	1	0	0	0	0	0	0	0	1	0	0	0	1	0	0	1	0	0	0	0	0	0	0	0	0	0	0	0	0	0	0	3	0	0	0	1	0	0	0	0	0	0	0	0	0
PLKCGVFVRH	0	0	0	0	1	0	0	0	0	0	2	0	0	0	1	0	1	0	0	0	0	0	0	0	1	0	0	1	0	0	0	0	0	0	0	0	0	0	0	0	0	0	0	0	0	0	0	1	0
S	0	0	0	0	0	0	0	0	0	0	0	0	0	0	0	0	0	0	0	0	0	0	0	0	0	0	0	0	0	0	0	0	0	0	0	0	0	1	0	0	0	0	0	0	0	0	0	0	0
IALEVQLPSTKQSSR	1	0	0	0	0	0	0	1	1	0	0	0	1	0	0	0	0	0	0	1	0	0	0	0	0	0	0	0	1	0	0	0	0	1	1	0	0	1	0	1	0	0	0	0	2	0	0	0	0
ALVCFSYLCG	0	0	0	0	0	0	0	1	1	0	0	0	1	1	0	0	0	2	1	0	0	0	1	0	0	0	0	0	0	0	0	0	0	0	0	0	1	0	0	0	1	0	0	0	0	0	0	0	0
CTRDKPSsCKYIF	0	0	1	0	0	0	0	0	0	0	0	0	0	1	0	0	2	0	0	0	0	0	0	0	0	0	0	0	1	0	1	0	0	0	0	0	1	0	0	0	1	0	0	0	0	0	0	0	0
YAPFLPVAYTsVLPGAY	0	0	0	1	0	0	1	0	0	1	0	0	1	0	1	0	0	0	2	0	1	0	0	0	0	1	2	0	1	0	0	0	0	1	0	0	0	0	0	0	2	1	0	0	0	0	0	0	0
STLKVRDsHQRIVs	1	0	0	0	0	0	1	0	0	0	0	1	1	0	0	0	0	0	0	0	0	0	0	0	0	0	0	0	0	0	0	0	1	0	0	0	0	0	0	1	0	0	0	1	0	0	0	0	1
FKGEWCRV	0	0	0	0	0	0	0	0	0	0	0	1	0	1	0	0	1	0	0	0	0	0	0	0	0	1	0	0	0	0	0	0	0	0	0	0	0	0	0	0	0	0	1	0	0	0	0	0	0
RSVSTHWPNHIHTGKVVFKSRRREGRRCCGIKVKTLSYIVLTFVPLPLVsTKGKKGGTANSVRRYFHISRPGVNLPLPPGSSDCLRFVLVGQDQLYLQSETKKRADTRCRTKQKRREEEEEFRsRRVGTYVGGAsRRQWLVQLSGFRQDRNSSSFLsLWGLFISGsGsIGEHHsKRKLLLYVFADWSVEPLVDTLPLGVRRHsFCYWCFAFSLKGLAWLEEGERETTLHCGGRVRNACCVRRHWSALREsRTRVRVERSHRFSPSLVFRHCFLLVLFSSCFISQSFLL	3	2	2	5	3	2	5	8	9	8	0	10	6	12	6	0	7	4	2	2	1	3	6	5	7	4	4	0	4	2	0	4	8	2	5	4	5	2	5	3	2	4	7	4	4	2	3	5	6
RAHYYYYFISLLQLLEssVHCQGYF	0	0	1	1	0	1	0	0	2	0	0	0	1	1	1	0	0	1	0	0	1	0	0	0	1	0	0	0	0	0	0	0	0	0	0	0	0	1	0	0	5	0	0	2	0	0	0	2	0
RNTIFTSATVVVIHTGAFALSKKRARE	1	0	1	1	0	0	0	0	0	0	0	1	2	2	0	0	0	0	1	1	0	2	1	0	0	0	0	0	0	0	1	2	0	1	0	1	1	0	0	0	0	0	0	0	0	0	1	1	0
SKCVVKVGLKEAEsEWYKGSPKDFSVGVLTGRIAQLVPQRY	0	0	1	1	0	2	0	0	0	3	1	0	2	1	0	0	0	1	0	0	1	1	1	2	0	1	0	0	1	1	1	0	0	0	0	0	1	1	1	0	0	2	1	0	2	0	0	0	0
TVECLR	0	0	0	0	0	1	0	0	0	1	0	0	0	0	0	0	1	0	0	0	0	0	0	0	0	0	0	0	0	0	0	1	0	0	0	0	0	0	0	0	0	0	0	0	0	0	0	0	0
YFNIYQRFVSLFs	0	0	1	0	0	1	0	0	0	1	0	0	0	2	1	0	0	0	0	0	0	0	0	0	0	0	0	0	0	0	0	0	0	0	0	1	0	0	0	0	0	2	0	0	1	0	1	0	0
ARPWEQLRNKVVCTGITSLsLPSFA	0	0	1	2	0	0	0	0	1	1	1	0	0	1	0	0	1	0	1	0	1	0	0	1	0	0	1	1	0	0	2	0	0	0	0	1	0	0	1	0	0	0	1	0	1	1	0	0	0
	0	0	0	0	0	0	0	0	0	0	0	0	0	0	0	0	0	0	0	0	0	0	0	0	0	0	0	0	0	0	0	0	0	0	0	0	0	0	0	0	0	0	0	0	0	0	0	0	0
IsSRsKLSAKIKTIKHQFSKASLYRSPGITsFTsKKGFQSL	1	1	2	0	0	1	1	1	0	0	0	0	0	3	0	0	0	0	0	0	2	0	1	0	1	0	0	0	0	1	2	0	0	1	3	0	1	0	1	1	1	0	0	1	1	0	0	0	1
K	0	0	0	0	0	0	0	0	0	0	0	0	0	0	0	0	0	0	0	0	0	0	0	0	0	0	0	0	0	0	0	0	0	0	0	0	0	0	0	0	0	0	0	0	0	0	0	0	0
WVVHLTS	0	0	0	0	1	0	0	0	0	2	0	0	0	0	0	0	0	0	0	0	0	0	0	0	0	0	0	0	0	0	0	0	1	0	0	0	1	0	0	0	0	0	1	0	0	0	0	1	0
HSKGELLTQSsVSFP	0	0	0	0	0	0	1	0	1	0	0	0	1	1	0	0	0	0	0	0	0	0	0	0	0	1	0	0	0	1	0	0	1	0	0	0	0	1	1	1	0	0	0	1	0	0	0	0	1
STsGGGALFYQKIPCIHCTV	0	0	2	0	0	0	0	0	1	0	0	1	0	0	1	0	1	1	0	0	1	0	0	0	1	2	1	0	0	0	0	1	1	0	0	0	0	0	0	1	0	1	0	0	1	0	0	1	0
YPLTSAQIRSKHLRPHSPHPRARLLTFAIKSVVSQPPLHSFTLTLNLT	0	1	1	0	2	1	1	0	4	1	0	0	1	2	0	0	0	0	2	0	1	0	0	0	0	0	0	2	3	1	1	0	1	3	0	1	0	1	3	1	0	1	0	0	2	1	0	2	2
sVVTVRLsLPWEVASGGAsNTLLD	0	0	0	0	0	2	2	0	0	1	0	1	2	0	0	0	0	0	0	0	1	1	0	0	2	0	0	0	0	1	1	0	0	1	1	0	0	0	0	0	0	0	1	0	0	0	1	0	0
YHH	0	0	0	0	0	0	0	0	0	0	0	0	0	0	0	0	0	0	0	0	0	0	0	0	0	0	0	0	0	0	0	0	0	0	0	0	0	0	0	0	1	0	0	0	0	0	0	2	0
ALSITCSR	1	0	0	1	0	0	0	0	0	0	0	0	0	0	0	0	1	0	0	1	0	0	0	0	0	0	0	0	0	0	1	0	0	0	0	0	1	1	0	0	0	0	0	0	0	0	0	0	0
IVV	0	1	0	0	0	0	0	0	0	2	0	0	0	0	0	0	0	0	0	0	0	0	0	0	0	0	0	0	0	0	0	0	0	0	0	0	0	0	0	0	0	0	0	0	0	0	0	0	0
EFsEPSsCPTTD	0	0	0	0	0	0	0	0	0	0	0	0	0	1	0	0	1	0	0	0	0	0	0	0	0	0	0	0	2	0	0	1	1	0	1	0	0	0	0	0	0	0	0	0	0	0	0	0	0
VLVSVSLLDssELIYLRTVITIIIEsYFCFPGTHTICASRsVFSLRETN	4	1	1	2	0	0	1	1	2	1	1	1	2	1	2	0	1	1	0	1	0	0	0	0	1	0	1	0	0	0	1	1	3	0	2	0	1	0	1	0	1	1	0	0	0	1	0	1	0
RLITYPCRLFLSPYHYFsFEYTRKPVRPTFYLTLTYCS	1	0	0	2	0	1	0	2	0	0	1	0	0	2	2	0	2	0	0	0	0	0	0	0	0	0	3	0	1	0	2	1	2	0	1	0	0	0	1	0	2	4	0	0	0	0	0	1	0
SSLYASPHLLTIQIASVTAQSRLFGsYYFRAPVKEGIA	0	1	2	0	1	1	0	0	2	1	0	1	0	2	0	0	0	0	0	2	2	1	1	0	1	0	1	0	1	0	0	0	2	0	2	1	1	0	0	1	1	2	0	2	0	0	0	0	1
PsKKRKLSSLTEAVARSVRsGQYEGKERHTCQSLSPGSFLGLWGRCGTVKEFRLEFDGGEYTCSVFECFLAGATFHTRNCSPVLssGVIsDLLsPFRFSLQCIIAGSLGSCLFYFKKKNPsNEFSLLYLNINWRHLPI	1	1	3	1	5	0	1	3	7	1	1	1	3	9	2	0	4	3	1	0	3	1	4	1	2	5	2	1	2	1	3	0	0	3	3	2	1	0	3	3	1	3	2	2	1	2	3	0	3
KGCNAEGI	1	0	0	0	0	0	0	0	0	0	0	0	0	0	0	0	0	1	0	0	0	1	0	1	0	1	0	0	0	0	0	0	0	0	0	0	0	0	0	0	0	0	0	0	0	0	1	0	0
KIVVSGRENsEGILFIHRYIPNSSDTSYFARFIHIYLsLLSPGsPASFAGWTTsLLPCPITssQITFVVVVVIVFIFLLGGAFRCSEDLLTPVGTQsVLLLASTAVVTRSDLLLAHLTYLGVFSTWNLLLs	6	1	3	3	1	2	5	5	5	5	0	5	3	7	2	0	1	1	2	2	2	1	0	2	3	3	1	1	1	3	3	1	1	6	2	2	1	0	3	2	3	1	2	1	1	2	1	2	1
SsKGKGERsKsVVLELIKSTVsSGTADIGSCGG	1	0	1	0	1	1	0	0	0	0	0	0	3	0	0	0	1	0	0	0	0	1	2	0	3	1	0	0	0	0	1	0	1	0	0	1	1	0	1	1	0	0	0	0	0	0	0	0	0
HVKRGSFFVFFFFNKI	1	0	0	0	0	0	0	0	0	2	0	0	0	6	0	0	0	0	0	0	0	0	0	0	1	0	0	0	0	0	0	0	0	0	0	0	0	0	1	0	0	0	0	0	0	1	0	0	1
sAIIRVCsRRKHFFsKFIYIYIYTPLGDFFFHCYLLAsILTRRHTRLsLYPPDFTKRFRGPRTVSSSYYCQSARRREVSFVLWSFFFFIFWRIHTHPRLWYTsYDsRKPLSSSGPPEARPELEAYLPSGPWDSLPLDSLGCLSAAAFDSTCRSRSGAEQSLPFTVLHRTWGGVPRWEDPVKYWsTVGRTYTGAKGSsAGGGERRRKGKsSCVGKENTLVAPECVIVLTSE	3	1	5	3	1	3	2	5	5	3	0	4	5	8	8	0	4	3	3	2	1	6	3	1	3	9	7	3	3	3	4	1	5	5	4	2	4	1	4	5	5	7	7	0	2	1	0	2	4
VVSKsQKKEAICIRNTPPKRCLCRLQVFFDGsATLLFLLsLSRKGGKVPKEGLESVAGGIsNSsTSANRGNVWsERARsIHVQPLGDKVSIYTRTNKRASTRTLLSIYCVKGVSRRDREsGFsNIYVIKVIWCRKEERKEEKTEAEHNTAR	2	4	3	1	1	0	2	4	3	1	1	4	6	3	1	0	2	3	3	2	2	1	1	4	3	2	2	1	1	0	3	1	4	1	1	1	1	3	2	1	2	1	2	2	1	2	5	1	1
ERRENVG	0	0	0	0	0	0	0	0	0	0	0	1	0	0	0	0	0	0	0	0	0	0	0	0	1	0	0	0	0	0	0	0	0	0	0	0	0	0	0	0	0	0	0	0	0	0	1	0	0
SNAW	0	0	0	0	0	0	0	0	0	0	0	0	0	0	0	0	0	0	1	0	0	0	0	0	0	0	0	0	0	0	0	0	0	0	0	0	0	0	0	1	0	0	1	0	0	0	1	0	0
QYPVNVA	0	0	0	0	0	0	0	0	0	0	1	0	1	0	0	0	0	0	0	0	0	1	0	0	0	0	1	0	0	0	0	0	0	0	0	0	0	0	0	0	0	1	0	0	1	0	1	0	0
VWAAHCANQVLsGKKNLLGSVNPRDIILEPLHFESIVSGRVSLNELRNITPTKGLVALASSCDsIIALQG	3	2	1	2	2	0	3	1	2	2	0	0	4	0	1	0	2	0	1	3	0	2	0	3	1	1	1	1	1	0	0	1	0	1	1	1	1	2	0	1	0	0	1	1	1	4	1	1	1
SAYLSGCQNRSIPQSNSYALsRETRALRSERLTSPASGEHKSSsRPLDNCsIFVTRPPA	1	0	1	2	1	0	1	1	0	1	0	0	0	1	0	0	2	0	0	0	4	1	1	1	0	0	2	1	2	0	0	0	3	0	1	2	1	1	2	3	1	1	0	2	0	1	2	1	0
NNHPETKQTKKKLPsNLS	0	0	0	1	0	0	0	1	0	0	0	0	0	0	0	0	0	0	0	0	0	0	0	0	0	0	0	0	1	1	0	1	0	1	0	0	1	0	0	0	0	0	0	1	0	2	1	0	1
KIHKYYYNSNNHKTP	0	0	1	0	0	0	0	0	0	0	0	0	0	0	0	0	0	0	0	0	0	0	0	0	0	0	0	1	0	0	1	0	0	0	0	1	0	0	0	0	2	1	0	0	0	2	1	0	2
NsRNHPTLAKER	0	0	0	0	0	1	0	0	0	0	0	0	0	0	0	0	0	0	0	0	0	1	0	0	0	0	0	1	0	0	0	0	1	0	0	0	0	0	0	0	0	0	0	0	0	1	1	0	1
AFKRKPTQYGRSKQRsYINHTsATLLTAGIDQEKERRRTLRHEPALPYAYLNAHPILYFCVYIIRYLYERAWRVFHsPHLARRGYNSPAVAVVASsRKVKYsRQsRIRSKGNLTKNKssK	1	1	4	2	0	0	0	6	1	1	1	4	0	1	2	0	1	0	0	1	5	5	0	0	1	3	0	0	6	0	1	1	4	0	0	0	3	0	0	1	4	6	1	3	1	1	4	3	2
EKEAVEARELPPNEETVPGLITsRGC	0	0	1	0	1	1	0	0	0	0	0	1	1	0	0	0	0	1	0	0	1	1	0	1	0	1	0	0	2	1	0	0	2	0	0	0	0	0	0	0	0	0	0	0	0	0	1	0	0
DPVCKITLPGIERVHFss	0	1	1	0	0	0	0	0	1	0	1	1	0	0	1	0	0	1	0	0	0	0	1	0	0	0	1	0	0	1	0	0	0	1	0	0	0	0	0	0	0	0	0	0	0	0	0	1	0
AHNQVTVLAFKRGHTRCNCsSKYIYWLLHIHANTYIKS	0	1	2	0	0	1	1	0	1	0	0	1	1	0	1	0	2	0	0	1	2	0	0	0	0	1	0	0	0	0	0	0	2	1	0	0	0	0	2	0	1	2	1	0	1	2	1	0	4
TTFsFLVVVAWV	0	0	0	0	1	0	0	0	0	3	1	0	0	2	0	0	0	0	1	0	0	0	0	0	0	0	0	0	0	0	1	1	0	0	0	0	0	0	0	0	0	0	1	0	0	0	0	0	0
GREFSVTSTAsLIGG	1	0	0	0	1	0	0	0	0	1	0	0	0	1	0	0	0	0	0	0	0	1	1	0	2	0	0	0	0	0	0	1	0	1	0	2	0	0	0	0	0	0	0	0	0	0	0	0	0
ILLRGGKLVVDWESQERV	0	0	1	1	0	0	0	1	1	1	0	0	2	0	0	0	0	0	0	0	0	0	1	0	1	0	0	0	0	0	0	0	0	0	0	0	0	1	0	0	0	0	1	1	0	0	0	0	0
WSVFFC	0	0	0	0	0	0	0	0	0	1	0	0	0	2	0	0	1	0	0	0	0	0	0	0	0	0	0	0	0	0	0	0	0	0	0	1	0	0	0	0	0	0	1	0	0	0	0	0	0
SQLKRRHLWLFSCPsLGETS	0	0	0	1	0	0	1	0	2	0	0	0	0	1	0	0	1	0	0	0	0	0	0	0	1	0	1	0	0	0	1	0	0	0	0	1	0	1	0	1	0	0	1	1	0	0	0	0	1
FFFSWCTLSCVEGECWCTsATGD	0	0	0	0	0	0	0	1	0	1	0	0	0	3	0	0	1	3	0	1	0	0	1	1	0	0	0	0	0	0	0	0	2	1	1	0	0	0	0	1	0	0	2	0	0	0	0	0	0
CSYVAYASRRADLHFHQAFSRVHIYRTsRNSSFKLGSsHCALV	0	0	1	0	0	2	0	0	1	1	0	0	2	1	2	0	1	1	1	1	2	1	0	0	1	0	0	0	0	0	0	0	0	1	1	0	1	1	1	2	0	3	0	1	0	0	1	3	1
sTTsKGKSLVFRRERRRKRSNKTSIKGNE	0	0	1	0	0	0	0	1	0	0	0	1	0	0	1	0	0	0	0	0	0	0	1	0	1	0	0	0	0	0	1	0	2	0	0	0	1	0	1	1	0	0	0	0	0	1	1	0	0
LSKSVLTHSKQQsssLsssEsQsQASCTCG	0	0	0	0	2	0	0	0	1	0	0	0	1	0	0	0	2	0	1	0	0	0	0	1	0	0	0	0	0	0	0	1	1	0	1	0	0	1	0	2	0	0	0	4	0	0	0	1	0
CQAVGAKsQTRR	0	0	0	0	0	0	0	0	0	0	0	1	0	0	0	0	0	1	1	0	0	1	0	1	0	0	0	0	0	0	0	0	1	0	0	0	0	0	0	0	0	0	0	2	0	0	0	0	0
CFVRPGNTAAVLSHKQVVRIGEVHTRRAPHTHTPNTVGKTKLARSSARSAsREKsS	0	1	0	0	0	0	0	0	2	0	2	1	3	0	1	0	0	1	0	0	2	4	1	0	2	0	2	0	1	0	0	0	5	1	2	1	1	0	1	0	0	0	0	0	1	0	2	0	4
QGI	0	0	1	0	0	0	0	0	0	0	0	0	0	0	0	0	0	0	0	0	0	0	0	1	0	0	0	0	0	0	0	0	0	0	0	0	0	0	0	0	0	0	0	0	1	0	0	0	0
EQRR	0	0	0	0	0	0	0	0	0	0	0	0	0	0	0	0	0	0	0	0	0	0	0	0	0	0	0	0	0	0	0	0	0	0	0	0	0	0	0	0	0	0	0	0	1	0	0	0	0
QV	0	0	0	0	0	0	0	0	0	0	0	0	1	0	0	0	0	0	0	0	0	0	0	0	0	0	0	0	0	0	0	0	0	0	0	0	0	0	0	0	0	0	0	1	0	0	0	0	0
ASTKGKE	0	0	0	0	0	0	0	0	0	0	0	0	0	0	0	0	0	0	0	1	0	0	0	0	1	0	0	0	0	0	0	0	1	0	0	0	1	0	0	0	0	0	0	0	0	0	0	0	0
VVL	0	0	0	0	0	1	0	0	0	1	0	0	1	0	0	0	0	0	0	0	0	0	0	0	0	0	0	0	0	0	0	0	0	0	0	0	0	0	0	0	0	0	0	0	0	0	0	0	0
ICFLLSYT	1	0	0	1	0	0	0	1	0	0	0	0	0	1	0	0	1	0	0	0	0	0	0	0	0	0	0	0	0	0	0	0	1	0	1	0	0	0	0	0	1	0	0	0	0	0	0	0	0
SPSVSLSFFFS	0	0	0	1	0	0	0	0	0	1	0	0	0	2	1	0	0	0	0	0	0	0	0	0	0	0	0	0	1	0	0	0	0	0	2	0	2	0	1	0	0	0	0	0	0	0	0	0	0
TFSV	0	0	0	0	0	0	0	0	0	0	0	0	1	0	1	0	0	0	0	0	0	0	0	0	0	0	0	0	0	0	1	0	0	0	1	0	0	0	0	0	0	0	0	0	0	0	0	0	0
LsGRVVFHRETKGEVFFLSLALLLVKALQEKVTCIWRISRV	2	0	0	2	1	0	2	1	1	3	0	1	2	2	1	0	0	1	1	0	1	0	0	1	0	1	0	0	0	0	0	1	1	0	0	1	0	0	1	0	0	0	1	0	1	0	0	1	0
LLISQAGSTFSLANRSSTIRTPLTGYLLLLHCVLVVSHYVKYS	1	0	1	3	0	0	2	0	4	1	1	0	2	0	1	0	0	1	1	0	1	0	0	1	1	0	1	0	0	0	0	1	1	2	0	0	0	0	0	7	0	3	0	1	0	1	0	2	0
GLSLLPsAFLLLCYSHVSRWRSSNRSEVGITsSSLQVPSFPPPHIKCSSPHTGGGVsQFGSVISGCTAFILAWLSVALPVSVFA	0	0	4	2	0	2	0	0	6	2	2	2	2	3	2	0	1	2	1	1	2	1	1	1	2	3	4	3	0	0	1	1	0	1	2	2	2	1	5	3	0	1	2	2	0	1	0	1	2
HQVK	0	0	0	0	0	0	0	0	0	0	0	0	1	0	0	0	0	0	0	0	0	0	0	0	0	0	0	0	0	0	0	0	0	0	0	0	0	0	0	0	0	0	0	0	1	0	0	0	1
VEGKKKYFVTCGCVSLVFRLGsSSLGKETFLCRGKQRKICKSCKKKsGEGRWTTTPFCLLQ	1	0	0	0	2	0	3	0	1	1	0	0	3	3	1	0	5	1	0	0	0	0	1	2	2	2	0	0	0	1	0	1	2	2	1	0	1	0	0	2	1	0	1	1	1	0	0	0	0
STLKVRDsHQRIVs	1	0	0	0	0	0	1	0	0	0	0	1	1	0	0	0	0	0	0	0	0	0	0	0	0	0	0	0	0	0	0	0	1	0	0	0	0	0	0	1	0	0	0	1	0	0	0	0	1
VLLVLRCHNTDSFSSLYCVCVADsPLRLGLsSsWWRWSSLHLRISAVLLVPFRYYYYFVAQGIFAVLNNHIRDRTF	0	1	2	3	0	0	1	2	6	5	1	0	2	4	1	0	2	1	2	0	2	0	0	1	0	1	1	0	1	0	1	0	0	1	0	2	1	2	2	0	5	0	3	1	0	1	2	1	2
ERPPTFVYYFYHNNSVLPLVRYCELS	0	0	0	0	1	1	0	0	1	0	0	2	1	2	0	0	1	0	0	0	0	0	0	0	0	0	0	0	1	2	0	0	1	0	0	1	0	0	1	0	2	2	0	0	0	2	0	1	0
RECPEYKsTYRTHCGILCYSLCC	1	0	0	0	1	0	0	0	1	0	0	0	0	0	0	0	2	3	0	0	0	0	0	0	0	1	0	0	1	0	0	0	2	0	1	0	0	0	0	0	1	2	0	0	0	0	0	0	1
sLSsSDSSSFEYDsVSGsSSNSKVWIGRRVDRIVIKAFTTVLRGTSTLVNLsTQPIVSsVSLSVCVCVCQICFLQSsALKRGRTGRVPSFTSFALHGNL	1	1	3	2	1	1	2	2	1	2	0	2	8	3	2	0	2	2	1	1	1	0	2	1	2	1	1	1	0	0	4	0	2	1	4	2	3	3	1	3	0	1	1	3	0	1	2	0	1
sGKSYVRsTHSIPETVGCFKVHTIALCVGKNsVNISVEQsIDFRLQS	1	3	0	1	0	0	0	0	1	2	1	2	1	0	2	0	0	2	1	0	0	0	2	1	0	0	0	0	0	1	0	2	0	1	0	2	0	0	2	0	0	1	0	1	1	0	2	0	2
sKQKVY	0	0	0	0	0	0	0	0	0	1	0	0	0	0	0	0	0	0	0	0	0	0	0	0	0	0	0	0	0	0	0	0	0	0	0	0	0	0	0	0	1	0	0	1	0	0	0	0	0
NF	0	0	0	0	0	0	0	0	0	0	0	0	0	1	0	0	0	0	0	0	0	0	0	0	0	0	0	0	0	0	0	0	0	0	0	0	0	0	0	0	0	0	0	0	0	1	0	0	0
	0	0	0	0	0	0	0	0	0	0	0	0	0	0	0	0	0	0	0	0	0	0	0	0	0	0	0	0	0	0	0	0	0	0	0	0	0	0	0	0	0	0	0	0	0	0	0	0	0
ISFPPISE	2	0	0	0	0	0	0	0	0	0	0	0	0	0	1	0	0	0	0	0	0	0	0	0	0	0	2	0	0	0	0	0	0	0	1	0	1	0	0	0	0	0	0	0	0	0	0	0	0
VEN	0	0	0	0	0	0	0	0	0	0	0	1	0	0	0	0	0	0	0	0	0	0	0	0	0	0	0	0	0	0	0	0	0	0	0	0	0	0	0	0	0	0	0	0	0	0	1	0	0
YRAAQLTRIV	0	1	0	0	0	1	0	0	0	1	0	0	0	0	0	0	0	0	1	0	1	0	0	0	0	0	0	0	0	0	0	1	0	0	0	0	0	0	0	0	1	0	0	1	0	0	0	0	0
TCVAEDTEI	0	0	1	0	0	0	0	0	0	0	0	0	1	0	0	0	1	0	0	0	0	1	0	0	0	0	0	0	0	0	1	1	0	0	0	0	0	0	0	0	0	0	0	0	0	0	0	0	0
PRQSCSTKNHSLKTV	0	0	0	1	0	0	0	0	0	0	1	0	0	0	0	0	0	1	0	0	0	0	0	0	0	0	0	1	0	0	1	0	0	1	0	2	1	0	0	0	0	0	0	0	1	0	1	1	0
HI	0	1	0	0	0	0	0	0	0	0	0	0	0	0	0	0	0	0	0	0	0	0	0	0	0	0	0	0	0	0	0	0	0	0	0	0	0	0	0	0	0	0	0	0	0	0	0	0	1
FCFYFLFQRKEK	0	0	0	1	0	0	0	0	0	0	0	0	0	3	1	0	1	0	0	0	0	0	0	0	0	0	0	0	0	0	0	0	0	0	0	0	0	0	0	0	1	0	0	1	0	0	0	0	0
LLNRSQLVDQKVNI	1	0	0	0	0	0	2	1	0	0	0	0	2	0	0	0	0	0	0	0	0	0	0	0	0	0	0	0	0	0	0	0	0	0	0	0	1	0	0	0	0	0	0	0	2	2	0	0	0
FRKRSLKKPHTHTQPLLK	0	0	0	0	0	2	1	0	0	0	0	0	0	1	0	0	0	0	0	0	0	0	0	0	0	0	0	0	2	0	0	0	2	0	0	1	0	0	0	0	0	0	0	1	0	0	0	0	2
FK	0	0	0	0	0	0	0	0	0	0	0	0	0	0	1	0	0	0	0	0	0	0	0	0	0	0	0	0	0	0	0	0	0	0	0	0	0	0	0	0	0	0	0	0	0	0	0	0	0
LAPEQHLSHQSQRRKKEVHPSSQELYYTVLNSKPPDLRGGITISKKRGGGIPSHRCLYILLsIsIYIYPFEGRKRKKNIIGIIASVASFDVASRRARTHLVsKTAGTRKHKRQ	7	1	3	2	0	1	0	4	2	1	1	0	3	2	0	0	1	0	4	0	1	1	1	3	4	0	1	2	0	3	1	1	2	1	1	2	1	4	1	1	4	1	0	4	1	1	1	3	3
KEKVCSTGHRSLHTAGILsEGSTNCVAFLPVFIARGRHLSWGNIVETPPISRANTHCRSVPQRPKSVIsKQTsRHIGKKEAHRKERSNRLGKTPLSC	3	1	2	4	0	0	1	0	1	3	1	1	1	2	0	0	1	3	0	3	1	1	2	1	2	2	2	1	1	2	1	0	4	2	1	1	1	1	2	3	0	0	1	1	1	1	3	3	3
PCFSHLQVVTGRGGGQLsRKITSGKYDNRWCHsHCPLPGITGENQRGEKKRKEKSTsRIVLL	1	0	2	0	1	0	3	1	0	0	3	0	0	1	0	0	1	2	0	0	0	0	1	0	2	5	1	1	0	1	0	1	0	3	0	0	0	0	2	1	0	1	1	2	1	2	0	3	0
CsAVLKVEFGVGDYVFPATLAAKGISEHLYNVGDRSQKGSIVLSLGAAPKGLTWTQGGRWssKSQQQRSCALFTPSsNARVLFPYLHFRSLGRTRLSVSPSYRAVYIYDLTLFRWsEEGFCVVsRRLFLLTECsGDDTRNTTTTFSCFIIPFLLTTRSKEQQIGLFAAHHFVCEVLNINFsHHLFIRCLFVYYFTSSDIPWYSWGYRGKGGYCSRVYTRIVWEAPVRALRE	5	3	2	5	3	2	5	7	1	5	1	8	3	9	8	0	5	3	5	0	4	4	7	1	1	8	2	2	2	2	7	3	5	1	7	1	1	1	2	5	6	6	6	5	2	2	3	4	2
RK	0	0	0	0	0	0	0	0	0	0	0	0	0	0	0	0	0	0	0	0	0	0	0	0	0	0	0	0	0	0	0	0	0	0	0	0	0	0	0	0	0	0	0	0	0	0	0	0	0
FYWKLAALLL	0	0	0	1	0	0	2	0	1	0	0	0	0	1	0	0	0	0	1	0	0	1	0	0	0	0	0	0	0	0	0	0	0	0	0	0	0	0	0	0	0	1	1	0	0	0	0	0	0
DAFRGKGFELPLLTTFLSAFWKGNKR	0	0	0	1	0	0	1	2	0	0	0	0	0	4	0	0	0	0	1	0	1	0	1	0	0	2	0	1	0	0	1	0	1	0	1	0	0	0	0	0	0	0	1	0	0	1	0	0	0
SVLLVFLSLFCLFSPFLDLLFSQEGGRQQ	0	0	0	5	0	0	1	1	1	1	0	1	0	2	3	0	1	0	0	0	0	0	1	1	0	0	1	0	0	0	0	0	0	0	1	2	1	0	0	0	0	0	0	1	2	0	0	0	0
LFPLLARRACCHSGVSAGGGVFFFsVPA	0	0	0	1	0	0	0	1	1	2	0	1	0	3	1	0	2	0	2	0	0	2	1	1	1	1	1	0	1	0	0	0	0	0	1	0	0	0	1	0	0	0	0	0	0	0	0	0	1
FS	0	0	0	0	0	0	0	0	0	0	0	0	0	1	0	0	0	0	0	0	0	0	0	0	0	0	0	0	0	0	0	0	0	0	0	0	0	0	0	1	0	0	0	0	0	0	0	0	0
LPLERKVLPFCLYCDWWCFFCNFVFHHVSKLLQHASFSRTVLFRGF	0	0	0	1	0	1	1	1	3	3	0	0	1	4	4	0	3	1	0	1	0	0	0	0	1	0	1	0	0	1	1	0	0	0	2	0	1	0	0	0	1	0	2	1	0	0	1	1	2
E	0	0	0	0	0	0	0	0	0	0	0	0	0	0	0	0	0	0	0	0	0	0	0	0	0	0	0	0	0	0	0	0	0	0	0	0	0	0	0	0	0	0	0	0	0	0	0	0	0
RYLRsGGTIGISNHsKVY	1	0	1	1	0	0	0	0	0	0	1	0	0	0	0	0	0	0	0	0	0	0	2	0	1	0	0	0	0	0	0	1	0	0	0	0	0	0	1	0	0	2	0	0	0	0	1	1	0
ILVVASR	1	0	0	0	0	0	1	0	0	0	0	1	1	0	0	0	0	0	1	0	0	0	0	0	0	0	0	0	0	0	0	0	0	0	1	0	0	0	0	0	0	0	0	0	0	0	0	0	0
AVGLARYEQLLLGDsEGGVEKKQRTKREECWQAIGIAHFSRFISNFSKRRILKRAAGIATGLLLLLV	4	0	1	0	1	2	0	6	1	0	0	1	2	3	0	0	0	1	3	0	2	2	1	1	2	3	0	0	0	0	1	0	1	0	0	2	0	0	0	1	0	1	1	1	2	1	0	1	0
NCLCASLSEKEEGsKDLRGFsSVLs	0	0	0	0	0	1	0	1	2	0	1	0	0	1	0	0	2	0	0	0	1	0	0	0	2	0	0	0	0	0	0	0	0	0	0	0	0	0	3	0	0	0	0	0	0	1	0	0	0
RRG	0	0	0	0	0	0	0	0	0	0	0	0	0	0	0	0	0	0	0	0	0	0	0	1	0	0	0	0	0	0	0	0	0	0	0	0	0	0	0	0	0	0	0	0	0	0	0	0	0
RLSKNSsRGTVG	0	0	0	1	0	0	0	0	0	0	1	0	0	0	0	0	0	0	0	0	0	0	0	2	0	0	0	0	0	0	1	0	0	0	1	0	0	0	1	0	0	0	0	0	0	0	1	0	0
QSRTENIR	0	0	1	0	0	0	0	0	0	0	0	0	0	0	0	0	0	0	0	0	0	0	0	0	0	0	0	0	0	0	0	0	1	0	0	0	0	0	0	1	0	0	0	0	1	1	0	0	0
DSsG	0	0	0	0	0	0	0	0	0	0	0	0	0	0	0	0	0	0	0	0	0	0	1	0	0	0	0	0	0	0	0	0	0	0	0	0	0	1	0	0	0	0	0	0	0	0	0	0	0
KWYQKKNIYIYKsQTEHTPVSRHNFRPTHDRIIFTVRRTRLFSF	1	1	2	0	0	1	0	0	0	0	0	1	1	3	1	0	0	0	0	0	0	0	0	0	0	0	0	1	1	0	0	1	3	1	1	0	0	0	0	1	2	1	1	2	0	2	0	1	2
RWLT	0	0	0	0	0	0	0	0	1	0	0	0	0	0	0	0	0	0	0	0	0	0	0	0	0	0	0	0	0	0	0	0	1	0	0	0	0	0	0	0	0	0	1	0	0	0	0	0	0
ESsVRAEYI	0	0	1	0	0	0	0	0	0	0	0	1	0	0	0	0	0	0	1	0	0	0	0	0	0	0	0	0	0	0	0	0	0	0	0	0	0	0	1	0	1	0	0	0	0	0	0	0	0
GYTHTSNGNIS	1	0	0	0	0	0	0	0	0	0	0	0	0	0	0	0	0	0	0	0	0	0	1	0	1	0	0	0	0	0	1	0	1	0	1	0	0	0	0	1	0	1	0	0	0	1	1	1	0
TAALITVESRLHTVSTFPNTAYRTDAsRRQHLsGRKRGGDKKKEIVKDLKQG	1	0	1	0	0	0	1	1	2	0	0	1	2	0	1	0	0	0	1	0	1	2	0	0	4	0	0	0	1	0	1	1	1	3	1	0	0	0	0	1	0	1	0	1	1	1	0	0	2
YRSCCAYIIFVFVHSVHTSSSAVAVDHSFCFSFYLNIHSVNIYNLDRLKKARLRECGSVPsTQQADFIIAIPFFLTTLSHIETHKATVAGKSTVSSARTHYLGAVDSTALDYTERGGEKGNSLLLTRSASLSSQ	4	0	4	1	2	1	3	1	4	4	1	3	2	7	1	0	3	1	3	1	6	2	2	0	0	4	0	0	0	2	2	2	6	1	2	6	3	2	1	5	3	3	0	2	1	2	2	3	4
sVKITsVYYQKVFsKRsGKFASVFFCSFSRFFTSFFFSSLTRYTYRSSF	1	0	0	0	1	0	0	0	0	1	3	0	0	4	7	0	0	1	0	1	0	0	0	0	1	0	0	0	0	0	2	1	1	0	5	2	1	0	0	0	2	2	0	0	1	0	0	0	0
CTLLSsRPIPPGGATFSPEGYPLWKSPRP	1	0	0	1	1	0	0	0	1	0	0	0	0	0	1	0	0	1	1	0	0	0	0	1	2	0	3	3	0	1	2	0	0	0	1	0	0	0	0	2	0	1	1	0	0	0	0	0	0
ISSVVHsPKLANRNYPRSVETRNCYPTAQAWETA	0	0	1	0	0	0	1	0	0	0	0	0	3	0	0	0	1	0	3	1	0	0	0	0	0	0	0	2	1	0	1	0	0	2	2	0	1	0	0	0	2	0	1	1	0	1	2	1	0
PYIGY	0	1	0	0	0	0	0	0	0	0	0	0	0	0	0	0	0	0	0	0	0	0	1	0	0	0	1	0	0	0	0	0	0	0	0	0	0	0	0	0	1	1	0	0	0	0	0	0	0
VAER	0	0	0	0	0	0	0	0	0	0	0	1	0	0	0	0	0	0	1	0	0	0	0	0	0	0	0	0	0	0	0	0	0	0	0	0	0	0	0	0	0	0	0	0	0	0	0	0	0
YIGRVSLAsLVTLRRRIFLSL	2	0	0	1	0	0	2	1	1	2	0	0	0	0	1	0	0	0	1	0	0	0	0	1	0	0	0	0	0	0	0	0	0	1	0	0	1	0	1	0	1	0	0	0	0	0	0	0	0
SRAEVRYsSIQIPGALIHCs	1	1	1	1	0	0	0	0	0	0	0	1	0	0	0	0	1	0	1	0	1	0	0	0	0	1	1	0	0	0	0	0	0	0	0	0	0	0	1	1	1	0	0	0	1	0	0	0	1
SNDIALLCT	0	0	1	0	0	0	0	0	2	0	0	0	0	0	0	0	0	1	1	0	0	0	0	0	0	0	0	0	0	0	0	0	0	1	0	0	1	0	0	0	0	0	0	0	0	0	1	0	0
YGAHKGNTAR	0	0	0	0	0	0	0	0	0	0	0	0	0	0	0	0	0	0	0	1	0	1	1	0	1	0	0	0	0	0	0	0	1	0	0	0	0	0	0	0	0	1	0	0	0	1	0	1	0
AFYHLVSPTAsWL	0	0	0	0	0	0	0	0	2	0	1	0	0	1	0	0	0	0	0	1	0	1	0	0	0	0	0	1	0	0	0	0	0	1	1	0	0	0	0	0	0	1	1	0	0	0	0	0	1
RFHWWA	0	0	0	0	0	0	0	0	0	0	0	0	0	0	1	0	0	0	0	1	0	0	0	0	0	0	0	0	0	0	0	0	0	0	0	0	0	0	0	0	0	0	2	0	0	0	0	0	1
SVTCNISDATLFR	1	0	0	0	0	0	0	0	1	0	0	1	0	0	1	0	1	0	1	0	0	0	0	0	0	0	0	0	0	0	1	0	1	0	1	0	0	0	1	0	0	0	0	0	0	0	1	0	0
SFDLLCSRRLPALPSRHHICCV	0	1	0	2	0	0	0	1	1	0	0	1	0	1	0	0	2	1	1	0	0	0	0	0	0	0	2	0	0	0	0	0	0	0	0	0	2	1	0	0	0	0	0	0	0	0	0	1	1
VTTssIIISLLITHRVYLNIYYLFTFYRSPFLRVLVYLLVVTNNLPPSLPRLVNNFIYGDDsLS	2	1	3	0	3	0	2	6	1	3	1	2	1	3	1	0	0	0	0	0	0	0	0	0	1	0	3	1	0	0	1	3	0	1	0	1	0	1	2	0	5	1	0	0	0	1	4	1	0
SSQPFRYKLKGV	0	0	0	0	0	0	0	0	1	0	1	0	0	1	0	0	0	0	0	0	0	0	1	0	0	0	1	0	0	0	0	0	0	0	1	0	0	1	0	0	1	0	0	0	1	0	0	0	0
GSLLPIKGRRLsTFFSLFYTDsQLVYKYLVKKNKINPILLSYPTSCTRKKVSSAEK	0	3	0	1	1	1	3	1	1	0	0	2	1	1	2	0	0	1	0	0	1	0	0	0	2	0	0	1	1	1	2	0	2	0	1	1	2	0	2	0	3	1	0	1	0	0	2	0	0
PGRLK	0	0	0	0	0	0	0	0	1	0	0	0	0	0	0	0	0	0	0	0	0	0	0	0	1	0	1	0	0	0	0	0	0	0	0	0	0	0	0	0	0	0	0	0	0	0	0	0	0
sELRPSLVN	0	0	0	1	0	0	1	0	0	1	0	0	0	0	0	0	0	0	0	0	0	0	0	0	0	0	0	0	1	0	0	0	0	0	0	0	1	0	0	0	0	0	0	0	0	1	0	0	0
LQLGC	0	0	0	0	1	0	0	1	0	0	0	0	0	0	0	0	1	0	0	0	0	0	1	0	0	0	0	0	0	0	0	0	0	0	0	0	0	0	0	0	0	0	0	1	0	0	0	0	0
RFFFFsIVFCVASsGKRKVGSsD	1	0	0	0	0	0	0	0	0	1	1	1	0	5	0	0	1	0	1	0	0	0	0	0	2	0	0	0	0	0	0	0	0	0	0	1	0	0	1	0	0	0	0	0	0	0	0	0	0
AFGVG	0	0	0	0	0	0	0	0	0	0	1	0	0	1	0	0	0	0	1	0	0	0	1	0	0	1	0	0	0	0	0	0	0	0	0	0	0	0	0	0	0	0	0	0	0	0	0	0	0
RRERsGERLETR	0	0	0	0	0	0	0	0	1	0	0	0	0	0	0	0	0	0	0	0	0	0	0	1	0	0	0	0	0	0	0	0	0	1	0	0	0	0	0	0	0	0	0	0	0	0	0	0	0
	0	0	0	0	0	0	0	0	0	0	0	0	0	0	0	0	0	0	0	0	0	0	0	0	0	0	0	0	0	0	0	0	0	0	0	0	0	0	0	0	0	0	0	0	0	0	0	0	0
PFSSTLNISPLI	1	1	0	0	1	1	0	0	0	0	0	0	0	1	0	0	0	0	0	0	0	0	0	0	0	0	2	0	0	0	0	1	0	0	1	1	0	1	0	0	0	0	0	0	0	1	0	0	0
RSSYYRYsHSYPCAQLKKTTCA	0	0	0	0	0	0	1	0	0	0	0	0	0	0	0	0	0	2	0	0	2	0	0	0	0	0	0	0	0	1	0	1	0	1	0	0	0	1	1	1	3	1	0	1	0	0	0	1	0
RTTKEEEVVFFTSELTRRKGRAEGKRLAKALPFLPRFIAELGsKIGKAVVFLYSVHLS	0	1	1	1	1	0	3	1	1	1	0	1	3	1	4	0	0	0	1	0	1	3	1	0	1	2	0	0	1	1	1	0	2	1	0	2	0	1	0	0	0	1	0	0	0	0	0	1	0
FLDATTVVsHRLSTCFsCFALsSCVFPTTQRLHHPTQGVGKKDLSSQNGSVEASARRR	0	0	0	0	2	2	0	0	1	0	0	2	3	2	2	0	2	1	0	0	2	2	0	1	1	1	0	2	0	0	1	2	2	1	0	1	1	0	3	1	0	0	0	0	3	0	1	2	1
EISTGESHRKGFQCLVWGASQHTE	1	0	0	0	0	0	0	1	0	1	0	0	0	1	0	0	1	0	0	1	0	0	1	0	0	2	0	0	0	0	1	0	1	0	1	0	1	0	1	0	0	0	1	0	2	0	0	1	1
KHKsKPGKEQ	0	0	0	0	0	0	0	0	0	0	0	0	0	0	0	0	0	0	0	0	0	0	0	1	0	0	0	1	0	0	0	0	0	0	0	0	0	0	0	0	0	0	0	0	1	0	0	0	1
LsDFLYVYKRANPGEK	0	0	0	1	1	0	0	0	0	0	0	1	0	1	0	0	0	0	0	1	0	0	0	0	0	1	0	0	1	0	0	0	0	0	0	0	0	0	0	0	0	2	0	0	0	1	0	0	0
LTLFGRIISIFYLKDSTRCsTNCIRQFLYPKSVRsSGL	3	0	1	0	1	0	0	1	3	0	1	0	0	3	0	0	1	1	0	0	0	0	1	0	0	1	1	0	0	0	1	1	1	0	0	1	0	0	1	2	1	1	0	0	1	1	0	0	0
LLDSSRR	0	0	0	2	0	0	0	0	0	0	0	0	0	0	0	0	0	0	0	0	0	0	0	0	0	0	0	0	0	0	0	0	0	0	1	0	0	0	1	0	0	0	0	0	0	0	0	0	0
NCTYQRLRYSI	1	0	0	0	1	0	0	0	0	0	0	0	0	0	0	0	0	1	0	0	0	0	0	0	0	0	0	0	0	0	1	0	0	0	0	0	0	0	0	1	2	0	0	0	1	0	1	0	0
AVsESK	0	0	0	0	0	0	0	0	0	0	0	0	1	0	0	0	0	0	0	1	0	0	0	0	0	0	0	0	0	0	0	0	0	0	0	0	0	0	1	0	0	0	0	0	0	0	0	0	0
CQEKKsA	0	0	0	0	0	0	0	0	0	0	0	0	0	0	0	0	0	1	0	0	1	0	0	0	0	0	0	0	0	0	0	0	0	0	0	0	0	0	0	0	0	0	0	1	0	0	0	0	0
EPIENFCRLTFGEFLKQsSGRYLK	0	0	1	1	1	1	0	0	0	0	0	0	0	2	1	0	0	1	0	0	0	0	0	1	0	1	0	0	0	1	0	0	0	1	0	0	1	0	0	0	0	1	0	0	1	1	0	0	0
N	0	0	0	0	0	0	0	0	0	0	0	0	0	0	0	0	0	0	0	0	0	0	0	0	0	0	0	0	0	0	0	0	0	0	0	0	0	0	0	0	0	0	0	0	0	0	1	0	0
RWK	0	0	0	0	0	0	0	0	0	0	0	0	0	0	0	0	0	0	0	0	0	0	0	0	0	0	0	0	0	0	0	0	0	0	0	0	0	0	0	0	0	0	1	0	0	0	0	0	0
VTVQsPLYQHRLsTI	0	0	1	0	2	0	0	0	0	0	1	0	1	0	0	0	0	0	0	0	0	0	0	0	0	0	0	1	0	0	1	1	0	0	0	0	0	0	0	0	0	1	0	2	0	0	0	1	0
TLAPSRYYLYYRYCYYHIHASRFISPQYTHTHTQ	0	0	2	1	0	1	0	0	0	0	0	0	0	1	0	0	0	1	0	0	2	0	0	0	0	0	1	0	1	0	0	1	3	0	0	0	1	1	0	1	1	7	0	2	0	0	0	0	4
ALL	0	0	0	0	0	0	0	0	2	0	0	0	0	0	0	0	0	0	1	0	0	0	0	0	0	0	0	0	0	0	0	0	0	0	0	0	0	0	0	0	0	0	0	0	0	0	0	0	0
GLN	0	0	0	0	0	0	0	1	0	0	0	0	0	0	0	0	0	0	0	0	0	0	1	0	0	0	0	0	0	0	0	0	0	0	0	0	0	0	0	0	0	0	0	0	0	1	0	0	0
A	0	0	0	0	0	0	0	0	0	0	0	0	0	0	0	0	0	0	0	1	0	0	0	0	0	0	0	0	0	0	0	0	0	0	0	0	0	0	0	0	0	0	0	0	0	0	0	0	0
	0	0	0	0	0	0	0	0	0	0	0	0	0	0	0	0	0	0	0	0	0	0	0	0	0	0	0	0	0	0	0	0	0	0	0	0	0	0	0	0	0	0	0	0	0	0	0	0	0
RTsQIIPIGGCWTLTL	1	1	1	0	0	0	1	0	1	0	0	0	0	0	0	0	0	1	0	0	0	0	1	0	0	1	0	0	1	0	1	1	0	1	0	0	0	0	0	0	0	0	1	0	1	0	0	0	0
AIEs	1	0	0	0	0	0	0	0	0	0	0	0	0	0	0	0	0	0	0	0	1	0	0	0	0	0	0	0	0	0	0	0	0	0	0	0	0	0	0	0	0	0	0	0	0	0	0	0	0
LVYFHCSS	0	0	0	0	0	0	1	0	0	1	0	0	0	1	0	0	0	1	0	0	0	0	0	0	0	0	0	0	0	0	0	0	0	0	0	2	0	0	0	0	1	0	0	0	0	0	0	0	1
GPGVRVLVTVEsSP	0	0	0	1	0	0	0	0	0	0	1	0	3	0	0	0	0	0	0	0	0	0	0	0	2	0	0	0	0	2	0	0	0	1	1	0	0	0	0	0	0	0	0	0	0	0	0	0	0
L	0	0	0	0	0	0	0	0	1	0	0	0	0	0	0	0	0	0	0	0	0	0	0	0	0	0	0	0	0	0	0	0	0	0	0	0	0	0	0	0	0	0	0	0	0	0	0	0	0
NWK	0	0	0	0	0	0	0	0	0	0	0	0	0	0	0	0	0	0	0	0	0	0	0	0	0	0	0	0	0	0	0	0	0	0	0	0	0	0	0	0	0	0	1	0	0	1	0	0	0
TTRTRYKKIFTPFPQEGGHREKGLAGE	0	1	0	0	1	0	0	0	0	0	0	0	0	1	1	0	0	0	0	0	1	0	1	2	0	1	0	2	0	0	0	1	2	1	0	0	0	0	0	0	0	1	0	0	1	0	0	1	0
VISGFVK	0	1	0	0	0	0	0	0	0	1	1	0	0	1	0	0	0	0	0	0	0	0	1	0	0	0	0	0	0	0	0	0	0	0	0	0	0	1	0	0	0	0	0	0	0	0	0	0	0
LSRVLs	0	0	0	0	0	0	0	1	1	1	0	0	0	0	0	0	0	0	0	0	0	0	0	0	0	0	0	0	0	0	0	0	0	0	1	0	0	0	0	0	0	0	0	0	0	0	0	0	0
SFsRYLGFCE	0	0	0	0	1	0	0	0	0	0	0	0	0	1	1	0	1	0	0	0	0	0	0	0	0	1	0	0	0	0	0	0	0	0	1	0	0	0	0	0	1	0	0	0	0	0	0	0	0
CY	0	0	0	0	0	0	0	0	0	0	0	0	0	0	0	0	0	1	0	0	0	0	0	0	0	0	0	0	0	0	0	0	0	0	0	0	0	0	0	0	0	1	0	0	0	0	0	0	0
KSSN	0	0	0	0	0	0	0	0	0	0	0	0	0	0	0	0	0	0	0	0	0	0	0	0	0	0	0	0	0	0	0	0	0	0	0	0	0	0	2	0	0	0	0	0	0	1	0	0	0
VAFPCsVLPSRLPSLSPVFLRAALRTDAHTAsARTI	0	1	0	1	0	0	1	1	2	0	2	1	0	0	2	0	1	0	2	1	2	1	0	0	0	0	3	0	0	1	0	1	2	0	0	1	1	0	1	0	0	0	0	0	0	0	0	0	1
sGVALT	0	0	0	0	0	0	0	0	1	1	0	0	0	0	0	0	0	0	1	0	0	0	1	0	0	0	0	0	0	0	0	1	0	0	0	0	0	0	0	0	0	0	0	0	0	0	0	0	0
STDNCLYTGTNSTVYTCQFFCGND	0	0	0	0	0	0	0	0	1	1	0	0	0	1	1	0	2	1	0	0	0	0	1	1	0	0	0	0	0	0	1	1	2	1	0	1	1	0	0	0	2	0	0	0	1	0	3	0	0
SLsPFQIVNLVNRVLAESsSYIATES	1	1	0	0	0	1	0	1	1	0	1	1	1	1	0	0	0	0	0	0	1	1	0	0	0	0	0	0	1	0	0	0	1	0	2	1	1	0	0	0	0	1	0	1	0	1	1	0	0
EKARLKWNYWRKFVSNQ	0	0	0	0	1	0	0	0	0	0	0	0	1	1	0	0	0	0	0	0	0	1	0	0	0	0	0	0	0	0	0	0	0	0	0	1	0	0	0	0	1	0	2	1	0	2	0	0	0
IRVLFSIsSPPRTKKNKQKRKGARTsISNVPLVNGGSCCYCCIICFLSVAD	1	3	1	0	0	0	0	1	2	1	1	0	2	1	1	0	4	1	1	0	1	0	0	0	1	2	1	2	0	0	0	0	2	0	0	1	0	1	1	2	0	1	0	1	0	1	2	0	0
FVRNQGITAGVESLFLHRDKKDERIYHN	0	0	2	1	1	0	0	0	0	0	1	1	0	1	1	0	0	0	0	0	1	0	1	0	1	0	0	0	0	0	1	0	0	0	0	1	0	0	0	0	1	0	0	1	0	1	1	0	2
PFYsYsTNLFETHGRKsVTSPWGHWIILLLVFLYFASFWSIYYYYSSSNTSGLsLRRTA	1	0	2	1	1	0	1	1	3	1	0	0	1	2	3	0	0	0	1	1	0	0	1	1	0	1	1	1	0	0	3	0	1	1	2	3	2	0	0	0	5	2	3	0	0	1	1	0	2
LPSLLFFFGPFFPPFHRLRIQITsFIEVIRGLNRKKKVTSTPERQEVCATAEKVKCQCLAGSIHRssRYPSCIF	0	2	4	1	1	0	2	2	0	1	1	1	1	5	3	0	3	1	0	2	1	0	0	1	0	2	3	2	1	0	1	0	2	1	0	2	1	0	1	0	0	1	0	1	2	0	1	1	1
LPFYPQSsVISKGKVLLLPCSFSA	1	0	0	2	1	1	0	0	0	1	1	0	0	2	0	0	0	1	0	0	1	0	0	1	0	0	3	0	0	0	0	0	0	0	0	2	1	0	1	0	1	0	0	1	0	0	0	0	0
AP	0	0	0	0	0	0	0	0	0	0	0	0	0	0	0	0	0	0	0	1	0	0	0	0	0	0	0	0	0	1	0	0	0	0	0	0	0	0	0	0	0	0	0	0	0	0	0	0	0
KLSF	0	0	0	0	0	0	1	0	0	0	0	0	0	1	0	0	0	0	0	0	0	0	0	0	0	0	0	0	0	0	0	0	0	0	1	0	0	0	0	0	0	0	0	0	0	0	0	0	0
LLLFPT	0	0	0	2	0	0	1	0	0	0	0	0	0	0	1	0	0	0	0	0	0	0	0	0	0	0	0	1	0	0	0	0	1	0	0	0	0	0	0	0	0	0	0	0	0	0	0	0	0
RRFWGLP	0	0	0	0	0	1	0	0	0	0	0	0	0	1	0	0	0	0	0	0	0	0	1	0	0	0	0	0	1	0	0	0	0	0	0	0	0	0	0	0	0	0	1	0	0	0	0	0	0
FN	0	0	0	0	0	0	0	0	0	0	0	0	0	0	1	0	0	0	0	0	0	0	0	0	0	0	0	0	0	0	0	0	0	0	0	0	0	0	0	0	0	0	0	0	0	0	1	0	0
SFI	0	1	0	0	0	0	0	0	0	0	0	0	0	1	0	0	0	0	0	0	0	0	0	0	0	0	0	0	0	0	0	0	0	0	0	1	0	0	0	0	0	0	0	0	0	0	0	0	0
GVYVSKLGAFNTVsNsSAPFFQLGLISLKIFLFRTSKIYGTASL	1	1	1	2	0	0	3	1	0	0	1	0	2	2	3	0	0	0	1	1	0	1	3	1	0	0	1	0	0	0	1	0	1	1	0	2	1	0	1	1	0	2	0	1	0	1	1	0	0
E	0	0	0	0	0	0	0	0	0	0	0	0	0	0	0	0	0	0	0	0	0	0	0	0	0	0	0	0	0	0	0	0	0	0	0	0	0	0	0	0	0	0	0	0	0	0	0	0	0
sF	0	0	0	0	0	0	0	0	0	0	0	0	0	1	0	0	0	0	0	0	0	0	0	0	0	0	0	0	0	0	0	0	0	0	0	0	0	0	0	0	0	0	0	0	0	0	0	0	0
FCYLPDLNPFIHDsSLLALN	1	0	0	1	1	0	1	1	1	0	0	0	0	1	1	0	0	1	0	1	0	0	0	0	0	0	1	0	1	0	0	0	0	0	0	0	0	1	0	0	0	1	0	0	0	1	1	0	1
CIFLFDsYNEKRKRE	0	0	1	0	1	0	0	0	0	0	0	0	0	2	0	0	1	0	0	0	0	0	0	0	0	0	0	0	0	0	0	0	0	0	0	0	0	0	0	0	0	1	0	0	0	0	1	0	0
FLVTSG	0	0	0	0	0	0	1	0	0	0	0	0	1	0	1	0	0	0	0	0	0	0	0	0	1	0	0	0	0	0	1	0	0	0	1	0	0	0	0	0	0	0	0	0	0	0	0	0	0
GLPIISLILLLPCAEVFAKSKVRGVYPAGSGVGAALALCWYHHTRCSCALTHITKDIFSLYSTGVRVsVLRQsYFLFSSRRLPW	3	1	1	3	1	1	0	2	5	2	1	1	3	4	0	0	1	3	2	1	1	3	2	1	2	1	1	0	2	1	0	0	2	2	2	0	1	1	3	1	3	1	2	1	0	0	0	0	3
LTEGNIYLsEVLKNNRKAGAVVSSNTTPTSFRVQFKVRIWRNIFIRRIYIKDsRRRKGGSEEsVIYTRTHIPTVQGVQQGTAGEKNTGTQSKQVDLNISKREYSPGEALEsKQEAVGLVVLCVVRGEsCV	1	1	7	2	0	0	2	1	2	2	2	2	9	3	0	0	1	1	1	0	0	4	1	2	5	3	0	1	2	0	0	2	6	2	3	2	2	0	0	0	0	4	1	3	4	3	4	0	1
N	0	0	0	0	0	0	0	0	0	0	0	0	0	0	0	0	0	0	0	0	0	0	0	0	0	0	0	0	0	0	0	0	0	0	0	0	0	0	0	0	0	0	0	0	0	1	0	0	0
VGKKRWGRI	0	1	0	0	0	0	0	0	0	1	0	0	0	0	0	0	0	0	0	0	0	0	0	0	1	1	0	0	0	0	0	0	0	0	0	0	0	0	0	0	0	0	1	0	0	0	0	0	0
RSEVDSYHLVKGTLALY	0	0	0	0	1	0	0	1	1	0	0	1	1	0	0	0	0	0	0	0	1	0	0	1	0	0	0	0	0	0	1	0	0	0	0	1	0	0	1	0	1	1	0	0	0	0	0	0	1
AAQAPGPHCs	0	0	0	0	0	0	0	0	0	0	0	0	0	0	0	0	0	1	2	0	0	1	0	0	0	1	0	0	0	2	0	0	0	0	0	0	0	0	0	0	0	0	0	0	1	0	0	1	0
HFL	0	0	0	0	0	0	0	0	1	0	0	0	0	1	0	0	0	0	0	0	0	0	0	0	0	0	0	0	0	0	0	0	0	0	0	0	0	0	0	0	0	0	0	0	0	0	0	0	1
ALA	0	0	0	0	1	0	0	0	0	0	0	0	0	0	0	0	0	0	0	2	0	0	0	0	0	0	0	0	0	0	0	0	0	0	0	0	0	0	0	0	0	0	0	0	0	0	0	0	0
sVHAGVRANRRRKKKRKSERKGKGLNSQFPVTD	0	0	0	0	1	0	0	0	0	0	1	1	1	1	0	0	0	0	0	0	0	2	0	0	1	2	0	0	1	0	1	0	0	0	0	0	1	0	0	1	0	0	0	1	0	2	0	0	1
RSPSLHWP	0	0	0	0	1	0	0	0	0	0	0	0	0	0	0	0	0	0	0	0	0	0	0	0	0	0	0	1	0	1	0	0	0	0	0	2	0	0	0	0	0	0	1	0	0	0	0	0	1
KKIEEDRKSsSAHCSF	0	0	1	0	0	0	0	0	0	0	0	0	0	0	1	0	1	0	0	0	1	0	0	0	0	0	0	0	0	0	0	0	0	0	1	0	0	0	2	0	0	0	0	0	0	0	0	1	0
CIGVT	0	1	0	0	0	0	0	0	0	1	0	0	0	0	0	0	0	1	0	0	0	0	0	1	0	0	0	0	0	0	0	0	1	0	0	0	0	0	0	0	0	0	0	0	0	0	0	0	0
sDHKEGDKISTRSVQAEGLRGKRNCLVsYSSVVALDSSNNKDNTGFEGNCRKRSTVLRVSSLSLRYLLQLRLPFFSITKFTFHRVSTPEGKGKLVRASFTSLHTFPFLFIsSQHTIRYRQRFRGDsHsERHsTRSDTCLRHSTLLSLSN	1	0	3	4	3	0	1	5	4	3	0	2	3	6	4	0	2	1	1	0	2	0	0	1	2	5	0	1	1	1	3	2	4	3	4	0	2	3	5	5	3	0	0	2	2	5	1	3	4
PVPLVLFSPAQREEQSFTELKEGKFIDRRLEAIVSANKQFIFWAK	2	0	1	2	1	0	0	0	1	0	1	1	1	4	1	0	0	0	1	0	1	2	0	0	1	0	1	0	1	1	0	0	1	0	1	1	0	0	0	1	0	0	1	2	1	1	0	0	0
SI	0	0	1	0	0	0	0	0	0	0	0	0	0	0	0	0	0	0	0	0	0	0	0	0	0	0	0	0	0	0	0	0	0	0	0	0	0	0	0	1	0	0	0	0	0	0	0	0	0
FSHLSYSEGLLLFFPPYSYVRSGAsISsGRRGASCGGKVIRNNKKENSVKSDsELRFPEssQLLTCYHLVVILRWRRHRFLR	2	0	1	3	1	0	0	3	3	2	2	0	1	4	1	0	2	0	0	1	1	0	0	0	4	2	1	1	1	0	1	0	0	0	4	1	1	0	0	3	2	2	1	0	1	0	3	2	1
PGKQ	0	0	0	0	0	0	0	0	0	0	0	0	0	0	0	0	0	0	0	0	0	0	0	0	1	0	0	0	1	0	0	0	0	0	0	0	0	0	0	0	0	0	0	1	0	0	0	0	0
	0	0	0	0	0	0	0	0	0	0	0	0	0	0	0	0	0	0	0	0	0	0	0	0	0	0	0	0	0	0	0	0	0	0	0	0	0	0	0	0	0	0	0	0	0	0	0	0	0
SIFHSCITsDIYKKNGEYIDRRKRKLKVKGRQREIPLGHSFGRFVLT	0	2	3	0	0	1	0	2	0	1	0	0	1	3	0	0	1	0	0	0	0	0	1	0	2	1	0	0	1	0	1	0	0	1	0	0	0	0	1	2	2	0	0	1	0	0	1	1	1
KNFSLKFKLIICGSQPLNRSSsLERGEA	1	0	1	2	0	1	1	0	0	0	0	0	0	1	1	0	1	0	0	1	0	0	1	0	1	0	0	0	1	0	0	0	0	0	1	0	1	1	1	0	0	0	0	0	1	0	2	0	0
LESHSGRRGTPVVFAPRG	0	0	0	0	0	0	0	0	1	0	1	0	1	1	0	0	0	0	1	0	0	0	0	2	0	1	1	0	1	0	0	0	1	0	0	0	0	0	1	1	0	0	0	0	0	0	0	0	1
LLLPLPNSTRVERDRRsGEVTCKRGLKVSSSPsICVRSYAALNLLRSGFGWLNIKGsIEPIGTSP	2	0	2	1	1	0	2	1	4	1	0	2	1	0	1	0	1	1	2	0	0	0	2	1	1	2	1	0	2	2	2	1	0	0	0	1	1	3	1	1	0	1	1	0	0	3	0	0	0
NRQ	0	0	0	0	0	0	0	0	0	0	0	0	0	0	0	0	0	0	0	0	0	0	0	0	0	0	0	0	0	0	0	0	0	0	0	0	0	0	0	0	0	0	0	0	1	0	1	0	0
VCSGSAGRRVKCAKKEKKGRKKETARVSGASVCLHDTS	0	0	0	0	0	0	1	0	0	1	0	1	2	0	0	0	1	2	0	1	2	1	0	1	1	2	0	0	0	0	1	0	1	0	0	0	1	0	3	1	0	0	0	0	0	0	0	0	1
FG	0	0	0	0	0	0	0	0	0	0	0	0	0	1	0	0	0	0	0	0	0	0	0	1	0	0	0	0	0	0	0	0	0	0	0	0	0	0	0	0	0	0	0	0	0	0	0	0	0
FS	0	0	0	0	0	0	0	0	0	0	0	0	0	0	1	0	0	0	0	0	0	0	0	0	0	0	0	0	0	0	0	0	0	0	1	0	0	0	0	0	0	0	0	0	0	0	0	0	0
	0	0	0	0	0	0	0	0	0	0	0	0	0	0	0	0	0	0	0	0	0	0	0	0	0	0	0	0	0	0	0	0	0	0	0	0	0	0	0	0	0	0	0	0	0	0	0	0	0
KWKKKIVYLsAEGR	0	0	1	0	1	0	0	0	0	0	0	0	1	0	0	0	0	0	0	0	1	0	0	1	0	0	0	0	0	0	0	0	0	0	0	0	0	0	0	0	0	1	1	0	0	0	0	0	0
RYRTI	0	1	0	0	0	0	0	0	0	0	0	0	0	0	0	0	0	0	0	0	0	0	0	0	0	0	0	0	0	0	0	1	0	0	0	0	0	0	0	0	1	0	0	0	0	0	0	0	0
CGAGRLIDPEEAAPD	1	0	0	0	0	1	0	0	0	0	0	0	0	0	0	0	0	1	0	0	2	1	1	0	1	0	1	0	1	0	0	0	0	0	0	0	0	0	0	0	0	0	0	0	0	0	0	0	0
sGDQRSHTLKETYLKPQRYRLsVARAYVAFRKAsKRKINRSLSEGGINKQQIKDKEAGsRGGGRGKTRKHSEKsGGHSAPAsAHP	0	1	2	0	0	0	2	2	0	2	0	0	0	0	1	0	0	0	1	1	3	3	2	1	5	2	0	0	1	2	0	1	2	0	0	0	2	0	2	1	1	2	0	3	1	0	2	1	3
REGSEKERR	0	0	0	0	0	0	0	0	0	0	0	0	0	0	0	0	0	0	0	0	0	0	1	0	0	0	0	0	0	0	0	0	0	0	0	0	0	0	0	1	0	0	0	0	0	0	0	0	0
YRSCREFSRRDTLLR	0	0	0	0	0	0	1	1	0	0	0	0	0	0	1	0	1	0	0	0	0	0	0	0	0	0	0	0	0	0	0	0	1	0	0	0	0	0	1	1	0	1	0	0	0	0	0	0	0
TVPSRs	0	0	0	0	0	0	0	0	0	1	0	0	0	0	0	0	0	0	0	0	0	0	0	0	0	0	0	1	0	0	0	0	0	1	0	0	0	0	1	0	0	0	0	0	0	0	0	0	0
ESAANCVAV	0	0	0	0	0	0	0	0	0	1	1	0	0	0	0	0	0	1	0	1	1	1	0	0	0	0	0	0	0	0	0	0	0	0	1	0	0	0	0	0	0	0	0	0	0	0	1	0	0
KGRNESNTYLsDNKGIINHLYC	1	0	1	0	1	0	0	1	0	0	0	0	0	0	0	0	0	1	0	0	0	0	0	0	1	1	0	0	0	0	1	0	0	0	0	0	0	0	1	0	1	1	0	0	0	2	2	0	1
EILFFFLHITQLPFPRGVRGVFLKLVFCIVPRASsGRTAPLWD	0	2	1	3	0	0	1	0	2	2	1	0	1	4	2	0	0	1	1	0	0	1	1	0	0	2	1	1	1	1	1	0	0	1	0	0	0	1	0	0	0	0	1	0	1	0	0	1	0
ITTSE	0	1	0	0	0	0	0	0	0	0	0	0	0	0	0	0	0	0	0	0	0	0	0	0	0	0	0	0	0	0	1	1	0	0	0	0	0	0	0	1	0	0	0	0	0	0	0	0	0
R	0	0	0	0	0	0	0	0	0	0	0	0	0	0	0	0	0	0	0	0	0	0	0	0	0	0	0	0	0	0	0	0	0	0	0	0	0	0	0	0	0	0	0	0	0	0	0	0	0
TVPAPLLRK	0	0	0	0	0	0	2	0	0	0	1	0	0	0	0	0	0	0	1	0	0	0	0	0	0	0	1	0	0	1	1	0	0	0	0	0	0	0	0	0	0	0	0	0	0	0	0	0	0
sSA	0	0	0	0	0	0	0	0	0	0	0	0	0	0	0	0	0	0	0	1	0	0	0	0	0	0	0	0	0	0	0	0	0	0	1	0	0	0	0	0	0	0	0	0	0	0	0	0	0
VLPLPFVWTSLRVFLFHPPSLPASGSSCHCHCSTVITSL	1	0	0	2	2	0	0	2	0	1	2	0	1	1	2	0	1	2	0	0	1	0	0	1	0	0	2	2	0	1	1	1	1	0	1	3	1	1	1	0	0	0	1	0	0	0	0	1	2
CWIRTQRRKQ	1	0	0	0	0	0	0	0	0	0	0	0	0	0	0	0	1	0	0	0	0	0	0	0	0	0	0	0	0	0	0	0	0	1	0	0	0	0	0	0	0	0	1	1	1	0	0	0	0
ITELEQPLADGAKPPsRRCIACHsRCVCIFCFVSV	0	2	1	1	0	1	0	0	0	0	1	0	2	0	2	0	3	2	0	2	0	1	0	0	0	1	0	0	1	2	0	0	0	1	1	0	0	0	0	0	0	0	0	0	1	0	0	0	1
SFTAFTLSASNSALPNTPRFSIKRsLsEQQYLsQS	1	0	0	0	1	1	1	1	0	0	0	0	0	3	0	0	0	0	1	1	1	0	0	0	0	0	0	0	2	0	2	0	0	1	1	3	0	1	0	1	0	1	0	3	0	0	2	0	0
Y	0	0	0	0	0	0	0	0	0	0	0	0	0	0	0	0	0	0	0	0	0	0	0	0	0	0	0	0	0	0	0	0	0	0	0	0	0	0	0	0	0	1	0	0	0	0	0	0	0
SGRRRT	0	0	0	0	0	0	0	0	0	0	0	0	0	0	0	0	0	0	0	0	0	0	1	0	0	0	0	0	0	0	0	1	0	0	0	0	0	0	1	0	0	0	0	0	0	0	0	0	0
RPLAPHRRGSLCRVTLYRAKTDC	0	0	0	0	1	0	1	1	0	1	0	0	0	0	0	0	2	0	0	0	1	1	0	0	1	0	1	1	0	0	0	2	0	0	0	0	0	0	1	0	1	0	0	0	0	0	0	0	1
AFSSFSYVAAKGITLPVKNCCLKRNRSHSFFAVSKSWGASRKSHGWEVQHSFTR	1	0	0	0	1	0	0	0	1	3	0	0	1	3	2	0	2	0	1	2	1	1	0	1	2	0	1	0	0	0	1	0	1	0	1	2	3	1	1	2	0	1	2	0	1	1	1	0	3
SLTIDSDPIRRSRWLIVVCLGGRSsLLPDWCVRLRNSEEKAKRKVEKTRTVCLSEYTGVFKATYPFIKSLCFNFsT	1	1	2	3	3	0	1	0	1	1	0	2	3	2	2	0	0	4	0	1	1	0	1	1	1	0	1	2	0	0	1	1	3	1	0	0	0	1	3	3	2	0	2	0	0	1	1	0	0
YIFRVCPsVCsEIDKKK	1	0	1	0	0	0	0	0	0	0	0	0	2	0	1	0	2	0	0	0	0	0	0	0	0	0	0	0	0	1	0	0	0	0	0	0	0	0	0	0	0	1	0	0	0	0	0	0	0
LLLLGFFRSGSLLTLPHSPFSGQGVSSAALKKGEEKVPsRCSRNPSIGEVTRNRTEGSGsLALFASGCTAICFLLKRsS	0	1	1	1	6	1	0	1	3	2	0	0	1	3	2	0	2	1	2	0	1	2	3	1	3	2	0	2	2	0	1	1	0	2	1	0	5	1	1	3	0	0	0	1	0	1	1	0	1
IsRssPsWDTPAGFGIAQLQRHNRNNNY	0	1	1	0	1	0	0	0	0	0	0	0	0	1	0	0	0	0	0	0	1	1	0	0	1	1	0	0	2	0	0	0	1	0	0	0	0	0	0	0	0	1	1	2	0	4	0	0	1
D	0	0	0	0	0	0	0	0	0	0	0	0	0	0	0	0	0	0	0	0	0	0	0	0	0	0	0	0	0	0	0	0	0	0	0	0	0	0	0	0	0	0	0	0	0	0	0	0	0
ETsTQAGYTsGN	0	0	0	0	0	0	0	0	0	0	0	0	0	0	0	0	0	0	0	0	0	1	1	0	1	0	0	0	0	0	1	0	2	0	0	0	0	0	0	0	1	0	0	1	0	0	1	0	0
RRTIP	1	0	0	0	0	0	0	0	0	0	0	0	0	0	0	0	0	0	0	0	0	0	0	0	0	0	0	0	1	0	0	0	1	0	0	0	0	0	0	0	0	0	0	0	0	0	0	0	0
P	0	0	0	0	0	0	0	0	0	0	0	0	0	0	0	0	0	0	0	0	0	0	0	0	0	0	0	1	0	0	0	0	0	0	0	0	0	0	0	0	0	0	0	0	0	0	0	0	0
SVVAC	0	0	0	0	0	0	0	0	0	1	0	0	1	0	0	0	1	0	0	0	0	1	0	0	0	0	0	0	0	0	0	0	0	0	0	0	0	0	0	1	0	0	0	0	0	0	0	0	0
RKRKAA	0	0	0	0	0	0	0	0	0	0	0	0	0	0	0	0	0	0	0	1	1	0	0	0	0	0	0	0	0	0	0	0	0	0	0	0	0	0	0	0	0	0	0	0	0	0	0	0	0
KGDLLKPLLLLLFYFLFLFICCVSLFNSFHFFHISPFVGASPSFSLEs	1	0	1	1	0	1	2	7	0	1	0	0	1	6	4	0	2	0	0	0	0	1	1	0	0	1	0	0	1	2	0	0	0	0	2	1	2	1	0	0	1	0	0	0	0	0	1	1	1
NSVHHIH	1	0	0	0	0	0	0	0	0	1	0	0	0	0	0	0	0	0	0	0	0	0	0	0	0	0	0	0	0	0	0	0	0	0	0	1	0	0	0	0	0	0	0	0	0	0	1	1	2
HLIFVKSRVAGEKIA	0	1	1	0	0	0	0	1	0	0	1	1	0	1	0	0	0	0	0	0	0	2	1	0	0	0	0	0	0	0	0	0	0	0	0	0	0	0	0	1	0	0	0	0	0	0	0	0	1
VKsSTRASVPRC	0	0	0	0	0	0	0	0	0	0	0	1	1	0	0	0	0	1	0	0	1	0	0	0	0	0	0	0	0	1	0	0	1	0	0	0	1	0	0	1	0	0	0	0	0	0	0	0	0
GRT	0	0	0	0	0	0	0	0	0	0	0	0	0	0	0	0	0	0	0	0	0	0	0	0	0	1	0	0	0	0	0	0	1	0	0	0	0	0	0	0	0	0	0	0	0	0	0	0	0
EHTREQGLGGLQVIHSEKAKR	0	0	1	0	0	0	1	1	0	0	0	1	0	0	0	0	0	0	0	0	0	1	0	0	1	2	0	0	0	0	0	0	1	0	0	0	0	0	0	1	0	0	0	1	1	0	0	1	1
GRGKNKTINKGSWRWLDAARKATQL	0	1	0	1	0	0	0	1	0	0	0	0	0	0	0	0	0	0	0	0	2	1	1	1	0	1	0	0	0	0	1	0	1	0	0	0	0	0	0	1	0	0	2	0	1	1	1	0	0
RRIS	1	0	0	0	0	0	0	0	0	0	0	0	0	0	0	0	0	0	0	0	0	0	0	0	0	0	0	0	0	0	0	0	0	0	0	0	0	0	0	1	0	0	0	0	0	0	0	0	0
DCAsCVTRNGGGsPDYYYCCYYYsES	0	0	0	0	0	0	0	0	0	0	0	0	1	0	0	0	2	2	0	0	0	1	0	0	2	1	0	1	0	0	0	0	0	1	0	0	0	0	1	0	4	2	0	0	0	0	1	0	0
	0	0	0	0	0	0	0	0	0	0	0	0	0	0	0	0	0	0	0	0	0	0	0	0	0	0	0	0	0	0	0	0	0	0	0	0	0	0	0	0	0	0	0	0	0	0	0	0	0
GEsSsGNRGGGGRRYFFFFALQFFLSPIKRVFSVTCLRLGKRVLLGPSNLT	0	1	0	1	1	0	1	1	3	0	1	1	1	6	1	0	0	1	1	0	0	0	2	2	3	1	1	1	0	0	1	0	0	1	1	1	1	0	1	0	1	0	0	0	1	0	2	0	0
IKRA	0	0	1	0	0	0	0	0	0	0	0	0	0	0	0	0	0	0	1	0	0	0	0	0	0	0	0	0	0	0	0	0	0	0	0	0	0	0	0	0	0	0	0	0	0	0	0	0	0
KLRTPLDAVALQ	0	0	0	1	0	0	1	1	0	0	0	1	0	0	0	0	0	0	0	1	1	0	0	0	0	0	1	0	0	0	0	0	1	0	0	0	0	0	0	0	0	0	0	1	0	0	0	0	0
TQIPLFLFPPsNPP	1	0	0	1	1	0	0	0	0	0	0	0	0	0	2	0	0	0	0	0	0	0	0	0	0	0	4	1	0	0	1	0	0	0	0	0	0	0	0	0	0	0	0	1	0	0	1	0	0
IHSGKVsSSSQTTTRSTCYTGNGNEVPRSA	0	1	0	0	0	0	0	0	0	1	1	0	0	0	0	0	1	0	1	0	0	0	1	2	0	0	0	0	0	1	2	1	1	1	0	0	1	0	3	2	1	0	0	1	0	0	2	1	0
RHYRVL	0	0	0	1	0	0	0	0	0	0	1	0	0	0	0	0	0	0	0	0	0	0	0	0	0	0	0	0	0	0	0	0	0	0	0	0	0	0	0	0	0	1	0	0	0	0	0	1	0
RCLVIAFCCCCCEKQLLTYCSLKEKKKSIRGEGGGKsRKNTPNAPHHREEVRE	0	0	2	0	2	0	1	0	1	1	0	1	0	1	0	0	7	0	0	1	1	0	1	0	2	1	0	0	1	1	0	0	0	2	0	0	0	0	2	0	0	1	0	0	1	0	2	2	0
CGTHYFFFVsPQsAAQS	0	0	0	0	0	0	0	0	0	0	0	1	0	3	0	0	1	0	1	1	0	0	1	0	0	0	0	1	0	0	0	0	0	1	0	0	0	0	0	1	1	0	0	2	0	0	0	1	0
VNAVRNLWCAVESRCRRQSSCFHYFLFPVFDVNKA	0	0	0	2	0	0	0	0	0	1	2	1	1	4	0	0	2	1	2	1	0	0	0	0	0	0	1	0	0	0	0	0	0	0	1	0	1	0	1	0	0	1	1	0	1	2	1	1	0
KNKSVR	0	0	0	0	0	0	0	0	0	1	0	0	0	0	0	0	0	0	0	0	0	0	0	0	0	0	0	0	0	0	0	0	0	0	0	0	0	0	0	1	0	0	0	0	0	1	0	0	0
ELHLSPLSPPICFAATQPATKPPTIGQ	2	0	0	1	1	0	0	1	0	0	0	0	0	0	1	0	1	0	0	3	0	0	0	0	0	1	3	1	1	1	1	0	1	1	1	0	1	0	0	0	0	0	0	1	1	0	0	0	1
VFLFGW	0	0	0	1	0	0	0	0	0	1	0	0	0	1	1	0	0	0	0	0	0	0	0	0	0	1	0	0	0	0	0	0	0	0	0	0	0	0	0	0	0	0	1	0	0	0	0	0	0
RAFRCV	0	0	0	0	0	0	0	0	0	0	0	0	1	0	1	0	1	0	1	0	0	0	0	0	0	0	0	0	0	0	0	0	0	0	0	0	0	0	0	0	0	0	0	0	0	0	0	0	0
	0	0	0	0	0	0	0	0	0	0	0	0	0	0	0	0	0	0	0	0	0	0	0	0	0	0	0	0	0	0	0	0	0	0	0	0	0	0	0	0	0	0	0	0	0	0	0	0	0
GGKEGVCRSLFSRRARQ	0	0	0	1	0	0	0	0	0	0	0	0	1	1	0	0	1	0	0	0	0	1	1	0	2	0	0	0	0	0	0	0	0	0	0	0	1	0	0	1	0	0	0	1	0	0	0	0	0
KsGAsTHLLCRCQAHE	0	0	0	0	0	0	0	1	1	0	0	0	0	0	0	0	0	2	1	0	1	0	0	0	1	0	0	0	0	0	0	0	1	0	0	0	0	0	0	0	0	0	0	1	0	0	0	1	1
PYIPSAQS	1	0	0	0	0	0	0	0	0	0	0	0	0	0	0	0	0	0	0	0	0	1	0	0	0	0	0	1	0	1	0	0	0	0	0	0	0	1	0	1	1	0	0	1	0	0	0	0	0
LTCsYCGAV	0	0	0	1	0	0	0	0	0	0	0	0	1	0	0	0	2	0	1	0	0	0	1	0	0	0	0	0	0	0	0	1	0	0	0	0	0	0	0	0	1	0	0	0	0	0	0	0	0
SHYKQGKHIS	1	0	0	0	0	0	0	0	0	0	0	0	0	0	0	0	0	0	0	0	0	0	1	0	0	0	0	0	0	0	0	0	0	0	1	0	0	0	0	1	1	0	0	1	0	0	0	1	1
VGGRSRsLSLRVRKHTHTHTLARRAVIGERPLCKTTTTTTsERQENSISGGQsACCssVLLK	2	0	0	2	1	0	1	1	1	0	0	2	2	0	0	0	2	1	2	0	0	1	3	2	0	0	0	1	0	0	0	0	8	1	1	0	0	0	1	2	0	0	0	2	0	1	0	0	3
ETsTQTDYI	0	0	1	0	0	0	0	0	0	0	0	0	0	0	0	0	0	0	0	0	0	0	0	0	0	0	0	0	0	0	0	0	2	1	0	0	0	0	0	0	0	1	0	1	0	0	0	0	0
LERDTLA	0	0	0	0	1	0	0	0	1	0	0	0	0	0	0	0	0	0	0	1	0	0	0	0	0	0	0	0	0	0	1	0	0	0	0	0	0	0	0	0	0	0	0	0	0	0	0	0	0
FPSPFPESGNPDs	0	0	0	0	0	0	0	0	0	0	0	0	0	1	1	0	0	0	0	0	0	0	1	0	0	0	0	1	3	0	0	0	0	0	1	0	0	0	0	1	0	0	0	0	0	1	0	0	0
VIIsTGVAIKVKG	2	0	1	0	0	0	0	0	0	0	0	0	3	0	0	0	0	0	0	0	0	1	1	0	0	1	0	0	0	0	0	0	0	1	0	0	0	0	0	0	0	0	0	0	0	0	0	0	0
sRVCGFVEs	0	0	0	0	0	0	0	0	0	0	2	0	0	0	1	0	1	0	0	0	0	0	0	1	0	0	0	0	0	0	0	0	0	0	0	0	0	0	0	0	0	0	0	0	0	0	0	0	0
GVSR	0	0	0	0	0	0	0	0	0	1	0	0	0	0	0	0	0	0	0	0	0	0	0	1	0	0	0	0	0	0	0	0	0	0	1	0	0	0	0	0	0	0	0	0	0	0	0	0	0
LLATSSLDSSLFCVVRIsFSKEIFHNFHSLRCKGVTLTAQGGLICR	2	0	1	2	1	1	2	1	0	0	2	0	1	2	2	0	2	1	0	0	1	1	0	1	1	1	0	0	0	0	0	1	1	1	1	1	1	0	0	3	0	0	0	1	0	0	1	0	2
IYRAVAHKRRFHsRVPAVKHINFAESFLVsRRGKKVRKTAPRTTATTGEGDHQsYVRHRGTL	1	1	0	0	0	2	0	0	0	1	2	0	3	0	3	0	0	0	0	3	3	0	1	0	0	3	1	0	1	0	0	0	5	1	0	1	0	0	0	0	0	2	0	0	1	1	0	3	2
ICVAIYRRGIHSESWP	2	0	1	0	0	0	0	0	0	1	0	0	0	0	0	0	0	1	0	0	1	0	0	1	0	0	0	0	0	1	0	0	0	0	0	0	0	0	2	0	1	0	1	0	0	0	0	0	1
RRRKGAITVLPPVVASAASTFGGTWN	1	0	0	0	0	0	1	0	0	1	0	2	0	1	0	0	0	0	1	0	2	1	1	0	2	0	0	0	1	1	1	0	2	0	1	0	0	0	0	1	0	0	1	0	0	1	0	0	0
FARANYSEKIsTIKKKEsssNIKLFLKCINSKEsIKGREREKKGKGFVYTITENFRREQIPVIAIKGGRKQLTQSsILssSKGKLsRTGAASEGQ	3	2	5	0	0	1	1	2	1	0	1	1	0	3	1	0	0	1	2	1	1	1	0	1	4	3	0	1	0	0	0	1	4	0	2	0	1	0	2	0	2	0	0	2	2	2	2	0	0
QFSFITSVKKGYsPYLLRESTFE	1	0	0	0	0	0	0	2	0	1	0	0	0	1	2	0	0	0	0	0	0	0	0	1	0	0	0	0	0	1	1	0	0	1	1	0	1	0	0	1	1	1	0	1	0	0	0	0	0
KESP	0	0	0	0	0	0	0	0	0	0	0	0	0	0	0	0	0	0	0	0	0	0	0	0	0	0	0	1	0	0	0	0	0	0	1	0	0	0	0	0	0	0	0	0	0	0	0	0	0
LPLPENLLDPLPETWLPSRKQYAEVPLEFSKLA	0	0	0	4	1	0	1	0	2	0	0	0	1	1	0	0	0	0	0	1	1	0	0	0	0	0	2	3	0	1	1	0	0	0	1	0	1	0	0	0	0	1	1	0	1	0	1	0	0
KQsLFAPVLSCTCHIGRSLNsDLsLRFGECLVVEASERRQsLKRGsRTNLAGCEGSTFIYRHCGRDHCFLSNITIIITTTATGYYTEIHSGSCFHSVSLYWRTYIYIYIYIFATGKPVNFVF	4	0	7	3	0	0	2	4	1	1	1	2	2	7	1	0	4	3	3	0	2	0	2	3	3	1	0	0	1	1	4	3	3	1	2	2	0	1	3	1	6	2	1	2	0	4	0	1	4
EKKKTDKRS	0	0	0	0	0	0	0	0	0	0	0	0	0	0	0	0	0	0	0	0	0	0	0	0	0	0	0	0	0	0	1	0	0	0	0	0	0	0	0	1	0	0	0	0	0	0	0	0	0
S	0	0	0	0	0	0	0	0	0	0	0	0	0	0	0	0	0	0	0	0	0	0	0	0	0	0	0	0	0	0	0	0	0	0	0	0	1	0	0	0	0	0	0	0	0	0	0	0	0
IISGFIVTRsALP	0	1	2	0	0	0	0	0	1	0	1	0	0	0	1	0	0	0	1	0	0	0	1	0	0	0	1	0	0	0	1	0	0	0	0	0	0	0	0	1	0	0	0	0	0	0	0	0	0
ISTSSASS	0	0	1	0	0	0	0	0	0	0	0	0	0	0	0	0	0	0	0	1	0	0	0	0	0	0	0	0	0	0	0	1	0	0	1	0	2	0	1	1	0	0	0	0	0	0	0	0	0
SLHTFSNSsGVLsRTYsFLLPFPSSQIPLFPFDIPGVLsGLQAPLSTGsTHPGNSRGQsGWRGIDKENKL	0	1	2	2	0	0	4	1	2	1	0	1	0	4	1	0	0	0	0	0	1	0	2	1	1	4	3	2	0	2	1	2	1	0	0	2	3	0	1	1	1	0	1	2	1	1	2	1	1
CNAKEVFNSRGRIKLSVQILRHGKsLFYYFSLPsVIAFRGRSGQGGLIRHLREQTTVLLPFEGRAKRRTDFSVTKVTFFLLRTQKRVELGYKTLEGFAVQAKQsVSVEQLRRKKsFKLRsHFSESISTRWLAEGRCSDCsFPP	2	1	2	1	0	3	2	3	6	2	3	3	2	9	3	0	3	0	1	0	2	3	0	2	5	3	2	0	1	1	3	0	2	3	3	1	1	2	1	2	0	3	1	4	3	1	1	1	2
VRIISHTYsRFKVsHY	0	0	2	0	0	0	0	0	0	1	0	1	0	1	0	0	0	0	0	0	0	0	0	0	0	0	0	0	0	0	0	0	1	0	0	0	0	0	1	0	0	2	0	0	0	0	0	2	0
SCT	0	0	0	0	0	0	0	0	0	0	0	0	0	0	0	0	0	1	0	0	0	0	0	0	0	0	0	0	0	0	0	0	1	0	0	0	0	0	0	1	0	0	0	0	0	0	0	0	0
SGKEKKLCLKTsIARASWCTsTLL	1	0	0	0	0	0	1	0	3	0	0	0	0	0	0	0	2	0	0	0	2	0	0	0	0	1	0	0	0	0	0	0	1	2	1	1	0	0	0	0	0	0	1	0	0	0	0	0	0
RsNPsFLSCLFVFSIPILYCCHCGTG	1	0	1	0	1	0	0	0	2	1	0	0	0	2	1	0	4	0	0	0	0	0	1	0	1	0	0	0	1	1	0	1	0	0	0	1	0	1	0	0	1	0	0	0	0	1	0	1	0
TYFFSsPLALCRFVSSGNKSFGKRsG	0	0	0	1	0	0	0	0	1	1	0	0	0	3	1	0	1	0	1	0	0	0	0	1	1	1	0	1	0	0	0	0	1	0	1	0	2	0	1	0	1	0	0	0	0	0	1	0	0
DIHSIYSQRTWDsGHRSTELCGEEIsGKFVATsRRL	2	1	0	1	0	0	0	0	1	0	1	0	0	1	0	0	0	1	0	0	1	0	2	1	0	0	0	0	0	0	0	0	1	2	1	1	1	0	0	0	1	0	1	0	1	0	0	0	2
GNRPTsSKLVQRLNFWsYSKLSRRVFFSLs	0	0	0	2	1	0	1	0	0	0	0	0	2	2	1	0	0	0	0	0	0	0	0	0	1	0	0	1	0	0	0	0	1	0	0	1	1	0	1	1	1	0	1	0	1	1	1	0	0
VFIVQKPLVSSPHAPLSLLRGRLG	0	0	1	1	0	0	2	0	2	1	1	0	1	1	0	0	0	0	0	1	0	0	1	0	0	1	2	1	0	0	0	0	0	0	0	0	2	1	0	0	0	0	0	0	1	0	0	0	1
P	0	0	0	0	0	0	0	0	0	0	0	0	0	0	0	0	0	0	0	0	0	0	0	0	0	0	0	0	1	0	0	0	0	0	0	0	0	0	0	0	0	0	0	0	0	0	0	0	0
GVRDVSPFSCLRILCSLPF	1	0	0	2	0	0	0	0	1	1	0	1	0	1	1	0	2	0	0	0	0	0	0	0	0	1	0	2	0	0	0	0	0	0	1	1	0	1	0	0	0	0	0	0	0	0	0	0	0
EAPLHG	0	0	0	0	0	0	0	1	0	0	0	0	0	0	0	0	0	0	0	1	0	0	0	1	0	0	1	0	0	0	0	0	0	0	0	0	0	0	0	0	0	0	0	0	0	0	0	0	1
VHNLFRCRLIVAFLPLLPLIT	1	0	1	2	0	2	1	1	0	0	0	0	2	2	0	0	1	0	1	0	0	0	0	0	0	0	0	0	2	0	0	0	1	0	0	0	0	0	0	0	0	0	0	0	0	1	0	0	1
EK	0	0	0	0	0	0	0	0	0	0	0	0	0	0	0	0	0	0	0	0	0	0	0	0	0	0	0	0	0	0	0	0	0	0	0	0	0	0	0	0	0	0	0	0	0	0	0	0	0
RKSTGIYYQR	1	0	0	0	0	0	0	0	0	0	0	0	0	0	0	0	0	0	0	0	0	0	0	0	0	1	0	0	0	0	0	0	0	1	0	0	0	0	1	0	2	0	0	0	1	0	0	0	0
KGGKYTNKREKLKDTKDLRATHSKYSNLssLLQVAAPRG	0	0	0	1	0	1	1	1	1	1	0	0	0	0	0	0	0	0	0	1	2	0	1	0	0	2	0	0	1	0	0	0	3	0	0	0	1	0	1	0	2	0	0	1	0	0	2	0	1
FVCSsSSKLKsPPNKTIKH	0	1	0	0	0	0	0	1	0	0	0	0	1	1	0	0	0	1	0	0	0	0	0	0	0	0	0	1	1	0	1	0	0	0	0	0	1	1	1	0	0	0	0	0	0	0	1	1	0
RP	0	0	0	0	0	0	0	0	0	0	0	0	0	0	0	0	0	0	0	0	0	0	0	0	0	0	0	0	0	1	0	0	0	0	0	0	0	0	0	0	0	0	0	0	0	0	0	0	0
PEDCEKFFSKNYT	0	0	0	0	0	0	0	0	0	0	0	0	0	2	0	0	1	0	0	0	0	0	0	0	0	0	0	0	1	0	0	1	0	0	1	0	0	0	0	0	0	1	0	0	0	1	0	0	0
VPIGsGT	1	0	0	0	0	0	0	0	0	0	0	1	0	0	0	0	0	0	0	0	0	0	0	2	0	0	0	1	0	0	0	0	1	0	0	0	0	0	0	0	0	0	0	0	0	0	0	0	0
GTICRVTAALLLSFLLPVCLFARFVCSsSSKLKsPPNKTIKH	1	1	0	3	1	0	0	1	2	0	1	0	2	1	2	0	1	2	2	0	1	0	0	0	1	0	1	1	1	0	1	0	1	1	1	0	1	1	1	0	0	0	0	0	0	0	1	1	0
RP	0	0	0	0	0	0	0	0	0	0	0	0	0	0	0	0	0	0	0	0	0	0	0	0	0	0	0	0	0	1	0	0	0	0	0	0	0	0	0	0	0	0	0	0	0	0	0	0	0
CCVCLCCLVGVLESRFFFAsIYFPFFLLCsPsF	1	0	0	2	1	0	0	1	1	2	0	0	1	6	1	0	3	3	1	0	0	0	1	0	0	0	2	0	0	0	0	0	0	0	1	0	0	0	0	0	1	0	0	0	0	0	0	0	0
IYIFSFFFFTEV	0	0	2	0	0	0	0	0	0	1	0	0	0	5	0	0	0	0	0	0	0	0	0	0	0	0	0	0	0	0	0	0	0	1	1	0	0	0	0	0	1	0	0	0	0	0	0	0	0
FGSPCPCYLSLNSVW	0	0	0	2	0	0	0	0	0	1	0	0	0	1	0	0	2	0	0	0	0	0	1	0	0	0	0	1	0	1	0	0	0	0	0	0	2	1	0	0	0	1	1	0	0	0	1	0	0
VQASTETsEISVRRSRGANIPFVARSPPSPHTNTHAARF	1	0	1	0	0	0	0	0	0	0	1	1	1	1	1	0	0	0	0	0	2	3	0	0	0	1	1	0	3	0	0	0	3	1	0	1	2	0	2	0	0	0	0	0	1	1	1	0	2
IAP	1	0	0	0	0	0	0	0	0	0	0	0	0	0	0	0	0	0	1	0	0	0	0	0	0	0	1	0	0	0	0	0	0	0	0	0	0	0	0	0	0	0	0	0	0	0	0	0	0
RQKSAEVRsASSLTKGsEATGVVEIQSssQKEsSSSGRPDQCHsETSTCSHRILYNTQ	0	0	2	0	0	0	1	1	0	1	1	1	0	0	0	0	1	1	1	1	1	0	1	0	2	0	0	0	0	1	0	0	4	1	2	2	1	1	0	3	1	0	0	2	3	1	0	1	1
HQKEEKPEIREELIYKsIILTFCTLKKGLACCLs	1	1	2	2	0	1	1	0	1	0	0	0	0	1	0	0	3	0	1	0	0	0	0	0	0	1	0	0	1	0	0	0	1	1	0	0	0	0	0	0	1	0	0	1	0	0	0	1	0
NTSIRKRSQRKINKFSTEVNN	0	1	1	0	0	0	0	0	0	0	1	0	0	0	1	0	0	0	0	0	0	0	0	0	0	0	0	0	0	0	1	0	1	0	0	0	0	0	2	1	0	0	0	1	0	2	2	0	0
YTsSLVCTF	0	0	0	1	0	0	0	0	0	1	0	0	0	1	0	0	0	1	0	0	0	0	0	0	0	0	0	0	0	0	0	1	1	0	0	0	0	0	0	1	1	0	0	0	0	0	0	0	0
STTRGSNVGEAKL	0	0	0	0	0	0	0	1	0	0	0	1	0	0	0	0	0	0	0	0	1	0	0	0	0	2	0	0	0	0	2	0	0	0	0	0	0	0	1	1	0	0	0	0	0	0	1	0	0
AAAVs	0	0	0	0	0	0	0	0	0	0	0	0	1	0	0	0	0	0	2	0	1	0	0	0	0	0	0	0	0	0	0	0	0	0	0	0	0	0	0	0	0	0	0	0	0	0	0	0	0
RLANKIYKEGKKKARsSPVNIKHHsGYNQGVPYYYYYCSsYNIVsERGsEEAHFLsLVGKLKKsIYKsKARRKSYKVSsLPNQVHIQHQSPDRQGNRESWKDTWC	1	0	4	2	0	0	0	2	1	0	1	4	1	1	0	0	1	1	1	0	3	0	0	0	5	1	1	1	1	1	0	0	0	1	1	0	0	1	4	0	7	3	2	4	1	3	3	2	3
DCYWLCWLTRLGFSAALLACLFHsEsRNKLFHVPFIIFVQRKPAITVRVDITPLACPTGFDRVLAIFYsSVQASERRVPHFKR	2	1	2	1	1	0	3	2	2	1	3	3	0	5	3	0	3	1	2	1	2	2	2	0	0	0	1	1	2	1	3	0	0	1	0	0	0	0	2	1	2	0	2	2	0	0	1	1	2
CF	0	0	0	0	0	0	0	0	0	0	0	0	0	1	0	0	1	0	0	0	0	0	0	0	0	0	0	0	0	0	0	0	0	0	0	0	0	0	0	0	0	0	0	0	0	0	0	0	0
III	0	0	3	0	0	0	0	0	0	0	0	0	0	0	0	0	0	0	0	0	0	0	0	0	0	0	0	0	0	0	0	0	0	0	0	0	0	0	0	0	0	0	0	0	0	0	0	0	0
SHNNQIHIRSGVTIFNHDALDIYASQVFAREFYGEGGKNNNK	1	2	1	0	1	0	0	0	0	1	0	0	1	0	3	0	0	0	1	0	2	0	0	0	2	2	0	0	0	0	0	0	1	0	1	1	0	0	1	0	0	2	0	0	2	1	5	1	2
RV	0	0	0	0	0	0	0	0	0	0	0	1	0	0	0	0	0	0	0	0	0	0	0	0	0	0	0	0	0	0	0	0	0	0	0	0	0	0	0	0	0	0	0	0	0	0	0	0	0
CSLVRALGLVLLLVQRLLVGGSSVL	0	0	0	3	1	1	0	1	3	1	0	1	3	0	0	0	0	1	0	0	1	0	0	3	0	0	0	0	0	0	0	0	0	0	1	1	0	1	0	0	0	0	0	0	1	0	0	0	0
FIWV	0	1	0	0	0	0	0	0	0	0	1	0	0	0	1	0	0	0	0	0	0	0	0	0	0	0	0	0	0	0	0	0	0	0	0	0	0	0	0	0	0	0	1	0	0	0	0	0	0
	0	0	0	0	0	0	0	0	0	0	0	0	0	0	0	0	0	0	0	0	0	0	0	0	0	0	0	0	0	0	0	0	0	0	0	0	0	0	0	0	0	0	0	0	0	0	0	0	0
SLFPSSHRsISLEQQ	0	0	1	0	0	0	0	2	0	0	0	0	0	1	0	0	0	0	0	0	0	0	0	0	0	0	1	0	0	0	0	0	0	0	1	0	1	1	1	0	0	0	0	0	2	0	0	0	1
FPPPPGKIGCPPPTATVSTNHs	0	0	1	0	0	0	0	0	0	0	0	0	1	0	1	0	0	1	0	0	0	1	2	0	0	0	2	2	2	1	1	0	1	1	0	0	0	0	1	0	0	0	0	0	0	0	1	0	1
AIYSNs	1	0	0	0	0	0	0	0	0	0	0	0	0	0	0	0	0	0	0	0	1	0	0	0	0	0	0	0	0	0	0	0	0	0	0	0	0	1	0	0	0	1	0	0	0	0	1	0	0
sRGRVETE	0	0	0	0	0	0	0	0	0	0	0	0	1	0	0	0	0	0	0	0	0	0	0	0	1	0	0	0	0	0	0	0	0	1	0	0	0	0	0	0	0	0	0	0	0	0	0	0	0
ATYICCCCCCFRVTHYTFSSHFsPLWsESGPAQVRLVAFTVTLCKGQLQEIGDREGHQYHGFQFCFREVH	1	0	1	1	0	1	0	0	2	0	0	4	1	5	2	0	8	0	0	1	2	0	1	1	0	3	1	0	1	0	2	0	2	1	1	1	1	0	0	0	0	3	1	4	1	0	0	2	3
sLRVISLLFF	1	0	0	1	0	0	1	1	0	1	0	0	0	2	0	0	0	0	0	0	0	0	0	0	0	0	0	0	0	0	0	0	0	0	0	1	0	0	0	0	0	0	0	0	0	0	0	0	0
RILTIEDFSPFS	0	1	1	0	1	0	0	0	0	0	0	0	0	2	0	0	0	0	0	0	0	0	0	0	0	0	1	0	0	0	0	0	1	0	0	2	0	0	0	0	0	0	0	0	0	0	0	0	0
WAHKP	0	0	0	0	0	0	0	0	0	0	0	0	0	0	0	0	0	0	0	0	1	0	0	0	0	0	0	0	0	1	0	0	0	0	0	0	0	0	0	0	0	0	1	0	0	0	0	1	0
KKRKETAFYPLH	0	0	0	1	0	0	0	0	0	0	0	0	0	1	0	0	0	0	1	0	0	0	0	0	0	0	0	1	0	0	0	1	0	0	0	0	0	0	0	0	0	1	0	0	0	0	0	0	1
WLYPSSRCCVVPSPCENHFPLVLYDsQFLNIINKsTAGFVRTS	0	0	2	1	1	1	1	0	0	2	0	0	2	2	1	0	2	1	0	0	0	1	0	1	0	0	2	2	0	0	0	0	1	1	0	1	1	1	1	0	0	2	1	1	0	2	1	0	1
WKDFAFHTFIHTRTQT	0	0	1	0	0	0	0	0	0	0	0	0	0	3	0	0	0	0	1	0	0	0	0	0	0	0	0	0	0	0	0	0	4	0	0	0	0	0	0	0	0	0	1	1	0	0	0	0	2
ALFCTYF	0	0	0	0	0	0	0	0	1	0	0	0	0	2	0	0	1	0	0	0	1	0	0	0	0	0	0	0	0	0	1	0	0	0	0	0	0	0	0	0	0	1	0	0	0	0	0	0	0
NRRKSGC	0	0	0	0	0	0	0	0	0	0	0	0	0	0	0	0	1	0	0	0	0	0	0	0	0	1	0	0	0	0	0	0	0	0	0	0	1	0	0	0	0	0	0	0	0	1	0	0	0
LQ	0	0	0	0	0	0	0	0	1	0	0	0	0	0	0	0	0	0	0	0	0	0	0	0	0	0	0	0	0	0	0	0	0	0	0	0	0	0	0	0	0	0	0	1	0	0	0	0	0
ESEVVTLsILHFYNHD	0	1	0	0	0	1	0	0	1	1	0	0	1	1	0	0	0	0	0	0	0	0	0	0	0	0	0	0	0	0	0	0	0	1	0	0	0	1	0	0	1	0	0	0	0	1	0	0	2
KFFY	0	0	0	0	0	0	0	0	0	0	0	0	0	0	2	0	0	0	0	0	0	0	0	0	0	0	0	0	0	0	0	0	0	0	0	0	0	0	0	0	1	0	0	0	0	0	0	0	0
FVVCSYIGARFsRKL	1	0	0	0	0	1	0	0	0	2	0	0	0	1	1	0	1	0	1	0	0	0	0	1	0	0	0	0	0	0	0	0	0	0	0	0	0	1	0	0	0	1	0	0	0	0	0	0	0
ICVsGGEIFKLCSICFFFFVGLREKGATsRsFKRTELCTRDIERAsILCAIRCPSSSRSVEKATVGDAQRGFVDSRLYYFLIDIAsCRRHPHHRQSNSSYSKGGVIIIVTIYQTRIVRTTEIRTAVSTssL	8	2	4	1	1	0	1	1	3	0	2	5	2	7	1	0	5	2	1	2	2	2	2	0	5	1	1	1	0	0	0	1	5	4	1	3	1	1	4	1	3	1	0	1	2	0	1	1	2
IGRPW	0	1	0	0	0	0	0	0	0	0	0	0	0	0	0	0	0	0	0	0	0	0	1	0	0	0	1	0	0	0	0	0	0	0	0	0	0	0	0	0	0	0	1	0	0	0	0	0	0
CSFLKWPSWI	0	0	1	0	0	0	0	0	1	0	0	0	0	1	0	0	0	1	0	0	0	0	0	0	0	0	0	1	0	0	0	0	0	0	0	0	0	1	1	0	0	0	2	0	0	0	0	0	0
IFWKKDRGIIRSVATTsLWNTTLsRVGIFPFALFPTTKIKLAISGsSRKRLsRRVsTFLNNICILSPLLHSASGNSGsWCQLWsACE	2	3	3	0	1	0	3	5	1	2	0	0	1	3	2	0	2	1	3	1	1	0	1	0	3	1	0	0	2	1	2	0	4	1	2	0	0	2	2	1	0	0	4	0	1	2	2	1	0
NsQLLPGKLRRRWE	0	0	0	1	1	0	1	0	0	0	0	0	0	0	0	0	0	0	0	0	0	0	0	1	0	0	0	0	1	0	0	0	0	0	0	0	0	0	0	0	0	0	1	0	1	1	0	0	0
FYFTsTIRCIASLILLSAKIVIPTA	2	1	2	0	0	0	2	0	1	1	0	0	0	1	1	0	0	1	1	0	1	1	0	0	0	0	0	1	0	0	1	0	1	1	0	0	1	1	0	0	1	0	0	0	0	0	0	0	0
HLTLLIAVLFGCASSGCFVWCIAHLSQAPFLSGCEVSV	2	0	0	2	0	1	0	3	0	1	0	1	2	2	1	0	3	1	2	0	1	1	1	1	0	1	0	0	0	1	0	0	0	1	1	1	1	1	0	1	0	0	1	0	1	0	0	1	1
	0	0	0	0	0	0	0	0	0	0	0	0	0	0	0	0	0	0	0	0	0	0	0	0	0	0	0	0	0	0	0	0	0	0	0	0	0	0	0	0	0	0	0	0	0	0	0	0	0
sRGAASVLSLVQILCVKKSRFTSLSLSTYVTTAAQ	0	0	1	2	1	0	0	2	0	1	1	0	2	0	1	0	0	1	0	1	3	0	0	0	0	1	0	0	0	0	3	1	0	0	2	2	1	1	0	0	0	1	0	2	0	0	0	0	0
WYRs	0	0	0	0	0	0	0	0	0	0	0	0	0	0	0	0	0	0	0	0	0	0	0	0	0	0	0	0	0	0	0	0	0	0	0	0	0	0	0	0	1	0	1	0	0	0	0	0	0
ILSPFLTDTCSsASTAQGEEVI	1	1	0	1	0	0	0	1	0	0	0	0	1	0	1	0	1	0	0	1	1	0	1	0	0	0	1	0	0	0	1	0	1	1	1	0	0	0	1	1	0	0	0	1	0	0	0	0	0
RFAEKVIHsPAFTISVRYIKDTsHVQLCEIKRQHTIIEVILQAS	4	2	1	0	0	0	1	0	1	1	0	1	2	0	2	0	1	0	0	0	1	2	0	0	0	0	0	0	1	0	2	1	0	0	1	1	0	0	0	0	0	1	0	1	2	0	0	1	2
SLVCPIAAAEEKRNsAEGPISAVTT	0	0	2	1	0	0	0	0	0	0	0	1	1	0	0	0	0	1	2	1	1	1	0	0	1	0	0	1	1	0	0	0	0	2	1	0	0	0	1	0	0	0	0	0	0	1	0	0	0
HFNRPPSYCLSLsIHRPHTCVALLWG	0	1	0	1	1	0	1	0	1	0	0	1	0	1	0	0	0	2	0	1	0	0	0	0	1	0	2	0	1	0	0	0	0	1	0	2	0	0	0	0	0	1	1	0	0	1	0	2	1
A	0	0	0	0	0	0	0	0	0	0	0	0	0	0	0	0	0	0	1	0	0	0	0	0	0	0	0	0	0	0	0	0	0	0	0	0	0	0	0	0	0	0	0	0	0	0	0	0	0
FFPFFFFFFGSSQNITTQRYsSKEsGVLLVRRFFsssRDASLYLEIDKKNsSSEFRKsNCFKARNKQDRGEGRRVRGKRYRAGERRFVQHNHYIFLFLSVAGHVRLLLTLSISEGRRRRCTAEGFLELRDCIGFGGKAGRRGRRQsEVTCKIK	2	1	3	3	1	3	2	1	2	1	2	2	2	11	6	0	2	2	2	0	3	1	3	1	5	5	0	0	0	1	1	2	2	0	1	0	6	1	0	1	3	1	0	1	4	2	3	1	2
EQsLYRKSIAEAsVSCCGGsHHFWYGG	0	0	1	1	0	0	0	0	0	1	0	0	0	0	1	0	1	1	1	0	1	0	1	0	1	2	0	0	0	0	0	0	0	0	0	0	0	1	0	1	1	1	1	0	1	0	0	0	2
CIRGQERDRVVG	1	0	0	0	0	0	0	0	0	1	1	0	0	0	0	0	0	1	0	0	0	0	0	0	0	2	0	0	0	0	0	0	0	0	0	0	0	0	0	0	0	0	0	1	0	0	0	0	0
QRSSYsRDSLsAKGT	0	0	0	0	0	0	1	0	0	0	0	0	0	0	0	0	0	0	0	0	1	0	0	1	0	0	0	0	0	0	0	0	0	1	0	0	0	2	1	0	0	1	0	1	0	0	0	0	0
V	0	0	0	0	0	0	0	0	0	0	0	0	1	0	0	0	0	0	0	0	0	0	0	0	0	0	0	0	0	0	0	0	0	0	0	0	0	0	0	0	0	0	0	0	0	0	0	0	0
RLL	0	0	0	0	0	0	0	0	2	0	0	0	0	0	0	0	0	0	0	0	0	0	0	0	0	0	0	0	0	0	0	0	0	0	0	0	0	0	0	0	0	0	0	0	0	0	0	0	0
	0	0	0	0	0	0	0	0	0	0	0	0	0	0	0	0	0	0	0	0	0	0	0	0	0	0	0	0	0	0	0	0	0	0	0	0	0	0	0	0	0	0	0	0	0	0	0	0	0
PYRAAVs	0	0	0	0	0	0	0	0	0	0	0	0	1	0	0	0	0	0	0	0	2	0	0	0	0	0	1	0	0	0	0	0	0	0	0	0	0	0	0	0	1	0	0	0	0	0	0	0	0
SISPGFYNKTVsRVS	0	0	1	0	0	0	0	0	0	1	0	0	1	1	0	0	0	0	0	0	0	0	0	0	1	0	0	0	1	0	1	0	0	0	0	1	2	0	0	0	0	1	0	0	0	0	1	0	0
ENIIFVRSYCCCCFRSFSQLSWRCIPVHAQTQIYIFFFQKGKGKLIQNRKQKRSKFEQRRKFSTYFssREHNNRNNNDDRERAAKTKEIATSFFFCFsGFDSFAERRSFPFPSCKsGNNTKSNHNNISSFRsVsGGsVRRKGGKQTITAKKGEGKEKAPVCFWPNIFAFFVFFCCLsRGFVKHCKsVLLsGYIRKEKRKKRRKGKQSKQTRRYVEsKLKELQRFVKARRsRGSQYPQKRRKLsEIGALRENKHssTGSGHTGGsVKKKKGILFLFLLHLQARIQLYCKTL	4	3	7	1	1	1	2	4	7	3	0	3	5	23	5	0	9	3	3	1	3	4	1	2	10	7	2	3	1	0	0	0	9	2	2	2	5	0	5	2	5	2	2	11	4	6	8	3	4
TRSIDISYLKLWCVRRNPALFLSLLLFLSVYRVAssLLSYsLAVVGRIGCYLPNKGRYIYISsFLYTIYPCFGQWLLFFsLSIDFFVCIRVSGLEFIFFLSsRsTVLKGLIPRQsSRGIHHIVGYLFFFsYLFSLLLFKLSTCVRTFsVFWWVGGCLRLRAGPAVFLPGAATVQHLYCIFYYSAFDRPFSTRLNIKLIRRDHVWKTSVsITSAsEVSRIIYSsTYFVAAAQLKKRVIIIFRE	12	4	5	4	3	1	4	15	6	9	2	1	7	17	7	0	4	3	4	0	8	0	2	3	2	5	2	1	1	3	2	1	1	6	4	3	3	2	5	1	13	2	5	2	2	0	3	1	3
PVKSSssY	0	0	0	0	0	0	0	0	0	0	0	0	1	0	0	0	0	0	0	0	0	0	0	0	0	0	0	1	0	0	0	0	0	0	0	0	0	0	1	1	1	0	0	0	0	0	0	0	0
VPsRCTFCAGLVGSDLIAVCVSVVCSGPRAIVTIRLHWRDCHCLFISFYFsITsFILF	2	3	1	0	0	0	2	1	2	2	1	1	3	5	1	0	3	3	1	1	0	1	0	0	1	2	0	1	1	0	1	0	2	0	2	1	0	0	0	1	1	0	1	0	0	0	0	2	0
IFLFYCLFSI	2	0	0	1	1	0	0	0	0	0	0	0	0	3	0	0	1	0	0	0	0	0	0	0	0	0	0	0	0	0	0	0	0	0	0	0	0	0	1	0	1	0	0	0	0	0	0	0	0
RVSHCYFVSFPR	0	0	0	0	0	0	0	0	0	1	1	0	0	2	0	0	1	0	0	0	0	0	0	0	0	0	0	1	0	0	0	0	0	0	0	1	1	0	0	0	1	0	0	0	0	0	0	1	0
RAVsDDIFKsQVPFASW	0	1	0	0	0	0	0	0	0	1	0	0	1	0	2	0	0	0	1	0	0	1	0	0	0	0	1	0	0	0	0	0	0	0	0	0	0	1	0	0	0	0	1	1	0	0	0	0	0
CVCVGFLLLRKVITHIRRFIHVESF	1	1	1	0	0	0	0	0	3	0	2	0	2	2	1	0	2	0	0	0	0	0	0	0	0	1	0	0	0	0	0	0	0	1	1	0	0	0	0	0	0	0	0	0	0	0	0	1	1
K	0	0	0	0	0	0	0	0	0	0	0	0	0	0	0	0	0	0	0	0	0	0	0	0	0	0	0	0	0	0	0	0	0	0	0	0	0	0	0	0	0	0	0	0	0	0	0	0	0
NTPIYSRGEYsVKsSGYLFILTKRLLSIYVREINsITSVLLSRLLFITVHsESNKIKVIEKFRTL	4	0	4	1	0	1	0	5	2	1	0	2	2	1	2	0	0	0	0	0	0	0	0	1	1	0	0	0	1	0	0	1	2	2	0	0	1	1	3	1	3	1	0	0	0	2	1	0	1
SIKTVLSAPQRsGKLSDPQLHsRGTSKITRATTAERREKKKSFVSVDSEsAASRTERGSGNHSE	1	1	0	1	0	0	0	2	0	0	1	0	2	1	0	0	0	0	0	2	1	2	1	1	2	0	0	2	0	0	1	1	2	2	0	0	4	1	2	3	0	0	0	2	0	0	1	0	2
NTSILsKSQRRLKHFIKEVI	0	2	1	0	1	0	0	1	0	0	0	0	1	0	1	0	0	0	0	0	0	0	0	0	0	0	0	0	0	0	0	1	0	0	0	0	0	0	1	1	0	0	0	1	0	1	0	1	0
FGGVPRVVAKGAsRVGVKRASIRSGVGRRARGTKEGVAAPsASTGRPP	0	0	1	0	0	0	0	0	0	2	0	1	4	1	0	0	0	0	1	2	3	1	3	2	1	3	1	0	2	1	0	0	0	2	0	1	0	0	0	2	0	0	0	0	0	0	0	0	0
LQssLVPs	0	0	0	0	0	0	0	0	2	0	0	1	0	0	0	0	0	0	0	0	0	0	0	0	0	0	0	0	0	1	0	0	0	0	0	0	0	0	0	0	0	0	0	0	1	0	0	0	0
RLFCYCCCsLPEVFDSRLTCASTLRNDLIGGDGGEsIRRKGKEDTRGNVDPGLFPPGPFVCAESRS	2	0	0	0	2	0	1	2	1	1	1	1	0	4	0	0	4	2	2	0	0	0	2	3	3	0	1	2	2	0	0	1	2	0	0	1	0	2	0	1	1	0	0	0	0	0	2	0	0
sYHPKGHIVAHYSTGHGSSKELKLSHLAGTLPRCPsVHKRSGILISIVSLLFPLGSAFKVRALVDVVIVFWWERERTCVS	3	1	1	2	3	1	2	0	1	6	2	0	1	2	1	0	1	1	1	0	2	1	2	2	1	1	1	0	1	2	0	1	2	0	2	1	2	1	1	2	0	2	2	0	0	0	0	2	4
sPLSSIARSALRPSIPW	1	1	0	1	0	0	0	1	0	0	0	0	0	0	0	0	0	0	0	1	0	1	0	0	0	0	0	1	0	2	0	0	0	0	1	0	1	0	0	2	0	0	1	0	0	0	0	0	0
E	0	0	0	0	0	0	0	0	0	0	0	0	0	0	0	0	0	0	0	0	0	0	0	0	0	0	0	0	0	0	0	0	0	0	0	0	0	0	0	0	0	0	0	0	0	0	0	0	0
ASYYAALTTLT	0	0	0	0	0	1	1	0	0	0	0	0	0	0	0	0	0	0	0	1	1	1	0	0	0	0	0	0	0	0	0	2	1	0	0	0	0	0	0	1	1	1	0	0	0	0	0	0	0
ssHsLWHRP	0	0	0	0	0	0	1	0	0	0	0	0	0	0	0	0	0	0	0	0	0	0	0	0	0	0	1	0	0	0	0	0	0	0	0	0	0	0	0	0	0	0	1	0	0	0	0	0	2
TRCAATLLLL	0	0	0	0	0	1	3	0	0	0	0	0	0	0	0	0	0	1	0	2	0	0	0	0	0	0	0	0	0	0	0	1	0	1	0	0	0	0	0	0	0	0	0	0	0	0	0	0	0
VGRHEVHVQ	0	0	0	0	0	0	0	0	0	0	1	1	1	0	0	0	0	0	0	0	0	0	0	0	0	1	0	0	0	0	0	0	0	0	0	0	0	0	0	0	0	0	0	0	1	0	0	0	2
LHRRQYISLPTP	1	0	0	1	0	0	0	0	1	0	0	0	0	0	0	0	0	0	0	0	0	0	0	0	0	0	0	1	1	0	0	0	1	0	0	1	0	0	0	0	0	1	0	1	0	0	0	0	1
EHSIHIATHsQP	1	1	0	0	0	0	0	0	0	0	0	0	0	0	0	0	0	0	0	0	0	1	0	0	0	0	0	0	0	1	0	0	1	0	0	0	1	0	0	0	0	0	0	0	1	0	0	0	3
RVAPRSG	0	0	0	0	0	0	0	0	0	1	0	0	0	0	0	0	0	0	1	0	0	0	1	0	0	0	0	0	0	1	0	0	0	0	0	0	0	1	0	0	0	0	0	0	0	0	0	0	0
VSYYAALTTLT	0	0	0	0	0	1	1	0	0	0	1	0	0	0	0	0	0	0	0	0	1	1	0	0	0	0	0	0	0	0	0	2	1	0	0	0	0	0	0	1	0	2	0	0	0	0	0	0	0
sRDSCAAWIPSAYIYLT	0	0	2	1	0	0	0	0	0	0	0	0	0	0	0	0	1	0	3	0	0	0	0	0	0	0	0	0	1	0	1	0	0	0	1	1	0	0	0	0	2	0	1	0	0	0	0	0	0
RLCGVVQQLVGQIPVTPGGHRYAALPAKGVVCLRLGITVCGVLFLPHCR	1	0	1	2	1	1	3	0	0	2	0	0	6	1	0	0	2	2	2	0	1	0	2	0	2	3	1	2	0	1	1	1	0	0	0	0	0	0	0	0	0	1	0	1	2	0	0	0	2
PYERQsS	0	0	0	0	0	0	0	0	0	0	0	0	0	0	0	0	0	0	0	0	0	0	0	0	0	0	0	0	1	0	0	0	0	0	0	0	0	0	0	1	0	1	0	0	1	0	0	0	0
QAFRGPFKYsVAQRTDRRYPsLCFNFEAWTLLSVQHL	0	0	0	0	1	0	0	1	2	0	0	1	1	3	1	0	0	1	0	1	0	2	1	0	0	0	1	1	0	0	0	1	0	1	0	0	0	1	0	0	0	2	1	2	1	0	1	1	0
PEYI	0	0	1	0	0	0	0	0	0	0	0	0	0	0	0	0	0	0	0	0	0	0	0	0	0	0	0	1	0	0	0	0	0	0	0	0	0	0	0	0	1	0	0	0	0	0	0	0	0
KIG	0	0	1	0	0	0	0	0	0	0	0	0	0	0	0	0	0	0	0	0	0	0	1	0	0	0	0	0	0	0	0	0	0	0	0	0	0	0	0	0	0	0	0	0	0	0	0	0	0
FQKLLFsEG	0	0	0	0	0	0	1	0	1	0	0	0	0	2	0	0	0	0	0	0	0	0	0	1	0	0	0	0	0	0	0	0	0	0	0	0	0	0	0	0	0	0	0	1	0	0	0	0	0
FIFSISSGAVFWFRLPF	1	0	1	1	0	0	0	0	0	0	0	1	0	4	1	0	0	0	1	0	0	0	1	0	0	0	1	0	0	0	0	0	0	0	2	1	0	0	0	0	0	0	1	0	0	0	0	0	0
NF	0	0	0	0	0	0	0	0	0	0	0	0	0	1	0	0	0	0	0	0	0	0	0	0	0	0	0	0	0	0	0	0	0	0	0	0	0	0	0	0	0	0	0	0	0	1	0	0	0
DSLESPHCRRDTLLLAKLVVLRTAWAWPL	0	0	0	2	1	2	0	1	1	0	0	1	1	0	0	0	0	1	1	1	0	1	0	0	0	0	1	0	1	0	0	0	1	1	2	0	0	0	0	0	0	0	2	0	0	0	0	0	1
LLNFLsRGRIKCYQN	0	0	1	2	0	0	0	1	0	0	0	0	0	1	0	0	1	0	0	0	0	0	0	0	1	0	0	0	0	0	0	0	0	0	0	0	0	0	0	0	1	0	0	0	1	1	1	0	0
DCEVsFsALKsESGGKQSLTTHFHFFSNQLRHFEWRVR	0	0	0	0	2	0	1	0	0	1	1	0	0	4	1	0	0	1	0	0	1	0	0	0	1	1	0	0	0	0	0	1	1	0	1	0	0	0	1	1	0	0	1	1	1	0	1	3	0
RGTTTNEEFSLLSKDss	0	0	0	0	0	0	2	0	0	0	0	0	0	1	0	0	0	0	0	0	0	0	0	1	0	0	0	0	0	0	0	0	2	1	0	0	1	1	0	0	0	0	0	0	0	0	1	0	0
s	0	0	0	0	0	0	0	0	0	0	0	0	0	0	0	0	0	0	0	0	0	0	0	0	0	0	0	0	0	0	0	0	0	0	0	0	0	0	0	0	0	0	0	0	0	0	0	0	0
sRGsY	0	0	0	0	0	0	0	0	0	0	0	0	0	0	0	0	0	0	0	0	0	0	1	0	0	0	0	0	0	0	0	0	0	0	0	0	0	0	0	0	1	0	0	0	0	0	0	0	0
DsVLsVTLIQSLSAFRILTVKLQGVRSsRLAILH	1	1	1	1	0	1	1	2	2	1	1	2	0	0	1	0	0	0	1	0	0	1	0	0	0	1	0	0	0	0	0	1	0	1	1	0	0	1	1	0	0	0	0	2	0	0	0	1	0
WVs	0	0	0	0	0	0	0	0	0	1	0	0	0	0	0	0	0	0	0	0	0	0	0	0	0	0	0	0	0	0	0	0	0	0	0	0	0	0	0	0	0	0	1	0	0	0	0	0	0
R	0	0	0	0	0	0	0	0	0	0	0	0	0	0	0	0	0	0	0	0	0	0	0	0	0	0	0	0	0	0	0	0	0	0	0	0	0	0	0	0	0	0	0	0	0	0	0	0	0
sLRTHFTTTSTCGEPTIYIPVCAY	0	0	2	0	0	0	0	1	0	0	1	0	0	0	1	0	2	0	1	0	0	0	0	1	0	0	1	1	0	0	2	3	1	0	0	0	0	0	0	1	0	2	0	0	0	0	0	0	1
VYKVYSHLLVSYASLVSFVFSFLSCVSsSFLLSFLPLPPSLATSRTTN	0	0	0	3	2	2	0	0	2	0	2	0	4	5	0	0	1	0	1	1	0	0	0	0	0	0	0	2	1	0	0	2	1	0	3	2	2	3	0	1	1	2	0	0	0	0	1	1	0
RSVLV	0	0	0	1	0	0	0	0	0	1	1	0	0	0	0	0	0	0	0	0	0	0	0	0	0	0	0	0	0	0	0	0	0	0	1	0	0	0	0	0	0	0	0	0	0	0	0	0	0
RSGEEQGSVLSPLHLRCCNIQVKGSLWTsAHIFTHIsTsANTYTGESVLHSKQsEGLIFRsLQEKRsIsSQsVT	1	2	2	0	2	2	2	1	0	2	1	0	1	1	1	0	1	1	0	0	1	1	3	0	0	2	0	0	1	0	0	0	5	1	1	1	0	2	2	1	0	1	1	3	2	1	1	2	2
LFsSRLGGAFRRVLLPPLHSSFHPLQA	0	0	0	0	1	0	2	0	3	1	0	0	0	2	1	0	0	0	1	0	1	0	0	0	1	1	1	0	1	1	0	0	0	0	2	0	0	0	1	0	0	0	0	0	1	0	0	1	1
EEPPRCWTAEISAHSLNILNCVILTSDTGPTSPHGVTVYTsVQKFYTNNHQTLKQKKKSGWRHKFKIYSQRHCCFITIEAGASEAQVRDV	0	0	6	0	2	0	1	0	1	1	0	2	3	2	1	0	3	1	0	0	3	2	0	0	1	3	0	1	1	2	2	0	3	4	0	0	2	1	2	2	1	2	2	1	4	2	2	1	4
STTRGSSGGEAKs	0	0	0	0	0	0	0	0	0	0	0	0	0	0	0	0	0	0	0	0	1	0	0	0	1	2	0	0	0	0	1	0	0	1	0	0	0	0	1	2	0	0	0	0	0	0	0	0	0
IRFKVAERRSKEEQHSHESKNREPRRCECLEGGLEKIIRDEGISSDTTPsGTNNRGRRGKGSIKSRTGEREPVLRRKRSRASRGKRQNKQIKLSVGSFQsERRENERKSVFLHIIKLIRFPsSKRRLIIFQsQRARRVIRVHRERsSEDSEQTDIWE	2	4	7	2	0	2	0	0	3	2	2	1	1	5	0	0	1	1	0	1	0	2	3	1	5	1	0	0	2	2	0	1	2	2	0	0	2	1	6	6	0	0	1	6	1	0	5	0	4
LYLLsTISCIASL	0	1	1	1	1	1	0	0	1	0	0	0	0	0	0	0	0	1	0	0	0	1	0	0	0	0	0	0	0	0	0	0	0	1	1	0	0	0	1	0	1	0	0	0	0	0	0	0	0
VLLIYYRHRSDP	1	0	0	1	0	0	0	0	1	0	0	1	0	0	0	0	0	0	0	0	0	0	0	0	0	0	0	0	0	1	0	0	0	0	1	0	0	0	0	0	1	1	0	0	0	0	0	0	1
VS	0	0	0	0	0	0	0	0	0	0	0	0	1	0	0	0	0	0	0	0	0	0	0	0	0	0	0	0	0	0	0	0	0	0	0	0	1	0	0	0	0	0	0	0	0	0	0	0	0
RVPGGALRVVRTLCCDCKFQY	0	0	0	1	0	0	0	0	1	1	0	0	2	1	0	0	3	0	0	0	0	1	1	0	1	0	0	0	1	0	0	1	0	0	0	0	0	0	0	0	0	1	0	1	0	0	0	0	0
sRVSDCCDIQLNs	0	0	1	0	1	0	0	0	0	0	0	0	1	0	0	0	2	0	0	0	0	0	0	0	0	0	0	0	0	0	0	0	0	0	0	0	1	0	0	0	0	0	0	1	0	0	1	0	0
CVSDVGQHPCYRLFKYCAsKVHAALLFLYPLASPLPHK	0	0	0	3	1	0	1	0	1	1	1	0	1	1	1	0	3	0	0	0	2	2	0	0	0	1	0	1	2	1	0	0	0	0	0	0	1	0	1	0	2	1	0	0	1	0	0	1	2
	0	0	0	0	0	0	0	0	0	0	0	0	0	0	0	0	0	0	0	0	0	0	0	0	0	0	0	0	0	0	0	0	0	0	0	0	0	0	0	0	0	0	0	0	0	0	0	0	0
ILSPFLTDTCSsASTAQGEEVI	1	1	0	1	0	0	0	1	0	0	0	0	1	0	1	0	1	0	0	1	1	0	1	0	0	0	1	0	0	0	1	0	1	1	1	0	0	0	1	1	0	0	0	1	0	0	0	0	0
AALIsLRVGLVFTFRLHC	1	0	0	1	1	1	0	0	1	1	0	0	1	0	2	0	1	0	1	1	0	0	0	0	1	0	0	0	0	0	0	1	0	0	0	0	0	0	0	0	0	0	0	0	0	0	0	1	0
TRRGSSLLCR	0	0	0	0	1	0	0	0	1	0	0	0	0	0	0	0	0	1	0	0	0	0	1	0	0	0	0	0	0	0	0	1	0	0	2	0	0	0	0	0	0	0	0	0	0	0	0	0	0
AHTsSKTVIETTGVSRRGAPRKKKSKAsTEKNTSGEAIRFQRKEALYAVGRHSsGRRHTGLGEKEASVKLYWRTNRTDLTLLAPAQQAKSSVAEDWGNVPTSRKEKKTKTKREAPRERDISsGPIV	0	1	3	1	1	0	2	0	2	3	0	3	1	0	1	0	0	0	0	5	3	4	3	1	5	0	0	2	3	0	0	4	6	3	1	0	1	1	3	4	0	2	2	3	0	1	2	1	2
ANTFsYAHCRGLSTLPRDRCSGKGKKTAWIGRVGAIQKEPPTTGFARLsDKSRQCFVT	0	1	1	1	1	0	0	0	1	0	0	1	1	3	0	0	1	2	2	0	1	2	2	0	3	1	0	1	2	0	3	0	1	2	1	0	0	1	0	1	0	1	1	0	2	1	0	1	0
GDTDINRFIIYFQF	2	1	0	0	0	0	0	0	0	0	0	0	0	1	2	0	0	0	0	0	0	0	0	0	1	0	0	0	0	0	1	0	0	0	0	0	0	0	0	0	0	1	0	1	0	0	1	0	0
WPWGASVEs	0	0	0	0	0	0	0	0	0	1	0	0	0	0	0	0	0	0	0	1	0	0	1	0	0	0	0	0	0	1	0	0	0	0	0	0	0	0	0	1	0	0	2	0	0	0	0	0	0
ESTRPHIVPHVLAHPPsPQSALsESRHRPQPH	1	0	0	1	0	0	0	0	1	0	1	1	0	0	0	0	0	0	0	1	1	0	0	0	0	0	1	2	3	1	1	0	0	0	1	0	0	0	2	0	0	0	0	2	0	0	0	0	5
LRVTQAsRQIKQTHNLT	0	1	0	0	0	1	0	0	1	1	0	0	0	0	0	0	0	0	1	0	0	0	0	0	0	0	0	0	0	0	0	0	3	0	0	0	0	0	0	0	0	0	0	3	0	1	0	1	0
VSFSELTISLQFSIIVISsEsR	2	2	0	0	0	0	1	0	1	2	0	0	0	2	0	0	0	0	0	0	0	0	0	0	0	0	0	0	0	0	0	0	0	1	0	2	0	0	2	1	0	0	0	1	0	0	0	0	0
sTAAVAACACAARALGTFLQ	0	0	0	1	1	0	0	0	0	1	0	0	0	0	1	0	2	0	4	2	2	0	1	0	0	0	0	0	0	0	1	0	0	1	0	0	0	0	0	0	0	0	0	0	1	0	0	0	0
ACTSSQWHQVTGAIRELCRRQ	1	0	0	0	0	0	0	0	1	0	1	0	0	0	0	0	2	0	2	0	0	0	0	0	1	0	0	0	0	0	0	1	1	0	1	0	1	0	0	0	0	0	1	1	2	0	0	0	1
GSSsIGGWIRNSSRGFYHSIDTGFCDsSRsSGAGF	3	0	0	0	0	0	0	0	0	0	0	0	0	1	2	0	1	0	0	0	1	0	1	3	1	2	0	0	0	0	1	0	0	0	1	0	0	0	4	2	1	0	1	0	0	0	1	0	1
	0	0	0	0	0	0	0	0	0	0	0	0	0	0	0	0	0	0	0	0	0	0	0	0	0	0	0	0	0	0	0	0	0	0	0	0	0	0	0	0	0	0	0	0	0	0	0	0	0
LSFEYITsIWFESISSQHESsSLSLSsQFYQVVIG	2	1	1	0	0	0	2	1	0	1	0	0	1	2	1	0	0	0	0	0	0	0	0	0	1	0	0	0	0	0	0	0	0	1	1	2	1	2	1	1	0	2	1	2	1	0	0	0	1
VRVFsLVLPSsALLQAKLRLLVVVTDFSSFICCLSAFFSFFRL	1	0	0	1	2	1	0	0	5	4	1	1	0	5	2	0	1	1	2	0	0	1	0	0	0	0	1	0	0	0	0	1	0	0	3	1	0	0	1	0	0	0	0	1	0	0	0	0	0
EGEKRLLLFsTLKDAVGEVCVLTAGKsVALKLIAAESLQHSACLLNIGGNIYIYIYRYLYRSAVP	2	1	2	3	2	0	1	2	3	3	1	0	1	1	0	0	1	1	4	2	1	0	3	0	2	0	0	0	0	1	1	1	0	0	1	1	0	0	0	1	2	3	0	0	1	1	1	1	0
RRVFLARLSELRSDIYFTREKQNLFLKEASHSRKFDsPPRRGTESCLFLGsRRTYYLLTRsEYKGRKNIRSLSCVCSSYTTsKRQsRKEIK	0	2	1	2	1	0	2	1	4	1	0	0	1	5	0	0	2	1	0	0	1	1	1	0	0	2	0	1	0	1	2	0	2	2	3	1	0	2	3	0	4	1	0	2	0	1	1	1	0
G	0	0	0	0	0	0	0	0	0	0	0	0	0	0	0	0	0	0	0	0	0	0	0	1	0	0	0	0	0	0	0	0	0	0	0	0	0	0	0	0	0	0	0	0	0	0	0	0	0
V	0	0	0	0	0	0	0	0	0	0	0	1	0	0	0	0	0	0	0	0	0	0	0	0	0	0	0	0	0	0	0	0	0	0	0	0	0	0	0	0	0	0	0	0	0	0	0	0	0
GFAVVIGssKsGEIGKsGLGsGG	0	0	2	0	0	0	0	1	0	1	0	1	0	1	0	0	0	0	1	0	0	0	2	0	3	3	0	0	0	0	0	0	0	0	0	0	0	0	0	0	0	0	0	0	0	0	0	0	0
RIPLPCVRRREVGVCSs	0	0	1	0	0	0	0	0	1	2	1	0	0	0	0	0	1	1	0	0	0	0	1	0	0	0	1	1	0	0	0	0	0	0	1	0	0	0	0	0	0	0	0	0	0	0	0	0	0
YLSsRDKVG	0	0	0	0	0	0	0	0	1	0	0	0	1	0	0	0	0	0	0	0	0	0	0	0	0	1	0	0	0	0	0	0	0	0	0	0	0	0	0	1	1	0	0	0	0	0	0	0	0
ALHS	0	0	0	0	0	0	1	0	0	0	0	0	0	0	0	0	0	0	0	0	1	0	0	0	0	0	0	0	0	0	0	0	0	0	0	0	0	1	0	0	0	0	0	0	0	0	0	0	1
AGPAVWVSRRQSG	0	0	0	0	0	0	0	0	0	0	0	1	1	0	0	0	0	0	1	0	0	1	0	1	0	1	0	0	1	0	0	0	0	0	0	0	0	2	0	0	0	0	1	0	1	0	0	0	0
SFGLV	0	0	0	0	0	0	0	1	0	0	0	1	0	1	0	0	0	0	0	0	0	0	0	0	0	1	0	0	0	0	0	0	0	0	0	0	0	0	0	1	0	0	0	0	0	0	0	0	0
LESHSGRRGTPVVFAPRG	0	0	0	0	0	0	0	0	1	0	1	0	1	1	0	0	0	0	1	0	0	0	0	2	0	1	1	0	1	0	0	0	1	0	0	0	0	0	1	1	0	0	0	0	0	0	0	0	1
LEAWAWDYWTATTSHRDLIsAYDRKRGGGGKAANISLQVATGVKKKKKKRRKGAKEsTNCEGVSGRsYTT	1	0	1	0	2	0	1	0	0	1	0	1	1	0	0	0	1	0	2	0	3	3	0	1	4	3	0	0	0	0	1	2	3	1	0	1	1	0	1	0	1	2	3	0	1	1	1	0	1
HKSRRVAGGQRRLTETNTL	0	0	0	0	0	0	0	2	0	0	0	1	0	0	0	0	0	0	0	1	0	0	0	1	0	1	0	0	0	0	0	1	1	1	0	0	0	0	1	0	0	0	0	1	0	0	1	1	0
GGTPITIYFVSSLSRNYINTHTKRFRVNLSsSRFPLAAGSCPLDPSLEAV	1	0	2	2	0	1	0	2	0	1	0	1	1	3	0	0	0	1	2	0	1	0	1	1	1	0	1	1	1	1	1	1	2	0	0	1	2	0	1	3	1	1	0	0	0	1	2	0	1
ASGSARVGGISLRHFGKWW	0	0	1	0	0	0	0	0	1	1	0	0	0	1	0	0	0	0	0	0	2	0	0	1	2	1	0	0	0	0	0	0	0	0	1	0	1	0	1	0	0	0	2	0	0	0	0	0	1
FsTLHKYCDPYIIGRPGsSVSF	0	2	0	0	0	1	0	0	0	0	0	0	1	0	2	0	1	0	0	0	0	0	0	1	1	0	1	0	1	0	1	0	0	0	0	0	1	0	1	0	1	1	0	0	0	0	0	1	0
RVTPs	0	0	0	0	0	0	0	0	0	1	0	0	0	0	0	0	0	0	0	0	0	0	0	0	0	0	0	0	0	1	1	0	0	0	0	0	0	0	0	0	0	0	0	0	0	0	0	0	0
KTC	0	0	0	0	0	0	0	0	0	0	0	0	0	0	0	0	1	0	0	0	0	0	0	0	0	0	0	0	0	0	0	0	0	1	0	0	0	0	0	0	0	0	0	0	0	0	0	0	0
VLTLCTLTTPDISLTFTRKRIQAPVN	0	1	1	1	0	1	0	2	0	1	0	1	0	0	1	0	1	0	0	0	1	0	0	0	0	0	1	1	0	0	0	1	4	1	0	0	0	0	1	0	0	0	0	0	1	1	0	0	0
ARYIGNRKKQS	1	0	0	0	0	0	0	0	0	0	0	0	0	0	0	0	0	0	0	0	0	1	0	1	0	0	0	0	0	0	0	0	0	0	0	0	1	0	0	0	1	0	0	0	1	0	1	0	0
	0	0	0	0	0	0	0	0	0	0	0	0	0	0	0	0	0	0	0	0	0	0	0	0	0	0	0	0	0	0	0	0	0	0	0	0	0	0	0	0	0	0	0	0	0	0	0	0	0
TTRKSIICCQT	1	1	0	0	0	0	0	0	0	0	0	0	0	0	0	0	0	2	0	0	0	0	0	0	0	0	0	0	0	0	2	0	0	1	0	0	0	0	0	1	0	0	0	0	1	0	0	0	0
EPFARNSNNLsFYG	0	0	0	0	0	0	1	0	0	0	0	0	0	2	0	0	0	0	0	0	0	1	0	1	0	0	0	0	0	1	0	0	0	0	0	0	1	0	0	0	0	1	0	0	0	2	1	0	0
EDsAFDTNFV	0	0	0	0	0	0	0	0	0	0	0	0	1	1	1	0	0	0	0	0	1	0	0	0	0	0	0	0	0	0	0	0	1	0	0	0	0	0	0	0	0	0	0	0	0	0	1	0	0
KGLWGAFGPTTTQHGRPVRVsWGREEGGK	0	0	0	0	0	0	1	0	0	0	0	2	0	1	0	0	0	0	0	0	0	1	0	2	3	2	1	1	0	0	1	1	1	0	0	0	0	0	0	0	0	0	2	0	1	0	0	0	1
sGsSIFFRLHRYSA	0	1	0	1	0	0	0	0	0	0	0	0	0	1	1	0	0	0	0	0	1	0	0	0	0	1	0	0	0	0	0	0	0	0	0	0	2	0	0	0	1	0	0	0	0	0	0	1	0
IHsTKHTRFSKNNIsKRKPsIHPsINIFIFFFPGFLSFFLPLHVKSNINNTsILCYLAVYCCCCFYRDGQRSAITAITHTTTATTGGVYIADSSTPAPI	3	2	7	3	0	0	1	1	0	1	1	0	1	7	2	0	4	1	1	0	2	3	1	0	2	1	2	2	1	1	5	1	4	1	1	0	4	1	0	0	1	3	0	1	0	3	3	1	4
FI	1	0	0	0	0	0	0	0	0	0	0	0	0	1	0	0	0	0	0	0	0	0	0	0	0	0	0	0	0	0	0	0	0	0	0	0	0	0	0	0	0	0	0	0	0	0	0	0	0
STSSTE	0	0	0	0	0	0	0	0	0	0	0	0	0	0	0	0	0	0	0	0	0	0	0	0	0	0	0	0	0	0	1	0	1	0	0	3	0	0	0	0	0	0	0	0	0	0	0	0	0
VNQTKRNW	0	0	0	0	0	0	0	0	0	0	0	1	0	0	0	0	0	0	0	0	0	0	0	0	0	0	0	0	0	0	0	0	1	0	0	0	0	0	0	0	0	0	1	1	0	1	1	0	0
IRSEISPPILSKRsQHSACGNKEYKVGNRGRRRSKTGGKTPRAHKKNVKKQKVIIIIFIAATG	1	2	5	1	0	0	0	0	0	0	0	2	1	1	0	0	1	0	2	0	1	1	3	0	3	0	0	1	2	0	0	1	2	0	2	0	0	1	2	0	1	0	0	2	0	1	2	0	2
PIFIAPV	1	0	1	0	0	0	0	0	0	1	0	0	0	0	1	0	0	0	1	0	0	0	0	0	0	0	1	0	1	0	0	0	0	0	0	0	0	0	0	0	0	0	0	0	0	0	0	0	0
YWVSLHQYRK	0	0	0	0	0	0	0	0	1	0	1	0	0	0	0	0	0	0	0	0	0	0	0	0	0	0	0	0	0	0	0	0	0	0	0	0	0	0	0	1	1	1	1	0	1	0	0	1	0
YTCVGCSVES	0	0	0	0	0	0	0	0	0	1	0	0	1	0	0	0	0	2	0	0	0	0	1	0	0	0	0	0	0	0	0	0	0	1	0	0	0	1	0	1	1	0	0	0	0	0	0	0	0
RFNLLRKGA	0	0	0	0	1	0	0	0	1	0	0	0	0	1	0	0	0	0	0	0	1	0	0	0	1	0	0	0	0	0	0	0	0	0	0	0	0	0	0	0	0	0	0	0	0	1	0	0	0
AATKVSLNHTEAALHRRVAIRR	0	1	0	0	0	1	1	0	0	1	0	0	1	0	0	0	0	0	1	1	2	1	0	0	0	0	0	0	0	0	0	1	1	0	0	0	0	1	0	0	0	0	0	0	0	0	1	0	2
KL	0	0	0	1	0	0	0	0	0	0	0	0	0	0	0	0	0	0	0	0	0	0	0	0	0	0	0	0	0	0	0	0	0	0	0	0	0	0	0	0	0	0	0	0	0	0	0	0	0
LFFCIFPFSCFIVVTANFLRTVG	1	1	0	2	0	0	0	0	0	1	1	0	1	4	2	0	1	1	0	1	0	0	0	0	0	1	1	0	0	0	1	0	0	1	1	0	0	0	0	0	0	0	0	0	0	1	0	0	0
DKHIRAAKPDYKYCVsSIV	1	0	1	0	0	0	0	0	0	0	0	0	2	0	0	0	1	0	0	1	1	0	0	0	0	0	0	0	0	1	0	0	0	0	0	1	0	0	0	0	2	0	0	0	0	0	0	0	1
HVIVTHHYPRASQKREHHEALRGRRNKHCGSSRWRsGGVTsTRVGRKDFTLINAFLPRVSISLPGSYLT	3	0	0	1	2	1	1	0	0	1	0	1	3	2	0	0	1	0	0	1	2	0	2	1	1	2	2	0	0	1	0	1	2	2	2	1	0	1	2	0	0	2	1	1	0	0	2	0	6
FRSSEALSTHGSFPLKGYLYLF	0	0	0	1	1	0	0	1	1	0	0	0	0	2	1	0	0	0	1	0	0	0	0	1	0	1	1	0	0	0	1	0	0	0	0	0	1	0	1	2	2	0	0	0	0	0	0	0	1
FFFGCPLSVsEL	0	0	0	0	0	0	1	1	0	1	0	0	0	3	0	0	1	0	0	0	0	0	0	0	0	1	0	0	0	1	0	0	0	0	0	0	0	0	1	0	0	0	0	0	0	0	0	0	0
RsIVTADSK	0	1	0	0	0	0	0	0	0	1	0	0	0	0	0	0	0	0	0	0	0	1	0	0	0	0	0	0	0	0	1	0	0	0	0	0	0	0	0	1	0	0	0	0	0	0	0	0	0
EGYSTFPEIYFVIITDsLHCFIVAFDFIRTCNNSLSLP	0	2	3	2	0	0	0	0	1	1	1	0	0	3	2	0	0	2	1	0	0	0	1	0	0	0	0	2	0	0	1	1	1	0	0	2	1	0	0	0	2	0	0	0	0	1	1	0	1
FGsDVNTRK	0	0	0	0	0	0	0	0	0	0	1	0	0	0	1	0	0	0	0	0	0	0	0	1	0	0	0	0	0	0	0	0	1	0	0	0	0	0	0	0	0	0	0	0	0	0	1	0	0
KGITFVKRsGGKVHLARLYsPAA	1	0	0	1	0	0	0	0	1	1	0	0	1	1	0	0	0	0	1	1	1	0	2	0	1	0	0	0	1	0	1	0	0	0	0	0	0	0	0	0	0	1	0	0	0	0	0	0	1
IGKTLTRCVTIEERKKVEGQAsVARAGGCFSVREERKGRGPSGsIGEKYRFFFFLPIHSTAD	1	0	3	1	0	0	0	0	1	1	0	1	2	4	1	0	1	1	2	1	1	0	1	2	1	4	2	0	0	0	0	1	2	1	1	0	1	0	0	1	1	0	0	0	1	0	0	0	1
SAEKWRKSK	0	0	0	0	0	0	0	0	0	0	0	0	0	0	0	0	0	0	0	1	0	0	0	0	0	0	0	0	0	0	0	0	0	0	1	0	0	0	0	1	0	0	1	0	0	0	0	0	0
TsHIFFLsLI	2	0	0	1	0	0	0	1	0	0	0	0	0	2	0	0	0	0	0	0	0	0	0	0	0	0	0	0	0	0	0	0	0	1	0	0	0	0	0	0	0	0	0	0	0	0	0	1	0
FIGCCSLAITQLIVDCGGK	1	2	0	1	0	0	1	0	0	1	0	0	0	1	0	0	1	2	0	0	0	1	1	2	0	0	0	0	0	0	1	0	0	0	0	1	0	0	0	0	0	0	0	1	0	0	0	0	0
HTQNPENGHFLTGQETYNNN	0	0	0	1	0	0	0	0	0	0	0	0	0	1	0	0	0	0	0	0	0	0	0	1	1	0	0	1	0	0	0	1	2	0	0	0	0	0	0	0	0	1	0	0	2	2	3	1	1
IFLSFFLLLPFVARFVVVVGS	0	0	1	3	1	0	0	0	0	5	0	0	0	5	0	0	0	0	1	0	0	0	1	0	0	0	1	0	0	0	0	0	0	0	1	1	0	0	0	0	0	0	0	0	0	0	0	0	0
QCsRFVTSRTLLPLVDWAIKKRNKsRRLYLFKsSFIsPATVTNGV	1	0	1	1	0	0	0	3	1	1	1	0	2	3	0	0	1	0	1	0	1	0	1	0	0	0	1	1	0	0	3	0	0	1	0	1	0	0	0	1	1	0	1	0	1	1	1	0	0
YQE	0	0	0	0	0	0	0	0	0	0	0	0	0	0	0	0	0	0	0	0	0	0	0	0	0	0	0	0	0	0	0	0	0	0	0	0	0	0	0	0	0	1	0	1	0	0	0	0	0
GKVPKRTsETPVAVHTTLQLSRQYSGLTHRRGGREKGKKLSNRKFYRWLT	0	0	0	0	1	2	1	0	1	0	0	1	2	1	0	0	0	0	0	0	1	0	0	2	2	1	0	1	0	1	1	0	3	2	0	0	0	1	1	1	1	1	1	2	0	1	0	1	1
LPEVVS	0	0	0	0	0	0	0	0	1	0	0	0	2	0	0	0	0	0	0	0	0	0	0	0	0	0	0	0	1	0	0	0	0	0	1	0	0	0	0	0	0	0	0	0	0	0	0	0	0
	0	0	0	0	0	0	0	0	0	0	0	0	0	0	0	0	0	0	0	0	0	0	0	0	0	0	0	0	0	0	0	0	0	0	0	0	0	0	0	0	0	0	0	0	0	0	0	0	0
TLKVVICERIGPHLSsTWPVQTHILTRGLPYRIDSK	1	1	2	0	1	1	2	0	0	2	0	0	1	0	0	0	1	0	0	0	0	0	0	0	0	2	0	1	2	0	0	1	3	0	0	1	0	0	1	0	0	1	1	1	0	0	0	1	1
LLS	0	0	0	1	0	0	1	0	0	0	0	0	0	0	0	0	0	0	0	0	0	0	0	0	0	0	0	0	0	0	0	0	0	0	1	0	0	0	0	0	0	0	0	0	0	0	0	0	0
RCAHLHNCFDsSLHHSTALALLTGPIVKIsYssssGQNSALWAsLEAINPVSsSLYFCCFF	0	0	3	2	1	0	4	0	1	1	0	1	0	4	0	0	3	1	1	0	3	2	1	0	1	0	0	1	1	0	0	0	1	1	1	1	1	0	1	1	1	1	1	1	0	2	1	3	1
GIDWV	0	0	1	0	0	0	0	0	0	0	0	1	0	0	0	0	0	0	0	0	0	0	0	0	0	1	0	0	0	0	0	0	0	0	0	0	0	0	0	0	0	0	1	0	0	0	0	0	0
AYKG	0	0	0	0	0	0	0	0	0	0	0	0	0	0	0	0	0	0	0	0	0	1	0	1	0	0	0	0	0	0	0	0	0	0	0	0	0	0	0	0	1	0	0	0	0	0	0	0	0
GAFEAQGKGAHNYTLQGVS	0	0	0	0	0	0	1	0	0	0	0	0	1	1	0	0	0	0	0	1	1	1	0	3	1	0	0	0	0	0	0	0	0	1	0	1	0	0	0	0	1	0	0	2	0	1	0	0	1
NNTFLGAFKYTKVTVEsRQHQGPLVNIANSGRHWRSREAsVKNTREGEQPPKPQEKKNNKQsQNSESAVCRISKEK	0	0	2	1	0	0	1	0	0	4	0	1	0	1	1	0	1	0	1	1	1	1	0	0	3	1	0	0	2	2	1	0	3	0	2	0	1	0	2	0	0	1	1	5	1	5	3	1	1
SRHNVVEERsLRFYGRVCGFTPQSKRRPKGESSLKEN	0	0	0	0	0	1	0	0	1	1	0	2	0	2	0	0	1	0	0	0	0	0	0	1	0	2	0	2	0	0	0	0	0	1	0	0	0	3	0	1	0	1	0	0	1	0	2	1	0
CLENVCVFE	0	0	0	0	0	0	0	0	1	1	0	0	1	1	0	0	1	1	0	0	0	0	0	0	0	0	0	0	0	0	0	0	0	0	0	0	0	0	0	0	0	0	0	0	0	0	1	0	0
	0	0	0	0	0	0	0	0	0	0	0	0	0	0	0	0	0	0	0	0	0	0	0	0	0	0	0	0	0	0	0	0	0	0	0	0	0	0	0	0	0	0	0	0	0	0	0	0	0
AV	0	0	0	0	0	0	0	0	0	0	1	0	0	0	0	0	0	0	0	0	1	0	0	0	0	0	0	0	0	0	0	0	0	0	0	0	0	0	0	0	0	0	0	0	0	0	0	0	0
CLKRRENHSVR	0	0	0	0	0	0	0	0	1	0	0	0	1	0	0	0	1	0	0	0	0	0	0	0	0	0	0	0	0	0	0	0	0	0	0	1	0	0	0	0	0	0	0	0	0	1	0	0	1
Q	0	0	0	0	0	0	0	0	0	0	0	0	0	0	0	0	0	0	0	0	0	0	0	0	0	0	0	0	0	0	0	0	0	0	0	0	0	0	0	0	0	0	0	1	0	0	0	0	0
s	0	0	0	0	0	0	0	0	0	0	0	0	0	0	0	0	0	0	0	0	0	0	0	0	0	0	0	0	0	0	0	0	0	0	0	0	0	0	0	0	0	0	0	0	0	0	0	0	0
NF	0	0	0	0	0	0	0	0	0	0	0	0	0	0	1	0	0	0	0	0	0	0	0	0	0	0	0	0	0	0	0	0	0	0	0	0	0	0	0	0	0	0	0	0	0	0	1	0	0
TVGPFFSIVTLLFAFARTRTKTPIVIIIIIPKNSIVEERRKERIINP	0	2	8	0	0	0	0	0	2	2	1	1	0	2	2	0	0	0	2	0	0	0	0	0	0	1	1	2	0	1	0	2	1	2	0	0	0	0	2	0	0	0	0	0	0	1	1	0	0
RLQEDLGVQCALsGRDPCGEAARRRKERRKRKRRFSLNSVVRVDIFEFILLINKFKKKIAEVTHTsPIGSF	3	0	2	1	1	2	0	1	1	2	2	0	1	4	1	0	0	2	1	1	1	1	2	0	2	0	0	2	0	0	0	0	1	1	1	1	1	0	0	0	0	0	0	1	1	2	0	0	1
IQVCKLTIVLH	1	1	0	0	1	0	0	1	0	0	1	0	1	0	0	0	0	1	0	0	0	0	0	0	0	0	0	0	0	0	0	1	0	0	0	0	0	0	0	0	0	0	0	1	0	0	0	1	0
FACVLPSTSSFD	0	0	0	0	0	0	1	0	0	0	0	1	0	2	0	0	0	1	0	1	0	0	0	0	0	0	0	1	0	0	0	0	1	0	1	1	0	1	0	0	0	0	0	0	0	0	0	0	0
ESQV	0	0	0	0	0	0	0	0	0	0	0	0	1	0	0	0	0	0	0	0	0	0	0	0	0	0	0	0	0	0	0	0	0	0	0	0	1	0	0	0	0	0	0	1	0	0	0	0	0
EIEKGRIDKHTNKWFSVLSLQYTsL	1	0	1	1	0	0	2	0	0	1	0	0	0	0	1	0	0	0	0	0	0	0	0	0	0	1	0	0	0	0	1	0	1	0	0	1	0	0	0	1	0	1	1	1	0	1	0	0	1
KVDTVHNL	0	0	0	0	1	0	0	0	0	0	1	1	0	0	0	0	0	0	0	0	0	0	0	0	0	0	0	0	0	0	0	1	0	0	0	0	0	0	0	0	0	0	0	0	0	0	1	0	1
SLVVDTLF	0	0	0	0	0	0	1	0	1	0	0	2	0	1	0	0	0	0	0	0	0	0	0	0	0	0	0	0	0	0	0	1	0	0	0	0	0	0	1	0	0	0	0	0	0	0	0	0	0
STCVLSVKDLGKTSPTKIQ	1	0	0	0	0	0	0	1	1	2	0	0	0	0	0	0	1	0	0	0	0	0	0	0	0	1	0	0	1	0	0	1	1	1	0	1	1	0	1	0	0	0	0	0	1	0	0	0	0
FLHSGEHLKGNKRKGSN	0	0	0	0	0	1	0	1	0	0	0	0	0	1	0	0	0	0	0	0	0	0	1	1	0	1	0	0	0	0	0	0	0	0	1	0	0	0	1	0	0	0	0	0	0	1	1	1	1
AYLSPQLPASR	0	0	0	0	1	0	1	0	0	0	0	0	0	0	0	0	0	0	2	0	0	0	0	0	0	0	1	0	1	0	0	0	0	0	1	0	1	0	0	0	0	1	0	0	1	0	0	0	0
IHL	0	0	1	0	0	0	0	0	1	0	0	0	0	0	0	0	0	0	0	0	0	0	0	0	0	0	0	0	0	0	0	0	0	0	0	0	0	0	0	0	0	0	0	0	0	0	0	0	1
CSSCSFFLDFFPFFL	0	0	0	0	0	0	0	1	1	0	0	0	0	1	5	0	0	2	0	0	0	0	0	0	0	0	0	0	1	0	0	0	0	0	1	1	1	0	0	0	0	0	0	0	0	0	0	0	0
IKV	0	0	1	0	0	0	0	0	0	0	0	0	1	0	0	0	0	0	0	0	0	0	0	0	0	0	0	0	0	0	0	0	0	0	0	0	0	0	0	0	0	0	0	0	0	0	0	0	0
sSSFPFASSSP	0	0	0	0	0	0	0	0	0	0	0	0	0	1	1	0	0	0	0	0	0	1	0	0	0	0	1	0	0	1	0	0	0	0	4	1	0	0	0	0	0	0	0	0	0	0	0	0	0
TDNLGTLPTSEEKHQsWTTSSTWAsQFFSLSsLALLLTLFFLLSIVVIIVTIAVVFLYSLVQAA	4	0	0	4	1	1	1	4	1	5	0	0	1	3	2	0	0	0	1	0	1	3	0	0	0	1	1	0	0	0	1	2	4	1	2	1	3	0	1	0	1	0	2	2	1	1	0	1	0
DW	0	0	0	0	0	0	0	0	0	0	0	0	0	0	0	0	0	0	0	0	0	0	0	0	0	0	0	0	0	0	0	0	0	0	0	0	0	0	0	0	0	0	1	0	0	0	0	0	0
KARQETGL	0	0	0	0	0	0	1	0	0	0	0	0	0	0	0	0	0	0	0	0	1	0	0	0	1	0	0	0	0	0	0	0	1	0	0	0	0	0	0	0	0	0	0	1	0	0	0	0	0
FGEFSH	0	0	0	0	0	0	0	0	0	0	0	0	0	1	1	0	0	0	0	0	0	0	0	1	0	0	0	0	0	0	0	0	0	0	1	0	0	0	0	0	0	0	0	0	0	0	0	0	1
AIGHLWPSLHRERGPASLAIPYKDYE	1	1	0	1	2	0	0	0	0	0	0	0	0	0	0	0	0	0	2	1	0	0	0	0	1	1	0	2	1	0	0	0	0	0	1	0	0	0	0	1	0	2	1	0	0	0	0	1	1
GCRVVNFCFKLQVRYSERERHKKGKKEKQKYDSKSSNsQSKAGRKRLCSRsKFNSTVTLRTLRPSCGIFQQKLSPYVSLVPVTSYRAVKSTSCLLT	0	0	1	2	2	0	1	3	0	2	2	1	3	2	2	0	4	1	0	0	1	1	2	0	1	1	1	0	2	0	1	0	3	2	3	2	2	1	2	3	2	2	0	5	0	3	0	0	1
VLTQKIW	1	0	0	0	0	0	0	1	0	0	0	0	1	0	0	0	0	0	0	0	0	0	0	0	0	0	0	0	0	0	0	0	0	1	0	0	0	0	0	0	0	0	1	1	0	0	0	0	0
LWSLTFYSGsSAS	0	0	0	0	0	0	1	0	1	0	0	0	0	1	0	0	0	0	1	0	0	0	1	0	0	0	0	0	0	0	1	0	0	0	1	1	0	0	1	1	1	0	1	0	0	0	0	0	0
SFLSLLPLVVHPPGSSsKPQIPLTRHYVRRKSATARGGVLPSSsKAHKFICLLRSRHPNTLLVRVCVCVFLTDLHPHSVPKLDTEKKSRQRLsVKWssSLLAKSLHPPPHNRTGL	1	0	1	2	5	0	3	5	3	2	1	0	7	3	0	0	1	2	1	0	1	2	2	0	0	2	3	1	5	3	0	2	1	3	3	0	1	5	1	2	0	1	1	2	0	1	1	3	5
GCsPLRCPLERKKKsKALEKRERKTKYIsALWTGNG	0	0	1	2	1	0	1	0	0	0	0	0	0	0	0	0	1	1	0	0	1	1	0	1	1	1	1	0	1	0	0	0	1	1	0	0	0	0	0	0	0	1	1	0	0	0	1	0	0
A	0	0	0	0	0	0	0	0	0	0	0	0	0	0	0	0	0	0	0	0	1	0	0	0	0	0	0	0	0	0	0	0	0	0	0	0	0	0	0	0	0	0	0	0	0	0	0	0	0
sSEEALLVPDIAKTSGTVNCGVGEV	1	0	0	0	1	0	0	0	1	1	0	2	1	0	0	0	0	1	0	0	1	1	1	0	1	1	0	0	1	0	0	1	0	1	0	0	1	0	1	0	0	0	0	0	0	1	0	0	0
EAKNHRVQLASTLTALSYLSNKPGADVVAGKAKSWKRGREDSDLGTGKKHRAVDTKGKAEEVATPVQ	0	0	0	0	1	0	3	1	0	1	1	1	3	0	0	0	0	0	3	1	1	4	1	2	2	1	0	1	1	0	0	1	3	1	0	2	1	1	0	1	0	1	1	2	0	2	0	1	1
ERs	0	0	0	0	0	0	0	0	0	0	0	0	0	0	0	0	0	0	0	0	0	0	0	0	0	0	0	0	0	0	0	0	0	0	0	0	0	0	0	0	0	0	0	0	0	0	0	0	0
NQKRENNRAATTREGERPFFFLFLYCT	0	0	0	2	0	0	0	0	0	0	0	0	0	1	3	0	1	0	0	0	1	1	1	0	0	0	1	0	0	0	0	1	1	1	0	0	0	0	0	0	1	0	0	1	0	2	1	0	0
FLKGVERLGRTKYsQVVKsNLRRNIQLKGENEGNREsLSsKKHLsKLFFFRIRD	0	1	1	1	0	0	0	1	5	0	0	1	2	4	0	0	0	0	0	0	0	0	1	0	2	1	0	0	0	0	0	0	0	1	0	0	0	0	1	0	1	0	0	2	0	2	2	1	0
LIsFLFFFsRRHKVIR	1	0	1	1	0	0	0	1	0	0	0	0	1	4	0	0	0	0	0	0	0	0	0	0	0	0	0	0	0	0	0	0	0	0	0	0	0	0	0	0	0	0	0	0	0	0	0	0	1
IIWFVTTE	1	1	0	0	0	0	0	0	0	1	0	0	0	1	0	0	0	0	0	0	0	0	0	0	0	0	0	0	0	0	1	1	0	0	0	0	0	0	0	0	0	0	1	0	0	0	0	0	0
AGLAEWTQSSGGGFPGsAARDHHAFVSLSTFPWIFFFCsSGsSITRERIWREGTTLTFFSFFHFSVGRRSLIGDSLSCIsQCSCFKEGRGRRRLHSFHVKLTLASsDNHRsLFFFFFFFDKPsRVYARTAGFSPssSGEHKILPEINTNTTTNKKsEVHVFLYAsRSAPSQ	4	2	1	4	0	2	2	0	3	2	0	0	4	17	5	0	1	3	4	1	1	4	0	3	7	3	3	1	2	0	4	3	3	2	2	3	2	1	5	5	0	2	3	2	1	1	3	4	4
QHLLRSNSLRSFALTISSPRRGQCEITTSSCHYVRLDLTGKISRK	0	2	1	0	1	1	0	3	1	0	0	0	1	1	0	0	2	0	1	0	0	0	1	0	1	0	0	1	0	0	2	1	1	0	1	0	1	1	1	4	0	1	0	0	2	1	0	1	1
KDPAGFGRQCsTsLEGAQISVIGDILNKLRFSK	1	0	2	0	1	0	0	1	1	0	0	0	1	1	1	0	0	1	0	1	1	0	2	0	2	0	0	1	0	0	0	0	0	1	1	0	0	0	1	0	0	0	0	1	1	1	0	0	0
TVHHSQECLLRREVSVEWHWLRNLL	0	0	0	0	1	0	1	1	2	1	1	0	1	0	0	0	0	1	0	0	0	0	0	0	0	0	0	0	0	0	0	0	1	0	0	0	0	1	1	0	0	0	2	0	1	0	1	1	2
KKGVPSLLPLCAA	0	0	0	0	0	0	1	0	2	1	0	0	0	0	0	0	1	0	0	0	0	2	0	0	0	1	0	1	1	0	0	0	0	0	0	0	0	0	1	0	0	0	0	0	0	0	0	0	0
LFSRIGAYRFsGKDIRQLCQSVKKRKLFV	0	0	2	0	0	0	0	0	3	1	0	0	1	2	1	0	0	1	1	0	0	0	0	1	0	1	0	0	0	0	0	0	0	0	0	0	1	1	0	0	1	0	0	1	1	0	0	0	0
GEINVRRCGAVALSSEEVGPRHREPLGRGKFPDLRAQKGSIEGFRFGCDFS	1	1	0	1	0	0	1	0	1	1	0	2	0	4	0	0	1	1	1	0	1	1	5	1	1	1	0	0	1	2	0	0	0	0	0	2	0	0	2	0	0	0	0	0	1	0	1	0	1
YYFKRGVSTYLRSQRLGFVVLRPFAHRVQsH	0	0	0	2	0	0	1	0	0	1	1	1	1	2	1	0	0	0	1	0	0	0	0	0	1	1	0	0	0	1	0	0	1	0	1	0	0	1	0	0	3	0	0	1	1	0	0	1	1
VRCGKKG	0	0	0	0	0	0	0	0	0	0	0	0	1	0	0	0	0	1	0	0	0	0	0	0	1	1	0	0	0	0	0	0	0	0	0	0	0	0	0	0	0	0	0	0	0	0	0	0	0
QSGQQRA	0	0	0	0	0	0	0	0	0	0	0	0	0	0	0	0	0	0	0	0	0	1	0	1	0	0	0	0	0	0	0	0	0	0	0	0	1	0	0	0	0	0	0	0	3	0	0	0	0
STCFVFFLSLAGLTDYLSFSERLYKKVFVKCVLFLTNA	0	0	0	2	2	0	0	1	2	3	0	1	0	5	1	0	1	1	1	0	0	1	0	1	0	0	0	0	0	0	1	0	0	2	1	0	2	0	0	1	1	1	0	0	0	0	1	0	0
KET	0	0	0	0	0	0	0	0	0	0	0	0	0	0	0	0	0	0	0	0	0	0	0	0	0	0	0	0	0	0	0	0	1	0	0	0	0	0	0	0	0	0	0	0	0	0	0	0	0
DTRVKLVVKRIIPVAKIVEKLNRKVVWLRALSTVK	2	0	1	0	1	0	1	1	1	2	1	4	1	0	0	0	0	0	0	0	2	0	0	0	0	0	0	0	0	1	1	0	0	1	0	0	1	0	0	0	0	0	1	0	0	0	1	0	0
YQLSKCLLTSKTSENQANN	0	0	0	0	0	2	0	1	0	0	0	0	0	0	0	0	1	0	0	1	0	0	0	0	0	0	0	0	0	0	1	1	0	0	1	0	1	1	0	0	1	0	0	1	1	0	3	0	0
VCLRAASVFEFINLSEPHVTAPGEQTSLALsKEEGGIRAVAVAKQRLRLVGKRTQTYsSEGKGCsSEGLRIGYPGEGEYLIsLLYAQPIVFTA	3	2	0	1	0	0	2	4	3	0	1	2	4	3	0	0	2	0	1	3	4	1	3	1	1	5	1	1	1	1	2	0	2	1	1	0	1	1	1	1	3	1	0	2	2	1	0	0	1
ANICINVDNQQQsCNRKEEKRKKKTH	1	1	0	0	0	0	0	0	0	1	0	0	0	0	0	0	0	2	1	0	0	0	0	0	0	0	0	0	0	0	0	0	0	1	0	0	0	0	0	0	0	0	0	0	3	1	3	0	1
KRLKVRKRVKG	0	0	0	0	0	0	0	1	0	0	0	0	2	0	0	0	0	0	0	0	0	0	0	0	1	0	0	0	0	0	0	0	0	0	0	0	0	0	0	0	0	0	0	0	0	0	0	0	0
LRREYSEI	1	0	0	0	0	0	0	0	1	0	0	0	0	0	0	0	0	0	0	0	0	0	0	0	0	0	0	0	0	0	0	0	0	0	0	0	0	0	0	1	0	1	0	0	0	0	0	0	0
VGVRHISTSCLKSVTTKGKERKRKEGGNSGEDPNKKRLVANQQKSSELYGSTIAVQLPTTEGLIHTFsKSGCFFIFIFFFFFSKKKLFFSRsLHsIAGIIEWGsKLGYAGGNGIVCEVKATESVTDLRsVKFARCQ	5	3	1	0	1	1	0	4	3	3	0	2	4	6	6	0	3	1	2	2	2	0	4	5	4	1	0	0	1	1	0	2	5	2	1	0	0	3	6	1	0	2	1	0	4	2	2	1	2
GKDEsCRKLHTEGIVLIPLECE	0	0	2	1	0	0	0	1	1	1	0	0	0	0	0	0	1	1	0	0	0	0	1	0	0	1	1	0	0	0	0	0	0	1	0	0	0	0	0	0	0	0	0	0	0	0	0	0	1
SHSTREENYIKQLIHLTQGYQRRVLNKLQTVTNKLKRQQQPNRKKQQQTTAHIHRRTSKESRTKLRRAFYYKREKKTsSRCGKHRs	2	0	1	1	0	2	2	1	0	0	0	2	0	1	0	0	0	1	0	0	2	0	0	1	1	0	0	0	1	0	1	1	5	2	0	0	1	0	2	2	1	3	0	8	2	3	1	3	2
TKDKRIRGSLGDPITGSTF	1	0	1	0	0	1	0	0	0	0	0	0	0	1	0	0	0	0	0	0	0	0	2	0	1	0	0	1	0	0	0	0	2	1	1	0	0	0	0	1	0	0	0	0	0	0	0	0	0
YFRFLENPsARAAPsERTSFKQPTTTHQARIPAAAILRH	0	2	0	0	0	2	0	0	0	0	0	0	0	2	1	0	0	0	1	2	4	0	0	0	0	0	1	2	0	1	2	2	0	0	0	0	0	0	0	1	1	0	0	0	2	0	1	0	2
LsTLVQKKNSRK	0	0	0	1	1	0	0	0	0	0	0	1	0	0	0	0	0	0	0	0	0	0	0	0	0	0	0	0	0	0	0	0	0	1	0	0	0	0	1	0	0	0	0	1	0	1	0	0	0
C	0	0	0	0	0	0	0	0	0	0	0	0	0	0	0	0	0	1	0	0	0	0	0	0	0	0	0	0	0	0	0	0	0	0	0	0	0	0	0	0	0	0	0	0	0	0	0	0	0
DSEDNLIFFLIFVLFPFSFAsVNG	2	0	0	0	0	0	0	1	2	0	1	0	1	4	2	0	0	0	1	0	0	0	0	1	0	0	1	0	0	0	0	0	0	0	0	0	0	0	0	2	0	0	0	0	0	0	2	0	0
GSLICRPLLFLFFFVVYKLIYLLTCCSYLFPLLQHFFNSPLLVPYTQSSFRVKNSLILRVPSQI	2	2	0	6	2	1	3	1	1	2	1	1	1	7	1	0	1	2	0	0	0	0	1	0	0	0	0	2	2	1	0	1	1	0	1	1	1	1	2	1	1	3	0	3	0	2	0	0	1
FTYPT	0	0	0	0	0	0	0	0	0	0	0	0	0	1	0	0	0	0	0	0	0	0	0	0	0	0	0	1	0	0	0	2	0	0	0	0	0	0	0	0	0	1	0	0	0	0	0	0	0
S	0	0	0	0	0	0	0	0	0	0	0	0	0	0	0	0	0	0	0	0	0	0	0	0	0	0	0	0	0	0	0	0	0	0	0	0	0	1	0	0	0	0	0	0	0	0	0	0	0
GAEGEEVGGA	0	0	0	0	0	0	0	0	0	0	0	0	1	0	0	0	0	0	1	0	1	0	1	1	0	2	0	0	0	0	0	0	0	0	0	0	0	0	0	0	0	0	0	0	0	0	0	0	0
SVTLCWKGE	0	0	0	1	0	0	0	0	0	0	0	0	1	0	0	0	0	1	0	0	0	0	0	0	1	0	0	0	0	0	0	0	1	0	0	0	0	0	0	1	0	0	1	0	0	0	0	0	0
KKKRRKE	0	0	0	0	0	0	0	0	0	0	0	0	0	0	0	0	0	0	0	0	0	0	0	0	0	0	0	0	0	0	0	0	0	0	0	0	0	0	0	0	0	0	0	0	0	0	0	0	0
QNHG	0	0	0	0	0	0	0	0	0	0	0	0	0	0	0	0	0	0	0	0	0	0	0	0	0	1	0	0	0	0	0	0	0	0	0	0	0	0	0	0	0	0	0	0	1	1	0	0	1
KKRK	0	0	0	0	0	0	0	0	0	0	0	0	0	0	0	0	0	0	0	0	0	0	0	0	0	0	0	0	0	0	0	0	0	0	0	0	0	0	0	0	0	0	0	0	0	0	0	0	0
TTAGLsVLLTRVELPsRLPIGDIKVPRPRsEGRSIKSFKVTHSVALPLWSSHLRPVRAFGsGTSLSTVAVFVKQGS	2	0	1	2	1	0	3	1	2	2	1	2	4	3	0	0	0	0	1	0	1	2	0	0	4	2	3	0	2	1	3	0	0	3	0	0	1	4	1	2	0	0	1	1	0	0	0	1	1
SGSSALFRVVQNKGHNICFFVIH	2	0	0	0	0	0	0	0	1	2	1	0	0	2	1	0	1	0	1	0	0	0	0	0	1	1	0	0	0	0	0	0	0	0	1	0	0	0	1	1	0	0	0	0	1	1	1	1	1
KKILRTVLNLKETIRAKAsEQYLAsAEASILCNYYLsRLQHVIFSSPDCPGSsPKNsRLNRKHESNCVGVDRFVRKGQRVLTVVTTHPTQVLVGVVGVIATQRsTRILSGKREERETSGTTHTGEVALsVQLITVSSQN	2	1	4	1	2	0	1	2	7	5	1	4	6	2	0	0	1	2	2	1	2	2	2	0	4	2	0	3	0	1	2	1	6	4	0	1	3	1	1	3	2	1	0	5	2	4	2	1	3
FCSA	0	0	0	0	0	0	0	0	0	0	0	0	0	1	0	0	1	0	0	0	1	0	0	0	0	0	0	0	0	0	0	0	0	0	0	0	1	0	0	0	0	0	0	0	0	0	0	0	0
QPIFSVTAELPYYsV	0	0	1	0	0	0	1	0	0	1	1	0	0	1	0	0	0	0	0	0	1	0	0	0	0	0	0	1	0	1	0	0	0	1	0	0	0	0	1	0	1	1	0	0	1	0	0	0	0
EVERs	0	0	0	0	0	0	0	0	0	0	0	1	0	0	0	0	0	0	0	0	0	0	0	0	0	0	0	0	0	0	0	0	0	0	0	0	0	0	0	0	0	0	0	0	0	0	0	0	0
ILHLFPLSSSLEHK	0	0	1	0	1	1	0	1	1	0	0	0	0	0	1	0	0	0	0	0	0	0	0	0	0	0	0	1	0	0	0	0	0	0	0	0	2	1	0	0	0	0	0	0	0	0	0	2	0
KAKGEVIFAFLLSVSQsCGsCLEPRAsTSSTTKGHLKQsRLSSAsTPGSRATSRATHIRSGLSPSHRGsART	1	0	1	2	0	0	2	1	1	0	0	2	0	2	0	0	2	0	2	0	2	3	0	2	0	4	0	1	1	1	1	1	5	0	1	1	5	1	1	2	0	0	0	0	2	0	0	2	1
VWCALSDWKRCLFKsINRRN	1	0	0	0	0	0	0	0	2	0	0	0	1	0	1	0	2	0	0	0	1	0	0	0	0	0	0	0	0	0	0	0	0	0	0	0	0	0	1	0	0	0	2	0	0	0	2	0	0
CECGGLFVYRLLsARALETRL	0	0	0	0	0	1	2	1	1	1	0	0	0	0	1	0	1	1	0	0	1	1	1	1	0	0	0	0	0	0	0	1	0	0	0	0	0	0	0	0	0	1	0	0	0	0	0	0	0
I	1	0	0	0	0	0	0	0	0	0	0	0	0	0	0	0	0	0	0	0	0	0	0	0	0	0	0	0	0	0	0	0	0	0	0	0	0	0	0	0	0	0	0	0	0	0	0	0	0
RSCSAHsRAIP	0	1	0	0	0	0	0	0	0	0	0	0	0	0	0	0	1	0	0	1	0	1	0	0	0	0	0	0	0	1	0	0	0	0	0	0	0	0	2	0	0	0	0	0	0	0	0	0	1
RTFsYFSSSPLLSFLFLSFLAIGRQLL	1	0	0	2	3	0	2	0	0	0	0	0	0	2	3	0	0	0	0	1	0	0	0	1	0	0	0	0	1	0	1	0	0	0	3	2	0	0	0	0	1	0	0	1	0	0	0	0	0
YFRAYALTTATQRAPLCTARssKRRRGAIVLLV	1	0	0	2	0	0	2	0	0	0	0	0	2	1	0	0	0	1	4	1	0	1	0	1	0	0	1	0	0	0	0	2	1	1	0	0	0	0	0	0	0	2	0	1	0	0	0	0	0
SELFADsRQPARRsCCAsL	0	0	0	0	1	0	1	0	0	0	0	0	0	1	0	0	0	2	2	0	0	1	0	0	0	0	0	1	0	0	0	0	0	0	0	0	0	0	1	0	0	0	0	1	0	0	0	0	0
GARSHGTPVWWCAVGGGFPRGWIPRVNAFGVLVVVTRLHLLPCsLVSFTFLLSLLRLWGLLSAFLFCHIAPFFCVYCSFLYLLAIFDKTNIICNAs	2	1	2	1	4	2	3	0	6	5	0	2	2	5	5	0	3	3	3	2	1	1	4	3	0	1	2	1	1	1	2	1	0	1	2	0	0	2	0	1	1	1	4	0	0	1	2	1	2
RRKFLLWLCSIPIGG	1	1	0	0	0	0	2	1	0	0	0	0	0	1	0	0	1	0	0	0	0	0	1	1	0	0	0	1	0	0	0	0	0	0	0	0	1	0	0	0	0	0	1	0	0	0	0	0	0
	0	0	0	0	0	0	0	0	0	0	0	0	0	0	0	0	0	0	0	0	0	0	0	0	0	0	0	0	0	0	0	0	0	0	0	0	0	0	0	0	0	0	0	0	0	0	0	0	0
FRLKSHRTGCSRGKHFLRSKEKERQDKREKQIKGsKVIHLVFREPSDLKSSVKTSFLFFFLNKREPPLGVCDTFKTGLDWEQPEAVCGRGQRHQSDTTHEGEKKVKALRDLVVLFFFFFFFFsRCGEFLGPLCFAHFFLFLPHSSARPRVLSALRRAARKEVEERSVWDTIAAETEALsVTPQQQPGTTNSALKRVWRSGGGGNERGRNssVFFVLFLTLSSFHTCQAYIsKYIYLYLFILHCTCRRVIssIKLWAVLLTATSPLLSTNFYYHCRHCDLFLAIVTITLSQGHsHSGLKVSLIFYRGASHITFLFLLSRTLFLAVASFFAHSFYTFRSACSFFFFKICTTACSHRAGSFCVCLTDPSERGVFFLFVFFCETLKsRRDKIEAKGTsGDWGs…	11	3	10	15	3	2	5	16	18	12	4	2	10	49	12	0	7	13	6	5	9	9	8	7	3	7	3	2	4	4	7	4	13	4	9	6	5	3	7	3	9	2	6	6	5	5	5	11	7
SKsFTEAGVTCIFIYTLRKGTPVVsGSAQKSQVEsNGPAPSSFKRARSRLVFLRYHRPVEQEGTLYIFEQNIINYCLVs	0	1	4	0	0	1	1	2	1	1	2	2	2	3	2	0	1	1	2	0	1	1	0	1	1	3	1	1	1	1	0	4	1	0	0	0	0	3	1	2	2	2	0	2	2	1	2	0	1
RTRDHQRISPVNQRAAQTSAHGKTWGKKKSFQEKVKKCS	0	0	1	0	0	0	0	0	0	0	2	0	0	1	0	0	0	1	1	0	2	0	0	0	1	1	1	0	0	0	0	0	2	1	0	2	1	0	1	0	0	0	1	1	3	0	1	1	1
VAQT	0	0	0	0	0	0	0	0	0	0	1	0	0	0	0	0	0	0	0	1	0	0	0	0	0	0	0	0	0	0	0	0	1	0	0	0	0	0	0	0	0	0	0	0	1	0	0	0	0
W	0	0	0	0	0	0	0	0	0	0	0	0	0	0	0	0	0	0	0	0	0	0	0	0	0	0	0	0	0	0	0	0	0	0	0	0	0	0	0	0	0	0	1	0	0	0	0	0	0
CWR	0	0	0	0	0	0	0	0	0	0	0	0	0	0	0	0	1	0	0	0	0	0	0	0	0	0	0	0	0	0	0	0	0	0	0	0	0	0	0	0	0	0	1	0	0	0	0	0	0
IWTSHKFKH	1	0	0	0	0	0	0	0	0	0	0	0	0	1	0	0	0	0	0	0	0	0	0	0	0	0	0	0	0	0	0	0	1	0	0	0	0	0	1	0	0	0	1	0	0	0	0	2	0
SAGLEGKEEIIFKTKQKKS	0	0	2	0	0	0	0	0	1	0	0	0	0	1	0	0	0	0	1	0	0	0	1	0	1	0	0	0	0	0	0	0	1	0	0	0	1	0	0	1	0	0	0	0	1	0	0	0	0
	0	0	0	0	0	0	0	0	0	0	0	0	0	0	0	0	0	0	0	0	0	0	0	0	0	0	0	0	0	0	0	0	0	0	0	0	0	0	0	0	0	0	0	0	0	0	0	0	0
LLHHLGLHIHCAIRALLRSVLSIFSACTLTDILQKPVIGGKLVFGsQSQVLHHSATVLVCFLCLVSSGRNLLTSLLRPLR	1	3	1	7	9	0	3	0	0	2	4	0	1	3	0	0	0	4	3	0	1	0	0	2	3	0	1	0	0	1	1	2	0	1	2	1	0	0	0	5	0	0	0	1	2	0	1	0	6
LQNAFACPTVRSYKSGVAAFAFAAASVARSSALVALIWSEDTSSWAPLRSSSSEPARSVSYLNSSsSSLPAAFSSFSLDSSNVPEVTFVAFPVHSFAASR	0	1	0	0	1	0	0	2	4	0	1	2	6	0	8	0	1	0	3	6	6	3	0	0	1	0	2	2	2	0	1	1	0	1	2	10	2	5	1	5	1	1	2	1	0	1	2	0	1
	0	0	0	0	0	0	0	0	0	0	0	0	0	0	0	0	0	0	0	0	0	0	0	0	0	0	0	0	0	0	0	0	0	0	0	0	0	0	0	0	0	0	0	0	0	0	0	0	0
SEAAC	0	0	0	0	0	0	0	0	0	0	0	0	0	0	0	0	1	0	0	2	0	0	0	0	0	0	0	0	0	0	0	0	0	0	0	0	1	0	0	0	0	0	0	0	0	0	0	0	0
SsGCs	0	0	0	0	0	0	0	0	0	0	0	0	0	0	0	0	0	1	0	0	0	0	1	0	0	0	0	0	0	0	0	0	0	0	0	0	1	0	0	0	0	0	0	0	0	0	0	0	0
C	0	0	0	0	0	0	0	0	0	0	0	0	0	0	0	0	1	0	0	0	0	0	0	0	0	0	0	0	0	0	0	0	0	0	0	0	0	0	0	0	0	0	0	0	0	0	0	0	0
SPYFAs	0	0	0	0	0	0	0	0	0	0	0	0	0	1	0	0	0	0	0	1	0	0	0	0	0	0	1	0	0	0	0	0	0	0	1	0	0	0	0	0	0	1	0	0	0	0	0	0	0
PFFAWVSRGLFFFFTPFVFLLVRGRKVAVAsCVGGSRsH	0	0	0	1	0	0	1	1	0	1	0	3	2	6	2	0	1	0	2	0	0	1	1	2	1	0	0	0	1	1	0	0	1	0	0	0	0	1	0	1	0	0	1	0	0	0	0	1	0
PVLYFSRCLFSGVYLCPVSDGARLVFALN	0	0	0	4	0	0	0	0	1	1	0	1	2	2	1	0	0	2	1	0	0	1	0	2	0	0	2	0	0	0	0	0	0	0	0	1	2	0	0	0	0	2	0	0	0	0	1	0	0
GKEIsKVFISKEKDNHINYsKGFsSASNFIFAIESGRDNSFAsLLWVLIDSsAsRTISAICVRVTLQDVLVIsLERERHQEGKKVNKNNKLKRKTTVK	4	4	1	1	0	0	0	2	4	3	1	1	3	4	1	0	1	0	1	1	2	1	1	1	2	0	0	0	0	0	2	0	2	0	1	0	3	0	0	3	0	1	1	1	1	3	4	0	2
KACFIYHsRsKSLIIIIIIIKKVLLsVAIRAGRAAFsIIHFN	3	0	8	1	0	2	0	0	0	0	0	2	0	2	1	0	1	0	3	1	1	0	0	1	0	0	0	0	0	0	0	0	0	0	0	0	0	0	1	0	1	0	0	0	0	1	0	1	1
SLN	0	0	0	0	0	0	0	0	1	0	0	0	0	0	0	0	0	0	0	0	0	0	0	0	0	0	0	0	0	0	0	0	0	0	0	0	0	1	0	0	0	0	0	0	0	1	0	0	0
GYFsGIIVLAHFLNR	0	1	1	2	0	0	0	0	0	0	0	1	0	1	1	0	0	0	0	1	0	0	0	1	0	1	0	0	0	0	0	0	0	0	0	0	0	0	0	0	1	0	0	0	0	0	1	0	1
FYFFLVA	0	0	0	0	0	0	0	1	0	0	0	0	1	3	0	0	0	0	0	0	0	1	0	0	0	0	0	0	0	0	0	0	0	0	0	0	0	0	0	0	1	0	0	0	0	0	0	0	0
PYLASG	0	0	0	0	0	0	0	1	0	0	0	0	0	0	0	0	0	0	0	0	0	1	1	0	0	0	0	0	0	1	0	0	0	0	0	0	0	0	1	0	0	1	0	0	0	0	0	0	0
TsSSRGRPSASPKRsTHAQVTHGLTAVGYANLFRSSsNLSsLCLFVLISCYFYFsLTLsHFCYLFIFCIK	2	0	1	4	0	0	1	1	3	1	2	0	0	5	2	0	3	1	2	1	1	0	1	0	1	1	0	0	0	2	0	2	0	3	2	0	2	0	2	2	2	2	0	1	0	2	0	1	2
RKKs	0	0	0	0	0	0	0	0	0	0	0	0	0	0	0	0	0	0	0	0	0	0	0	0	0	0	0	0	0	0	0	0	0	0	0	0	0	0	0	0	0	0	0	0	0	0	0	0	0
KGNITQCHTVVVWNKRSGVTNSYELS	0	1	0	0	0	1	0	0	0	2	0	1	1	0	0	0	0	1	0	0	0	0	0	0	2	0	0	0	0	0	0	0	2	1	0	0	0	1	0	2	0	1	1	0	1	1	2	0	1
HNGTKVRKEERGA	0	0	0	0	0	0	0	0	0	0	0	0	1	0	0	0	0	0	0	1	0	0	0	1	1	0	0	0	0	0	0	0	1	0	0	0	0	0	0	0	0	0	0	0	0	0	1	0	1
LKQSEEHD	0	0	0	1	0	0	0	0	0	0	0	0	0	0	0	0	0	0	0	0	0	0	0	0	0	0	0	0	0	0	0	0	0	0	0	0	0	0	1	0	0	0	0	0	1	0	0	0	1
sSALNQDAGSSLN	0	0	0	0	0	0	0	1	1	0	0	0	0	0	0	0	0	0	0	0	2	0	1	0	0	0	0	0	0	0	0	0	0	0	0	0	1	1	0	1	0	0	0	0	1	1	1	0	0
sRVSTLQHFCSPLHFLSLGAGRIKNRRLN	0	0	1	1	1	1	0	0	2	1	0	0	0	1	1	0	1	0	0	0	0	1	0	1	1	0	0	1	0	0	0	0	0	1	1	1	0	0	1	0	0	0	0	0	1	1	1	1	1
LsGLFsGSCSFCLIGIGDQTVRSSQVQGAQGENQREFIKTI	1	0	3	0	0	0	0	1	2	0	0	2	0	3	0	0	1	1	0	0	0	1	1	1	1	3	0	0	0	0	0	0	2	0	1	1	0	0	0	2	0	0	0	3	2	1	0	0	0
VsRAQRFNLFYLLIDIQSFDTIEFEKSCAQPLASELLLRFLsLVRGSYPTCssIRFYALV	3	1	0	2	3	0	0	2	3	1	0	0	2	4	2	0	1	1	1	0	2	1	0	1	0	0	0	1	0	1	1	0	0	1	1	1	1	1	0	0	2	1	0	2	1	0	1	0	0
VPVFTTLYNYKEYSERTPTNKEEK	0	0	0	0	0	0	1	0	0	0	0	2	0	1	0	0	0	0	0	0	0	0	0	0	0	0	2	0	0	0	1	2	1	0	0	0	0	0	0	1	0	3	0	0	0	0	2	0	0
STQsEQAELLENNLHIDIERQTFLCAVSFFPTF	1	0	1	2	0	0	1	1	0	0	0	1	0	3	1	0	1	0	0	0	1	1	0	0	0	0	1	0	0	0	3	0	0	0	0	0	0	0	1	1	0	0	0	3	0	0	2	0	1
NKT	0	0	0	0	0	0	0	0	0	0	0	0	0	0	0	0	0	0	0	0	0	0	0	0	0	0	0	0	0	0	1	0	0	0	0	0	0	0	0	0	0	0	0	0	0	0	1	0	0
HKRINVACYSLsFIFTTTRFPsGKVLFTLYLSVYR	1	0	1	1	0	0	0	3	0	0	0	2	1	4	0	0	1	0	0	1	0	0	0	0	0	1	0	0	1	0	0	1	3	0	0	1	1	0	0	0	3	0	0	0	0	0	1	1	0
VNLCYISFSDIYIC	1	0	2	1	0	0	0	0	0	1	0	0	0	1	0	0	2	0	0	0	0	0	0	0	0	0	0	0	0	0	0	0	0	0	0	0	1	0	0	1	1	1	0	0	0	1	0	0	0
VLSFHCVSL	0	0	0	0	0	0	0	1	1	2	0	0	0	1	0	0	1	0	0	0	0	0	0	0	0	0	0	0	0	0	0	0	0	0	0	0	1	1	0	0	0	0	0	0	0	0	0	0	1
IIsHsA	1	0	1	0	0	0	0	0	0	0	0	0	0	0	0	0	0	0	1	0	0	0	0	0	0	0	0	0	0	0	0	0	0	0	0	0	0	0	0	0	0	0	0	0	0	0	0	1	0
REGKAQPLW	0	0	0	1	0	0	0	0	0	0	0	0	0	0	0	0	0	0	0	0	1	0	0	0	1	0	0	0	1	0	0	0	0	0	0	0	0	0	0	0	0	0	1	1	0	0	0	0	0
	0	0	0	0	0	0	0	0	0	0	0	0	0	0	0	0	0	0	0	0	0	0	0	0	0	0	0	0	0	0	0	0	0	0	0	0	0	0	0	0	0	0	0	0	0	0	0	0	0
LHYHsQWsLLYSSKPTHSAAsHARGPQsTRWRRSRRCRAGSIPRCQTIIPKRASPPNPVRVV	0	0	3	0	1	1	0	0	1	0	1	1	1	0	0	0	0	2	0	4	1	0	0	0	1	1	1	3	1	2	0	1	1	1	0	2	1	0	1	2	1	1	2	0	3	0	1	2	2
ICLV	1	0	0	0	0	0	0	1	0	0	0	1	0	0	0	0	1	0	0	0	0	0	0	0	0	0	0	0	0	0	0	0	0	0	0	0	0	0	0	0	0	0	0	0	0	0	0	0	0
WRKFSGAAVNs	0	0	0	0	0	0	0	0	0	1	0	0	0	1	0	0	0	0	0	1	0	1	0	1	0	0	0	0	0	0	0	0	0	0	0	1	0	0	0	0	0	0	1	0	0	0	1	0	0
	0	0	0	0	0	0	0	0	0	0	0	0	0	0	0	0	0	0	0	0	0	0	0	0	0	0	0	0	0	0	0	0	0	0	0	0	0	0	0	0	0	0	0	0	0	0	0	0	0
TYLPGYNWCDIFS	0	0	1	0	0	0	0	1	0	0	0	0	0	0	1	0	0	1	0	0	0	0	0	0	1	0	0	0	0	1	0	0	1	0	0	1	0	0	0	0	1	1	1	0	0	1	0	0	0
SKLTGAF	0	0	0	0	0	0	1	0	0	0	0	0	0	1	0	0	0	0	0	1	0	0	1	0	0	0	0	0	0	0	1	0	0	0	0	0	1	0	0	0	0	0	0	0	0	0	0	0	0
N	0	0	0	0	0	0	0	0	0	0	0	0	0	0	0	0	0	0	0	0	0	0	0	0	0	0	0	0	0	0	0	0	0	0	0	0	0	0	0	0	0	0	0	0	0	1	0	0	0
FVGGIDIsPRRNRRL	2	0	0	1	0	0	0	0	0	0	1	0	0	1	0	0	0	0	0	0	0	0	0	2	0	0	1	0	0	0	0	0	0	0	0	0	0	0	0	0	0	0	0	0	0	1	0	0	0
NHTKLLLLLLIIIIVVVVIVWY	5	0	0	1	0	1	2	2	0	5	0	0	0	0	0	0	0	0	0	0	0	0	0	0	0	0	0	0	0	0	0	0	0	1	0	0	0	0	0	0	0	1	1	0	0	1	0	0	1
EAHQTLYESAFTIHTVSPCGQTSRKVSSTLRGSCs	0	1	0	0	1	0	0	1	0	0	0	1	1	0	1	0	2	0	1	0	0	1	0	1	1	0	1	0	0	0	0	0	2	3	1	2	0	1	0	2	0	1	0	2	0	0	0	1	1
TSWGLFAYS	0	0	0	0	0	0	0	1	0	0	0	0	0	1	0	0	0	0	0	0	0	1	0	0	1	0	0	0	0	0	0	1	0	0	1	1	0	0	0	0	0	1	1	0	0	0	0	0	0
	0	0	0	0	0	0	0	0	0	0	0	0	0	0	0	0	0	0	0	0	0	0	0	0	0	0	0	0	0	0	0	0	0	0	0	0	0	0	0	0	0	0	0	0	0	0	0	0	0
I	1	0	0	0	0	0	0	0	0	0	0	0	0	0	0	0	0	0	0	0	0	0	0	0	0	0	0	0	0	0	0	0	0	0	0	0	0	0	0	0	0	0	0	0	0	0	0	0	0
LCCASIPLGG	1	0	0	0	0	0	0	1	1	0	0	0	0	0	0	0	1	1	0	0	1	0	1	0	0	1	1	0	0	0	0	0	0	0	0	0	0	0	1	0	0	0	0	0	0	0	0	0	0
SGSETEKsFFF	0	0	0	0	0	0	0	0	0	0	0	0	0	3	0	0	0	0	0	0	0	0	0	1	0	0	0	0	0	0	0	0	1	0	0	0	0	0	1	1	0	0	0	0	0	0	0	0	0
EKISKN	0	0	1	0	0	0	0	0	0	0	0	0	0	0	0	0	0	0	0	0	0	0	0	0	0	0	0	0	0	0	0	0	0	0	0	0	0	0	1	0	0	0	0	0	0	1	0	0	0
CLCISCIL	1	0	1	0	0	0	0	1	1	0	0	0	0	0	0	0	1	2	0	0	0	0	0	0	0	0	0	0	0	0	0	0	0	0	0	0	0	1	0	0	0	0	0	0	0	0	0	0	0
VLFLYLFVYCIF	0	1	0	2	0	0	0	0	1	1	0	0	1	3	0	0	1	0	0	0	0	0	0	0	0	0	0	0	0	0	0	0	0	0	0	0	0	0	0	0	1	1	0	0	0	0	0	0	0
SQRSIGVsGKVPIFISRQLPLYILVVCRGITTTRLACVsGRGRNIFIAHTFYRP	4	1	2	0	0	0	1	1	2	2	1	0	2	1	2	0	2	0	0	1	0	1	1	0	3	1	1	1	0	1	1	0	2	1	1	2	0	0	0	0	0	2	0	1	1	1	0	1	0
KHVQ	0	0	0	0	0	0	0	0	0	0	0	1	0	0	0	0	0	0	0	0	0	0	0	0	0	0	0	0	0	0	0	0	0	0	0	0	0	0	0	0	0	0	0	1	0	0	0	0	1
SNLPLAKTEEQsPGVKGVPIGsIEGRAFTsSHRYYFSVCIRATsHHT	2	1	0	0	0	0	1	0	1	3	0	0	0	1	1	0	1	0	0	0	3	0	1	0	2	1	1	1	0	1	1	0	2	1	1	0	0	1	0	1	2	0	0	1	0	1	0	0	3
EGGLFFCYLRNIAHFG	1	0	0	1	0	1	0	0	0	0	0	0	0	1	2	0	0	1	0	1	0	0	1	0	1	1	0	0	0	0	0	0	0	0	0	0	0	0	0	0	0	1	0	0	0	0	1	1	0
GQKARETGKHKQKRIE	0	0	1	0	0	0	0	0	0	0	0	0	0	0	0	0	0	0	1	0	0	0	2	0	0	0	0	0	0	0	0	0	1	0	0	0	0	0	0	0	0	0	0	1	1	0	0	0	1
LKNSNL	0	0	0	0	0	0	0	1	1	0	0	0	0	0	0	0	0	0	0	0	0	0	0	0	0	0	0	0	0	0	0	0	0	0	0	1	0	0	0	0	0	0	0	0	0	1	1	0	0
AIIPsLRLHWLRRYCAPR	1	0	1	0	0	1	0	0	2	0	0	0	0	0	0	0	1	0	0	0	0	2	0	0	0	0	1	0	0	1	0	0	0	0	0	0	0	0	0	0	1	0	1	0	0	0	0	1	0
sVIQEA	1	0	0	0	0	0	0	0	0	0	1	0	0	0	0	0	0	0	0	0	0	1	0	0	0	0	0	0	0	0	0	0	0	0	0	0	0	0	0	0	0	0	0	0	1	0	0	0	0
GNWRHIGLCV	1	0	0	0	0	0	1	0	0	0	0	0	1	0	0	0	1	0	0	0	0	0	0	1	0	1	0	0	0	0	0	0	0	0	0	0	0	0	0	0	0	0	1	0	0	1	0	1	0
VHSHWSDLLRNT	0	0	0	1	0	0	1	0	0	1	0	0	0	0	0	0	0	0	0	0	0	0	0	0	0	0	0	0	0	0	0	1	0	0	1	0	1	0	0	0	0	0	1	0	0	1	0	2	0
TGCPFFFSLPS	0	0	0	1	0	0	0	0	0	0	0	0	0	2	1	0	0	1	0	0	0	0	0	0	0	1	1	0	1	0	0	0	0	1	0	1	1	0	0	0	0	0	0	0	0	0	0	0	0
GVGAAFHVSASSL	0	0	0	1	0	0	0	0	0	0	0	1	1	1	0	0	0	0	0	2	0	1	1	1	0	0	0	0	0	0	0	0	0	0	0	1	1	0	0	1	0	0	0	0	0	0	0	0	1
VKDSNCVTCIKRIKILsSsRVAQ	0	2	1	0	0	0	1	0	0	2	1	0	0	0	0	0	1	1	0	0	1	0	0	0	0	0	0	0	0	0	1	0	0	0	0	0	0	1	0	1	0	0	0	0	1	0	1	0	0
KTGSSVSA	0	0	0	0	0	0	0	0	0	1	0	0	0	0	0	0	0	0	0	1	0	0	0	0	1	0	0	0	0	0	0	0	0	1	2	0	0	0	1	0	0	0	0	0	0	0	0	0	0
RGECG	0	0	0	0	0	0	0	0	0	0	0	0	0	0	0	0	0	1	0	0	0	0	1	0	1	0	0	0	0	0	0	0	0	0	0	0	0	0	0	0	0	0	0	0	0	0	0	0	0
EsREK	0	0	0	0	0	0	0	0	0	0	0	0	0	0	0	0	0	0	0	0	0	0	0	0	0	0	0	0	0	0	0	0	0	0	0	0	0	0	0	0	0	0	0	0	0	0	0	0	0
AATVVKCDCVSNCFFSFYCIs	0	0	1	0	0	0	0	0	0	2	0	0	1	3	0	0	3	1	0	0	2	0	0	0	0	0	0	0	0	0	1	0	0	0	1	0	0	0	1	0	1	0	0	0	0	1	0	0	0
ATV	0	0	0	0	0	0	0	0	0	1	0	0	0	0	0	0	0	0	0	1	0	0	0	0	0	0	0	0	0	0	0	0	0	1	0	0	0	0	0	0	0	0	0	0	0	0	0	0	0
VsGSTLCGSERSGGGDGGLVKsRELPWPTAL	0	0	0	0	0	1	1	0	2	0	0	0	2	0	0	0	1	0	0	0	1	0	5	2	0	0	0	1	1	0	0	0	0	2	1	0	0	0	0	2	0	0	1	0	0	0	0	0	0
DFLLSSSALFFSSPLFPLLRRGVGYGCFL	0	0	0	2	1	0	0	1	3	0	0	0	1	5	0	0	0	1	1	0	0	0	0	0	2	1	1	1	0	0	0	0	0	0	1	1	3	0	0	0	0	1	0	0	0	0	0	0	0
GDCCRCLSLPILCRRAKVLLLIDKQQ	0	1	1	1	1	0	1	1	2	1	0	0	0	0	0	0	3	1	0	0	1	0	1	0	0	0	0	0	0	1	0	0	0	0	1	0	0	0	0	0	0	0	0	2	0	0	0	0	0
GLLLYLLYFSGFHCNLRVALFFFCTFLSWFNCFCCCE	0	0	0	2	1	2	0	2	1	1	0	0	0	6	2	0	5	1	0	0	1	0	1	1	0	0	0	0	0	0	1	0	0	0	0	0	0	1	1	0	1	1	1	0	0	1	1	1	0
PHQPLIQRKRVFLLFFFSsVRRY	0	1	0	0	1	1	0	0	1	2	0	0	0	2	2	0	0	0	0	0	0	0	0	0	0	0	1	0	0	1	0	0	0	0	0	0	0	0	1	0	0	1	0	2	0	0	0	0	1
ETRLsHPKRSEVRAAALFRSVVRKLVSsKVAGRVRHsYDRRRDPINKsKSIs	1	0	1	0	2	0	1	0	0	3	1	0	2	0	1	0	0	0	2	1	1	0	1	0	0	0	0	0	1	1	0	0	0	1	1	0	2	0	1	0	0	1	0	0	0	1	0	1	1
VLFRFKSVIEEGRIIETRIAEWEGYWQARFHLVAAREVsVVCKR	2	1	1	1	0	0	0	0	1	2	1	1	2	2	1	0	0	1	1	0	1	2	1	0	0	1	0	0	0	0	0	0	1	0	0	0	0	0	1	0	0	1	2	1	0	0	0	1	0
SKGISVVHLSNsGEKsTVCEGNRKSIYIYIYDSDIGLPGCYELDLVQGTRPLVPVHRLQRFsCRD	1	1	3	3	1	2	0	0	0	1	0	2	3	1	0	0	2	1	0	0	0	0	1	2	2	1	0	2	1	0	1	0	1	0	1	1	1	1	1	0	2	2	0	1	1	1	1	0	2
GRGRLYHYLPLDYsRsLRQSFEAVPS	0	0	0	1	0	0	1	0	2	0	0	0	1	1	0	0	0	0	1	0	0	0	0	1	0	1	2	0	0	0	0	0	0	0	1	0	0	1	0	0	1	2	0	0	1	0	0	0	1
GGsEHLPsSKVSGESGALATTsRGsVTGEPPPSPLLEKGTAEG	0	0	0	0	0	3	0	1	0	1	1	0	0	0	0	0	0	0	0	0	2	1	2	2	2	2	1	0	4	0	0	1	2	1	0	0	1	1	1	1	0	0	0	0	0	0	0	1	0
sGVHHTPQQKRTRKGKETRRKKRRRRTKRDTERRsAAYC	0	0	0	0	0	0	0	0	0	0	0	0	1	0	0	0	0	1	0	0	2	0	0	0	2	0	0	0	1	0	0	0	3	2	0	0	0	0	0	0	0	1	0	2	0	0	0	1	1
STAHFFPSHVNASGSsWIAEELGRPKGNTGEVVFLSFVLPPRVVIFVRLLVELALILLWKELRYANSFSTHPSVRIsDLRLSHEEARRKNKVRSCsVGsKQGNLRKTRKsTEIYKKRFsKDQEEFAELVFsSKEFsssGEGDISRGHIFsLHSLEGNNKDSKSVGDNKGGKGREKTRLEGTGKHFSLLDIRGSNRSRDTGVDVSSKRKKKEKLCARNISK	5	1	3	6	1	1	7	1	4	8	2	2	3	9	3	0	1	1	0	3	2	3	5	5	5	3	1	1	2	1	0	2	2	4	5	1	5	2	3	5	1	1	2	1	1	6	4	2	5
LTHASKHKREsPPEGPRAAEGTCCFLSsGSsLHD	0	0	0	1	0	0	1	1	0	0	0	0	0	1	0	0	1	1	0	1	2	0	1	1	0	1	0	1	1	1	0	1	0	1	0	1	0	1	0	1	0	0	0	0	0	0	0	0	3
RELSPNIVVACAsKRSTHSsKsQLHHYGALPFALEPQGC	0	0	1	1	0	1	1	0	1	1	0	1	0	1	0	0	1	1	1	2	1	0	1	0	0	1	0	0	1	2	1	0	0	0	0	1	1	0	0	1	0	1	0	1	1	0	1	0	3
IPPLKYFGRRKsIKHsPHRLQ	0	1	1	0	0	0	1	1	0	0	0	0	0	1	0	0	0	0	0	0	0	0	1	0	0	0	0	1	1	1	0	0	0	0	0	0	0	0	0	0	1	0	0	0	1	0	0	2	0
KNTAPTVF	0	0	0	0	0	0	0	0	0	0	0	0	1	1	0	0	0	0	0	0	0	1	0	0	0	0	1	0	0	0	1	0	1	0	0	0	0	0	0	0	0	0	0	0	0	1	0	0	0
RYRQARGVLFLFLLKKRYTCSDPAKLPRsVRGLSsHDRSVFLYFDV	0	0	0	3	1	0	0	1	2	1	1	1	1	2	2	0	1	0	1	1	0	0	1	0	1	0	1	0	0	1	0	0	0	1	0	0	0	2	1	0	2	1	0	1	0	0	0	0	1
YVSNNVWEPVAKGQGRERIFVFFPFPRKYIsTSDLRPPGS	0	0	2	0	0	0	0	0	1	2	1	1	0	3	1	0	0	0	0	1	0	0	1	0	2	0	2	1	0	2	1	0	0	0	0	0	1	0	1	1	1	1	1	1	0	0	2	0	0
TQSsIGKEP	0	0	1	0	0	0	0	0	0	0	0	0	0	0	0	0	0	0	0	0	0	0	0	0	1	0	0	0	1	0	1	0	0	0	0	0	0	0	0	1	0	0	0	0	1	0	0	0	0
EEsRYF	0	0	0	0	0	0	0	0	0	0	0	0	0	1	0	0	0	0	0	0	0	0	0	0	0	0	0	0	0	0	0	0	0	0	0	0	0	0	0	0	0	1	0	0	0	0	0	0	0
	0	0	0	0	0	0	0	0	0	0	0	0	0	0	0	0	0	0	0	0	0	0	0	0	0	0	0	0	0	0	0	0	0	0	0	0	0	0	0	0	0	0	0	0	0	0	0	0	0
RLVKsPSCFGRVVRTsTRTRLHTNYRKRDRLSPVSVGECVIHVTHPLCIRYFPAILFINLFYFILLSNFFSHPSLIFFAAL	3	1	2	3	0	0	1	4	2	2	1	0	4	5	4	0	2	1	1	2	0	0	2	0	0	0	3	1	0	1	1	0	2	2	2	1	0	3	0	0	2	1	0	0	0	2	1	1	3
L	0	0	0	0	0	0	0	1	0	0	0	0	0	0	0	0	0	0	0	0	0	0	0	0	0	0	0	0	0	0	0	0	0	0	0	0	0	0	0	0	0	0	0	0	0	0	0	0	0
TLRKSTKVTVEKRK	0	0	0	0	0	0	0	0	1	0	0	2	0	0	0	0	0	0	0	0	0	0	0	0	0	0	0	0	0	0	1	0	0	2	0	0	0	0	0	1	0	0	0	0	0	0	0	0	0
KIGLK	0	0	1	0	1	0	0	0	0	0	0	0	0	0	0	0	0	0	0	0	0	0	0	1	0	0	0	0	0	0	0	0	0	0	0	0	0	0	0	0	0	0	0	0	0	0	0	0	0
RFPRPVFAL	0	0	0	0	0	0	0	1	0	0	0	0	1	2	0	0	0	0	1	0	0	0	0	0	0	0	0	1	1	0	0	0	0	0	0	0	0	0	0	0	0	0	0	0	0	0	0	0	0
SRRPPFARWLPRIARNPGAV	0	1	0	0	1	0	0	0	0	0	0	0	1	0	1	0	0	0	0	1	2	0	0	1	0	0	0	2	1	1	0	0	0	0	0	0	0	0	1	0	0	0	1	0	0	0	1	0	0
AGLP	0	0	0	0	1	0	0	0	0	0	0	0	0	0	0	0	0	0	0	0	1	0	0	0	0	1	0	0	1	0	0	0	0	0	0	0	0	0	0	0	0	0	0	0	0	0	0	0	0
RLFVIQWSLLFSRRPASGLR	0	1	0	1	1	0	0	1	1	0	1	0	0	2	0	0	0	0	0	0	1	0	0	1	0	0	0	0	0	1	0	0	0	0	0	0	0	3	0	0	0	0	1	0	1	0	0	0	0
TFSLSPAFRVRVRVRLTASCLRARPAAFRAACLVFLCFILRCYRPAS	0	1	0	2	1	1	1	0	1	2	1	0	1	3	2	0	1	3	2	0	3	3	0	0	0	0	1	0	0	2	0	1	0	1	1	2	0	0	1	0	0	1	0	0	0	0	0	0	0
ERSVCFTHTAALSVGNR	0	0	0	0	0	0	1	0	0	1	1	0	0	0	1	0	0	1	0	0	2	0	0	1	0	0	0	0	0	0	0	0	1	1	1	0	0	1	0	0	0	0	0	0	0	0	1	0	1
	0	0	0	0	0	0	0	0	0	0	0	0	0	0	0	0	0	0	0	0	0	0	0	0	0	0	0	0	0	0	0	0	0	0	0	0	0	0	0	0	0	0	0	0	0	0	0	0	0
sQIYKKIYKYTKEGDSYLLFFLLKVSSIEKFPCYsQQVSFFDLFVCLFLLFRCSLVLLLFKVT	0	1	2	3	1	1	1	1	5	2	0	2	1	6	3	0	3	0	0	0	0	0	0	0	1	0	1	0	0	0	0	1	1	0	2	1	0	0	1	1	3	2	0	2	1	0	0	0	0
SLRNV	0	0	0	0	0	0	0	1	0	0	0	1	0	0	0	0	0	0	0	0	0	0	0	0	0	0	0	0	0	0	0	0	0	0	0	0	0	0	0	1	0	0	0	0	0	0	1	0	0
PFAKPHPTGRRPGRREKSsEGVGPPAGWLQQSFCAPCTLPTTGYRRN	0	0	0	1	0	0	1	0	0	0	0	1	0	2	0	0	2	0	1	0	2	0	1	0	2	3	2	1	2	3	0	1	2	1	0	0	1	0	1	0	0	1	1	1	1	1	0	1	0
TLKLVsLKS	0	0	0	0	1	0	0	0	2	1	0	0	0	0	0	0	0	0	0	0	0	0	0	0	0	0	0	0	0	0	0	0	0	1	0	0	0	1	0	0	0	0	0	0	0	0	0	0	0
KKKEKKQ	0	0	0	0	0	0	0	0	0	0	0	0	0	0	0	0	0	0	0	0	0	0	0	0	0	0	0	0	0	0	0	0	0	0	0	0	0	0	0	0	0	0	0	1	0	0	0	0	0
GPNCEVTARAVSLPPRTLPsLPPV	0	0	0	1	1	0	1	0	0	0	3	0	0	0	0	0	0	1	1	0	1	0	0	1	0	0	2	2	1	1	0	0	2	0	1	0	0	0	0	0	0	0	0	0	0	0	1	0	0
KLsKTsGAVRLLGILTAsVVGKRRsVGLIC	2	0	0	2	1	0	0	1	1	1	1	1	1	0	0	0	1	0	0	0	1	1	1	2	0	1	0	0	0	0	1	0	1	0	0	0	0	0	0	0	0	0	0	0	0	0	0	0	0
	0	0	0	0	0	0	0	0	0	0	0	0	0	0	0	0	0	0	0	0	0	0	0	0	0	0	0	0	0	0	0	0	0	0	0	0	0	0	0	0	0	0	0	0	0	0	0	0	0
KN	0	0	0	0	0	0	0	0	0	0	0	0	0	0	0	0	0	0	0	0	0	0	0	0	0	0	0	0	0	0	0	0	0	0	0	0	0	0	0	0	0	0	0	0	0	0	1	0	0
HPGAVRVECVIARLVASNFVHSSAWDIAASVVAIYSAAAIASDVRSASVSELVR	2	2	0	2	0	0	0	0	0	3	0	4	3	1	0	0	1	0	3	6	2	1	0	0	1	0	0	0	1	0	0	0	0	0	1	5	3	0	0	0	1	0	1	0	0	0	1	2	0
VRCCLTSYCPRGYRssKFV	0	0	0	0	0	0	0	0	1	1	0	1	0	1	0	0	1	2	0	0	0	0	1	0	0	0	0	1	0	0	0	1	0	0	0	0	0	1	0	0	0	2	0	0	0	0	0	0	0
SVVT	0	0	0	0	0	0	0	0	0	1	0	0	1	0	0	0	0	0	0	0	0	0	0	0	0	0	0	0	0	0	1	0	0	0	0	0	0	0	0	1	0	0	0	0	0	0	0	0	0
GLssLsFLLTNSSKKP	0	0	0	0	1	1	1	1	0	0	0	0	0	0	1	0	0	0	0	0	0	0	0	0	0	1	0	1	0	0	0	0	0	1	1	0	0	0	1	0	0	0	0	0	0	0	1	0	0
S	0	0	0	0	0	0	0	0	0	0	0	0	0	0	0	0	0	0	0	0	0	0	0	0	0	0	0	0	0	0	0	0	0	0	0	0	0	0	1	0	0	0	0	0	0	0	0	0	0
GCSTRPLLSRLNLTEEYLCVIVYI	2	0	0	4	0	0	0	0	1	0	1	0	1	0	0	0	1	1	0	0	0	0	1	0	0	0	0	1	0	0	0	0	2	0	2	0	0	0	0	0	0	2	0	0	0	1	0	0	0
WLLGFVFINNYKNWCFLHYFKQGRVLLLLPLIHVGFSFLFTLLRCFFFFPLLSFFFssKVGKLNIISRSSKRVsRNSFSsKRPITHCsQsFSSSVDLLFLPFPCYILIAHIFVWELVGPKQTsKGYLD	4	2	2	5	3	1	1	5	5	3	0	2	3	12	7	0	4	0	1	0	0	0	1	1	3	1	2	2	1	1	1	1	0	1	2	1	2	0	2	3	3	1	3	0	3	2	3	1	3
LLNKGRINSsASFFRYSTFSKSAKRDANILKYRSSNYGssPRCVHIFPVFAERSVSEHHRLsNLLLYVFFFIISSLIRCSQISC	2	2	3	2	1	1	1	1	2	2	1	1	0	5	3	0	1	2	1	1	1	1	1	1	0	0	0	0	1	1	1	0	0	0	4	1	3	1	2	2	2	2	0	0	1	0	5	0	3
SHLLF	0	0	0	0	0	0	1	0	1	0	0	0	0	1	0	0	0	0	0	0	0	0	0	0	0	0	0	0	0	0	0	0	0	0	0	0	0	0	0	1	0	0	0	0	0	0	0	0	1
QEGERKE	0	0	0	0	0	0	0	0	0	0	0	0	0	0	0	0	0	0	0	0	0	0	0	0	0	1	0	0	0	0	0	0	0	0	0	0	0	0	0	0	0	0	0	0	1	0	0	0	0
SAVCRRKGRSKEDEsSN	0	0	0	0	0	0	0	0	0	0	0	0	1	0	0	0	1	0	1	0	0	0	0	0	1	0	0	0	0	0	0	0	0	0	0	0	1	0	0	2	0	0	0	0	0	0	1	0	0
ERWVSGRGTTGRVVTVRGATTRAVVTTEFSDLGSET	0	0	0	1	0	0	0	0	0	1	0	0	5	1	0	0	0	0	1	0	1	0	1	2	1	1	0	0	0	0	1	2	3	2	2	0	0	1	0	0	0	0	1	0	0	0	0	0	0
VLLGVSPLPTGADIAARCLLSGYS	1	0	0	3	0	0	0	1	1	1	0	1	0	0	0	0	0	1	1	2	0	0	1	2	0	0	0	1	1	0	1	0	0	0	0	1	1	0	1	0	1	0	0	0	0	0	0	0	0
RSCAQTCRRRHIQKNIsVRIQRLLGTVSEERRTSVTFsSKVAEQIIPIDTVYTTAVKPERRsVCGKTFFIFPLASRLRCTRAHF	4	1	2	0	0	0	1	1	2	2	0	2	3	4	1	0	2	2	1	0	2	2	0	1	1	0	1	1	1	0	2	2	4	1	0	0	1	2	1	1	0	1	0	3	1	1	0	1	1
IAGDCSWTFLFI	0	2	0	1	0	0	0	0	0	0	0	0	0	0	2	0	1	0	1	0	0	0	0	0	0	1	0	0	0	0	0	0	0	1	0	1	0	0	0	0	0	0	1	0	0	0	0	0	0
GNLIIVGRKEGVVVRRVKKKGSCSLFYKTsGTKLKRKsNNNKRRRRSRGDTRKALSESQQsL	0	0	2	0	1	0	1	3	0	2	1	2	0	1	0	0	1	0	0	0	1	0	1	0	3	2	0	0	0	0	1	0	2	0	0	1	1	0	2	1	1	0	0	1	1	0	4	0	0
IQKKKKKSQSKKQRsKGERRKFGAEVGEKLRYCsPSEAKGAAREERPVCVWEVCVSYIPHTKKSKAQQYTQGQTKQQKKKRKEADAQPPQPVDCGAsHHRTLGGFDVGLHCNCNRIRLIRCLFALGCSHSSQSsQQSPTsAPEPRTTRAQTRRKDRLREGTTPKREKGTAGVERRLLGKCLISTRPFRKACIRsILKHLLEGRGGGEEKKQKKGKDKTTTQNKYKKKQQKEGAERKKESGRSVSGTGGNSNDLSTTQEISIGEQIKRRGCAHGKSIVYRVQEsNKCIsTQHASTHISKTRQRERLTYIYIFTYFFsSFIFWRYLFLFIYLFsRYISSIsQQQQQ	9	3	7	2	7	1	1	5	2	1	0	3	7	11	1	0	6	6	3	0	10	3	2	3	15	7	4	2	2	3	3	6	9	5	4	0	4	4	6	5	10	1	2	17	12	4	2	3	6
GsRSVKQHNCFEVKGNITETsCLTAKARKKVQTGKEAAsTTTKKsPNQIKsLIDHISsRGFSNYLLIPSEAsQSLDTGLPTGGAIIVLISHSGTSRVHIFT	6	1	2	0	0	1	0	2	4	2	0	2	1	2	1	0	1	1	2	0	3	1	1	3	4	0	1	2	0	0	1	2	6	2	1	1	2	2	2	0	1	0	0	2	2	1	3	1	3
TTPHRKRARATTTQPYNTYYCE	0	0	0	0	0	0	0	0	0	0	0	0	0	0	0	0	1	0	2	0	0	0	0	0	0	0	1	0	1	0	1	1	3	1	0	0	0	0	0	0	1	2	0	1	0	0	1	1	0
CsDCRLLVVA	0	0	0	0	0	0	0	0	2	0	0	1	1	0	0	0	0	2	1	0	0	0	0	0	0	0	0	0	0	0	0	0	0	0	0	0	0	0	0	0	0	0	0	0	0	0	0	0	0
LGVCFKFHT	0	0	0	1	0	0	0	0	0	1	0	0	0	0	2	0	0	1	0	0	0	0	0	0	0	1	0	0	0	0	0	0	1	0	0	0	0	0	0	0	0	0	0	0	0	0	0	0	1
KLGLVF	0	0	0	0	0	0	0	2	0	0	0	0	1	0	1	0	0	0	0	0	0	0	1	0	0	0	0	0	0	0	0	0	0	0	0	0	0	0	0	0	0	0	0	0	0	0	0	0	0
SRRKKRKEKRKRGRTEGHRREFLHIAVGPHRNNTFA	0	1	0	1	0	0	0	0	0	0	0	0	1	0	2	0	0	0	0	0	2	0	0	0	2	1	0	0	1	0	0	2	0	0	0	0	0	0	0	1	0	0	0	0	0	0	2	1	2
TRCHsKAD	0	0	0	0	0	0	0	0	0	0	0	0	0	0	0	0	0	1	0	0	1	0	0	0	0	0	0	0	0	0	0	1	0	0	0	0	0	0	0	0	0	0	0	0	0	0	0	0	1
EVFALIY	1	0	0	0	0	0	0	0	1	1	0	0	0	1	0	0	0	0	0	1	0	0	0	0	0	0	0	0	0	0	0	0	0	0	0	0	0	0	0	0	1	0	0	0	0	0	0	0	0
TRHRRRQKGTSEQLKIIs	2	0	0	0	0	0	0	0	1	0	0	0	0	0	0	0	0	0	0	0	0	0	0	1	0	0	0	0	0	0	1	0	0	1	1	0	0	0	0	0	0	0	0	0	2	0	0	0	1
LHPRRSGGAPFK	0	0	0	1	0	0	0	0	0	0	0	0	0	0	1	0	0	0	0	0	1	0	1	1	0	0	1	1	0	0	0	0	0	0	0	0	0	0	1	0	0	0	0	0	0	0	0	0	1
ELTTK	0	0	0	0	0	0	0	0	1	0	0	0	0	0	0	0	0	0	0	0	0	0	0	0	0	0	0	0	0	0	0	1	0	1	0	0	0	0	0	0	0	0	0	0	0	0	0	0	0
PL	0	0	0	0	0	0	0	0	1	0	0	0	0	0	0	0	0	0	0	0	0	0	0	0	0	0	0	1	0	0	0	0	0	0	0	0	0	0	0	0	0	0	0	0	0	0	0	0	0
AV	0	0	0	0	0	0	0	0	0	1	0	0	0	0	0	0	0	0	0	0	0	1	0	0	0	0	0	0	0	0	0	0	0	0	0	0	0	0	0	0	0	0	0	0	0	0	0	0	0
LVsAWLSPARVVLLSLLYLSFISNLTRRKD	1	0	0	0	1	0	5	1	1	0	0	1	2	0	1	0	0	0	0	1	0	1	0	0	0	0	1	0	0	0	0	1	0	0	2	0	0	1	1	0	0	1	1	0	0	1	0	0	0
PGYLKV	0	0	0	0	0	1	0	0	0	1	0	0	0	0	0	0	0	0	0	0	0	0	1	0	0	0	1	0	0	0	0	0	0	0	0	0	0	0	0	0	0	1	0	0	0	0	0	0	0
GGERGLGYTE	0	0	0	0	0	0	1	0	0	0	0	0	0	0	0	0	0	0	0	0	0	0	2	1	0	1	0	0	0	0	0	0	0	1	0	0	0	0	0	0	0	1	0	0	0	0	0	0	0
RYIYPRTISNCsLLGsFECTVLHssITVRsGYSALAFNSTDRA	1	1	1	0	2	0	0	1	1	1	0	0	1	2	0	0	2	0	1	2	0	0	1	0	1	0	1	0	0	0	2	1	1	0	0	0	2	0	1	0	3	0	0	0	0	0	2	1	0
GAsVVFHSDPCAHTNGGTYPCPRKLSTF	0	0	0	0	0	0	0	1	0	1	0	1	0	1	1	0	0	2	0	1	1	0	0	1	2	0	2	1	0	0	1	0	2	0	0	0	0	0	1	1	0	1	0	0	0	0	1	2	0
FISsGRLITTLSNVSKLYTESS	1	0	1	1	0	0	0	2	0	0	0	1	0	0	1	0	0	0	0	0	0	0	0	1	0	0	0	0	0	0	1	1	1	0	0	1	1	0	3	0	1	0	0	0	0	0	1	0	0
GPVSsPsRIRGAPFCLEIREKRGKEI	1	1	1	0	0	0	0	0	1	0	0	0	1	0	1	0	1	0	1	0	0	0	2	0	1	0	1	1	1	0	0	0	0	0	0	0	0	1	0	0	0	0	0	0	0	0	0	0	0
WKKKLTKIRVSCRLLAFEKGVFsCGSHFSGLSSCLCTsLVN	1	0	0	1	0	0	2	1	2	1	0	0	2	2	1	0	2	2	0	0	1	0	2	0	1	0	0	0	0	0	0	0	1	1	1	1	0	1	2	0	0	0	1	0	0	1	0	1	0
LAT	0	0	0	0	1	0	0	0	0	0	0	0	0	0	0	0	0	0	0	1	0	0	0	0	0	0	0	0	0	0	0	0	0	1	0	0	0	0	0	0	0	0	0	0	0	0	0	0	0
KSPDSFSQSLIPRIIWPLWKHEKVLRDLNFSELsFILVD	2	1	1	1	0	0	3	1	1	1	0	1	0	0	3	0	0	0	0	0	0	0	0	0	0	0	0	1	0	2	0	0	0	0	1	1	2	0	0	1	0	0	2	0	1	1	0	0	1
VGVsALRIIFRTVSLTGGAIVNSPFLTSVQSLTLLCHFY	1	1	1	2	0	1	1	1	1	2	0	1	2	1	2	0	0	1	1	0	0	1	1	0	2	0	1	0	0	0	1	2	0	1	1	1	2	0	0	0	0	1	0	0	1	1	0	1	0
VsKYPTYTHVHTLPFYTLVCVARTASPLSQNTsFLSSFLHH	0	0	0	2	1	0	1	0	1	1	0	1	2	3	0	0	1	0	0	2	0	0	0	0	0	0	0	1	1	1	0	0	4	2	3	1	0	0	0	0	0	3	0	0	1	1	0	1	3
KTPESVE	0	0	0	0	0	0	0	0	0	1	0	0	0	0	0	0	0	0	0	0	0	0	0	0	0	0	1	0	0	0	0	0	0	1	1	0	0	0	0	0	0	0	0	0	0	0	0	0	0
NKVASVLCRPCEYLLFLE	0	0	0	2	1	0	0	1	0	0	0	2	0	0	1	0	2	0	0	1	0	0	0	0	0	0	1	0	0	0	0	0	0	0	1	0	0	0	0	0	1	0	0	0	0	0	1	0	0
YRTKRI	0	0	1	0	0	0	0	0	0	0	0	0	0	0	0	0	0	0	0	0	0	0	0	0	0	0	0	0	0	0	0	0	1	0	0	0	0	0	0	0	1	0	0	0	0	0	0	0	0
SGSLSRCRIKSRRQISPRNRSVW	0	1	1	0	0	0	0	1	0	0	0	0	1	0	0	0	1	0	0	0	0	0	0	0	0	1	1	0	0	0	0	0	0	0	0	0	2	1	1	2	0	0	1	1	0	0	1	0	0
NsGINAERGACRASNSECTRPSHAAAEQPAWCKs	0	1	0	0	0	0	0	0	0	0	0	0	0	0	0	0	1	2	0	4	1	2	0	0	2	0	1	1	0	0	0	0	1	0	0	1	1	0	0	1	0	0	1	1	0	1	2	0	1
	0	0	0	0	0	0	0	0	0	0	0	0	0	0	0	0	0	0	0	0	0	0	0	0	0	0	0	0	0	0	0	0	0	0	0	0	0	0	0	0	0	0	0	0	0	0	0	0	0
RIsK	1	0	0	0	0	0	0	0	0	0	0	0	0	0	0	0	0	0	0	0	0	0	0	0	0	0	0	0	0	0	0	0	0	0	0	0	0	0	0	0	0	0	0	0	0	0	0	0	0
SGRSRHSLPYPAQAKSLKTHLsLNNNFLQNTsGNVIKKIQNSNLRKDTLRNLISSILIGERERLWGTLWRR	3	0	2	3	1	1	2	2	2	0	1	0	0	1	0	0	0	0	1	0	1	0	1	2	0	1	0	2	0	0	0	1	2	1	2	2	1	2	0	0	1	0	2	2	1	5	3	2	0
GRRRRL	0	0	0	0	0	0	0	0	1	0	0	0	0	0	0	0	0	0	0	0	0	0	0	0	1	0	0	0	0	0	0	0	0	0	0	0	0	0	0	0	0	0	0	0	0	0	0	0	0
AFSVR	0	0	0	0	0	0	0	0	0	0	0	0	1	0	1	0	0	0	0	1	0	0	0	0	0	0	0	0	0	0	0	0	0	0	0	0	0	1	0	0	0	0	0	0	0	0	0	0	0
DRKLEGRQGGFCRPSFFFGQ	0	0	0	0	0	0	1	0	0	0	0	0	0	3	1	0	1	0	0	0	0	0	0	2	1	1	0	1	0	0	0	0	0	0	0	0	1	0	0	0	0	0	0	1	1	0	0	0	0
ESQSRHSSLSLHDQSGANFILPGQ	1	0	0	0	1	1	1	0	0	0	0	0	0	0	1	0	0	0	0	1	0	0	0	0	0	2	0	0	0	1	0	0	0	0	3	0	0	1	0	2	0	0	0	2	1	0	1	0	2
TPVVLVKSVGGWHWWHLSIHLsTKDPEQVLRAPsPIRPVFSETGKTQIEsSVLsVSGRPKQARERIREVRQ	2	2	0	1	1	0	1	0	2	0	2	4	3	0	1	0	0	0	0	0	1	1	0	1	1	2	3	1	1	1	1	1	1	1	2	1	1	1	0	0	0	0	3	2	2	0	0	2	1
HQKH	0	0	0	0	0	0	0	0	0	0	0	0	0	0	0	0	0	0	0	0	0	0	0	0	0	0	0	0	0	0	0	0	0	0	0	0	0	0	0	0	0	0	0	1	0	0	0	0	2
	0	0	0	0	0	0	0	0	0	0	0	0	0	0	0	0	0	0	0	0	0	0	0	0	0	0	0	0	0	0	0	0	0	0	0	0	0	0	0	0	0	0	0	0	0	0	0	0	0
VLCSGEASRRIKEGKGEWAWALRVCAE	0	1	0	0	0	1	1	0	0	0	1	0	1	0	0	0	0	2	1	0	1	2	0	0	2	1	0	0	0	0	0	0	0	0	0	0	1	0	0	1	0	0	2	0	0	0	0	0	0
HRGKssLQPVSGFVLsTLFGTPSCLH	0	0	0	0	1	1	0	1	1	2	0	0	0	1	1	0	1	0	0	0	0	0	1	0	1	1	2	0	0	0	0	1	1	0	1	0	0	0	1	0	0	0	0	0	1	0	0	0	2
NRNST	0	0	0	0	0	0	0	0	0	0	0	0	0	0	0	0	0	0	0	0	0	0	0	0	0	0	0	0	0	0	0	1	0	0	0	0	0	0	1	0	0	0	0	0	0	1	1	0	0
SGGNEGAPTVIIIIIIIILSFTPK	7	1	0	0	0	0	0	0	1	1	0	0	0	1	0	0	0	0	1	0	0	0	1	1	0	1	0	1	1	0	2	0	0	0	0	0	0	0	2	0	0	0	0	0	0	0	1	0	0
FVLSDQVVGVYVWLSFFFWKLSRSsVALRLPLAGEAVWRCRVFRYYYYCYYYLYHLYLLQSPVVQIGSL	0	1	0	1	2	0	2	3	3	5	2	1	2	5	0	0	1	1	3	0	0	0	1	0	0	2	2	0	0	0	0	0	0	0	0	1	0	2	1	2	7	3	3	2	1	0	0	1	0
ALVFIFQVIGSCYISSCKGsRsYFYAYIIATLTKAsYVFFFFFLKYIFSSIIHCFSFIINAYTYILVDERHLLTRTYKHSSVEAF	3	1	7	2	1	0	1	1	1	2	0	1	2	7	5	0	2	1	1	3	1	1	2	0	0	0	0	0	0	0	1	2	2	0	2	0	2	2	1	1	4	5	0	0	1	0	1	2	1
	0	0	0	0	0	0	0	0	0	0	0	0	0	0	0	0	0	0	0	0	0	0	0	0	0	0	0	0	0	0	0	0	0	0	0	0	0	0	0	0	0	0	0	0	0	0	0	0	0
TASSCIRQPA	1	0	0	0	0	0	0	0	0	0	0	0	0	0	0	0	0	1	1	0	0	1	0	0	0	0	0	0	1	0	0	0	1	0	0	0	0	0	0	2	0	0	0	0	1	0	0	0	0
GREES	0	0	0	0	0	0	0	0	0	0	0	0	0	0	0	0	0	0	0	0	0	0	0	1	0	0	0	0	0	0	0	0	0	0	0	0	0	0	0	1	0	0	0	0	0	0	0	0	0
FLILRLAAALEGVVsT	0	1	0	2	0	1	1	0	0	1	0	0	1	1	0	0	0	0	1	0	1	1	0	0	0	1	0	0	0	0	1	0	0	0	0	0	0	0	0	0	0	0	0	0	0	0	0	0	0
IHQRHLTRTVVCNsAAPYHPsGDTLGY	0	0	1	0	0	0	0	1	1	1	0	0	1	0	0	0	0	1	0	0	1	1	1	0	1	0	1	1	0	0	1	0	2	0	0	0	0	0	0	0	0	2	0	1	0	1	0	2	1
IWCEWDNASANNYSAFWGGAIPYLLGFVIIHLFCSRANQSEKNRKIFsGLV	1	1	3	1	1	0	1	1	0	1	1	0	0	4	0	0	2	0	2	2	1	0	1	1	0	2	1	0	0	0	0	0	0	0	1	1	1	0	1	0	0	2	3	1	0	3	2	0	1
AIKDRLsTLYQVsKsKLsQsTPKVsVQNQsENLHTEELFLPIWTIIAEGPTARPIREFQLPVPLQCNKLHKIRTSSSSLAESIVEQRQHHR	3	1	3	2	1	0	1	4	2	0	0	3	2	2	0	0	0	1	3	0	1	0	0	0	1	0	1	3	2	0	3	1	2	0	1	0	1	0	1	2	0	1	1	2	6	2	1	2	2
	0	0	0	0	0	0	0	0	0	0	0	0	0	0	0	0	0	0	0	0	0	0	0	0	0	0	0	0	0	0	0	0	0	0	0	0	0	0	0	0	0	0	0	0	0	0	0	0	0
VPERRSERKRQGKVYTCVVTQTHKsINSRsKTPsSL	0	0	1	0	0	0	0	1	0	2	1	1	0	0	0	0	0	1	0	0	0	0	0	0	0	1	0	0	1	1	0	0	3	1	1	0	0	0	2	0	0	1	0	1	1	1	0	1	0
QIGASsSsTFTSLAAGS	0	0	1	0	0	1	0	0	0	0	0	0	0	1	0	0	0	0	1	1	1	0	0	0	1	1	0	0	0	0	0	0	2	0	1	0	1	1	1	0	0	0	0	1	0	0	0	0	0
YRTSKKLKGVFSRS	0	0	0	0	0	0	0	1	0	0	0	1	0	1	0	0	0	0	0	0	0	0	0	0	0	1	0	0	0	0	0	0	1	0	0	0	1	1	1	0	1	0	0	0	0	0	0	0	0
KISNLLRG	0	1	0	0	1	0	1	0	0	0	0	0	0	0	0	0	0	0	0	0	0	0	0	1	0	0	0	0	0	0	0	0	0	0	0	1	0	0	0	0	0	0	0	0	0	1	0	0	0
NSQR	0	0	0	0	0	0	0	0	0	0	0	0	0	0	0	0	0	0	0	0	0	0	0	0	0	0	0	0	0	0	0	0	0	0	0	0	0	0	0	1	0	0	0	1	0	0	1	0	0
IKN	0	0	1	0	0	0	0	0	0	0	0	0	0	0	0	0	0	0	0	0	0	0	0	0	0	0	0	0	0	0	0	0	0	0	0	0	0	0	0	0	0	0	0	0	0	0	1	0	0
DLWKQQAH	0	0	0	0	0	0	0	0	1	0	0	0	0	0	0	0	0	0	0	0	1	0	0	0	0	0	0	0	0	0	0	0	0	0	0	0	0	0	0	0	0	0	1	1	1	0	0	1	0
	0	0	0	0	0	0	0	0	0	0	0	0	0	0	0	0	0	0	0	0	0	0	0	0	0	0	0	0	0	0	0	0	0	0	0	0	0	0	0	0	0	0	0	0	0	0	0	0	0
DssENP	0	0	0	0	0	0	0	0	0	0	0	0	0	0	0	0	0	0	0	0	0	0	0	0	0	0	0	0	0	1	0	0	0	0	0	0	0	0	0	0	0	0	0	0	0	1	0	0	0
KNsIs	1	0	0	0	0	0	0	0	0	0	0	0	0	0	0	0	0	0	0	0	0	0	0	0	0	0	0	0	0	0	0	0	0	0	0	0	0	0	0	0	0	0	0	0	0	0	1	0	0
YRILYsESGPIQDPKITRQK	0	0	3	0	0	0	0	1	0	0	0	0	0	0	0	0	0	0	0	0	0	0	1	0	0	0	1	0	0	1	0	0	1	0	0	0	0	0	0	1	1	1	0	1	1	0	0	0	0
YIFYRF	0	1	0	0	0	0	0	0	0	0	0	0	0	2	0	0	0	0	0	0	0	0	0	0	0	0	0	0	0	0	0	0	0	0	0	0	0	0	0	0	2	0	0	0	0	0	0	0	0
PRPHTTRRWsKNRKR	0	0	0	0	0	0	0	0	0	0	0	0	0	0	0	0	0	0	0	0	0	0	0	0	0	0	0	1	1	0	2	0	0	0	0	0	0	0	0	0	0	0	1	0	0	1	0	0	1
PNKQKKNQA	0	0	0	0	0	0	0	0	0	0	0	0	0	0	0	0	0	0	0	0	1	0	0	0	0	0	0	0	0	1	0	0	0	0	0	0	0	0	0	0	0	0	0	1	1	1	1	0	0
RPsFHCS	0	0	0	0	0	0	0	0	0	0	0	0	0	1	0	0	1	0	0	0	0	0	0	0	0	0	1	0	0	0	0	0	0	0	1	0	0	0	0	0	0	0	0	0	0	0	0	1	0
LNNP	0	0	0	0	0	0	0	0	1	0	0	0	0	0	0	0	0	0	0	0	0	0	0	0	0	0	0	1	0	0	0	0	0	0	0	0	0	0	0	0	0	0	0	0	0	1	1	0	0
RPAEEAKCV	0	0	0	0	0	0	0	0	0	0	1	0	0	0	0	0	0	1	0	1	1	0	0	0	0	0	0	1	0	0	0	0	0	0	0	0	0	0	0	0	0	0	0	0	0	0	0	0	0
EsESVsCSRI	0	0	1	0	0	0	0	0	0	0	0	1	0	0	0	0	0	1	0	0	0	0	0	0	0	0	0	0	0	0	0	0	0	0	0	0	0	0	2	0	0	0	0	0	0	0	0	0	0
VFFFFSsAGNLsPPYIYCFRDRITSGPQCFSAVTKLWAPAATFAIFSLPHLVTEDRCT	2	1	0	1	2	0	1	0	0	2	1	0	0	7	1	0	1	2	3	0	2	1	0	1	0	1	0	2	3	0	3	1	0	1	2	1	0	0	0	1	2	0	1	0	1	0	1	0	1
EPKFNVVVEEKEGNKNIWGRHEVsGTEGGPSVAWRGAsLPLLFKALsSPLGSSWVVAISLEGCVLVETPALRKTRRILTVTLRFKRARGTVRTATsLRRLLLSVFFFGLCIKAsARTHTS	3	0	1	2	2	0	5	2	4	3	4	0	5	3	3	0	1	1	1	2	1	5	2	1	2	5	0	2	1	2	4	2	2	2	1	0	1	1	2	2	0	0	3	0	0	1	2	0	2
ATsLATLQQRLETFFNRNPGsPGRGAYIsEsVERKEAASGERERKGERTPsKHRsKAVGsTTESKGAA	1	0	0	0	1	1	0	0	1	0	0	1	1	0	2	0	0	0	2	0	3	3	1	2	2	2	2	0	0	1	1	2	1	2	0	0	0	0	0	2	0	1	0	0	2	0	2	0	1
YRNTVVTLDIIsSAHsLWsSSIRKVAGIRR	3	0	1	0	1	0	0	0	1	0	1	0	2	0	0	0	0	0	1	1	0	0	0	1	0	0	0	0	0	0	1	1	0	0	0	0	1	2	0	0	0	1	1	0	0	1	0	0	1
GRVALAERGSAVGGLRPFKFAGVECYSAGTPRPTTRFFFSLSFQPTGDSISCTVWLsFLFPQTRGGSGNVSPGKVDRTVEWERGRssQQQQKIEGKFSAFAQGSWRPGRWLDRRDASWRFLGDCLGVNSASIHFCVDRFYFSRLLVRELDPIQRRCAPLSPFFLKEKKGSGEKRQQRLPQRCTG	2	0	2	2	2	1	2	4	3	3	1	1	5	11	5	0	2	4	3	1	5	1	5	3	4	8	2	3	5	1	0	1	2	5	2	4	1	3	2	4	1	1	5	5	6	0	2	1	0
VLsRsRR	0	0	0	1	0	0	0	0	0	0	0	0	1	0	0	0	0	0	0	0	0	0	0	0	0	0	0	0	0	0	0	0	0	0	0	0	0	0	0	0	0	0	0	0	0	0	0	0	0
AVVLALRLVPHFFFRSDVAIIFFFKKEASSRITSARSSVGsPWACAVVFFPLSNPGTVs	2	0	1	2	0	0	0	1	1	5	2	0	1	6	2	0	1	0	3	1	1	2	1	0	1	0	2	1	1	0	0	0	1	1	1	0	1	0	3	2	0	0	1	0	0	1	0	1	0
CFLCSHPCVRLPGVGGRHSVY	0	0	0	0	0	1	1	0	0	0	1	0	2	0	1	0	3	0	0	0	0	0	0	0	3	0	0	0	1	1	0	0	0	0	1	0	1	0	0	0	0	1	0	0	0	0	0	1	1
DIRKRLRGITRNNSILRVRVKKKKK	0	1	2	1	0	1	0	0	0	0	0	1	1	0	0	0	0	0	0	0	0	0	0	0	1	0	0	0	0	0	0	0	1	0	0	1	0	0	0	0	0	0	0	0	0	2	0	0	0
KGLEREDsRVC	0	0	0	0	0	0	1	0	0	1	0	0	0	0	0	0	1	0	0	0	0	0	0	0	0	1	0	0	0	0	0	0	0	0	0	0	0	0	0	0	0	0	0	0	0	0	0	0	0
TAGHLsSFREGQLQQ	0	0	0	0	0	1	0	1	0	0	0	0	0	1	0	0	0	0	0	0	0	1	1	0	1	0	0	0	0	0	0	0	1	0	0	0	0	0	0	1	0	0	0	1	2	0	0	0	1
ISVVVSAVNWKPSSKTQNNSYLsFP	0	0	1	0	1	0	0	0	0	1	2	0	1	0	1	0	0	0	0	1	0	0	0	0	0	0	1	1	0	0	0	1	0	0	0	1	1	2	0	1	1	0	1	1	0	1	2	0	0
TDKQSDNRKA	0	0	0	0	0	0	0	0	0	0	0	0	0	0	0	0	0	0	0	0	1	0	0	0	0	0	0	0	0	0	1	0	0	0	0	0	0	0	0	1	0	0	0	1	0	0	1	0	0
SRVIQKGKISKQSHHVIKRNKKKSHQQTSKNNKTVNsQKsK	1	1	1	0	0	0	0	0	0	2	0	0	1	0	0	0	0	0	0	0	0	0	0	0	1	0	0	0	0	0	0	1	1	0	1	0	3	0	1	0	0	0	0	3	2	3	1	1	2
R	0	0	0	0	0	0	0	0	0	0	0	0	0	0	0	0	0	0	0	0	0	0	0	0	0	0	0	0	0	0	0	0	0	0	0	0	0	0	0	0	0	0	0	0	0	0	0	0	0
TS	0	0	0	0	0	0	0	0	0	0	0	0	0	0	0	0	0	0	0	0	0	0	0	0	0	0	0	0	0	0	0	0	1	0	0	0	0	0	0	1	0	0	0	0	0	0	0	0	0
NILRFGLSPSGSKFWWAGS	0	0	1	0	0	0	0	0	2	0	0	0	0	2	0	0	0	0	0	0	0	1	0	1	2	0	1	0	0	0	0	0	0	0	1	0	1	1	1	0	0	0	2	0	0	1	0	0	0
RLPVRIT	1	0	0	0	0	0	0	0	1	0	1	0	0	0	0	0	0	0	0	0	0	0	0	0	0	0	0	0	0	1	0	0	0	1	0	0	0	0	0	0	0	0	0	0	0	0	0	0	0
EKAS	0	0	0	0	0	0	0	0	0	0	0	0	0	0	0	0	0	0	0	0	0	1	0	0	0	0	0	0	0	0	0	0	0	0	0	0	0	1	0	0	0	0	0	0	0	0	0	0	0
VSFP	0	0	0	0	0	0	0	0	0	0	0	1	0	1	0	0	0	0	0	0	0	0	0	0	0	0	0	1	0	0	0	0	0	0	0	0	1	0	0	0	0	0	0	0	0	0	0	0	0
LSYDT	0	0	0	0	1	0	0	0	0	0	0	0	0	0	0	0	0	0	0	0	0	0	0	0	0	0	0	0	0	0	0	0	1	0	0	0	0	1	0	0	0	1	0	0	0	0	0	0	0
CPTRTGRYSRLF	0	0	0	0	0	1	0	0	0	0	0	0	0	0	1	0	0	1	0	0	0	0	0	0	1	0	0	1	0	0	1	0	1	0	0	0	0	0	1	0	0	1	0	0	0	0	0	0	0
	0	0	0	0	0	0	0	0	0	0	0	0	0	0	0	0	0	0	0	0	0	0	0	0	0	0	0	0	0	0	0	0	0	0	0	0	0	0	0	0	0	0	0	0	0	0	0	0	0
SSYRALDVLALsVAPNFsY	0	0	0	0	0	0	1	1	1	1	0	1	0	1	0	0	0	0	1	0	1	1	0	0	0	0	0	0	1	0	0	0	0	0	1	0	0	0	1	0	1	1	0	0	0	1	0	0	0
LLFSFKRYRLRTTCSPNLHSPSLLHFFLCDTAPYS	0	0	0	1	1	1	1	0	3	0	0	0	0	1	3	0	1	1	0	0	0	1	0	0	0	0	2	1	0	0	0	2	0	1	1	1	2	1	0	0	1	1	0	0	0	1	0	2	0
VTWNGRRLYCGLGAFIAGK	0	1	0	0	0	0	0	1	1	0	0	1	0	1	0	0	1	0	1	0	0	1	0	0	3	1	0	0	0	0	0	0	0	1	0	0	0	0	0	0	0	1	1	0	0	0	1	0	0
LHP	0	0	0	0	0	0	0	1	0	0	0	0	0	0	0	0	0	0	0	0	0	0	0	0	0	0	0	0	1	0	0	0	0	0	0	0	0	0	0	0	0	0	0	0	0	0	0	1	0
GIDWV	0	0	1	0	0	0	0	0	0	0	0	1	0	0	0	0	0	0	0	0	0	0	0	0	0	1	0	0	0	0	0	0	0	0	0	0	0	0	0	0	0	0	1	0	0	0	0	0	0
QLRKsRKGRsTKSTsTKTHARIYTPAPYISTsSRHPQ	0	0	2	1	0	0	0	0	0	0	0	0	0	0	0	0	0	0	1	0	0	1	0	0	1	0	1	1	0	1	1	1	3	1	1	0	0	0	2	0	0	2	0	1	1	0	0	1	1
CsPFRFPNERsHLQVRLssRKQYSHSASsKANIEENTAEKQTSEVARGFLYIPsATTGSTGARASSQKVLLTKSTAsGRANGHSFNLSFCSYKRKDTDKNPRGYFRCTQGSGYKKKNIGLLSFLFQS	2	1	0	2	0	0	0	2	5	1	0	1	1	7	1	0	1	2	1	1	2	5	2	4	1	2	2	1	0	1	4	2	3	0	1	1	3	3	2	4	2	3	0	3	3	3	4	2	1
CLL	0	0	0	0	0	0	0	0	2	0	0	0	0	0	0	0	1	0	0	0	0	0	0	0	0	0	0	0	0	0	0	0	0	0	0	0	0	0	0	0	0	0	0	0	0	0	0	0	0
LSLNRHWAVTPHAHPSARSRERRWSsLGSSSLAHTLRRSHGGSHsITRGsVSP	1	0	0	0	1	1	2	0	1	1	0	0	1	0	0	0	0	0	1	1	2	0	0	3	0	1	1	0	1	1	1	2	0	0	1	1	4	4	0	0	0	0	2	0	0	0	1	1	5
AFLR	0	0	0	0	0	0	1	0	0	0	0	0	0	0	1	0	0	0	1	0	0	0	0	0	0	0	0	0	0	0	0	0	0	0	0	0	0	0	0	0	0	0	0	0	0	0	0	0	0
RIPNRRYKQFRA	0	1	0	0	0	0	0	0	0	0	0	0	0	0	1	0	0	0	0	0	0	1	0	0	0	0	0	0	0	1	0	0	0	0	0	0	0	0	0	0	0	1	0	0	1	0	1	0	0
VTSCFLHLFLCRVARVFC	0	0	0	1	0	0	0	1	1	0	1	1	1	1	2	0	0	3	0	0	1	0	0	0	0	0	0	0	0	0	0	1	0	0	0	0	0	0	1	0	0	0	0	0	0	0	0	1	0
F	0	0	0	0	0	0	0	0	0	0	0	0	0	0	1	0	0	0	0	0	0	0	0	0	0	0	0	0	0	0	0	0	0	0	0	0	0	0	0	0	0	0	0	0	0	0	0	0	0
GGGGGLRCTN	0	0	0	0	0	0	1	0	0	0	0	0	0	0	0	0	0	1	0	0	0	0	1	0	3	1	0	0	0	0	0	0	1	0	0	0	0	0	0	0	0	0	0	0	0	1	0	0	0
PLCWAKLCRCIVPV	1	0	0	0	0	0	0	0	2	1	0	0	1	0	0	0	1	2	0	0	1	0	0	0	0	0	0	2	0	0	0	0	0	0	0	0	0	0	0	0	0	0	1	0	0	0	0	0	0
IGRAREDQRSGGGGWGVKPTsVG	0	0	1	0	0	0	0	0	0	0	0	0	2	0	0	0	0	0	0	0	1	0	2	0	2	3	0	0	1	0	1	0	0	0	0	0	0	0	0	1	0	0	1	0	1	0	0	0	0
EFCITVAVEsLSFCCSSVVRGA	1	0	0	0	0	0	1	0	0	1	0	3	0	2	0	0	2	1	1	1	0	0	1	0	0	0	0	0	0	0	1	0	0	0	0	0	0	0	1	2	0	0	0	0	0	0	0	0	0
FLFLsDKPIQGH	0	1	0	0	0	1	1	0	0	0	0	0	0	1	1	0	0	0	0	0	0	0	0	0	0	1	0	0	0	1	0	0	0	0	0	0	0	0	0	0	0	0	0	0	1	0	0	0	1
CSSCYVSIYSFPLFPRLSWFANTIFPLWAGRAA	1	0	1	0	1	0	1	1	0	0	0	0	1	2	2	0	2	0	0	1	1	2	0	0	0	1	2	0	0	1	0	0	1	0	0	3	1	1	0	0	1	1	2	0	0	1	0	0	0
CSCSALHYIFLKACLAWVSGVKSTVsIDLALLL	2	0	0	1	2	0	0	0	4	0	1	1	1	1	0	0	1	2	1	0	0	3	0	0	0	1	0	0	0	0	1	0	0	0	0	1	0	2	0	1	0	1	1	0	0	0	0	0	1
ILSFSFYFRQARLVSEGGHsKCREGsVSSTESHFPPLSHLHC	0	1	0	3	0	0	0	0	1	1	0	0	1	2	2	0	1	1	0	0	1	0	1	0	2	0	1	1	0	0	1	0	0	0	3	1	0	1	1	1	1	0	0	0	1	0	0	1	3
KLKNLVQLCRCGRFIVV	0	0	1	0	0	0	0	1	2	1	0	1	1	1	0	0	1	1	0	0	0	0	0	0	1	0	0	0	0	0	0	0	0	0	0	0	0	0	0	0	0	0	0	0	1	0	1	0	0
KGK	0	0	0	0	0	0	0	0	0	0	0	0	0	0	0	0	0	0	0	0	0	0	0	0	1	0	0	0	0	0	0	0	0	0	0	0	0	0	0	0	0	0	0	0	0	0	0	0	0
GTSAIISLSSKKHIKKKKFKKKKKQSP	0	3	0	1	0	0	0	0	0	0	0	0	0	1	0	0	0	0	0	1	0	0	0	1	0	0	0	0	1	0	0	1	0	0	4	0	1	0	0	0	0	0	0	1	0	0	0	0	1
VEILG	0	0	1	0	1	0	0	0	0	0	0	0	1	0	0	0	0	0	0	0	0	0	0	0	0	1	0	0	0	0	0	0	0	0	0	0	0	0	0	0	0	0	0	0	0	0	0	0	0
ITFLLRYRYEEPVLVENNKRKKTREKsEKRTATHPRGGGINRsGRKVGGRsQACWQWSRRYHRKGV	0	2	0	1	0	0	2	0	0	0	0	1	3	1	0	0	1	0	0	0	1	1	2	3	2	0	0	0	1	1	0	0	2	2	0	0	1	0	0	0	1	2	2	0	2	0	3	1	1
HFRPLSRFSTHs	0	0	0	1	0	0	0	0	0	0	0	0	0	1	1	0	0	0	0	0	0	0	0	0	0	0	0	0	1	0	0	0	1	0	1	0	0	0	0	1	0	0	0	0	0	0	0	1	1
GDTAVVRRRRGSVARGTKRSLHSVSGFSKSVLSLFFFSFFCICSLV	0	1	0	1	0	0	0	1	2	1	2	3	0	5	1	0	1	1	0	0	1	1	2	0	0	2	0	0	0	0	0	1	0	1	0	1	1	2	4	1	0	0	0	0	0	0	0	1	0
HGKLsCFRVYLCSVATRASPLHSCSLYTHSYTYFLSLHHRW	0	0	0	1	1	0	2	0	2	2	0	0	0	0	2	0	3	0	1	0	1	0	0	0	1	0	0	0	1	0	0	0	2	1	1	3	0	1	0	1	2	2	1	0	0	0	0	1	4
DFQKPKEKQ	0	0	0	0	0	0	0	0	0	0	0	0	0	1	0	0	0	0	0	0	0	0	0	0	0	0	0	0	0	1	0	0	0	0	0	0	0	0	0	0	0	0	0	1	1	0	0	0	0
APIRHFSSILHR	0	0	2	0	1	0	0	0	0	0	0	0	0	0	1	0	0	0	0	1	0	0	0	0	0	0	0	0	1	0	0	0	0	0	1	0	1	0	0	0	0	0	0	0	0	0	0	1	1
INIFYLFVRRSVSIsRSLLLGYSSRRKRISPCSLFVLGFLH	2	0	2	2	2	0	0	1	2	1	0	1	1	1	3	0	1	0	0	0	0	0	1	0	1	0	1	0	0	0	0	0	0	0	1	1	4	0	0	1	1	1	0	0	0	1	0	1	0
KGGHNQKRKRRHQSCVYSGKSFRVTVKRKLGRsKRFSATTQNSVGKIsEATTTR	1	0	0	0	1	0	0	0	0	2	0	1	1	1	1	0	0	1	0	2	0	0	0	3	2	0	0	0	0	0	1	0	4	1	0	0	2	1	1	1	1	0	0	1	2	2	0	1	1
NGK	0	0	0	0	0	0	0	0	0	0	0	0	0	0	0	0	0	0	0	0	0	0	0	1	0	0	0	0	0	0	0	0	0	0	0	0	0	0	0	0	0	0	0	0	0	0	1	0	0
EAPSCVsTsTIPALIFFLQHRSTTKNGIFsHsSYFVSVs	2	0	1	2	0	0	0	0	0	1	2	0	0	3	1	0	1	0	1	0	1	0	1	0	0	0	0	0	0	2	1	1	0	2	1	0	0	1	0	2	1	0	0	0	1	0	1	1	1
CWLAFWYYYLPLSRYTSHFSRTLSSHLPVVsLLLsKKKHQRWFLPsKLY	0	0	0	1	2	1	3	2	1	1	0	0	1	3	0	0	1	0	0	1	0	0	0	0	0	0	1	2	0	0	0	1	0	1	1	0	2	1	0	1	1	4	3	0	1	0	0	2	1
	0	0	0	0	0	0	0	0	0	0	0	0	0	0	0	0	0	0	0	0	0	0	0	0	0	0	0	0	0	0	0	0	0	0	0	0	0	0	0	0	0	0	0	0	0	0	0	0	0
TsELVEREEFFSFSKKEIFNVEHCGKFC	1	0	0	0	1	0	0	0	0	0	0	1	1	3	2	0	2	0	0	0	0	0	0	0	1	0	0	0	0	0	0	0	1	0	0	0	1	0	0	1	0	0	0	0	0	0	1	0	1
VYQTTSYKLSSFKCI	1	0	0	0	0	1	0	0	0	1	0	0	0	0	1	0	0	1	0	0	0	0	0	0	0	0	0	0	0	0	0	2	0	0	0	1	0	0	1	1	1	1	0	1	0	0	0	0	0
RCCCRVILLFGYSYTFLIHVsP	0	2	0	0	1	0	1	1	0	2	0	0	0	0	2	0	1	2	0	0	0	0	0	0	0	1	0	0	1	0	0	1	0	0	0	1	0	0	0	0	1	1	0	0	0	0	0	0	1
NSFPSHR	0	0	0	0	0	0	0	0	0	0	0	0	0	1	0	0	0	0	0	0	0	0	0	0	0	0	1	0	0	0	0	0	0	0	1	0	0	0	1	0	0	0	0	0	0	0	1	1	0
EERENVGT	0	0	0	0	0	0	0	0	0	0	0	1	0	0	0	0	0	0	0	0	0	0	0	0	1	0	0	0	0	0	0	0	0	1	0	0	0	0	0	0	0	0	0	0	0	0	1	0	0
GNAWsRsRAL	0	0	0	0	0	0	1	0	0	0	0	0	0	0	0	0	0	0	1	0	1	0	0	1	0	0	0	0	0	0	0	0	0	0	0	0	0	0	0	0	0	0	1	0	0	0	1	0	0
ATLREVRKVVHTPLNFPAWCIDRPLCQSSAVGEKKFIGIGEL	2	1	0	0	1	1	0	1	1	0	1	1	2	2	0	0	0	2	1	0	0	2	1	0	0	2	0	1	2	0	1	0	0	1	0	0	1	0	1	0	0	0	1	1	0	0	1	0	1
IILKPLHFESIVSGRVSLNEVRNITPTKGLVAPASPFGRIISLQS	4	1	1	1	2	0	2	0	0	2	0	0	2	1	1	0	0	0	0	0	1	1	1	1	0	1	2	0	1	1	1	0	0	1	0	2	1	1	0	2	0	0	0	1	0	1	1	0	1
TGALRSEQLTSPASGQHKDYYRPLDNCsIFVTRPLA	0	0	1	2	1	1	0	0	0	0	1	0	0	1	0	0	1	0	0	0	2	1	0	1	1	0	0	1	1	1	0	0	3	0	1	0	0	0	0	2	0	2	0	1	1	0	1	1	0
QSP	0	0	0	0	0	0	0	0	0	0	0	0	0	0	0	0	0	0	0	0	0	0	0	0	0	0	0	1	0	0	0	0	0	0	0	0	1	0	0	0	0	0	0	1	0	0	0	0	0
SSKYTSVIsSPVTTILP	1	0	1	0	1	0	0	0	0	0	1	1	0	0	0	0	0	0	0	0	0	0	0	0	0	0	0	0	1	1	0	1	2	0	0	0	2	0	1	1	1	0	0	0	0	0	0	0	0
HQRNHPTLAKEKKCICVHCVSQ	1	0	0	0	0	1	0	0	0	0	1	1	0	0	0	0	0	3	0	0	0	1	0	0	0	0	0	1	0	0	0	0	1	0	1	0	0	0	0	0	0	0	0	2	0	1	0	0	3
CCSVVY	0	0	0	0	0	0	0	0	0	1	0	1	0	0	0	0	0	2	0	0	0	0	0	0	0	0	0	0	0	0	0	0	0	0	0	0	0	0	0	1	0	1	0	0	0	0	0	0	0
GNISLTTLASPNALLPKENDNNSSAYQsPK	0	1	0	0	1	0	2	1	0	0	0	0	0	0	0	0	0	0	1	1	0	1	0	1	0	0	0	1	2	0	0	1	1	0	0	1	1	2	0	0	0	1	0	1	0	1	4	0	0
sGNRIGPAAVQVNWGGG	1	0	0	0	0	0	0	0	0	1	1	0	0	0	0	0	0	0	0	1	0	1	0	1	1	3	0	1	0	0	0	0	0	0	0	0	0	0	0	0	0	0	1	1	0	2	0	0	0
ITKGR	0	0	1	0	0	0	0	0	0	0	0	0	0	0	0	0	0	0	0	0	0	0	0	0	0	1	0	0	0	0	0	1	0	0	0	0	0	0	0	0	0	0	0	0	0	0	0	0	0
QSPRKENYCSCNRTVRVGSAVNRCI	0	0	1	0	0	0	0	0	0	0	0	3	0	0	0	0	1	2	1	0	0	0	1	0	0	0	0	0	1	0	1	0	0	0	0	1	1	0	0	1	0	1	0	0	1	2	1	0	0
ELWCLISLISLVRDTSSSALLRYQsGK	2	0	0	0	2	0	2	0	2	0	0	0	1	0	0	0	1	0	1	0	0	0	0	0	0	1	0	0	0	0	0	0	0	1	0	2	1	0	2	0	1	0	1	0	1	0	0	0	0
NNHLLVWCRWASQYSYTPLSLKLRESVNYTRNKGGRYRKRsKsNRKCGKEEGEKGKKSEQEKKKEEsNCVESYNKRVDVDHREIHLSTSPFKRFNCNTHFAQILVGVQAPFGKRAGLCRIKRQRAGNsRKRVWRARSNHIYKYIGPITTARQLSSSNRGKPRDRsKKLNRSFFLRGKTTNEVQGSKDTKFRRAISYSAsIVSAFSQLDITNsYFSWS	3	3	3	3	0	0	2	2	5	4	2	1	3	6	3	0	4	1	1	2	4	3	2	0	4	7	0	1	3	1	1	1	8	0	3	4	3	3	2	5	4	5	4	4	4	7	8	3	2
LR	0	0	0	0	0	0	1	0	0	0	0	0	0	0	0	0	0	0	0	0	0	0	0	0	0	0	0	0	0	0	0	0	0	0	0	0	0	0	0	0	0	0	0	0	0	0	0	0	0
LVILDHGGEAASTRKKRFPDEGGTALGGGTTEEVNKGRDRRKGAHKGKENRGNTSKSVKGG	0	0	1	0	2	0	1	0	0	2	1	0	0	1	0	0	0	0	0	1	1	2	1	1	6	5	0	0	1	0	3	1	1	0	0	1	0	0	1	1	0	0	0	0	0	1	2	1	1
AHSHVVAQ	0	0	0	0	0	0	0	0	0	0	0	0	2	0	0	0	0	0	1	1	0	0	0	0	0	0	0	0	0	0	0	0	0	0	0	1	0	0	0	0	0	0	0	0	1	0	0	0	2
RGEERGAKSTARDKLARTSSRLDQCFFFSsYTVGKsNK	0	0	0	0	0	1	0	0	1	1	0	0	0	3	0	0	1	0	0	0	1	2	0	0	1	2	0	0	0	0	0	2	1	0	1	0	0	2	1	0	1	0	0	0	1	0	1	0	0
CRFIPFSIH	0	0	2	0	0	0	0	0	0	0	0	0	0	2	0	0	1	0	0	0	0	0	0	0	0	0	1	0	0	0	0	0	0	0	0	1	0	0	0	0	0	0	0	0	0	0	0	0	1
D	0	0	0	0	0	0	0	0	0	0	0	0	0	0	0	0	0	0	0	0	0	0	0	0	0	0	0	0	0	0	0	0	0	0	0	0	0	0	0	0	0	0	0	0	0	0	0	0	0
GKNKKKRKIKIKLKGEGsRETLLSNIVDSAFSRNRRSLSFCHVCVsTSFTSVE	0	0	3	0	0	1	2	0	1	0	1	2	1	2	1	0	2	0	1	0	0	0	1	0	0	2	0	0	0	0	0	1	2	0	3	0	1	1	2	0	0	0	0	0	0	3	0	0	1
AAQRNsGAANFFYLRLYPSLFSPNVYFALVYFIFIAYsPAPRCSPCGYLsRQLEAIHFGYWsQNNIKISRYLITFTFIAINKTIIISKsRVSG	2	2	7	3	2	1	0	1	0	1	1	0	1	6	3	0	0	2	2	1	4	2	1	1	1	1	1	0	2	2	1	0	1	1	2	2	1	1	0	0	4	4	1	2	1	2	4	1	0
IQHPDSCPLHsTVTGAVAVATNAAPWIW	1	1	0	0	0	0	0	0	1	1	0	0	2	0	0	0	1	0	0	2	0	3	0	0	0	1	3	0	0	0	1	1	1	0	0	0	0	1	0	0	0	0	2	1	0	0	1	1	1
RHSCsSV	0	0	0	0	0	0	0	0	0	0	0	0	1	0	0	0	1	0	0	0	0	0	0	0	0	0	0	0	0	0	0	0	0	0	0	0	0	0	1	1	0	0	0	0	0	0	0	1	0
GGDKKRKEKKKKNRR	0	0	0	0	0	0	0	0	0	0	0	0	0	0	0	0	0	0	0	0	0	0	0	0	2	0	0	0	0	0	0	0	0	0	0	0	0	0	0	0	0	0	0	0	0	0	1	0	0
ALRLFV	0	0	0	1	0	0	0	1	0	0	0	0	1	0	1	0	0	0	0	1	0	0	0	0	0	0	0	0	0	0	0	0	0	0	0	0	0	0	0	0	0	0	0	0	0	0	0	0	0
EEFRPVWQRGsGKGDRVWVNRSKEEESSEGKRTLRTAVETESNRKQTKRSDTEEKsEQKDsRTsNFVNIIFsSNKSRSSLFFAVVKTRAVKEDNTSGAsKLTANEFCSLHRVYRGTYAGIQCNLLPKEYIQATRHQLDSsATDRTRKTFLAHIHRRALSLCVVSPIAEQFDVSIYLPQVCSGVLTKRLLKSQRCERGEIRTPGENTFGLSSsGIDssRRsRIRPALFEGKKTRsRRREGAYVDNRVTNVRVPPLLsTTIIARGKsQSRDRRKREYKQsRKVNSENRNPERNLDIFTRSGSDQQVSTSQSsRTIISYLFRRERVCVIRsKRsLQRKRNLEPSVNYKPKKTKGSAELYETLCGLEEKVRAsTGLHVSGDITPVSSSCLIVLVPIHTYKKKL…	9	6	5	9	1	5	3	7	7	10	5	3	11	9	3	0	4	5	5	3	7	4	6	2	9	3	3	2	7	3	5	6	15	5	5	5	6	3	10	10	2	8	2	8	7	8	11	4	2
AVKEGKHQWAVRSIAKGEGPV	0	0	1	0	0	0	0	0	0	1	1	0	1	0	0	0	0	0	1	1	0	1	0	0	1	2	0	0	0	1	0	0	0	0	0	0	1	0	0	0	0	0	1	0	1	0	0	1	0
QVQTYTFLPLAVSIKTRSPIQS	0	1	1	1	0	1	0	0	0	0	0	1	1	0	1	0	0	0	0	0	1	0	0	0	0	0	1	1	0	0	0	1	1	1	0	0	0	1	0	2	0	1	0	1	2	0	0	0	0
VYsLHKSSDSQ	0	0	0	0	0	0	0	1	0	1	0	0	0	0	0	0	0	0	0	0	0	0	0	0	0	0	0	0	0	0	0	0	0	0	1	0	0	0	0	2	1	0	0	0	1	0	0	0	1
RT	0	0	0	0	0	0	0	0	0	0	0	0	0	0	0	0	0	0	0	0	0	0	0	0	0	0	0	0	0	0	1	0	0	0	0	0	0	0	0	0	0	0	0	0	0	0	0	0	0
EI	1	0	0	0	0	0	0	0	0	0	0	0	0	0	0	0	0	0	0	0	0	0	0	0	0	0	0	0	0	0	0	0	0	0	0	0	0	0	0	0	0	0	0	0	0	0	0	0	0
RLFTFSSASNPSRPPPLSTHSSsSFFSPPLFSFSTPLNFISFHNLFLFFI	0	1	1	3	1	1	0	1	0	0	0	0	0	7	4	0	0	0	0	1	0	0	0	0	0	0	1	1	5	0	0	0	1	2	5	5	1	0	1	0	0	0	0	0	0	2	1	1	1
AE	0	0	0	0	0	0	0	0	0	0	0	0	0	0	0	0	0	0	0	0	0	1	0	0	0	0	0	0	0	0	0	0	0	0	0	0	0	0	0	0	0	0	0	0	0	0	0	0	0
VERDLL	0	0	0	0	0	0	1	0	1	0	0	0	1	0	0	0	0	0	0	0	0	0	0	0	0	0	0	0	0	0	0	0	0	0	0	0	0	0	0	0	0	0	0	0	0	0	0	0	0
RNKsY	0	0	0	0	0	0	0	0	0	0	0	0	0	0	0	0	0	0	0	0	0	0	0	0	0	0	0	0	0	0	0	0	0	0	0	0	0	0	0	0	1	0	0	0	0	1	0	0	0
sHQA	0	0	0	0	0	0	0	0	0	0	0	0	0	0	0	0	0	0	0	0	1	0	0	0	0	0	0	0	0	0	0	0	0	0	0	0	0	0	0	0	0	0	0	1	0	0	0	1	0
N	0	0	0	0	0	0	0	0	0	0	0	0	0	0	0	0	0	0	0	0	0	0	0	0	0	0	0	0	0	0	0	0	0	0	0	0	0	0	0	0	0	0	0	0	0	0	1	0	0
EGGERK	0	0	0	0	0	0	0	0	0	0	0	0	0	0	0	0	0	0	0	0	0	0	0	0	0	2	0	0	0	0	0	0	0	0	0	0	0	0	0	0	0	0	0	0	0	0	0	0	0
GsS	0	0	0	0	0	0	0	0	0	0	0	0	0	0	0	0	0	0	0	0	0	0	0	1	0	0	0	0	0	0	0	0	0	0	0	0	0	0	0	1	0	0	0	0	0	0	0	0	0
VRCCVGFIV	1	0	0	0	0	0	0	0	0	0	1	0	2	0	1	0	2	0	0	0	0	0	0	1	0	0	0	0	0	0	0	0	0	0	0	0	0	0	0	0	0	0	0	0	0	0	0	0	0
LLVVVGN	0	0	0	0	0	0	0	1	1	0	1	0	2	0	0	0	0	0	0	0	0	0	1	0	0	0	0	0	0	0	0	0	0	0	0	0	0	0	0	0	0	0	0	0	0	1	0	0	0
KKKEVCRCSLICIHIRSSNLHTAYPKCTLQRRGCTRLLVLGS	0	1	2	1	2	0	0	1	2	0	0	1	1	0	0	0	3	2	1	0	0	0	0	2	0	0	0	0	1	0	1	2	0	0	0	0	1	1	1	1	1	0	0	0	1	1	0	1	1
NPssEAKRPFLLGLFTKCGKKsRNIYLFTALLYLVTATCLACRRLsVQTVGVHACQAKVYQENTECCVRVCVCVYFN	1	0	0	5	0	1	3	0	0	1	1	3	4	3	1	0	6	2	0	1	1	4	0	1	2	0	1	0	0	1	2	1	2	1	0	0	0	0	0	0	3	1	0	0	3	2	2	0	1
VRHGAWANREER	0	0	0	0	0	0	0	0	0	1	0	0	0	0	0	0	0	0	0	1	0	1	0	0	1	0	0	0	0	0	0	0	0	0	0	0	0	0	0	0	0	0	1	0	0	0	1	0	1
ATGLSPIIL	1	0	1	1	0	0	0	1	0	0	0	0	0	0	0	0	0	0	0	1	0	0	0	0	0	1	0	0	0	1	1	0	0	0	0	0	1	0	0	0	0	0	0	0	0	0	0	0	0
FV	0	0	0	0	0	0	0	0	0	0	0	1	0	1	0	0	0	0	0	0	0	0	0	0	0	0	0	0	0	0	0	0	0	0	0	0	0	0	0	0	0	0	0	0	0	0	0	0	0
FLARKAFYSVLSLWYVVILVEIRWR	0	0	2	0	0	0	1	1	2	1	0	0	3	2	0	0	0	0	1	0	0	1	0	0	0	0	0	0	0	0	0	0	0	0	0	0	0	1	0	1	0	2	2	0	0	0	0	0	0
N	0	0	0	0	0	0	0	0	0	0	0	0	0	0	0	0	0	0	0	0	0	0	0	0	0	0	0	0	0	0	0	0	0	0	0	0	0	0	0	0	0	0	0	0	0	0	1	0	0
RF	0	0	0	0	0	0	0	0	0	0	0	0	0	1	0	0	0	0	0	0	0	0	0	0	0	0	0	0	0	0	0	0	0	0	0	0	0	0	0	0	0	0	0	0	0	0	0	0	0
FEVHLV	0	0	0	1	0	0	0	0	0	0	0	0	2	1	0	0	0	0	0	0	0	0	0	0	0	0	0	0	0	0	0	0	0	0	0	0	0	0	0	0	0	0	0	0	0	0	0	1	0
VGAFLsAYRLFLLLLTLSSLsTKKRARRLG	0	0	0	3	0	0	0	4	2	0	0	0	1	0	2	0	0	0	2	0	0	1	2	0	0	0	0	0	0	0	1	0	1	0	0	1	1	0	0	0	0	1	0	0	0	0	0	0	0
FYPYRLTRVRS	0	0	0	0	0	0	0	0	1	0	0	1	0	1	0	0	0	0	0	0	0	0	0	0	0	0	1	0	0	0	0	0	1	0	1	0	0	0	0	0	1	1	0	0	0	0	0	0	0
AAWNHDsVSIGLSVCFGSPSAQPVPRLVVIKLTSVLCEA	0	1	1	1	1	1	1	0	0	2	1	3	0	1	0	0	1	1	0	1	1	2	1	1	0	0	0	3	0	0	1	0	0	0	1	2	1	0	0	1	0	0	1	0	1	1	0	0	1
SLEISIPFCVPRTSVLLP	0	0	2	0	0	0	1	1	1	0	1	0	1	1	0	0	0	1	0	0	0	0	0	0	0	0	1	1	1	0	0	0	0	1	1	0	1	0	0	1	0	0	0	0	0	0	0	0	0
VAAE	0	0	0	0	0	0	0	0	0	0	1	0	0	0	0	0	0	0	0	0	1	1	0	0	0	0	0	0	0	0	0	0	0	0	0	0	0	0	0	0	0	0	0	0	0	0	0	0	0
TESIKsTQADYI	0	0	2	0	0	0	0	0	0	0	0	0	0	0	0	0	0	0	0	0	0	1	0	0	0	0	0	0	0	0	1	0	1	0	0	0	0	0	1	0	1	0	0	1	0	0	0	0	0
LTRYLTLTFP	0	0	0	0	0	0	0	2	1	0	0	0	0	1	0	0	0	0	0	0	0	0	0	0	0	0	1	0	0	0	1	2	0	0	0	0	0	0	0	0	1	0	0	0	0	0	0	0	0
NLYLLs	0	0	0	1	0	0	0	2	0	0	0	0	0	0	0	0	0	0	0	0	0	0	0	0	0	0	0	0	0	0	0	0	0	0	0	0	0	0	0	0	1	0	0	0	0	1	0	0	0
KNFLLALGRRPIQPDQTVAsRYHNFQsAENIKVTNsFAHIDRPKSVDPITAIGTHQRsGELHIVVCKVDKsFKKKRKKRSTAKVALETKAQ	0	2	4	1	1	0	2	0	1	2	1	1	3	4	0	0	0	1	3	1	1	3	1	0	0	2	0	0	3	1	0	2	1	3	0	0	0	1	1	0	1	0	0	3	2	2	2	1	3
RPCAFIVKGASGSLI	1	0	1	0	0	1	0	0	0	0	0	1	0	1	0	0	0	1	1	0	1	0	1	0	0	1	0	0	0	1	0	0	0	0	0	0	1	0	0	1	0	0	0	0	0	0	0	0	0
FLQQVPFLsVVPGDSIL	0	1	0	1	0	0	0	1	1	1	1	0	1	0	2	0	0	0	0	0	0	0	0	1	0	0	1	0	0	1	0	0	0	0	0	1	0	0	0	0	0	0	0	1	1	0	0	0	0
TASTTVKGSAsFHPATAVTSVKTREATYLIAsVSAHNIsRsAPYGPRSDRSLHEEQPGLVsGGAsCKHFSLCVARHQQFEIKRRKKsLTEVSAFTGDNTTGKRLPAHSESVLPWQVSSIIHFRTCCRSRLWLLQCRQLPTSY	1	2	2	2	0	0	3	2	4	2	2	2	3	5	0	0	1	4	5	2	2	3	2	0	3	2	3	1	2	1	2	1	5	5	1	1	1	3	4	4	2	1	2	3	3	1	1	3	4
KAsKsPEGNKH	0	0	0	0	0	0	0	0	0	0	0	0	0	0	0	0	0	0	1	0	0	0	0	0	1	0	0	0	1	0	0	0	0	0	0	0	0	0	0	0	0	0	0	0	0	0	1	1	0
	0	0	0	0	0	0	0	0	0	0	0	0	0	0	0	0	0	0	0	0	0	0	0	0	0	0	0	0	0	0	0	0	0	0	0	0	0	0	0	0	0	0	0	0	0	0	0	0	0
F	0	0	0	0	0	0	0	0	0	0	0	0	0	1	0	0	0	0	0	0	0	0	0	0	0	0	0	0	0	0	0	0	0	0	0	0	0	0	0	0	0	0	0	0	0	0	0	0	0
NKL	0	0	0	0	0	1	0	0	0	0	0	0	0	0	0	0	0	0	0	0	0	0	0	0	0	0	0	0	0	0	0	0	0	0	0	0	0	0	0	0	0	0	0	0	0	0	1	0	0
VLFS	0	0	0	0	0	0	1	0	0	0	0	1	0	1	0	0	0	0	0	0	0	0	0	0	0	0	0	0	0	0	0	0	0	0	0	0	1	0	0	0	0	0	0	0	0	0	0	0	0
SPSs	0	0	0	0	0	0	0	0	0	0	0	0	0	0	0	0	0	0	0	0	0	0	0	0	0	0	0	0	0	1	0	0	0	0	1	0	1	0	0	0	0	0	0	0	0	0	0	0	0
	0	0	0	0	0	0	0	0	0	0	0	0	0	0	0	0	0	0	0	0	0	0	0	0	0	0	0	0	0	0	0	0	0	0	0	0	0	0	0	0	0	0	0	0	0	0	0	0	0
SSFEEGSGCGEGKSSTLSEE	0	0	0	0	0	0	0	0	1	0	0	0	0	0	1	0	1	0	0	0	0	0	0	0	0	4	0	0	0	0	0	0	0	1	0	0	1	0	5	0	0	0	0	0	0	0	0	0	0
RDCHSRGIVFKT	0	0	1	0	0	0	0	0	0	1	0	0	0	1	0	0	0	1	0	0	0	0	0	0	1	0	0	0	0	0	0	0	1	0	0	0	0	1	0	0	0	0	0	0	0	0	0	0	1
QsSFI	1	0	0	0	0	0	0	0	0	0	0	0	0	1	0	0	0	0	0	0	0	0	0	0	0	0	0	0	0	0	0	0	0	0	0	1	0	0	0	0	0	0	0	0	1	0	0	0	0
	0	0	0	0	0	0	0	0	0	0	0	0	0	0	0	0	0	0	0	0	0	0	0	0	0	0	0	0	0	0	0	0	0	0	0	0	0	0	0	0	0	0	0	0	0	0	0	0	0
ILFGNNWWVKLVLQsEVVNCGVSFGLEWGSL	1	0	0	1	0	0	1	1	2	2	0	2	1	2	0	0	1	0	0	0	0	0	2	0	1	1	0	0	0	0	0	0	0	0	1	0	0	0	1	0	0	0	3	0	1	2	1	0	0
LSCsASsIYFSEPLsRFHNLYLHLSSFIVNLFLC	1	0	1	4	1	1	0	1	0	1	0	0	0	4	0	0	2	0	1	0	0	0	0	0	0	0	0	0	1	0	0	0	0	0	1	1	2	1	0	0	1	1	0	0	0	0	2	0	2
AL	0	0	0	0	0	0	1	0	0	0	0	0	0	0	0	0	0	0	0	0	0	1	0	0	0	0	0	0	0	0	0	0	0	0	0	0	0	0	0	0	0	0	0	0	0	0	0	0	0
REETKRNsIRKKQDTIRKVQsASAEKIKEDsARQGNsVNRHLAGRRRWEEFQIFSTALsFICRFAGA	3	0	2	1	0	0	0	0	1	2	0	0	0	2	2	0	1	0	1	2	4	0	0	0	2	1	0	0	0	0	0	0	2	1	0	0	0	1	1	0	0	0	1	4	0	2	1	1	0
	0	0	0	0	0	0	0	0	0	0	0	0	0	0	0	0	0	0	0	0	0	0	0	0	0	0	0	0	0	0	0	0	0	0	0	0	0	0	0	0	0	0	0	0	0	0	0	0	0
DWAYDAEGAFLLAsSVCGVSFLIPSEAPASIISLFCSVVLYSSYTFPLICRGLL	2	2	0	0	0	0	3	2	3	2	0	0	2	2	2	0	2	1	4	0	1	1	3	0	0	0	2	0	0	1	0	0	0	1	2	1	0	1	3	1	1	2	1	0	0	0	0	0	0
VsSFSFLVVPIGCLYFTCCsEIFLLLLFTIAGVSTFCFsV	0	0	3	1	1	0	1	0	3	1	1	0	3	6	1	0	3	1	0	0	1	0	1	0	0	1	1	0	0	0	2	0	0	1	1	1	1	0	0	0	0	1	0	0	0	0	0	0	0
SRVVPWRFDGGPSPQKEGFGSTRGISLRHDVIQQQRNsLRDEWGQPTTTAGPQQHGNRsNLVGGYPRFSAFIPDFWVLLARDSRREWVVSISSCVVRCCCCHYIsNTHIAHRAYRHCYRYYYYYYYYYHITsTVILVIKKKNIY	2	5	3	1	2	0	0	1	2	2	3	3	3	3	2	0	4	2	1	1	3	0	1	4	2	3	2	3	1	1	2	0	3	2	0	3	5	0	0	1	13	1	4	2	5	3	2	3	4
K	0	0	0	0	0	0	0	0	0	0	0	0	0	0	0	0	0	0	0	0	0	0	0	0	0	0	0	0	0	0	0	0	0	0	0	0	0	0	0	0	0	0	0	0	0	0	0	0	0
VKGCLVSRK	0	0	0	0	0	0	0	0	1	0	2	0	0	0	0	0	1	0	0	0	0	0	1	0	0	0	0	0	0	0	0	0	0	0	1	0	0	0	0	0	0	0	0	0	0	0	0	0	0
ERs	0	0	0	0	0	0	0	0	0	0	0	0	0	0	0	0	0	0	0	0	0	0	0	0	0	0	0	0	0	0	0	0	0	0	0	0	0	0	0	0	0	0	0	0	0	0	0	0	0
LLICLQIFLCIYYPVVLKNWSCGVGsYKAEGLLNLLLSTPSVLsVHTCSADLCVWGVGLGLRVCVVGSSSVPACTVGVIHLVHGLGLAVIKLEGYANHPRAHSSVCFAsFIVASHYVQFAAHFTSL	3	3	0	6	2	1	0	0	10	4	1	4	9	3	2	0	5	3	4	0	3	3	2	0	6	3	1	2	1	0	3	1	0	0	2	4	2	0	1	2	2	3	2	0	2	2	1	5	2
LALRKRNLQVSAHALLFSSSKSCNRVGRASKVHQAVHVIAGsVNTSQQSLHTVKRRLVGSVGPHSPSQ	0	1	0	2	0	2	1	1	1	4	2	0	3	1	0	0	1	0	2	1	2	1	0	0	1	3	0	2	0	0	1	0	1	0	2	2	2	4	0	1	0	0	0	2	3	3	0	0	5
EGSIRRTTPFYRLLYPGH	0	1	0	1	0	1	0	0	0	0	0	0	0	0	1	0	0	0	0	0	0	0	0	0	1	1	0	2	0	0	1	1	0	0	0	1	0	0	0	0	0	2	0	0	0	0	0	1	0
WIHWGG	0	0	1	0	0	0	0	0	0	0	0	0	0	0	0	0	0	0	0	0	0	0	1	1	0	0	0	0	0	0	0	0	0	0	0	0	0	0	0	0	0	0	2	0	0	0	0	1	0
VVGDNsSSDCFISLFFFQsASPGHND	1	0	0	1	0	0	0	0	0	0	1	0	1	3	1	0	1	0	0	0	0	1	0	0	2	0	1	0	0	0	0	0	0	0	1	1	0	0	0	2	0	0	0	0	1	1	1	1	0
ssKKKREKIKDTs	0	0	1	0	0	0	0	0	0	0	0	0	0	0	0	0	0	0	0	0	0	0	0	0	0	0	0	0	0	0	1	0	0	0	0	0	0	0	0	0	0	0	0	0	0	0	0	0	0
LFLPL	0	0	0	0	0	0	0	0	3	0	0	0	0	0	1	0	0	0	0	0	0	0	0	0	0	0	1	0	0	0	0	0	0	0	0	0	0	0	0	0	0	0	0	0	0	0	0	0	0
VG	0	0	0	0	0	0	0	0	0	0	0	1	0	0	0	0	0	0	0	0	0	0	0	0	0	1	0	0	0	0	0	0	0	0	0	0	0	0	0	0	0	0	0	0	0	0	0	0	0
VTGLAATGRG	0	0	0	0	0	0	0	1	0	0	0	0	1	0	0	0	0	0	0	1	0	1	2	0	0	1	0	0	0	0	1	0	0	1	0	0	0	0	0	0	0	0	0	0	0	0	0	0	0
HSsSEEERGR	0	0	0	0	0	0	0	0	0	0	0	0	0	0	0	0	0	0	0	0	0	0	1	0	0	0	0	0	0	0	0	0	0	0	0	0	0	1	1	0	0	0	0	0	0	0	0	1	0
RTWTNRITRSRLFTKKDLICIHSIFALAAIRYTANTVsYTLT	3	0	2	0	1	0	0	2	1	0	0	0	1	2	0	0	0	1	1	0	1	2	0	0	0	0	0	0	0	0	4	2	1	1	0	0	1	0	0	1	2	0	1	0	0	2	0	1	0
TERKKIVISADLCIKLVYR	2	0	1	1	0	0	0	0	1	1	0	0	1	0	0	0	0	1	1	0	0	0	0	0	0	0	0	0	0	0	1	0	0	0	0	0	0	0	1	0	0	1	0	0	0	0	0	0	0
GYsRAIRRESYHLSLFSNFV	1	0	0	0	0	0	1	0	1	1	0	0	0	1	1	0	0	0	0	0	0	1	1	0	0	0	0	0	0	0	0	0	0	0	2	0	0	0	1	0	1	1	0	0	0	1	0	1	0
L	0	0	0	0	1	0	0	0	0	0	0	0	0	0	0	0	0	0	0	0	0	0	0	0	0	0	0	0	0	0	0	0	0	0	0	0	0	0	0	0	0	0	0	0	0	0	0	0	0
LFFSSTLIHLLYLSsWHTDGWRKsDT	0	0	1	0	3	0	0	2	0	0	0	0	0	2	0	0	0	0	0	0	0	0	0	0	0	1	0	0	0	0	0	1	1	1	0	0	0	2	0	1	1	0	2	0	0	0	0	1	1
SLTKLNNGsQ	0	0	0	0	0	1	0	0	1	0	0	0	0	0	0	0	0	0	0	0	0	0	1	0	0	0	0	0	0	0	0	0	1	0	0	0	1	0	0	0	0	0	0	0	1	1	1	0	0
LIQLLEVGEGSs	1	0	0	1	0	0	0	0	2	1	0	0	0	0	0	0	0	0	0	0	0	0	0	1	0	1	0	0	0	0	0	0	0	0	0	0	1	0	0	0	0	0	0	0	1	0	0	0	0
NRAISGSCNNWSFVNLsQIVDSRNDVSHFQWCsGTAPPLLLFFEPIWGALS	2	1	0	1	2	0	0	1	1	3	0	0	0	4	0	0	1	1	1	1	1	0	2	0	1	0	1	0	0	2	0	0	0	1	1	0	2	2	1	0	0	0	3	0	2	3	2	0	1
RVRRVQ	0	0	0	0	0	0	0	0	0	1	0	1	0	0	0	0	0	0	0	0	0	0	0	0	0	0	0	0	0	0	0	0	0	0	0	0	0	0	0	0	0	0	0	0	1	0	0	0	0
QSGQQRA	0	0	0	0	0	0	0	0	0	0	0	0	0	0	0	0	0	0	0	0	0	1	0	1	0	0	0	0	0	0	0	0	0	0	0	0	1	0	0	0	0	0	0	0	3	0	0	0	0
IVRDLKVLsELVYVRDSVVGKIIL	3	0	0	1	0	0	0	1	2	1	0	4	1	0	0	0	0	0	0	0	0	0	1	0	0	0	0	0	0	0	0	0	0	0	1	0	0	0	0	0	0	1	0	0	0	0	0	0	0
YVHRGARRKCNIDLHHSLLGRHCVPCSLLLQLPP	0	0	1	3	1	0	1	1	1	2	0	0	0	0	0	0	2	1	0	1	0	0	1	1	0	0	0	1	1	1	0	0	0	0	0	1	1	0	0	0	0	1	0	0	1	0	1	2	2
CsQQKLDRRYKRTY	0	0	0	0	0	1	0	0	0	0	0	0	0	0	0	0	1	0	0	0	0	0	0	0	0	0	0	0	0	0	0	0	1	0	0	0	0	0	0	0	0	2	0	1	1	0	0	0	0
L	0	0	0	0	0	0	0	0	1	0	0	0	0	0	0	0	0	0	0	0	0	0	0	0	0	0	0	0	0	0	0	0	0	0	0	0	0	0	0	0	0	0	0	0	0	0	0	0	0
LWGNYSRKKCGISPFFVVDPVLSYSKRKTKLAAALLKRKIsHKGPIGLQsKGDTQGAAHDIR	3	0	1	2	0	0	1	2	1	2	0	1	0	1	1	0	1	0	1	2	2	0	0	3	2	1	0	1	2	0	0	0	1	1	0	0	3	0	0	1	1	1	1	2	0	0	1	1	1
RRKEVK	0	0	0	0	0	0	0	0	0	0	0	0	1	0	0	0	0	0	0	0	0	0	0	0	0	0	0	0	0	0	0	0	0	0	0	0	0	0	0	0	0	0	0	0	0	0	0	0	0
WCAPSNTPPNVHERRTG	0	0	0	0	0	0	0	0	0	0	0	0	1	0	0	0	0	1	0	1	0	0	1	0	0	0	0	0	2	1	0	1	1	0	0	1	0	0	0	0	0	0	1	0	0	0	2	0	1
VCsHYPIRG	0	0	1	0	0	0	0	0	0	0	1	0	0	0	0	0	0	1	0	0	0	0	0	0	0	1	0	1	0	0	0	0	0	0	0	0	0	0	0	0	1	0	0	0	0	0	0	1	0
YHKPACHsALHsAQsEAPFRRSYGGVEVPQ	0	0	0	0	0	1	0	0	0	0	1	0	1	1	0	0	0	1	2	0	1	1	1	0	0	1	1	0	0	2	0	0	0	0	0	0	0	1	0	0	1	1	0	2	0	0	0	2	1
F	0	0	0	0	0	0	0	0	0	0	0	0	0	0	1	0	0	0	0	0	0	0	0	0	0	0	0	0	0	0	0	0	0	0	0	0	0	0	0	0	0	0	0	0	0	0	0	0	0
[truncated: 18,716 more rows]
[truncated: 38 more columns]
