# Supplementary material for: Life cycle adapted upstream open reading frames (uORFs) in Trypanosoma congolense: A post-transcriptional approach to accurate gene regulation
Source: PLoS One. 2018 Aug 9;13(8):e0201461. doi: 10.1371/journal.pone.0201461 (PMC6084854; doi:10.1371/journal.pone.0201461)
Supplement: S5 Data — Column names are included as the first row. (TXT) [file pone.0201461.s019.txt]

A.A. sequence	ATT	ATC	ATA	CTT	CTC	CTA	CTG	TTA	TTG	GTT	GTC	GTA	GTG	TTT	TTC	ATG	TGT	TGC	GCT	GCC	GCA	GCG	GGT	GGC	GGA	GGG	CCT	CCC	CCA	CCG	ACT	ACC	ACA	ACG	TCT	TCC	TCA	TCG	AGT	AGC	TAT	TAC	TGG	CAA	CAG	AAT	AAC	CAT	CAC
QGLCFsNSF	0	0	0	0	0	0	0	0	1	0	0	0	0	1	1	0	1	0	0	0	0	0	0	0	1	0	0	0	0	0	0	0	0	0	0	1	0	0	0	0	0	0	0	1	0	0	1	0	0
RAARSsRGETQETSSIFRISAGLPTQTSAPPATSPRALHRRDISSGKGRGAGKEGLTRFsG	1	0	2	1	1	0	1	0	0	0	0	0	0	2	0	0	0	0	1	2	3	1	2	0	3	3	0	1	2	1	1	1	4	0	3	0	2	3	0	0	0	0	0	1	1	0	0	0	1
VERQAEEKsARsQRQGKRTLHWYLIRAERARRITYKHHsSFFLTLEYSKKGDRTTKLsHCTILRGGHRTSPEKVKLLYFARKVKQKsRKISVI	1	2	2	4	0	0	0	2	2	2	0	2	0	2	1	0	1	0	2	0	2	1	0	0	1	3	1	0	0	0	2	1	2	2	1	0	1	0	2	0	2	2	1	1	3	0	0	3	2
YCLGLKVSLKKGGLsKQGSLSGRVTGKRASILLQFVRFEWCASRsVGK	0	1	0	0	0	0	1	3	3	2	0	0	2	1	1	0	2	0	1	0	1	0	1	1	4	1	0	0	0	0	1	0	0	0	0	1	1	1	1	1	1	0	1	0	2	0	0	0	0
VTEEGRRYLESQLVNYTRKQVRDRRKGHWAKRYFANIRTTAVKEGKKDNNTPTQTQGVRSLAYIVCYLRsRRsEIGRKVKsKKNNLTLSELsCWLGWGESYINLIRHTYHGsVRRRRRGRINCLICLGFSFIFFFIFIFLFLVLRGRETSLLIsEIKHIAFISPWTWsRREDGEHSAQSSPEKRIANRKKIATQAEGYHLYDKERGIGsGHRWRFHTPFFLLFSVSYPYFLLFFFIFLFSLGCYSLTHITNCYAFYsYLFYLPFNWSQFDLNRFIVLHHIPFRLRGYDDLCLGNRGENRFKRTTIGKLNTssRSSGKGEILFSFsAAPCNsSVRRRRKRTEVKVSLPEGGVTEPSNIsRTPCQSSGsQNNIYLERGSYKRKWRsKsTsQGQsRKVsGLY…	9	6	11	10	3	3	4	8	11	3	4	6	4	23	6	0	3	6	2	3	5	3	7	4	9	11	2	4	2	3	5	3	11	4	8	4	1	3	6	7	12	8	8	7	5	12	11	4	7
PRVRQTHINTPHIHTLYSAGSAGAVEsSDRGRKTNGNTLRVTVWHFPPVFVNCSVLLGRRKKGTPRsRVKATNLIKLDGAIGVCTLVIHQYLs	0	0	5	0	3	1	1	0	3	2	2	2	4	2	0	0	0	2	0	1	3	1	1	1	3	3	2	1	2	0	4	1	2	2	0	0	0	0	2	2	1	1	1	1	1	3	2	2	3
FWYYLYHSYFNFFNTYSFSLHTHTHTQEGPFQDFSFQSLF	0	0	0	1	1	0	0	0	1	0	0	0	0	7	2	0	0	0	0	0	0	0	0	1	0	0	1	0	0	0	0	0	4	0	2	1	0	2	0	0	5	0	1	3	0	1	1	1	3
LSSFSLsLVSPPPPsSPSAHITRILQQNCVKVFR	1	1	0	3	0	0	0	1	0	2	0	0	1	1	1	0	1	0	1	0	0	0	0	0	0	0	3	2	0	0	0	1	0	0	3	1	1	1	0	0	0	0	0	2	0	0	1	1	0
	0	0	0	0	0	0	0	0	0	0	0	0	0	0	0	0	0	0	0	0	0	0	0	0	0	0	0	0	0	0	0	0	0	0	0	0	0	0	0	0	0	0	0	0	0	0	0	0	0
VRLNNDKSHQPKTLLDRCPLRKTTLIAKPV	1	0	0	1	1	0	2	0	1	1	0	0	1	0	0	0	1	0	0	0	1	0	0	0	0	0	0	1	0	2	1	0	2	0	1	0	0	0	0	0	0	0	0	0	1	1	1	0	1
NLSFSRYGTLLACV	0	0	0	1	0	0	0	2	0	1	0	0	0	1	0	0	1	0	0	0	0	1	1	0	0	0	0	0	0	0	1	0	0	0	2	0	0	0	0	0	0	1	0	0	0	0	1	0	0
PRRTERGVTPNEGKHSPYSTARILSS	0	1	0	0	0	1	0	0	0	0	0	1	0	0	0	0	0	0	0	0	0	1	0	1	1	0	1	0	1	1	1	0	1	1	1	0	0	1	2	0	1	0	0	0	0	0	1	1	0
SLGHLsTQsPC	0	0	0	1	0	0	0	1	0	0	0	0	0	0	0	0	0	1	0	0	0	0	0	0	1	0	0	1	0	0	0	0	0	1	0	0	0	0	0	1	0	0	0	0	1	0	0	0	1
LKFLSSFSLPKTLLLIILSITLRTPKRAICLEHRGVLsVPPC	2	2	0	1	5	1	0	2	1	1	0	1	0	1	1	0	0	2	0	0	1	0	1	0	0	0	1	1	1	1	1	1	1	0	1	3	0	0	0	0	0	0	0	0	0	0	0	0	1
PRPITT	0	0	1	0	0	0	0	0	0	0	0	0	0	0	0	0	0	0	0	0	0	0	0	0	0	0	1	1	0	0	1	0	1	0	0	0	0	0	0	0	0	0	0	0	0	0	0	0	0
LPQRLPAVGHCAPIRLQsHRFA	0	1	0	0	0	0	2	0	1	0	0	0	1	1	0	0	1	0	0	1	2	0	0	0	1	0	1	0	2	0	0	0	0	0	0	0	0	0	0	0	0	0	0	0	2	0	0	2	0
D	0	0	0	0	0	0	0	0	0	0	0	0	0	0	0	0	0	0	0	0	0	0	0	0	0	0	0	0	0	0	0	0	0	0	0	0	0	0	0	0	0	0	0	0	0	0	0	0	0
GRRVSQGRRGKQRGKINIPKSH	0	0	2	0	0	0	0	0	0	0	0	1	0	0	0	0	0	0	0	0	0	0	1	0	2	1	1	0	0	0	0	0	0	0	0	0	0	1	0	1	0	0	0	0	2	1	0	1	0
TsVQTHNTYIY	0	0	1	0	0	0	0	0	0	0	0	0	1	0	0	0	0	0	0	0	0	0	0	0	0	0	0	0	0	0	0	1	1	1	0	0	0	0	0	0	1	1	0	1	0	1	0	0	1
SsNSFINFFLHVAVIFCPSVPKYVRGGPPL	0	0	2	0	0	0	1	1	0	3	0	0	1	2	2	0	0	1	1	0	0	0	1	0	1	0	1	0	1	2	0	0	0	0	1	0	0	0	2	0	0	1	0	0	0	1	1	0	1
PDDCVSL	0	0	0	0	0	1	0	0	0	0	0	0	1	0	0	0	0	1	0	0	0	0	0	0	0	0	1	0	0	0	0	0	0	0	0	0	0	0	0	1	0	0	0	0	0	0	0	0	0
SPSVDAIGSGQYEEQRLLKsVRCPVGRDAHsTVQTCTSFSYKGTVPFGGRCTELGQVAAVLsNGVKQRKHTPPSRGILTEAsVAWKRsGRGRLLHSSLRRGKSITKSPGGKVCTFSsSGVPTLSFIHTRLCFACGVACRGCFLHSCVQHRFIAVFVVVGGRNIAGGGTLsGKIKRFFDFSVAGADRAARNTPRLLVSPLNLNPPFPRLVsFsKKKKsGETIFsNIAHGFSDGGLAQVKRVEKSCT	5	3	1	4	0	1	8	4	1	7	5	4	6	6	9	0	8	2	7	2	4	3	4	6	11	7	3	2	4	3	3	2	5	5	6	3	2	3	3	1	0	2	1	6	1	4	2	2	5
KESAGSSN	0	0	0	0	0	0	0	0	0	0	0	0	0	0	0	0	0	0	0	0	0	1	1	0	0	0	0	0	0	0	0	0	0	0	1	0	0	0	0	2	0	0	0	0	0	0	1	0	0
LNSDRCAVSDFVDR	0	0	0	0	1	0	0	0	0	1	0	0	1	0	1	0	1	0	0	1	0	0	0	0	0	0	0	0	0	0	0	0	0	0	0	0	0	0	1	1	0	0	0	0	0	1	0	0	0
SAGAGCGLQTRRRVGLAAVRFGLCGVsPIITVS	1	1	0	2	1	0	0	0	0	3	0	1	0	0	1	0	1	1	2	1	1	0	1	2	1	2	0	0	1	0	0	2	0	0	1	0	1	0	0	0	0	0	0	1	0	0	0	0	0
R	0	0	0	0	0	0	0	0	0	0	0	0	0	0	0	0	0	0	0	0	0	0	0	0	0	0	0	0	0	0	0	0	0	0	0	0	0	0	0	0	0	0	0	0	0	0	0	0	0
FSIFsRVV	1	0	0	0	0	0	0	0	0	0	0	1	1	0	2	0	0	0	0	0	0	0	0	0	0	0	0	0	0	0	0	0	0	0	0	1	0	0	0	0	0	0	0	0	0	0	0	0	0
sRsPTDIVSVsRLPYVHTKAYGVGYFFCHLLLFA	1	0	0	2	0	1	1	0	0	1	0	2	1	3	0	0	1	0	1	0	0	1	0	0	1	1	0	1	0	1	1	0	0	1	0	0	0	0	1	0	1	2	0	0	0	0	0	0	2
SLSPP	0	0	0	0	1	0	0	0	0	0	0	0	0	0	0	0	0	0	0	0	0	0	0	0	0	0	0	1	1	0	0	0	0	0	1	1	0	0	0	0	0	0	0	0	0	0	0	0	0
LFSAVLR	0	0	0	1	1	0	0	0	0	1	0	0	0	0	1	0	0	0	0	0	1	0	0	0	0	0	0	0	0	0	0	0	0	0	0	0	1	0	0	0	0	0	0	0	0	0	0	0	0
QsSLCLSSAYGCCCQGFLLLsGSERPLAVGAV	0	0	0	1	1	0	0	2	2	1	0	0	1	0	1	0	4	0	1	1	1	0	1	2	0	1	0	0	0	1	0	0	0	0	1	2	0	1	0	0	0	1	0	1	1	0	0	0	0
EGVGsLIPHIsAVTHKREKSPKsFSSYSVYIHQIAGEVHIK	3	1	1	0	0	0	0	1	0	1	0	0	3	1	0	0	0	0	0	1	1	0	0	1	0	2	0	1	0	1	0	0	1	0	0	2	0	0	2	0	1	1	0	1	0	0	0	1	3
SDTDW	0	0	0	0	0	0	0	0	0	0	0	0	0	0	0	0	0	0	0	0	0	0	0	0	0	0	0	0	0	0	0	0	0	1	0	0	0	0	1	0	0	0	1	0	0	0	0	0	0
PRSLAESADYIWWFTLIIPVFGDFSV	1	2	0	2	0	0	0	0	0	0	0	2	0	3	0	0	0	0	1	1	0	0	0	0	1	0	1	0	0	1	1	0	0	0	0	1	1	0	1	0	1	0	2	0	0	0	0	0	0
DSNNCWLSGHSFTC	0	0	0	0	0	0	0	1	0	0	0	0	0	1	0	0	2	0	0	0	0	0	0	0	0	1	0	0	0	0	0	1	0	0	0	0	0	1	1	1	0	0	1	0	0	1	1	0	1
DLIssYTYSLRCIHIsVFHLRIRVTTPGKLFVVYYLSDTDLRKELRVFVEFSSLF	4	0	0	2	2	0	0	2	2	1	0	4	1	4	1	0	0	1	0	0	0	0	0	0	1	0	0	0	1	0	0	1	3	0	0	0	0	1	0	3	2	2	0	0	0	0	0	1	1
RHYLA	0	0	0	0	0	0	0	0	1	0	0	0	0	0	0	0	0	0	0	0	1	0	0	0	0	0	0	0	0	0	0	0	0	0	0	0	0	0	0	0	0	1	0	0	0	0	0	1	0
QLREFVTILSLF	1	0	0	0	0	0	1	2	0	0	0	1	0	2	0	0	0	0	0	0	0	0	0	0	0	0	0	0	0	0	0	0	1	0	1	0	0	0	0	0	0	0	0	1	0	0	0	0	0
QAYL	0	0	0	0	0	1	0	0	0	0	0	0	0	0	0	0	0	0	0	0	0	1	0	0	0	0	0	0	0	0	0	0	0	0	0	0	0	0	0	0	1	0	0	1	0	0	0	0	0
CLREGCFG	0	0	0	0	0	0	0	1	0	0	0	0	0	0	1	0	2	0	0	0	0	0	0	0	1	1	0	0	0	0	0	0	0	0	0	0	0	0	0	0	0	0	0	0	0	0	0	0	0
FKFs	0	0	0	0	0	0	0	0	0	0	0	0	0	1	1	0	0	0	0	0	0	0	0	0	0	0	0	0	0	0	0	0	0	0	0	0	0	0	0	0	0	0	0	0	0	0	0	0	0
sALLFGLQKKKSYFKLLS	0	0	0	1	1	0	0	2	1	0	0	0	0	1	1	0	0	0	0	1	0	0	1	0	0	0	0	0	0	0	0	0	0	0	0	0	1	0	0	1	1	0	0	1	0	0	0	0	0
QFsPIEWLELVVD	0	0	1	1	0	0	0	0	1	1	1	0	0	0	1	0	0	0	0	0	0	0	0	0	0	0	0	1	0	0	0	0	0	0	0	0	0	0	0	0	0	0	1	1	0	0	0	0	0
TCSCTYIVTVHVSVPCFFCPGsWRTELIVS	0	1	1	0	0	0	0	1	0	0	0	2	3	1	1	0	2	2	0	0	0	0	0	0	0	1	2	0	0	0	2	1	1	0	0	0	1	1	1	0	1	0	1	0	0	0	0	0	1
YSCsRTLHLTRRKVFVANLKAFFLIsKRsLNsSYT	0	1	0	1	2	1	0	1	0	0	0	0	2	3	0	0	1	0	0	1	1	0	0	0	0	0	0	0	0	0	1	1	1	0	2	0	0	0	0	0	2	0	0	0	0	2	0	1	0
GDRVESSIVG	1	0	0	0	0	0	0	0	0	1	0	1	0	0	0	0	0	0	0	0	0	0	0	1	1	0	0	0	0	0	0	0	0	0	0	0	0	0	1	1	0	0	0	0	0	0	0	0	0
SLFLATYTGQSELFLRFN	0	0	0	0	1	0	0	2	1	0	0	0	0	2	1	0	0	0	0	1	0	0	1	0	0	0	0	0	0	0	1	0	1	0	0	1	0	0	0	1	0	1	0	1	0	0	1	0	0
CKVTTLFFQSAIGLRVSPKLKALDLDWEDCYCFRCCCYLWYLSSRLGGA	1	0	0	3	0	0	1	2	2	1	0	0	1	3	0	0	5	1	1	0	1	1	2	0	1	0	1	0	0	0	1	0	1	0	1	1	0	0	1	1	2	1	2	1	0	0	0	0	0
SPHGLRICPPPQCNTYIVHCFKWERCEYLRKsRNNKRCFLHNFFVVVVAFPSLGRLNRWCTHGRFSHFPLPsSRRTLLESARD	1	1	0	1	2	1	0	2	2	4	0	0	1	3	4	0	3	3	1	0	1	0	1	1	1	0	2	2	1	2	0	0	2	1	0	0	1	0	2	2	0	2	2	0	1	3	2	1	4
VTILRETSITTRRGGVsGISTQKVTRYGCSGKWVEKKVFVGQTFR	2	0	1	0	0	0	0	0	1	2	2	0	2	0	2	0	0	1	0	0	0	0	2	0	1	3	0	0	0	0	2	1	3	1	1	0	1	1	0	0	0	1	1	1	1	0	0	0	0
IYNsL	0	0	1	1	0	0	0	0	0	0	0	0	0	0	0	0	0	0	0	0	0	0	0	0	0	0	0	0	0	0	0	0	0	0	0	0	0	0	0	0	1	0	0	0	0	0	1	0	0
RKERPLLLLCRLPHVRKsRLRLLLLsGLPLsA	0	0	0	0	2	0	8	0	2	0	0	0	1	0	0	0	0	1	0	1	0	0	0	1	0	0	0	0	0	3	0	0	0	0	0	0	0	0	0	0	0	0	0	0	0	0	0	0	1
EDCGGLGD	0	0	0	0	0	0	0	0	1	0	0	0	0	0	0	0	0	1	0	0	0	0	1	1	1	0	0	0	0	0	0	0	0	0	0	0	0	0	0	0	0	0	0	0	0	0	0	0	0
NSSPYRE	0	0	0	0	0	0	0	0	0	0	0	0	0	0	0	0	0	0	0	0	0	0	0	0	0	0	0	0	0	1	0	0	0	0	0	1	1	0	0	0	0	1	0	0	0	0	1	0	0
	0	0	0	0	0	0	0	0	0	0	0	0	0	0	0	0	0	0	0	0	0	0	0	0	0	0	0	0	0	0	0	0	0	0	0	0	0	0	0	0	0	0	0	0	0	0	0	0	0
NS	0	0	0	0	0	0	0	0	0	0	0	0	0	0	0	0	0	0	0	0	0	0	0	0	0	0	0	0	0	0	0	0	0	0	0	0	0	1	0	0	0	0	0	0	0	0	1	0	0
FFFLCVL	0	0	0	0	0	0	1	0	1	0	0	0	1	3	0	0	1	0	0	0	0	0	0	0	0	0	0	0	0	0	0	0	0	0	0	0	0	0	0	0	0	0	0	0	0	0	0	0	0
LFAFTRLILTPFRFCLFPLKY	1	0	0	3	0	0	0	1	1	0	0	0	0	3	2	0	0	1	0	0	0	1	0	0	0	0	2	0	0	0	0	1	1	0	0	0	0	0	0	0	1	0	0	0	0	0	0	0	0
ETQLPPKQLRYQSHGSVSGWSVAGVPHHsRKALFAQKAQGGVEGKRKEEAFVITISVSFEERWPHNQLGSLFNSLLYLLIYFVLLFCHFFVGDYRIssQKNSKsQQQIVLSsKWCG	4	1	0	3	0	0	0	7	2	3	0	4	2	7	1	0	2	0	1	0	2	2	2	0	4	3	1	2	0	1	0	0	1	1	1	1	3	1	3	1	1	3	3	8	2	2	1	3	2
LAYFsIRFTKRNTTFAT	1	0	0	1	0	0	0	0	0	0	0	0	0	1	2	0	0	0	2	0	0	0	0	0	0	0	0	0	0	0	1	2	1	0	0	0	0	0	0	0	1	0	0	0	0	1	0	0	0
VTRTLLQQATCsEELWEVLQKVHQKIGEREVFQGQYAKRVVKGLSLNVFKKYCTALAVFCLIWLLSGTAKHHsCSSI	2	0	1	1	0	1	2	4	2	2	1	5	0	1	2	0	2	2	1	1	0	3	1	1	1	1	0	0	0	0	1	0	2	2	2	0	2	0	0	0	0	2	2	2	4	0	1	2	1
LQEKKER	0	0	0	1	0	0	0	0	0	0	0	0	0	0	0	0	0	0	0	0	0	0	0	0	0	0	0	0	0	0	0	0	0	0	0	0	0	0	0	0	0	0	0	1	0	0	0	0	0
RNRRsVSHAELIRTGFSD	1	0	0	0	0	0	0	1	0	0	0	0	1	1	0	0	0	0	0	0	0	1	0	1	0	0	0	0	0	0	0	0	1	0	0	1	0	1	0	0	0	0	0	0	0	1	0	0	1
AF	0	0	0	0	0	0	0	0	0	0	0	0	0	0	1	0	0	0	0	0	0	1	0	0	0	0	0	0	0	0	0	0	0	0	0	0	0	0	0	0	0	0	0	0	0	0	0	0	0
G	0	0	0	0	0	0	0	0	0	0	0	0	0	0	0	0	0	0	0	0	0	0	1	0	0	0	0	0	0	0	0	0	0	0	0	0	0	0	0	0	0	0	0	0	0	0	0	0	0
HYFSAQLTILNKSIGFFPSFSQTPSLTIEALGSIQ	1	2	1	1	0	0	2	1	0	0	0	0	0	2	2	0	0	0	1	0	0	1	0	1	0	1	1	0	1	0	0	2	1	0	1	1	1	1	0	2	0	1	0	0	3	0	1	1	0
S	0	0	0	0	0	0	0	0	0	0	0	0	0	0	0	0	0	0	0	0	0	0	0	0	0	0	0	0	0	0	0	0	0	0	0	0	0	0	1	0	0	0	0	0	0	0	0	0	0
KsVAHsRFRLHGAFSKRKNSISEGFCYPFFFFSCCFFISCCSSSSPPFCVGssGIILTT	2	0	2	0	0	0	0	1	1	0	0	0	2	7	3	0	6	0	0	0	1	1	1	0	1	2	0	0	0	3	1	1	0	0	4	0	2	1	1	1	1	0	0	0	0	0	1	0	2
KDGGKLCGRLF	0	0	0	0	1	0	1	0	0	0	0	0	0	1	0	0	0	1	0	0	0	0	0	0	1	2	0	0	0	0	0	0	0	0	0	0	0	0	0	0	0	0	0	0	0	0	0	0	0
SVs	0	0	0	0	0	0	0	0	0	1	0	0	0	0	0	0	0	0	0	0	0	0	0	0	0	0	0	0	0	0	0	0	0	0	0	0	0	0	1	0	0	0	0	0	0	0	0	0	0
LYAHRYCWEFSNSNRTSYSEL	0	0	0	0	0	1	0	1	0	0	0	0	0	1	0	0	1	0	0	0	1	0	0	0	0	0	0	0	0	0	0	0	0	1	0	0	0	1	1	2	1	2	1	0	0	2	0	1	0
HPsGCAQIRKARGTRTASCVVVPLPATSGVSLHLPRDsVGKRR	0	0	1	1	0	1	0	0	1	3	1	0	1	0	0	0	2	0	0	1	2	1	2	0	0	2	2	1	0	1	0	1	0	2	1	0	0	0	0	2	0	0	0	0	1	0	0	1	1
ALVRIVARLWKR	0	1	0	2	0	0	0	0	0	2	0	0	0	0	0	0	0	0	1	0	0	1	0	0	0	0	0	0	0	0	0	0	0	0	0	0	0	0	0	0	0	0	1	0	0	0	0	0	0
RGV	0	0	0	0	0	0	0	0	0	0	1	0	0	0	0	0	0	0	0	0	0	0	1	0	0	0	0	0	0	0	0	0	0	0	0	0	0	0	0	0	0	0	0	0	0	0	0	0	0
EACFPYRLALPAADYPGRNLFSNFSFLLFVGPICFTVTKGEKSHSAL	0	1	0	1	0	0	3	1	1	1	0	0	1	4	2	0	2	0	1	2	2	0	1	0	1	1	1	0	1	2	1	0	1	0	0	2	0	1	1	0	1	1	0	0	0	2	0	1	0
LHNCSTIYVsLCFPFTFRSTTFLLFFFPSSPFYYVLIsRRCAQSLRALLTAVsVSHIIFLFSRVE	0	1	3	1	2	0	2	1	3	2	0	1	2	9	1	0	2	1	0	1	1	1	0	0	0	0	2	1	0	0	1	2	1	1	2	4	1	0	0	0	1	2	0	1	0	0	1	1	1
TGGLRLHCIAH	0	1	0	0	1	0	1	0	0	0	0	0	0	0	0	0	0	1	1	0	0	0	0	0	1	1	0	0	0	0	0	0	1	0	0	0	0	0	0	0	0	0	0	0	0	0	0	1	1
STKRPGAGsRQEVLFKHTRGRSG	0	0	0	1	0	0	0	0	0	1	0	0	0	0	1	0	0	0	1	0	0	0	1	0	2	1	0	1	0	0	0	0	1	1	0	0	1	0	0	1	0	0	0	1	0	0	0	0	1
IYASIFIYPYLWKYIRAYVNIHIRYDCTSFRSNWPSQNSDWLLCLFFFPPARRDLFVITLAGNWAWSGTsERCKARLLPFs	3	0	4	1	2	0	2	1	2	0	0	0	2	5	2	0	2	1	1	2	1	2	1	0	0	1	2	1	1	1	2	0	0	1	2	1	0	1	0	2	2	4	5	1	0	1	3	1	0
L	0	0	0	0	0	0	0	0	1	0	0	0	0	0	0	0	0	0	0	0	0	0	0	0	0	0	0	0	0	0	0	0	0	0	0	0	0	0	0	0	0	0	0	0	0	0	0	0	0
SQPCFFFFGAHCsGLAEsRGPGGGLCCCVAFFFPSSLYCVVVFQIFGLPCG	1	0	0	2	0	1	0	0	1	2	1	0	1	8	1	0	2	5	1	1	0	1	2	1	1	4	0	3	0	1	0	0	0	0	2	1	0	0	0	0	0	1	0	1	1	0	0	1	0
LVs	0	0	0	0	0	0	0	1	0	0	0	0	1	0	0	0	0	0	0	0	0	0	0	0	0	0	0	0	0	0	0	0	0	0	0	0	0	0	0	0	0	0	0	0	0	0	0	0	0
QLCG	0	0	0	0	0	0	0	0	1	0	0	0	0	0	0	0	1	0	0	0	0	0	0	0	0	1	0	0	0	0	0	0	0	0	0	0	0	0	0	0	0	0	0	1	0	0	0	0	0
GTRGIEAKKsRAE	0	0	1	0	0	0	0	0	0	0	0	0	0	0	0	0	0	0	0	0	1	1	0	0	2	0	0	0	0	0	0	0	0	1	0	0	0	0	0	0	0	0	0	0	0	0	0	0	0
LsCTKKG	0	0	0	0	0	0	0	1	0	0	0	0	0	0	0	0	1	0	0	0	0	0	0	0	1	0	0	0	0	0	0	0	1	0	0	0	0	0	0	0	0	0	0	0	0	0	0	0	0
KGKKKKQERQE	0	0	0	0	0	0	0	0	0	0	0	0	0	0	0	0	0	0	0	0	0	0	0	0	1	0	0	0	0	0	0	0	0	0	0	0	0	0	0	0	0	0	0	1	1	0	0	0	0
RRGNNKKKEVKRRS	0	0	0	0	0	0	0	0	0	0	0	1	0	0	0	0	0	0	0	0	0	0	0	0	0	1	0	0	0	0	0	0	0	0	0	0	0	0	0	1	0	0	0	0	0	1	1	0	0
VKIASYVCQ	0	1	0	0	0	0	0	0	0	0	0	0	2	0	0	0	0	1	0	1	0	0	0	0	0	0	0	0	0	0	0	0	0	0	0	0	0	0	1	0	0	1	0	1	0	0	0	0	0
RSsIRS	0	0	1	0	0	0	0	0	0	0	0	0	0	0	0	0	0	0	0	0	0	0	0	0	0	0	0	0	0	0	0	0	0	0	0	0	0	0	0	2	0	0	0	0	0	0	0	0	0
	0	0	0	0	0	0	0	0	0	0	0	0	0	0	0	0	0	0	0	0	0	0	0	0	0	0	0	0	0	0	0	0	0	0	0	0	0	0	0	0	0	0	0	0	0	0	0	0	0
SFFPSCFTSFFAsSQHP	0	0	0	0	0	0	0	0	0	0	0	0	0	3	2	0	0	1	0	0	0	1	0	0	0	0	1	1	0	0	0	0	0	1	1	1	1	0	0	1	0	0	0	0	1	0	0	1	0
ELKQSAAAAAVFVFLKVTSEHLIANRsRKAGGSLGTCGEPSLPCALVTLHVVSLTKKYW	0	1	0	1	1	1	1	2	2	4	0	0	2	1	1	0	2	0	6	0	1	1	0	1	1	2	2	0	0	0	1	0	1	2	5	0	0	0	0	0	1	0	1	1	0	1	0	0	2
	0	0	0	0	0	0	0	0	0	0	0	0	0	0	0	0	0	0	0	0	0	0	0	0	0	0	0	0	0	0	0	0	0	0	0	0	0	0	0	0	0	0	0	0	0	0	0	0	0
FFFFHYCLRL	0	0	0	1	1	0	0	0	0	0	0	0	0	2	2	0	0	1	0	0	0	0	0	0	0	0	0	0	0	0	0	0	0	0	0	0	0	0	0	0	0	1	0	0	0	0	0	1	0
NLHVWIAFCKWCGGCRsVSDIIRRRSRAsPGGASHRSGNCsHsHQDRICAAHVASNCSCKRRSPEPSKRITSDIWKGQEGGRGsWVKsVK	3	3	0	0	1	0	0	0	0	2	1	1	1	0	1	0	6	1	1	1	4	0	3	1	4	1	2	1	0	0	0	0	0	1	1	0	2	0	3	3	0	0	4	1	1	1	2	1	4
LssTPTISALILRFYLK	1	0	1	0	0	0	1	3	0	0	0	0	0	1	0	0	0	0	0	0	0	1	0	0	0	0	0	0	1	0	0	0	1	1	1	0	0	0	0	0	1	0	0	0	0	0	0	0	0
PTISKGYICNVSVsEGEGERKRRQDKGQKVRRVSGKTQGGNKLKRVYKSTFIKRSRHTSRVRPTSNPSGGIPKGGRREGPCRRVTEKGTTRRYFCWGLKSRHTGLFsPYSCYSEGLGKQGQLsHPG	1	2	1	0	0	0	2	1	2	1	2	2	2	2	1	0	1	3	0	0	0	0	2	3	7	7	1	1	2	3	0	2	5	2	1	0	3	0	5	2	3	2	1	4	1	2	1	2	1
KVNFS	0	0	0	0	0	0	0	0	0	0	0	1	0	1	0	0	0	0	0	0	0	0	0	0	0	0	0	0	0	0	0	0	0	0	0	1	0	0	0	0	0	0	0	0	0	0	1	0	0
HLISVHRSARV	0	0	1	0	1	0	0	0	0	0	1	1	0	0	0	0	0	0	0	0	0	1	0	0	0	0	0	0	0	0	0	0	0	0	2	0	0	0	0	0	0	0	0	0	0	0	0	1	1
GADT	0	0	0	0	0	0	0	0	0	0	0	0	0	0	0	0	0	0	1	0	0	0	1	0	0	0	0	0	0	0	1	0	0	0	0	0	0	0	0	0	0	0	0	0	0	0	0	0	0
FFLFLCYILPFSILLRFPYCLNSFPSTCGCFSRWVGALWGRVsV	1	1	0	3	0	1	1	0	2	0	1	1	1	6	1	0	2	2	0	0	1	0	0	0	1	2	0	1	2	0	0	0	0	1	1	3	0	0	0	0	2	0	2	0	0	1	0	0	0
PRGGGK	0	0	0	0	0	0	0	0	0	0	0	0	0	0	0	0	0	0	0	0	0	0	0	0	2	1	0	0	0	1	0	0	0	0	0	0	0	0	0	0	0	0	0	0	0	0	0	0	0
SVSGCPSASSATKALYGAPHNCVLFSTDTTIVCLLASFS	1	0	0	2	0	0	1	1	0	0	1	0	2	0	2	0	2	1	3	2	0	0	1	0	0	1	1	0	1	0	1	2	0	1	4	2	1	0	0	1	0	1	0	0	0	1	0	0	1
sKLLVLQAFSLRWQ	0	0	0	2	0	1	0	1	0	0	0	1	0	0	1	0	0	0	1	0	0	0	0	0	0	0	0	0	0	0	0	0	0	0	0	1	0	0	0	0	0	0	1	1	1	0	0	0	0
FTNRETVLPISYQKRKCHYIVPLLTESVNHSSCsRNYFV	1	1	0	0	2	0	1	0	0	1	0	1	2	0	2	0	1	1	0	0	0	0	0	0	0	0	0	1	1	0	1	0	1	1	1	0	1	1	1	0	3	0	0	1	0	2	1	1	1
E	0	0	0	0	0	0	0	0	0	0	0	0	0	0	0	0	0	0	0	0	0	0	0	0	0	0	0	0	0	0	0	0	0	0	0	0	0	0	0	0	0	0	0	0	0	0	0	0	0
VTCRERTIA	1	0	0	0	0	0	0	0	0	0	0	0	1	0	0	0	1	0	1	0	0	0	0	0	0	0	0	0	0	0	0	1	0	1	0	0	0	0	0	0	0	0	0	0	0	0	0	0	0
FLTLRFPTLTRGSsDLRCVVLSFPPGQ	0	0	0	1	1	0	1	1	1	1	0	1	0	2	1	0	1	0	0	0	0	0	0	2	0	0	1	0	2	0	1	1	0	1	0	0	0	2	0	0	0	0	0	0	1	0	0	0	0
TKTKKEEGSLRITVsEKDFLSFFFCsKKKKA	1	0	0	0	0	1	0	0	1	1	0	0	0	4	0	0	0	1	0	0	1	0	0	0	1	0	0	0	0	0	0	0	3	0	1	0	1	0	0	0	0	0	0	0	0	0	0	0	0
VIHHAQGRPLQGWGSIVEKFYFFLLsRRLQL	0	1	1	2	0	0	1	1	1	0	0	1	1	2	1	0	0	0	1	0	0	0	1	0	0	2	0	0	0	1	0	0	0	0	0	0	0	0	1	0	1	0	1	1	2	0	0	1	1
PQLLLFPTFSHGWGWKLFADSPLTPDIRGH	0	0	1	2	1	0	0	1	1	0	0	0	0	3	0	0	0	0	1	0	0	0	2	1	0	0	1	2	0	1	0	0	1	1	0	0	0	2	0	0	0	0	2	0	1	0	0	0	2
VYLAFTP	0	0	0	0	1	0	0	0	0	0	0	0	1	0	1	0	0	0	1	0	0	0	0	0	0	0	1	0	0	0	0	1	0	0	0	0	0	0	0	0	1	0	0	0	0	0	0	0	0
FRCAFLLSGLLLLLYHCLVSKSIVPTT	0	0	1	0	1	1	0	0	6	0	0	1	1	1	1	0	2	0	0	1	0	0	1	0	0	0	0	0	1	0	1	1	0	0	0	0	1	0	2	0	1	0	0	0	0	0	0	1	0
Ts	0	0	0	0	0	0	0	0	0	0	0	0	0	0	0	0	0	0	0	0	0	0	0	0	0	0	0	0	0	0	0	0	0	1	0	0	0	0	0	0	0	0	0	0	0	0	0	0	0
INTHF	0	0	1	0	0	0	0	0	0	0	0	0	0	1	0	0	0	0	0	0	0	0	0	0	0	0	0	0	0	0	0	0	1	0	0	0	0	0	0	0	0	0	0	0	0	0	1	1	0
FLSESYKVACTNYCR	0	0	0	1	0	0	0	0	0	1	0	0	0	1	0	0	0	2	0	1	0	0	0	0	0	0	0	0	0	0	0	0	1	0	0	0	1	0	0	1	0	2	0	0	0	0	1	0	0
KIEHSTQTL	1	0	0	0	0	0	0	0	1	0	0	0	0	0	0	0	0	0	0	0	0	0	0	0	0	0	0	0	0	0	1	0	1	0	0	0	0	1	0	0	0	0	0	1	0	0	0	1	0
LLPsVVssLG	0	0	0	0	1	0	1	1	0	1	1	0	0	0	0	0	0	0	0	0	0	0	0	1	0	0	1	0	0	0	0	0	0	0	0	0	0	0	0	0	0	0	0	0	0	0	0	0	0
LQGQVKNIYHERKYYFSHTHEVRAAKLIERYQPVLAEEQK	0	0	2	0	0	2	0	1	0	1	1	0	1	0	1	0	0	0	1	0	1	1	0	0	1	0	0	1	0	0	0	0	1	0	0	0	0	0	0	1	4	0	0	2	2	1	0	0	3
SYFFLSLLPFFLFQLHSLLPAEAsLRAsGKAEEQWEEIVKLIGsLYPCFFFFFCWSVSSFVLIAVPVISEWGVRRKILRTESSQGRKNKGDKVRsFC	1	3	1	3	2	1	2	2	2	1	0	1	5	9	3	0	1	2	2	0	1	2	1	1	3	0	1	0	1	2	0	0	1	0	3	0	0	1	3	2	0	2	3	2	1	1	0	1	0
VsGPLICSVLVSTGRLGGYSSVsLHIHLQD	1	0	1	0	0	1	2	1	1	0	1	1	2	0	0	0	0	1	0	0	0	0	3	1	0	0	1	0	0	0	0	0	1	0	0	1	1	2	0	0	0	1	0	1	0	0	0	1	1
RLHIENELELQQHNLITPTTVN	0	0	2	1	1	2	0	0	0	0	0	0	1	0	0	0	0	0	0	0	0	0	0	0	0	0	1	0	0	0	1	1	1	0	0	0	0	0	0	0	0	0	0	2	0	1	2	0	2
EIDCsTNIPWDYsAKISsSSASK	0	1	2	0	0	0	0	0	0	0	0	0	0	0	0	0	0	1	1	0	1	0	0	0	0	0	0	0	0	1	0	0	1	0	0	2	0	1	0	1	1	0	1	0	0	1	0	0	0
KQTG	0	0	0	0	0	0	0	0	0	0	0	0	0	0	0	0	0	0	0	0	0	0	0	0	1	0	0	0	0	0	0	0	1	0	0	0	0	0	0	0	0	0	0	0	1	0	0	0	0
LVGsssKCLVLVHSVIYGKNHS	1	0	0	2	0	0	0	1	0	1	0	1	2	0	0	0	0	1	0	0	0	0	0	0	2	0	0	0	0	0	0	0	0	0	1	0	0	0	0	1	0	1	0	0	0	0	1	0	2
VNWsST	0	0	0	0	0	0	0	0	0	0	0	1	0	0	0	0	0	0	0	0	0	0	0	0	0	0	0	0	0	0	0	0	0	1	1	0	0	0	0	0	0	0	1	0	0	0	1	0	0
APNGII	1	0	1	0	0	0	0	0	0	0	0	0	0	0	0	0	0	0	1	0	0	0	0	0	1	0	0	1	0	0	0	0	0	0	0	0	0	0	0	0	0	0	0	0	0	0	1	0	0
STLPLFRQF	0	0	0	0	0	1	0	1	0	0	0	0	0	1	1	0	0	0	0	0	0	0	0	0	0	0	1	0	0	0	0	0	1	0	0	0	0	0	1	0	0	0	0	1	0	0	0	0	0
PWPPLFsNs	0	0	0	1	0	0	0	0	0	0	0	0	0	1	0	0	0	0	0	0	0	0	0	0	0	0	1	1	1	0	0	0	0	0	0	0	0	0	0	0	0	0	1	0	0	1	0	0	0
ILLN	1	0	0	0	0	0	0	2	0	0	0	0	0	0	0	0	0	0	0	0	0	0	0	0	0	0	0	0	0	0	0	0	0	0	0	0	0	0	0	0	0	0	0	0	0	1	0	0	0
HLYSVICFs	0	1	0	0	0	1	0	0	0	0	0	1	0	1	0	0	1	0	0	0	0	0	0	0	0	0	0	0	0	0	0	0	0	0	1	0	0	0	0	0	1	0	0	0	0	0	0	1	0
FFTFIFRKLFH	0	1	0	0	1	0	0	0	0	0	0	0	0	4	1	0	0	0	0	0	0	0	0	0	0	0	0	0	0	0	1	0	0	0	0	0	0	0	0	0	0	0	0	0	0	0	0	0	1
VPRKTHIHLSCSSFSLSLS	1	0	0	0	1	0	2	0	0	0	0	1	0	1	0	0	1	0	0	0	0	0	0	0	0	0	0	0	0	1	0	1	0	0	0	2	1	1	2	0	0	0	0	0	0	0	0	0	2
RWKACVSLNLLRLVCsLsRESCEGSSADYSKINGIAGCYTRVCIHGSVsIRKGSATCKGDSQVLNVPLK	0	2	2	2	0	0	2	2	1	2	0	3	1	0	0	0	4	2	2	1	1	0	1	2	1	2	1	0	0	0	0	1	1	0	0	2	2	1	1	2	2	0	1	0	1	1	2	0	1
TRGRREGSVGGGEAPSsEKEKKLIFLLERGRGQCHRFSCCGQIIY	1	1	1	1	0	0	0	0	2	1	0	0	0	2	0	0	2	1	0	0	1	0	1	0	4	3	1	0	0	0	0	0	1	0	0	0	1	0	2	0	1	0	0	0	2	0	0	1	0
VFLFRYYYYYDsQNsEPARRIKGITSEGEEAHYVIRKKKKsCQASSLVHIYVIEWQ	1	1	3	1	0	1	0	0	0	0	1	2	1	2	0	0	1	0	1	0	1	1	0	1	1	0	0	0	0	1	0	0	1	0	0	1	1	1	0	0	4	3	1	2	1	0	1	1	1
TLLLGVVYVTPRFLPSLGSPALCFPNsGAFFFFRSFRSGI	1	0	0	1	0	2	2	1	0	1	1	0	1	6	1	0	0	1	1	0	1	0	2	0	2	0	1	0	2	1	0	0	0	2	0	1	2	0	0	1	0	1	0	0	0	0	1	0	0
FYLASSGLH	0	0	0	1	1	0	0	0	0	0	0	0	0	0	1	0	0	0	0	0	0	1	0	1	0	0	0	0	0	0	0	0	0	0	1	0	0	0	1	0	0	1	0	0	0	0	0	0	1
	0	0	0	0	0	0	0	0	0	0	0	0	0	0	0	0	0	0	0	0	0	0	0	0	0	0	0	0	0	0	0	0	0	0	0	0	0	0	0	0	0	0	0	0	0	0	0	0	0
FGQTNFCCSLTLSIIHNVKRKRGKAATTRCVHG	0	2	0	2	0	0	0	0	0	0	0	0	2	1	1	0	1	2	0	1	1	0	0	1	2	0	0	0	0	0	1	2	1	0	0	0	1	1	0	0	0	0	0	0	1	1	1	1	1
NNKGDsEAVLRRLFFFCLTESALLsFLYTSYIAPRLLLLLHQFNQLsLHFHFRTVSLYNRYISPHLVVsQRRERHsLSLFRHFTNRAIPV	1	1	1	2	1	3	2	7	2	3	0	0	2	7	2	0	0	1	1	0	1	2	0	1	0	0	1	1	0	1	2	0	2	0	1	1	1	1	0	1	1	3	0	2	1	2	3	3	3
IKWsTV	0	1	0	0	0	0	0	0	0	0	0	0	1	0	0	0	0	0	0	0	0	0	0	0	0	0	0	0	0	0	0	0	0	1	0	0	0	0	0	0	0	0	1	0	0	0	0	0	0
HPTGA	0	0	0	0	0	0	0	0	0	0	0	0	0	0	0	0	0	0	0	1	0	0	1	0	0	0	0	0	0	1	0	0	1	0	0	0	0	0	0	0	0	0	0	0	0	0	0	0	1
	0	0	0	0	0	0	0	0	0	0	0	0	0	0	0	0	0	0	0	0	0	0	0	0	0	0	0	0	0	0	0	0	0	0	0	0	0	0	0	0	0	0	0	0	0	0	0	0	0
TCA	0	0	0	0	0	0	0	0	0	0	0	0	0	0	0	0	0	1	0	0	0	1	0	0	0	0	0	0	0	0	0	1	0	0	0	0	0	0	0	0	0	0	0	0	0	0	0	0	0
LLAGSHSLIsIEPsDYRSYPTSIAPRALPGWKIFVRsTFVTAsASSLVWTLLLIA	2	2	1	3	0	1	2	2	0	1	0	0	2	2	0	0	0	0	4	0	0	2	1	0	0	1	0	2	0	2	2	0	1	1	2	2	1	0	1	0	0	2	2	0	0	0	0	0	1
KQKVSKRPSQIYQsssssRKQSGGFWFVPNsKQGYVNKRRKE	0	0	1	0	0	0	0	0	0	1	1	0	1	1	1	0	0	0	0	0	0	0	0	0	3	0	2	0	0	0	0	0	0	0	1	0	0	1	0	1	1	1	1	5	0	1	1	0	0
LHVWLsFSGLLLTIGTVINVIF	2	0	1	1	1	1	1	1	0	1	1	0	1	2	0	0	0	0	0	0	0	0	1	1	0	0	0	0	0	0	0	2	0	0	0	0	1	0	0	0	0	0	1	0	0	0	1	0	1
ECsFFDIKFTHCGsSLIFFCAERLsKKFCGVLYSRAHFsSTP	2	0	0	1	0	0	0	1	1	0	0	1	0	4	3	0	3	1	0	0	1	1	1	1	0	0	1	0	0	0	0	0	1	1	0	0	0	0	2	1	0	1	0	0	0	0	0	1	1
PISAGLRSASDHIYIY	0	1	2	1	0	0	0	0	0	0	0	0	0	0	0	0	0	0	1	1	0	0	0	0	0	1	0	0	1	0	0	0	0	0	1	0	0	0	0	2	2	0	0	0	0	0	0	1	0
KY	0	0	0	0	0	0	0	0	0	0	0	0	0	0	0	0	0	0	0	0	0	0	0	0	0	0	0	0	0	0	0	0	0	0	0	0	0	0	0	0	0	1	0	0	0	0	0	0	0
FILSSPFLPHTRLSFLNASVYLLSLFGCISHIWSTLCFLC	3	0	0	2	1	3	1	1	1	0	0	1	0	4	1	0	1	2	1	0	0	0	0	0	0	1	0	0	1	1	0	1	1	0	3	1	1	0	2	0	1	0	1	0	0	0	1	2	0
KQR	0	0	0	0	0	0	0	0	0	0	0	0	0	0	0	0	0	0	0	0	0	0	0	0	0	0	0	0	0	0	0	0	0	0	0	0	0	0	0	0	0	0	0	0	1	0	0	0	0
GRNLYCFLFRFLNSIKALLTLIVN	1	0	1	3	0	1	0	1	1	0	0	0	1	3	0	0	1	0	1	0	0	0	0	0	1	0	0	0	0	0	0	0	1	0	0	0	1	0	0	0	1	0	0	0	0	3	0	0	0
NVD	0	0	0	0	0	0	0	0	0	1	0	0	0	0	0	0	0	0	0	0	0	0	0	0	0	0	0	0	0	0	0	0	0	0	0	0	0	0	0	0	0	0	0	0	0	0	1	0	0
ssALSFKsINNKD	0	0	1	0	0	0	1	0	0	0	0	0	0	1	0	0	0	0	0	1	0	0	0	0	0	0	0	0	0	0	0	0	0	0	1	0	0	0	0	0	0	0	0	0	0	1	1	0	0
FFSGIFFDTLFHFQ	1	0	0	1	0	0	0	0	0	0	0	0	0	4	2	0	0	0	0	0	0	0	1	0	0	0	0	0	0	0	1	0	0	0	0	0	1	0	0	0	0	0	0	0	1	0	0	1	0
	0	0	0	0	0	0	0	0	0	0	0	0	0	0	0	0	0	0	0	0	0	0	0	0	0	0	0	0	0	0	0	0	0	0	0	0	0	0	0	0	0	0	0	0	0	0	0	0	0
IG	1	0	0	0	0	0	0	0	0	0	0	0	0	0	0	0	0	0	0	0	0	0	0	0	1	0	0	0	0	0	0	0	0	0	0	0	0	0	0	0	0	0	0	0	0	0	0	0	0
LNSYNLRTTVSSTLAQLRQSLLSVPYEILsVYLE	1	0	0	1	2	1	1	2	1	1	0	0	2	0	0	0	0	0	0	0	0	1	0	0	0	0	0	0	1	0	0	0	2	1	1	2	0	1	0	1	2	1	0	1	1	1	1	0	0
QGQSIVWHSRSCELF	0	0	1	1	0	0	0	0	0	0	0	0	1	0	1	0	1	0	0	0	0	0	0	0	0	1	0	0	0	0	0	0	0	0	1	0	0	0	1	1	0	0	1	2	0	0	0	0	1
G	0	0	0	0	0	0	0	0	0	0	0	0	0	0	0	0	0	0	0	0	0	0	0	0	1	0	0	0	0	0	0	0	0	0	0	0	0	0	0	0	0	0	0	0	0	0	0	0	0
TKR	0	0	0	0	0	0	0	0	0	0	0	0	0	0	0	0	0	0	0	0	0	0	0	0	0	0	0	0	0	0	0	0	1	0	0	0	0	0	0	0	0	0	0	0	0	0	0	0	0
VLCALSETYGLFITVSESVK	0	1	0	0	0	0	2	0	1	2	1	0	0	1	0	0	1	0	0	0	1	0	0	1	0	0	0	0	0	0	1	0	1	0	1	0	0	1	1	0	0	1	0	0	0	0	0	0	0
RKGTPWIPsRKEKLFTYSSGGGTF	1	0	0	0	0	0	1	0	0	0	0	0	0	1	1	0	0	0	0	0	0	0	2	1	1	0	0	0	1	1	1	1	0	1	0	1	0	0	0	1	0	1	1	0	0	0	0	0	0
KQKLVLP	0	0	0	1	0	1	0	0	0	1	0	0	0	0	0	0	0	0	0	0	0	0	0	0	0	0	0	0	1	0	0	0	0	0	0	0	0	0	0	0	0	0	0	1	0	0	0	0	0
YsSTTVLRAA	0	0	0	0	0	0	0	1	0	0	0	0	1	0	0	0	0	0	1	0	0	1	0	0	0	0	0	0	0	0	1	1	0	0	0	0	1	0	0	0	1	0	0	0	0	0	0	0	0
RPC	0	0	0	0	0	0	0	0	0	0	0	0	0	0	0	0	0	1	0	0	0	0	0	0	0	0	0	0	0	1	0	0	0	0	0	0	0	0	0	0	0	0	0	0	0	0	0	0	0
VFR	0	0	0	0	0	0	0	0	0	0	0	0	1	1	0	0	0	0	0	0	0	0	0	0	0	0	0	0	0	0	0	0	0	0	0	0	0	0	0	0	0	0	0	0	0	0	0	0	0
LHRsKKGGRSTCHREGSGGRGEKSRCAHNKQKQPPSGCKGGVSDTTSPSGLNRPANLSALHHLYSSLSPAE	0	0	0	3	0	1	0	1	1	0	1	0	0	0	0	0	0	3	3	0	1	0	2	1	3	4	1	3	1	0	2	0	0	1	3	2	2	1	1	2	1	0	0	2	0	1	2	3	2
	0	0	0	0	0	0	0	0	0	0	0	0	0	0	0	0	0	0	0	0	0	0	0	0	0	0	0	0	0	0	0	0	0	0	0	0	0	0	0	0	0	0	0	0	0	0	0	0	0
R	0	0	0	0	0	0	0	0	0	0	0	0	0	0	0	0	0	0	0	0	0	0	0	0	0	0	0	0	0	0	0	0	0	0	0	0	0	0	0	0	0	0	0	0	0	0	0	0	0
VLCESVSQRQAIsGYFSCFLLTSSSVRTLFLFRVLHSSLKFICFSIFLRVLTILQSAYYsI	2	2	1	4	0	3	1	1	1	3	0	2	0	5	2	0	0	3	1	0	1	0	0	0	0	1	0	0	0	0	0	1	1	1	4	1	1	2	0	2	1	2	0	1	2	0	0	1	0
F	0	0	0	0	0	0	0	0	0	0	0	0	0	1	0	0	0	0	0	0	0	0	0	0	0	0	0	0	0	0	0	0	0	0	0	0	0	0	0	0	0	0	0	0	0	0	0	0	0
SPKAHRHIRETLRLNKFTSFL	0	0	1	1	1	0	0	1	0	0	0	0	0	1	1	0	0	0	0	1	0	0	0	0	0	0	0	0	1	0	0	0	2	0	0	0	0	1	1	0	0	0	0	0	0	0	1	2	0
HLSRSIRPEGIAKAIRPYSV	1	1	1	0	0	0	0	0	1	0	0	0	1	0	0	0	0	0	0	1	0	1	0	0	0	1	0	1	1	0	0	0	0	0	0	1	1	0	0	1	1	0	0	0	0	0	0	1	0
	0	0	0	0	0	0	0	0	0	0	0	0	0	0	0	0	0	0	0	0	0	0	0	0	0	0	0	0	0	0	0	0	0	0	0	0	0	0	0	0	0	0	0	0	0	0	0	0	0
YFLRFSLSLSVYVSHSLsAT	0	0	0	1	2	0	0	1	0	0	0	0	2	2	0	0	0	0	0	1	0	0	0	0	0	0	0	0	0	0	0	0	1	0	4	0	0	1	0	0	1	1	0	0	0	0	0	0	1
LPARVDssHQLPSVGCLACTS	0	0	0	0	1	0	1	1	0	1	0	0	1	0	0	0	0	2	1	0	1	0	0	1	0	0	2	0	0	0	0	1	0	0	1	0	1	0	0	0	0	0	0	1	0	0	0	0	1
FIIIIVVVVISATSHTLFLSRRAAEsS	4	1	0	0	1	0	1	0	0	2	0	1	1	1	1	0	0	0	0	1	1	1	0	0	0	0	0	0	0	0	0	1	0	1	2	0	1	0	1	0	0	0	0	0	0	0	0	0	1
NSGIQGSTQRVLIYNTFNCT	1	0	1	0	0	0	0	0	1	1	0	0	0	1	0	0	1	0	0	0	0	0	0	1	1	0	0	0	0	0	1	0	2	0	0	1	0	0	1	0	1	0	0	1	1	1	2	0	0
FsVPT	0	0	0	0	0	0	0	0	0	0	0	1	0	1	0	0	0	0	0	0	0	0	0	0	0	0	0	1	0	0	0	1	0	0	0	0	0	0	0	0	0	0	0	0	0	0	0	0	0
KPHVVAYSSsSsYLTQYsLL	0	0	0	0	1	0	1	1	0	1	0	1	0	0	0	0	0	0	1	0	0	0	0	0	0	0	0	0	1	0	1	0	0	0	1	1	1	0	0	0	2	1	0	1	0	0	0	0	1
CCL	0	0	0	0	0	0	0	0	1	0	0	0	0	0	0	0	1	1	0	0	0	0	0	0	0	0	0	0	0	0	0	0	0	0	0	0	0	0	0	0	0	0	0	0	0	0	0	0	0
C	0	0	0	0	0	0	0	0	0	0	0	0	0	0	0	0	1	0	0	0	0	0	0	0	0	0	0	0	0	0	0	0	0	0	0	0	0	0	0	0	0	0	0	0	0	0	0	0	0
C	0	0	0	0	0	0	0	0	0	0	0	0	0	0	0	0	0	1	0	0	0	0	0	0	0	0	0	0	0	0	0	0	0	0	0	0	0	0	0	0	0	0	0	0	0	0	0	0	0
GRQQKKKKNGVAKCAAGK	0	0	0	0	0	0	0	0	0	0	0	0	1	0	0	0	1	0	0	1	2	0	0	1	2	0	0	0	0	0	0	0	0	0	0	0	0	0	0	0	0	0	0	2	0	0	1	0	0
NIDIKTIYRCLLLLsAVVWRFSHSPLFPLVFFSLFIIENIYFATYATPSHFCVCVCLPFTSFFSPPYF	3	2	1	2	2	0	0	1	3	1	0	0	4	4	7	0	3	1	0	1	0	2	0	0	0	0	4	1	1	0	0	1	3	0	2	2	0	1	1	0	2	2	1	0	0	1	1	1	1
GGCsGGKEK	0	0	0	0	0	0	0	0	0	0	0	0	0	0	0	0	0	1	0	0	0	0	0	1	2	1	0	0	0	0	0	0	0	0	0	0	0	0	0	0	0	0	0	0	0	0	0	0	0
RYHLEGSTRWsSIWKRPIVKGESKLAQLTC	2	0	0	1	0	0	2	0	0	0	0	0	1	0	0	0	0	1	1	0	0	0	0	0	0	2	0	0	1	0	0	1	1	0	1	0	0	1	1	0	1	0	2	0	1	0	0	0	1
VYLRYHIACVSsAPQSsNsEERRNCKGSQRLNSRYFGNCLWSRPRGSRGsRQKGRFQGKKsLSQVQRHSIRHCKDKHCSAIRGLKGDsWCTSTP	1	1	1	3	1	0	0	1	0	2	0	1	0	2	0	0	3	3	0	0	1	2	3	0	2	3	0	0	0	3	1	0	1	0	2	1	3	1	2	1	2	1	2	2	4	3	1	1	3
YKKEKEI	0	1	0	0	0	0	0	0	0	0	0	0	0	0	0	0	0	0	0	0	0	0	0	0	0	0	0	0	0	0	0	0	0	0	0	0	0	0	0	0	1	0	0	0	0	0	0	0	0
LSSHSP	0	0	0	0	0	1	0	0	0	0	0	0	0	0	0	0	0	0	0	0	0	0	0	0	0	0	1	0	0	0	0	0	0	0	0	0	1	0	1	1	0	0	0	0	0	0	0	1	0
FFFLLTSGIRVSGYENNSIsE	1	1	0	0	1	0	0	0	1	1	0	0	0	3	0	0	0	0	0	0	0	0	0	1	0	1	0	0	0	0	0	1	0	0	0	2	0	0	0	1	0	1	0	0	0	1	1	0	0
PTAITAVHFNNAQVSsV	0	1	0	0	0	0	0	0	0	1	0	2	0	0	1	0	0	0	1	0	2	0	0	0	0	0	0	0	1	0	0	1	0	1	1	0	0	0	0	0	0	0	0	1	0	0	2	1	0
SAAVCE	0	0	0	0	0	0	0	0	0	0	0	0	1	0	0	0	1	0	1	0	1	0	0	0	0	0	0	0	0	0	0	0	0	0	0	0	0	0	1	0	0	0	0	0	0	0	0	0	0
HTLFCYDLSRWLSGVLGI	1	0	0	0	0	1	0	0	3	0	0	0	1	1	0	0	1	0	0	0	0	0	1	0	1	0	0	0	0	0	1	0	0	0	0	1	0	0	0	1	0	1	1	0	0	0	0	1	0
KsRTTGVGAHSFLCVCLFYWNLEILC	1	0	0	1	0	0	0	2	1	1	0	0	1	2	0	0	0	3	1	0	0	0	2	0	0	0	0	0	0	0	0	0	2	0	0	0	1	0	0	0	1	0	1	0	0	1	0	1	0
QISLAGYFYFFHHHLRCLLsQIRLLCRINLPLFHsPETLKLYCHALRsVNL	2	0	1	2	3	1	2	0	4	0	0	1	0	3	1	0	2	1	1	0	1	0	0	1	0	0	0	0	2	0	0	0	0	1	1	0	0	0	0	0	3	0	0	2	0	1	1	1	4
HRSCFsVW	0	0	0	0	0	0	0	0	0	0	1	0	0	0	1	0	1	0	0	0	0	0	0	0	0	0	0	0	0	0	0	0	0	0	0	1	0	0	0	0	0	0	1	0	0	0	0	1	0
YLCFLLLQVSSVASTWIIsAAYSQRTLEYASTSKPTAHKKsSTNLWGsKRRGEQYsAIIYSYHSPFSSNNTKSKAIENQNTLSV	4	0	1	4	1	0	0	1	1	0	1	2	0	1	1	0	0	1	3	0	3	1	2	0	0	0	0	0	2	0	2	1	4	0	3	0	2	2	1	5	3	3	2	3	1	1	4	1	1
KEDKAsSILRQHLDFVFSsLFLESsIVWNWNLRRKTVVTFL	1	0	1	0	1	0	1	1	3	3	1	0	0	3	1	0	0	0	0	1	0	0	0	0	0	0	0	0	0	0	0	0	2	0	0	0	1	0	1	1	0	0	2	1	0	2	0	1	0
PT	0	0	0	0	0	0	0	0	0	0	0	0	0	0	0	0	0	0	0	0	0	0	0	0	0	0	0	1	0	0	0	1	0	0	0	0	0	0	0	0	0	0	0	0	0	0	0	0	0
LFSPALNFVVITQNCSIASLVFRYTH	0	2	0	0	0	0	0	2	1	2	0	1	0	2	1	0	1	0	2	0	0	0	0	0	0	0	0	0	1	0	1	0	0	1	1	0	0	0	2	0	0	1	0	0	1	2	0	1	0
YSV	0	0	0	0	0	0	0	0	0	0	0	1	0	0	0	0	0	0	0	0	0	0	0	0	0	0	0	0	0	0	0	0	0	0	0	1	0	0	0	0	1	0	0	0	0	0	0	0	0
RTLIRsLFFFRALVCLFRLVFFFFSGHFCFTCSFVKAFFSFFSSSIFFNSLALYAQsLGQCEIDYICFSLFNFRLFVCLVCLSDSSGSAEKTYTsRGDTYCFFVsKAGGsILTRGGRYRKSAI	4	2	0	2	2	0	2	3	4	3	1	0	2	16	7	0	6	2	0	2	4	1	1	0	3	4	0	0	0	0	2	1	2	1	4	1	3	2	1	2	3	2	0	1	1	1	1	1	0
EIIsSTLSR	0	0	2	1	0	0	0	0	0	0	0	0	0	0	0	0	0	0	0	0	0	0	0	0	0	0	0	0	0	0	0	0	1	0	0	1	0	0	0	1	0	0	0	0	0	0	0	0	0
KWGNVSPANCIFRYPLVAF	1	0	0	0	0	0	0	0	1	1	1	0	0	2	0	0	1	0	0	0	1	1	0	1	0	0	0	1	1	0	0	0	0	0	0	0	0	1	0	0	1	0	1	0	0	0	2	0	0
sGAVHAVERVNTSRYTESTYA	0	0	0	0	0	0	0	0	0	0	0	1	2	0	0	0	0	0	0	0	1	2	0	0	1	0	0	0	0	0	1	0	1	1	0	0	1	0	0	1	0	2	0	0	0	1	0	0	1
RKVGAGDAFKDIFSIN	1	0	1	0	0	0	0	0	0	0	0	1	0	1	1	0	0	0	0	0	2	0	0	1	0	1	0	0	0	0	0	0	0	0	0	0	1	0	0	0	0	0	0	0	0	0	1	0	0
VGTIsLIsSKHIVQGTDPLL	1	0	2	0	0	2	0	1	0	0	1	1	0	0	0	0	0	0	0	0	0	0	0	1	1	0	0	0	1	0	0	0	2	0	0	0	0	1	0	0	0	0	0	0	1	0	0	0	1
S	0	0	0	0	0	0	0	0	0	0	0	0	0	0	0	0	0	0	0	0	0	0	0	0	0	0	0	0	0	0	0	0	0	0	0	0	1	0	0	0	0	0	0	0	0	0	0	0	0
TVLFFVEYIRPL	1	0	0	0	0	1	1	0	0	0	0	1	1	1	1	0	0	0	0	0	0	0	0	0	0	0	0	1	0	0	1	0	0	0	0	0	0	0	0	0	1	0	0	0	0	0	0	0	0
DTFE	0	0	0	0	0	0	0	0	0	0	0	0	0	1	0	0	0	0	0	0	0	0	0	0	0	0	0	0	0	0	1	0	0	0	0	0	0	0	0	0	0	0	0	0	0	0	0	0	0
R	0	0	0	0	0	0	0	0	0	0	0	0	0	0	0	0	0	0	0	0	0	0	0	0	0	0	0	0	0	0	0	0	0	0	0	0	0	0	0	0	0	0	0	0	0	0	0	0	0
FILFFLKCsV	0	0	1	0	1	0	0	0	1	0	0	0	1	3	0	0	1	0	0	0	0	0	0	0	0	0	0	0	0	0	0	0	0	0	0	0	0	0	0	0	0	0	0	0	0	0	0	0	0
AVG	0	0	0	0	0	0	0	0	0	1	0	0	0	0	0	0	0	0	0	0	1	0	0	0	0	1	0	0	0	0	0	0	0	0	0	0	0	0	0	0	0	0	0	0	0	0	0	0	0
	0	0	0	0	0	0	0	0	0	0	0	0	0	0	0	0	0	0	0	0	0	0	0	0	0	0	0	0	0	0	0	0	0	0	0	0	0	0	0	0	0	0	0	0	0	0	0	0	0
L	0	0	0	1	0	0	0	0	0	0	0	0	0	0	0	0	0	0	0	0	0	0	0	0	0	0	0	0	0	0	0	0	0	0	0	0	0	0	0	0	0	0	0	0	0	0	0	0	0
	0	0	0	0	0	0	0	0	0	0	0	0	0	0	0	0	0	0	0	0	0	0	0	0	0	0	0	0	0	0	0	0	0	0	0	0	0	0	0	0	0	0	0	0	0	0	0	0	0
YFCRsVAAR	0	0	0	0	0	0	0	0	0	0	1	0	0	1	0	0	0	1	1	1	0	0	0	0	0	0	0	0	0	0	0	0	0	0	0	0	0	0	0	0	1	0	0	0	0	0	0	0	0
CTFFLTY	0	0	0	0	1	0	0	0	0	0	0	0	0	2	0	0	0	1	0	0	0	0	0	0	0	0	0	0	0	0	0	0	0	2	0	0	0	0	0	0	0	1	0	0	0	0	0	0	0
	0	0	0	0	0	0	0	0	0	0	0	0	0	0	0	0	0	0	0	0	0	0	0	0	0	0	0	0	0	0	0	0	0	0	0	0	0	0	0	0	0	0	0	0	0	0	0	0	0
SYILAFFLS	1	0	0	1	0	0	0	1	0	0	0	0	0	2	0	0	0	0	0	0	1	0	0	0	0	0	0	0	0	0	0	0	0	0	0	1	0	0	1	0	1	0	0	0	0	0	0	0	0
QSSsARsCVRQN	0	0	0	0	0	0	0	0	0	0	0	0	1	0	0	0	1	0	0	0	1	0	0	0	0	0	0	0	0	0	0	0	0	0	0	1	0	0	0	1	0	0	0	2	0	0	1	0	0
AFYFARSGFF	0	0	0	0	0	0	0	0	0	0	0	0	0	3	1	0	0	0	1	0	0	1	0	1	0	0	0	0	0	0	0	0	0	0	0	1	0	0	0	0	1	0	0	0	0	0	0	0	0
IKVCSHLHFsVVRLLLLCVVSYQKSLSVRVSSKQTCSI	0	0	2	0	1	0	2	0	3	1	2	1	3	0	1	0	2	1	0	0	0	0	0	0	0	0	0	0	0	0	0	0	0	1	0	0	2	2	3	0	0	1	0	1	1	0	0	2	0
PFAHQHIYFLLWE	1	0	0	0	1	0	0	0	1	0	0	0	0	0	2	0	0	0	0	1	0	0	0	0	0	0	0	0	1	0	0	0	0	0	0	0	0	0	0	0	0	1	1	1	0	0	0	0	2
EETAV	0	0	0	0	0	0	0	0	0	1	0	0	0	0	0	0	0	0	1	0	0	0	0	0	0	0	0	0	0	0	0	1	0	0	0	0	0	0	0	0	0	0	0	0	0	0	0	0	0
RVVVVE	0	0	0	0	0	0	0	0	0	0	1	1	2	0	0	0	0	0	0	0	0	0	0	0	0	0	0	0	0	0	0	0	0	0	0	0	0	0	0	0	0	0	0	0	0	0	0	0	0
ASRKVDHG	0	0	0	0	0	0	0	0	0	0	0	0	1	0	0	0	0	0	1	0	0	0	0	0	0	1	0	0	0	0	0	0	0	0	0	0	1	0	0	0	0	0	0	0	0	0	0	0	1
SGKTGTRLAsFSLRRPELRAPGGVRLCDVFFPSLKSCVPAVTSTYRVV	0	0	0	0	2	0	3	0	0	2	1	1	2	2	1	0	1	1	1	0	1	1	0	2	1	1	1	2	1	0	1	3	0	0	2	1	0	1	0	1	1	0	0	0	0	0	0	0	0
V	0	0	0	0	0	0	0	0	0	0	0	1	0	0	0	0	0	0	0	0	0	0	0	0	0	0	0	0	0	0	0	0	0	0	0	0	0	0	0	0	0	0	0	0	0	0	0	0	0
VACAT	0	0	0	0	0	0	0	0	0	1	0	0	0	0	0	0	1	0	1	1	0	0	0	0	0	0	0	0	0	0	0	0	0	1	0	0	0	0	0	0	0	0	0	0	0	0	0	0	0
CYLVHTASRCNTEGKAFHCGILK	1	0	0	0	0	0	1	1	0	0	0	1	0	0	1	0	2	1	1	0	1	0	1	0	0	1	0	0	0	0	0	1	0	1	0	0	0	1	0	0	1	0	0	0	0	0	1	0	2
AVAIIGSPSFCFVLILVILVSIALPLFVRRD	4	1	0	1	1	0	2	0	1	2	1	0	2	3	0	0	1	0	0	1	1	1	1	0	0	0	0	1	0	1	0	0	0	0	1	2	0	0	0	0	0	0	0	0	0	0	0	0	0
QRQGsEG	0	0	0	0	0	0	0	0	0	0	0	0	0	0	0	0	0	0	0	0	0	0	0	0	0	2	0	0	0	0	0	0	0	0	0	0	0	0	0	0	0	0	0	2	0	0	0	0	0
ACGCGPEKRTSKKGVLPYIE	0	1	0	0	1	0	0	0	0	0	1	0	0	0	0	0	2	0	0	1	0	0	1	1	0	1	0	0	1	1	0	0	1	0	0	0	1	0	0	0	0	1	0	0	0	0	0	0	0
LNNK	0	0	0	0	0	0	0	0	1	0	0	0	0	0	0	0	0	0	0	0	0	0	0	0	0	0	0	0	0	0	0	0	0	0	0	0	0	0	0	0	0	0	0	0	0	0	2	0	0
HCsQSVCGWVRQLEIRTKKKKPGSGWIGSGRQKDEYHAVGLLsNDQNKFSGDCG	0	2	0	0	0	1	2	0	0	2	0	0	1	0	1	0	0	3	1	0	0	0	1	0	5	2	0	1	0	0	0	1	0	0	0	0	0	1	1	2	1	0	2	2	2	0	2	0	2
DKLRVVLLHCTEVLRRFVFIPFFFFTSPRLKWASSsK	1	0	0	2	0	0	1	1	1	2	0	0	2	3	3	0	0	1	0	0	1	0	0	0	0	0	0	0	1	1	0	1	1	0	0	1	1	1	0	0	0	0	1	0	0	0	0	0	1
ID	0	0	1	0	0	0	0	0	0	0	0	0	0	0	0	0	0	0	0	0	0	0	0	0	0	0	0	0	0	0	0	0	0	0	0	0	0	0	0	0	0	0	0	0	0	0	0	0	0
	0	0	0	0	0	0	0	0	0	0	0	0	0	0	0	0	0	0	0	0	0	0	0	0	0	0	0	0	0	0	0	0	0	0	0	0	0	0	0	0	0	0	0	0	0	0	0	0	0
PFFsQPLSSL	0	0	0	1	0	0	0	0	1	0	0	0	0	1	1	0	0	0	0	0	0	0	0	0	0	0	1	1	0	0	0	0	0	0	1	0	0	0	0	1	0	0	0	1	0	0	0	0	0
ASQVGFR	0	0	0	0	0	0	0	0	0	1	0	0	0	1	0	0	0	0	0	0	1	0	0	1	0	0	0	0	0	0	0	0	0	0	0	0	0	0	0	1	0	0	0	1	0	0	0	0	0
RTRGA	0	0	0	0	0	0	0	0	0	0	0	0	0	0	0	0	0	0	1	0	0	0	0	1	0	0	0	0	0	0	0	0	1	0	0	0	0	0	0	0	0	0	0	0	0	0	0	0	0
N	0	0	0	0	0	0	0	0	0	0	0	0	0	0	0	0	0	0	0	0	0	0	0	0	0	0	0	0	0	0	0	0	0	0	0	0	0	0	0	0	0	0	0	0	0	0	1	0	0
SARIsSSTLEIsTNLTRLWL	1	0	1	1	0	0	0	2	1	0	0	0	0	0	0	0	0	0	1	0	0	0	0	0	0	0	0	0	0	0	0	0	2	1	0	2	0	0	0	1	0	0	1	0	0	0	1	0	0
IAKLLVEDCFLRTsTDSPLSISCYVWLKCSKTAETGESFTPQLVPLsSPVI	2	1	0	1	1	0	1	2	2	1	1	1	1	1	1	0	1	2	0	1	1	0	0	0	0	1	1	0	1	2	2	0	1	2	2	1	0	1	1	1	0	1	1	0	1	0	0	0	0
LTSRLLPH	0	0	0	0	0	0	1	1	1	0	0	0	0	0	0	0	0	0	0	0	0	0	0	0	0	0	0	0	1	0	0	0	1	0	0	0	1	0	0	0	0	0	0	0	0	0	0	1	0
LLACAAFCNRSRIAsVLAIGRGILRIYAFHLLRSLLQRNYSCIQIVVTSAIFSNFTVI	2	3	3	2	0	0	0	1	5	2	0	1	1	3	1	0	3	0	2	3	2	0	1	1	0	0	0	0	0	0	1	0	1	0	0	1	1	1	1	1	0	2	0	0	2	1	2	1	0
GRELN	0	0	0	0	0	0	0	1	0	0	0	0	0	0	0	0	0	0	0	0	0	0	1	0	0	0	0	0	0	0	0	0	0	0	0	0	0	0	0	0	0	0	0	0	0	0	1	0	0
VRRQLIVVVLSAAT	0	0	1	0	1	0	0	1	0	1	0	0	3	0	0	0	0	0	1	1	0	0	0	0	0	0	0	0	0	0	0	0	1	0	1	0	0	0	0	0	0	0	0	1	0	0	0	0	0
SPGTKSAKGNHVFVQKsTRTHNCVVIIsETSFCFsYGHsRLsPCTSPSKESTTR	0	2	0	1	0	0	0	0	0	1	0	2	1	3	0	0	0	3	0	1	0	0	1	1	1	0	0	0	1	2	0	4	3	0	0	0	1	2	1	2	0	1	0	0	1	0	2	1	2
NRDGPVGDCPFRIIDET	2	0	0	0	0	0	0	0	0	0	0	1	0	0	1	0	1	0	0	0	0	0	1	1	0	0	2	0	0	0	0	0	1	0	0	0	0	0	0	0	0	0	0	0	0	1	0	0	0
GFATLVFSRLCVFYCLFFsFLLSERIIR	1	0	1	2	0	0	0	1	2	1	0	0	1	6	0	0	2	0	0	0	0	1	1	0	0	0	0	0	0	0	1	0	0	0	0	1	0	0	0	1	1	0	0	0	0	0	0	0	0
GRKKNTSFLVVVRLALPQR	0	0	0	0	0	0	0	0	3	1	0	1	1	1	0	0	0	0	1	0	0	0	0	0	1	0	0	1	0	0	0	0	0	1	0	0	0	0	1	0	0	0	0	1	0	1	0	0	0
HAWESLGLISsDYLNYF	1	0	0	0	0	0	0	1	2	0	0	0	0	1	0	0	0	0	0	1	0	0	1	0	0	0	0	0	0	0	0	0	0	0	0	0	0	1	1	0	1	1	1	0	0	1	0	0	1
CRTYLCCAECPGVAVSSPFs	0	0	0	0	0	0	0	0	1	0	0	0	2	1	0	0	4	0	0	1	1	0	1	0	0	0	1	0	1	0	0	0	0	1	2	0	0	0	0	0	1	0	0	0	0	0	0	0	0
K	0	0	0	0	0	0	0	0	0	0	0	0	0	0	0	0	0	0	0	0	0	0	0	0	0	0	0	0	0	0	0	0	0	0	0	0	0	0	0	0	0	0	0	0	0	0	0	0	0
LLPDFFsALSGLPFCVESSEKSFSLQFTRGK	0	0	0	0	2	0	0	2	1	0	0	0	1	3	2	0	1	0	1	0	0	0	1	0	1	0	0	1	1	0	1	0	0	0	0	2	0	1	0	2	0	0	0	1	0	0	0	0	0
Q	0	0	0	0	0	0	0	0	0	0	0	0	0	0	0	0	0	0	0	0	0	0	0	0	0	0	0	0	0	0	0	0	0	0	0	0	0	0	0	0	0	0	0	1	0	0	0	0	0
TSCVRTLRGVCEAWSSAIYLsLDKSPPSFC	0	1	0	1	0	1	0	0	1	0	1	0	1	0	1	0	3	0	0	1	1	0	1	0	0	0	1	0	0	1	0	0	1	1	0	1	1	1	1	1	0	1	1	0	0	0	0	0	0
GKANRLLNFFVFFVAGILLGFQPATARRHSALRGVGKTVIS	0	0	2	1	1	1	0	0	2	1	0	1	2	2	3	0	0	0	1	2	2	0	2	0	2	1	0	1	0	0	0	1	1	0	0	1	0	1	0	0	0	0	0	1	0	1	1	0	1
KTNCPRRSVTRHKFIsCTYIIIIVVIVALFVICSVSFFYIYFHSWKIKAAVGKRVVCICPLLKRR	9	0	1	3	0	0	0	0	0	4	1	1	3	4	1	0	5	0	1	0	1	1	0	0	1	0	0	1	0	1	0	1	1	1	2	0	0	1	1	0	2	1	1	0	0	0	1	1	1
CNIRCSLLHIVLFKEKGEEKKSNGsRFLFFVVLSVFAASREERVRFYLSNTs	1	0	1	2	1	0	1	2	0	2	1	2	0	3	3	0	2	0	1	0	0	1	1	0	1	0	0	0	0	0	0	0	0	1	0	0	0	1	4	0	1	0	0	0	0	0	3	1	0
LRAEsERN	0	0	0	0	1	0	0	0	0	0	0	0	0	0	0	0	0	0	1	0	0	0	0	0	0	0	0	0	0	0	0	0	0	0	0	0	0	0	0	0	0	0	0	0	0	0	1	0	0
LQGIVAR	0	1	0	1	0	0	0	0	0	1	0	0	0	0	0	0	0	0	0	0	0	1	1	0	0	0	0	0	0	0	0	0	0	0	0	0	0	0	0	0	0	0	0	1	0	0	0	0	0
KELYGEDKAQsNVHCLTGRKKIRVFWsLCGWLCPNVS	0	0	1	1	0	1	0	1	1	1	2	0	0	1	0	0	0	3	1	0	0	0	1	1	1	0	0	1	0	0	1	0	0	0	0	0	0	0	1	0	0	1	2	0	1	0	2	1	0
LRGRsY	0	0	0	0	0	1	0	0	0	0	0	0	0	0	0	0	0	0	0	0	0	0	0	1	0	0	0	0	0	0	0	0	0	0	0	0	0	0	0	0	0	1	0	0	0	0	0	0	0
SsDYLNYF	0	0	0	0	0	0	0	1	0	0	0	0	0	1	0	0	0	0	0	0	0	0	0	0	0	0	0	0	0	0	0	0	0	0	0	0	0	1	0	0	1	1	0	0	0	1	0	0	0
CRTYLCCA	0	0	0	0	0	0	0	0	1	0	0	0	0	0	0	0	2	1	0	1	0	0	0	0	0	0	0	0	0	0	0	0	0	1	0	0	0	0	0	0	1	0	0	0	0	0	0	0	0
FS	0	0	0	0	0	0	0	0	0	0	0	0	0	0	1	0	0	0	0	0	0	0	0	0	0	0	0	0	0	0	0	0	0	0	1	0	0	0	0	0	0	0	0	0	0	0	0	0	0
	0	0	0	0	0	0	0	0	0	0	0	0	0	0	0	0	0	0	0	0	0	0	0	0	0	0	0	0	0	0	0	0	0	0	0	0	0	0	0	0	0	0	0	0	0	0	0	0	0
K	0	0	0	0	0	0	0	0	0	0	0	0	0	0	0	0	0	0	0	0	0	0	0	0	0	0	0	0	0	0	0	0	0	0	0	0	0	0	0	0	0	0	0	0	0	0	0	0	0
PQR	0	0	0	0	0	0	0	0	0	0	0	0	0	0	0	0	0	0	0	0	0	0	0	0	0	0	0	1	0	0	0	0	0	0	0	0	0	0	0	0	0	0	0	1	0	0	0	0	0
KKTTVFHLGYDLRYNKGLG	0	0	0	0	0	0	2	0	1	0	0	0	1	1	0	0	0	0	0	0	0	0	0	1	1	1	0	0	0	0	0	1	1	0	0	0	0	0	0	0	0	2	0	0	0	1	0	0	1
ERALT	0	0	0	0	1	0	0	0	0	0	0	0	0	0	0	0	0	0	1	0	0	0	0	0	0	0	0	0	0	0	0	1	0	0	0	0	0	0	0	0	0	0	0	0	0	0	0	0	0
FGsGERALWKNFsSC	0	0	0	1	0	0	0	0	0	0	0	0	0	1	1	0	1	0	1	0	0	0	1	0	0	1	0	0	0	0	0	0	0	0	0	1	0	0	0	0	0	0	1	0	0	1	0	0	0
RNs	0	0	0	0	0	0	0	0	0	0	0	0	0	0	0	0	0	0	0	0	0	0	0	0	0	0	0	0	0	0	0	0	0	0	0	0	0	0	0	0	0	0	0	0	0	1	0	0	0
	0	0	0	0	0	0	0	0	0	0	0	0	0	0	0	0	0	0	0	0	0	0	0	0	0	0	0	0	0	0	0	0	0	0	0	0	0	0	0	0	0	0	0	0	0	0	0	0	0
PATSTRCQGLAIGLsEEDKRLHYLRS	0	1	0	0	2	0	2	0	0	0	0	0	0	0	0	0	0	1	0	1	0	1	2	0	0	0	0	0	0	1	0	1	0	1	0	1	1	0	0	0	1	0	0	0	1	0	0	1	0
	0	0	0	0	0	0	0	0	0	0	0	0	0	0	0	0	0	0	0	0	0	0	0	0	0	0	0	0	0	0	0	0	0	0	0	0	0	0	0	0	0	0	0	0	0	0	0	0	0
RVALGRRLHEDRVLFFLLQETHLAPA	0	0	0	1	0	0	2	3	0	1	0	1	0	1	1	0	0	0	1	0	1	1	0	0	0	1	0	0	1	0	0	0	1	0	0	0	0	0	0	0	0	0	0	0	1	0	0	1	1
WA	0	0	0	0	0	0	0	0	0	0	0	0	0	0	0	0	0	0	0	1	0	0	0	0	0	0	0	0	0	0	0	0	0	0	0	0	0	0	0	0	0	0	1	0	0	0	0	0	0
VC	0	0	0	0	0	0	0	0	0	0	0	0	1	0	0	0	1	0	0	0	0	0	0	0	0	0	0	0	0	0	0	0	0	0	0	0	0	0	0	0	0	0	0	0	0	0	0	0	0
TLSRDKESKSAGAVSGISRTS	1	0	0	0	0	0	0	1	0	1	0	0	0	0	0	0	0	0	1	0	1	0	0	1	1	0	0	0	0	0	0	2	0	0	0	1	1	1	3	0	0	0	0	0	0	0	0	0	0
FLSESYKVACTNYCR	0	0	0	1	0	0	0	0	0	1	0	0	0	1	0	0	0	2	0	1	0	0	0	0	0	0	0	0	0	0	0	0	1	0	0	0	1	0	0	1	0	2	0	0	0	0	1	0	0
	0	0	0	0	0	0	0	0	0	0	0	0	0	0	0	0	0	0	0	0	0	0	0	0	0	0	0	0	0	0	0	0	0	0	0	0	0	0	0	0	0	0	0	0	0	0	0	0	0
QERIV	1	0	0	0	0	0	0	0	0	0	0	0	1	0	0	0	0	0	0	0	0	0	0	0	0	0	0	0	0	0	0	0	0	0	0	0	0	0	0	0	0	0	0	0	1	0	0	0	0
RGEVKsRKKKSVG	0	0	0	0	0	0	0	0	0	0	1	0	1	0	0	0	0	0	0	0	0	0	0	1	0	1	0	0	0	0	0	0	0	0	0	0	0	0	1	0	0	0	0	0	0	0	0	0	0
SGPA	0	0	0	0	0	0	0	0	0	0	0	0	0	0	0	0	0	0	0	0	0	1	1	0	0	0	0	0	1	0	0	0	0	0	0	0	0	0	1	0	0	0	0	0	0	0	0	0	0
EYLECHRYISCLCPKVECIHCAIYYNHNFSFWLQNTVPSKSDLGSRQGA	1	0	2	0	0	1	1	0	2	1	1	0	0	1	1	0	3	2	1	0	1	0	1	0	0	1	1	0	1	0	0	1	0	0	2	0	3	0	0	0	3	1	1	2	0	1	2	1	2
	0	0	0	0	0	0	0	0	0	0	0	0	0	0	0	0	0	0	0	0	0	0	0	0	0	0	0	0	0	0	0	0	0	0	0	0	0	0	0	0	0	0	0	0	0	0	0	0	0
V	0	0	0	0	0	0	0	0	0	0	1	0	0	0	0	0	0	0	0	0	0	0	0	0	0	0	0	0	0	0	0	0	0	0	0	0	0	0	0	0	0	0	0	0	0	0	0	0	0
CLCRRY	0	0	0	0	0	0	0	0	1	0	0	0	0	0	0	0	2	0	0	0	0	0	0	0	0	0	0	0	0	0	0	0	0	0	0	0	0	0	0	0	0	1	0	0	0	0	0	0	0
SRSWKGAGYTEFSAFFKHPSPNLPLRFCDPLS	0	0	0	0	2	0	1	0	0	0	0	0	0	4	0	0	0	1	0	0	0	2	0	0	1	1	1	0	2	1	1	0	0	0	0	2	1	2	0	0	0	1	1	0	0	0	1	1	0
TLGLCLFSTLRVSLRLRPFQPFSVVLPVSFAVPQTLSSPL	0	0	0	2	0	1	2	2	2	2	1	0	2	2	2	0	0	1	1	0	0	0	0	1	0	0	0	2	3	0	0	1	1	1	0	3	1	1	1	0	0	0	0	2	0	0	0	0	0
LVDNLYYQPEG	0	0	0	1	0	0	0	1	0	0	1	0	0	0	0	0	0	0	0	0	0	0	0	0	1	0	0	0	0	1	0	0	0	0	0	0	0	0	0	0	2	0	0	0	1	0	1	0	0
T	0	0	0	0	0	0	0	0	0	0	0	0	0	0	0	0	0	0	0	0	0	0	0	0	0	0	0	0	0	0	0	0	0	1	0	0	0	0	0	0	0	0	0	0	0	0	0	0	0
S	0	0	0	0	0	0	0	0	0	0	0	0	0	0	0	0	0	0	0	0	0	0	0	0	0	0	0	0	0	0	0	0	0	0	0	1	0	0	0	0	0	0	0	0	0	0	0	0	0
RVCLLRRY	0	0	0	1	0	0	1	0	0	0	1	0	0	0	0	0	0	1	0	0	0	0	0	0	0	0	0	0	0	0	0	0	0	0	0	0	0	0	0	0	1	0	0	0	0	0	0	0	0
FLSPLASTVFGLLPTLI	1	0	0	2	0	0	1	0	2	1	0	0	0	1	1	0	0	0	0	0	0	1	0	0	0	1	0	0	1	1	1	0	1	0	1	1	0	0	0	0	0	0	0	0	0	0	0	0	0
LPLI	1	0	0	0	1	0	1	0	0	0	0	0	0	0	0	0	0	0	0	0	0	0	0	0	0	0	1	0	0	0	0	0	0	0	0	0	0	0	0	0	0	0	0	0	0	0	0	0	0
VSVSSITSYRE	0	1	0	0	0	0	0	0	0	2	0	0	0	0	0	0	0	0	0	0	0	0	0	0	0	0	0	0	0	0	0	0	1	0	0	3	0	0	1	0	1	0	0	0	0	0	0	0	0
TQTGTVsQFPVTLWPIAKGASRCVFVHGKFVC	0	1	0	0	1	0	0	0	0	1	0	0	4	3	0	0	1	1	1	0	0	1	0	1	1	1	0	1	0	1	1	2	1	0	1	0	0	0	0	0	0	0	1	2	0	0	0	0	1
DRKKYLAVFPFSKRIGINILRSHSIHVGG	1	2	1	0	0	0	0	2	0	2	0	0	0	2	0	0	0	0	0	0	0	1	2	0	0	1	0	1	0	0	0	0	0	0	0	0	0	1	2	0	1	0	0	0	0	1	0	1	1
SSPPNHHIKPLPFTsRA	0	0	1	1	0	0	0	0	0	0	0	0	0	0	1	0	0	0	0	0	1	0	0	0	0	0	1	1	1	1	1	0	0	0	1	0	0	1	0	0	0	0	0	0	0	1	0	0	2
RITRLFssVKVLVPTRAIVLRGHTTVSHSSGSSNRLHGCLRLS	2	0	0	3	0	0	0	2	1	1	0	0	4	1	0	0	1	0	0	0	1	0	1	1	1	0	0	1	0	0	3	0	0	1	0	1	1	0	0	4	0	0	0	0	0	1	0	1	2
CLFPLNIWLVssNCss	1	0	0	0	2	0	0	0	1	0	0	0	1	1	0	0	2	0	0	0	0	0	0	0	0	0	1	0	0	0	0	0	0	0	0	0	0	0	0	0	0	0	1	0	0	2	0	0	0
FSKsKsVYIYIYIYSWSRPLTFQGYsVAsLHH	0	0	3	0	1	0	0	1	0	0	0	2	0	0	2	0	0	0	1	0	0	0	0	0	1	0	0	0	0	1	0	1	0	0	1	0	0	0	2	0	4	1	1	0	1	0	0	1	1
PLEQTKIVRKE	1	0	0	0	0	0	1	0	0	0	0	1	0	0	0	0	0	0	0	0	0	0	0	0	0	0	1	0	0	0	0	0	1	0	0	0	0	0	0	0	0	0	0	1	0	0	0	0	0
RVSLGLGFECPHLHGLLLPCsTTSGNLKAAVSSSSLNFFTFLPFHYFVSVSSLYYKsSRIFSFTRIGCSSSKVsRSAP	0	1	1	2	1	1	1	2	3	2	0	1	2	5	3	0	2	1	0	3	0	0	1	2	2	0	1	1	1	1	0	1	1	2	2	6	0	4	1	2	2	1	0	0	0	2	0	1	2
GLFFLSTSVPKRWLETYCHDS	0	0	0	1	0	0	1	0	1	0	0	0	1	1	1	0	0	1	0	0	0	0	0	0	0	1	0	0	1	0	0	0	1	1	0	0	1	1	1	0	1	0	1	0	0	0	0	0	1
RKsASKYASsIHNFKGNKTKSLKVCASSCFLSLFLDEKLRLVNRKRNLYIYHsHLEAsLLAGCSRNSYPNGN	0	0	2	1	1	3	3	2	0	1	0	1	0	3	0	0	2	1	0	0	4	1	1	2	0	0	0	1	0	0	1	0	0	0	0	2	1	3	0	2	3	1	0	0	0	3	4	1	2
NIsVsPLVCPCVRISSITLTVFFLLPVVGVLNNTRTRLVsN	2	1	0	3	0	1	1	1	0	2	1	1	4	2	0	0	2	0	0	0	0	0	1	0	0	0	0	0	1	2	1	0	2	1	0	0	1	0	0	1	0	0	0	0	0	3	1	0	0
GPVVVLASRKEsRLFYLKSKQRIAVYIPTYCSFSQSTTSTQWCAPAGSGIVsLKANEQQLGIRKKHAEGSGLEGRFFSYFLSFTCLLA	3	0	1	5	0	1	0	2	1	1	2	0	2	5	1	0	1	2	1	2	2	2	0	1	3	3	2	0	1	0	1	2	1	1	3	1	2	1	2	1	2	2	1	3	2	0	1	0	1
SLsVLIRCL	0	0	1	0	0	0	0	2	1	0	0	1	0	0	0	0	1	0	0	0	0	0	0	0	0	0	0	0	0	0	0	0	0	0	0	0	0	0	0	1	0	0	0	0	0	0	0	0	0
ALGCNFLFTEAALGFRASVLQNTKERIRRNTPSVKsIYSIQVPTWCGNNKGKPGNYRSLWQISQIEQHsRVIIFLRKFHWRGYFFSAECT	1	0	6	1	1	0	1	2	1	1	0	2	1	1	6	0	1	2	4	1	0	0	2	1	3	0	0	2	0	1	1	1	2	1	2	1	0	0	2	1	2	1	3	4	1	3	3	2	0
VSLANASD	0	0	0	0	0	0	0	0	1	1	0	0	0	0	0	0	0	0	0	1	0	1	0	0	0	0	0	0	0	0	0	0	0	0	1	0	1	0	0	0	0	0	0	0	0	0	1	0	0
	0	0	0	0	0	0	0	0	0	0	0	0	0	0	0	0	0	0	0	0	0	0	0	0	0	0	0	0	0	0	0	0	0	0	0	0	0	0	0	0	0	0	0	0	0	0	0	0	0
YCLFRLSFFS	0	0	0	2	0	0	0	0	0	0	0	0	0	3	0	0	1	0	0	0	0	0	0	0	0	0	0	0	0	0	0	0	0	0	0	0	0	1	1	0	1	0	0	0	0	0	0	0	0
VVPVSV	0	0	0	0	0	0	0	0	0	2	0	1	1	0	0	0	0	0	0	0	0	0	0	0	0	0	1	0	0	0	0	0	0	0	1	0	0	0	0	0	0	0	0	0	0	0	0	0	0
VDFFFC	0	0	0	0	0	0	0	0	0	0	0	0	1	3	0	0	0	1	0	0	0	0	0	0	0	0	0	0	0	0	0	0	0	0	0	0	0	0	0	0	0	0	0	0	0	0	0	0	0
CKCAQFYsRGCLLLFTHFCPPCSVCKAQRELAVRGATAGCYPPLPTRQ	0	0	0	1	1	0	2	0	1	1	0	0	1	0	3	0	2	5	1	2	0	2	1	1	0	1	1	3	0	1	1	1	0	1	0	0	0	1	0	0	1	1	0	2	1	0	0	0	1
K	0	0	0	0	0	0	0	0	0	0	0	0	0	0	0	0	0	0	0	0	0	0	0	0	0	0	0	0	0	0	0	0	0	0	0	0	0	0	0	0	0	0	0	0	0	0	0	0	0
VGHIQsIQICCACAPFSRVSFFs	2	0	1	0	0	0	0	0	0	1	1	0	0	2	1	0	1	2	1	1	0	0	0	1	0	0	1	0	0	0	0	0	0	0	0	2	0	0	0	0	0	0	0	0	2	0	0	1	0
SSK	0	0	0	0	0	0	0	0	0	0	0	0	0	0	0	0	0	0	0	0	0	0	0	0	0	0	0	0	0	0	0	0	0	0	0	1	0	0	0	1	0	0	0	0	0	0	0	0	0
FFRIYWFFVC	1	0	0	0	0	0	0	0	0	1	0	0	0	3	1	0	1	0	0	0	0	0	0	0	0	0	0	0	0	0	0	0	0	0	0	0	0	0	0	0	0	1	1	0	0	0	0	0	0
PFFIL	1	0	0	0	0	0	0	1	0	0	0	0	0	1	1	0	0	0	0	0	0	0	0	0	0	0	1	0	0	0	0	0	0	0	0	0	0	0	0	0	0	0	0	0	0	0	0	0	0
IDNQQTAWGSsGGVCSHFFPTQSLPRRRTRRLRKQGKSLTRVVSGRRAVLCLRFVRGR	0	1	0	1	0	0	2	1	1	1	0	1	3	3	0	0	2	0	0	0	0	2	1	1	2	2	0	1	1	0	1	0	0	3	1	0	2	1	0	1	0	0	1	2	2	1	0	0	1
CGVALQRYGGFLREPALLDLATTRRLLAsSG	0	0	0	0	0	1	2	2	2	1	0	0	0	1	0	0	1	0	2	0	0	2	0	2	2	0	1	0	0	0	1	1	0	0	0	0	0	1	0	0	0	1	0	0	1	0	0	0	0
GGSPPL	0	0	0	0	0	0	1	0	0	0	0	0	0	0	0	0	0	0	0	0	0	0	0	1	0	1	2	0	0	0	0	0	0	0	0	0	1	0	0	0	0	0	0	0	0	0	0	0	0
TQSITTsQsEGDRYPVCVFVFVRVGWAHISRFAVEDKLGEERKVVLLTCTYFWEVRAATPKQPNRYIQAHLGISELTSsGRYIRQVVAFLVRRC	1	2	2	0	0	0	2	2	2	1	0	2	9	4	1	0	1	2	0	0	5	1	0	1	4	0	0	1	1	1	1	1	4	1	0	1	1	1	0	1	1	3	2	3	2	1	0	0	2
sSLIAFVWGGVAEVRKVFHFHLFKEQsIYFFPAEASALFPAK	0	0	2	1	0	0	0	1	1	1	0	0	3	5	2	0	0	0	2	1	1	2	1	0	1	0	1	1	0	0	0	0	0	0	1	1	0	0	0	0	1	0	1	1	0	0	0	1	1
	0	0	0	0	0	0	0	0	0	0	0	0	0	0	0	0	0	0	0	0	0	0	0	0	0	0	0	0	0	0	0	0	0	0	0	0	0	0	0	0	0	0	0	0	0	0	0	0	0
QRKIRRS	0	0	1	0	0	0	0	0	0	0	0	0	0	0	0	0	0	0	0	0	0	0	0	0	0	0	0	0	0	0	0	0	0	0	0	0	0	0	1	0	0	0	0	1	0	0	0	0	0
R	0	0	0	0	0	0	0	0	0	0	0	0	0	0	0	0	0	0	0	0	0	0	0	0	0	0	0	0	0	0	0	0	0	0	0	0	0	0	0	0	0	0	0	0	0	0	0	0	0
TWYIFFGYFCASRsHF	1	0	0	0	0	0	0	0	0	0	0	0	0	4	0	0	1	0	0	0	0	1	0	0	0	1	0	0	0	0	0	1	0	0	1	0	0	0	0	0	2	0	1	0	0	0	0	1	0
SSPSLRGAWFCCVsFFsVILFSSSAPRLLRAPF	0	1	0	1	0	0	2	0	1	1	0	0	1	3	2	0	0	2	1	0	1	1	1	0	0	0	0	2	0	1	0	0	0	0	2	1	2	1	0	0	0	0	1	0	0	0	0	0	0
LTARSHRPVVPLWCATGTYs	0	0	0	0	0	0	1	0	1	2	0	0	0	0	0	0	1	0	0	1	1	0	0	0	1	0	0	1	0	1	1	1	0	1	0	1	0	0	0	0	1	0	1	0	0	0	0	1	0
CRWAPFS	0	0	0	0	0	0	0	0	0	0	0	0	0	1	0	0	1	0	0	0	1	0	0	0	0	0	0	0	0	1	0	0	0	0	0	1	0	0	0	0	0	0	1	0	0	0	0	0	0
PYF	0	0	0	0	0	0	0	0	0	0	0	0	0	1	0	0	0	0	0	0	0	0	0	0	0	0	0	1	0	0	0	0	0	0	0	0	0	0	0	0	1	0	0	0	0	0	0	0	0
FFLFsRsKSSPRSK	0	0	0	0	1	0	0	0	0	0	0	0	0	1	2	0	0	0	0	0	0	0	0	0	0	0	0	0	0	1	0	0	0	0	1	0	1	1	0	0	0	0	0	0	0	0	0	0	0
GLs	0	0	0	1	0	0	0	0	0	0	0	0	0	0	0	0	0	0	0	0	0	0	1	0	0	0	0	0	0	0	0	0	0	0	0	0	0	0	0	0	0	0	0	0	0	0	0	0	0
	0	0	0	0	0	0	0	0	0	0	0	0	0	0	0	0	0	0	0	0	0	0	0	0	0	0	0	0	0	0	0	0	0	0	0	0	0	0	0	0	0	0	0	0	0	0	0	0	0
QFELTRGSYVASGLVR	0	0	0	1	1	0	0	0	0	0	1	0	1	1	0	0	0	0	0	0	1	0	1	0	1	0	0	0	0	0	0	1	0	0	0	0	0	1	0	1	0	1	0	1	0	0	0	0	0
AASIAsHIsWGSVEFAR	1	0	1	0	0	0	0	0	0	0	0	0	1	1	0	0	0	0	1	2	1	0	0	0	0	1	0	0	0	0	0	0	0	0	0	0	1	0	0	1	0	0	1	0	0	0	0	0	1
FFLTCLYLRIFV	0	0	1	0	0	0	0	2	1	0	0	0	1	2	1	0	0	1	0	0	0	0	0	0	0	0	0	0	0	0	0	0	0	1	0	0	0	0	0	0	0	1	0	0	0	0	0	0	0
SIVKESAASLAIHSRVIAARDLVsLQGLGQSNSPFRGHVAsFPPLRARDCGPLPSINQGWLTTERVQKVKAKKSEQEEGVWRRSsHEGVILAFSPLSALCSGDGGRARAFAFDLGTRL	0	2	3	7	0	0	1	1	3	2	1	4	1	4	1	0	2	0	2	4	3	4	3	1	4	3	1	3	1	1	0	1	0	2	3	2	2	2	2	1	0	0	2	3	2	2	0	0	3
VsRGAQRRLKCCEAGTS	0	0	0	0	0	0	0	1	0	0	0	0	1	0	0	0	0	2	0	0	1	1	0	0	1	1	0	0	0	0	0	0	0	1	0	0	0	1	0	0	0	0	0	1	0	0	0	0	0
LRLFYCVCL	0	0	0	0	1	0	0	0	2	1	0	0	0	1	0	0	1	1	0	0	0	0	0	0	0	0	0	0	0	0	0	0	0	0	0	0	0	0	0	0	1	0	0	0	0	0	0	0	0
	0	0	0	0	0	0	0	0	0	0	0	0	0	0	0	0	0	0	0	0	0	0	0	0	0	0	0	0	0	0	0	0	0	0	0	0	0	0	0	0	0	0	0	0	0	0	0	0	0
ASSFSQFFAIIIDIIVIIIGFR	8	0	0	0	0	0	0	0	0	1	0	0	0	1	3	0	0	0	2	0	0	0	0	1	0	0	0	0	0	0	0	0	0	0	0	2	1	0	0	0	0	0	0	1	0	0	0	0	0
SIDTISTTQRKRSFANQKPsGYTIHLHTGsRELIQILIRHLLSKsGKsRKGKREGFL	1	2	3	1	1	1	0	1	2	0	0	0	0	1	1	0	0	0	0	0	0	1	2	0	0	3	0	0	0	1	1	1	3	0	0	1	2	0	1	0	0	1	0	3	0	1	0	2	1
YLQNIK	0	1	0	0	0	0	0	1	0	0	0	0	0	0	0	0	0	0	0	0	0	0	0	0	0	0	0	0	0	0	0	0	0	0	0	0	0	0	0	0	0	1	0	1	0	1	0	0	0
KRSSISFFYNCsQRRRVEEK	0	0	1	0	0	0	0	0	0	0	0	1	0	0	2	0	0	1	0	0	0	0	0	0	0	0	0	0	0	0	0	0	0	0	0	1	1	1	0	0	0	1	0	0	1	1	0	0	0
VsICPCLSAST	1	0	0	0	0	0	0	0	1	0	0	1	0	0	0	0	0	2	1	0	0	0	0	0	0	0	0	1	0	0	0	0	1	0	0	0	2	0	0	0	0	0	0	0	0	0	0	0	0
	0	0	0	0	0	0	0	0	0	0	0	0	0	0	0	0	0	0	0	0	0	0	0	0	0	0	0	0	0	0	0	0	0	0	0	0	0	0	0	0	0	0	0	0	0	0	0	0	0
SQSHQQRVVVHCVRSPHWLLEPSQEPCHIVCRVFHLVSHVPSRLIIPs	2	1	0	0	0	1	0	2	1	2	2	2	2	0	1	0	3	0	0	0	0	0	0	0	0	0	0	2	2	1	0	0	0	0	1	0	1	2	0	2	0	0	1	1	3	0	0	4	2
sTRTHTHTCGsELALPPPRFCQRKVACsPQLGNGGIFKRPFASSQYC	0	0	1	0	1	0	0	1	1	0	0	0	1	2	1	0	3	1	1	1	1	0	0	2	0	2	1	3	0	1	0	1	2	1	0	1	0	1	0	0	1	0	0	2	1	0	1	0	2
LAIGSGVV	0	0	1	0	0	0	0	1	0	0	0	0	2	0	0	0	0	0	0	0	1	0	1	1	0	0	0	0	0	0	0	0	0	0	0	0	0	0	1	0	0	0	0	0	0	0	0	0	0
V	0	0	0	0	0	0	0	0	0	1	0	0	0	0	0	0	0	0	0	0	0	0	0	0	0	0	0	0	0	0	0	0	0	0	0	0	0	0	0	0	0	0	0	0	0	0	0	0	0
NLVRSLKENLGLTCTIFCEVKRTIGIYEKKERVSVYCVREKLsSQAsRRVFLGFPVFFLSHLLIVLFICLRQYLITQLFTKQHQEPDIS	4	2	1	3	0	3	1	6	0	5	1	0	2	5	2	0	1	3	1	0	0	0	0	1	0	2	1	0	0	1	3	0	2	0	1	0	0	1	2	1	1	2	0	2	3	1	1	1	1
YFLFCFCLLSFLKVSFRIYQKL	1	0	0	1	1	0	1	1	1	1	0	0	0	3	2	0	1	1	0	0	0	0	0	0	0	0	0	0	0	0	0	0	0	0	0	0	0	1	1	0	2	0	0	0	1	0	0	0	0
SVCVF	0	0	0	0	0	0	0	0	0	0	0	1	1	1	0	0	0	1	0	0	0	0	0	0	0	0	0	0	0	0	0	0	0	0	1	0	0	0	0	0	0	0	0	0	0	0	0	0	0
RGCVSSRKVRRR	0	0	0	0	0	0	0	0	0	0	0	1	1	0	0	0	0	1	0	0	0	0	1	0	0	0	0	0	0	0	0	0	0	0	0	0	0	2	0	0	0	0	0	0	0	0	0	0	0
IEGTRSGDKL	1	0	0	0	0	0	1	0	0	0	0	0	0	0	0	0	0	0	0	0	0	0	2	0	0	0	0	0	0	0	0	0	0	1	0	0	0	0	1	0	0	0	0	0	0	0	0	0	0
VSCHCFTAFFAYLFGRKKYICPASLGLWRVCPCE	1	0	0	1	0	0	0	1	1	1	0	0	1	3	1	0	2	3	3	0	0	0	0	0	1	1	1	1	0	0	1	0	0	0	0	0	1	0	1	0	2	0	1	0	0	0	0	1	0
LSSATALI	0	0	1	0	0	0	1	1	0	0	0	0	0	0	0	0	0	0	1	0	1	0	0	0	0	0	0	0	0	0	1	0	0	0	0	1	0	1	0	0	0	0	0	0	0	0	0	0	0
LLFGSsHPYYPLTQNLFCFSFFCFYLLHS	0	0	0	0	0	0	1	3	2	0	0	0	0	4	2	0	2	0	0	0	0	0	0	1	0	0	2	0	0	0	1	0	0	0	1	1	0	0	1	0	2	1	0	1	0	0	1	1	1
TCILPEKKELSTGACVCLCLGVREGsFFDsSLRHHHWSNKLGLRRLKSEARGIN	0	1	1	0	1	1	1	2	3	1	0	0	1	1	1	0	2	2	1	0	1	0	1	1	2	1	0	0	1	0	2	0	0	0	0	0	2	0	1	1	0	0	1	0	0	1	1	0	3
	0	0	0	0	0	0	0	0	0	0	0	0	0	0	0	0	0	0	0	0	0	0	0	0	0	0	0	0	0	0	0	0	0	0	0	0	0	0	0	0	0	0	0	0	0	0	0	0	0
NPLWLTKIAISGKG	0	2	0	1	0	0	1	0	0	0	0	0	0	0	0	0	0	0	0	0	1	0	0	2	0	0	0	1	0	0	0	0	0	1	0	0	0	0	1	0	0	0	1	0	0	1	0	0	0
WVNVIRDFISIIGFAINSPSPRSTRAILVIFLLsILIPRWVPFY	7	0	2	0	0	0	0	2	2	2	1	1	0	3	1	0	0	0	1	1	0	0	1	0	0	0	1	0	1	2	0	1	0	0	1	1	0	0	0	2	1	0	2	0	0	1	1	0	0
VLISSFCPIDPFVRVGKRHLPPGVPVRSVRGVLPFCAK	1	0	1	0	1	0	1	1	0	4	1	0	2	3	0	0	0	2	0	0	0	1	1	0	2	0	2	0	0	4	0	0	0	0	0	2	0	0	1	0	0	0	0	0	0	0	0	0	1
LSsAA	0	0	0	0	0	0	0	1	0	0	0	0	0	0	0	0	0	0	1	0	0	1	0	0	0	0	0	0	0	0	0	0	0	0	0	1	0	0	0	0	0	0	0	0	0	0	0	0	0
GPKR	0	0	0	0	0	0	0	0	0	0	0	0	0	0	0	0	0	0	0	0	0	0	1	0	0	0	0	1	0	0	0	0	0	0	0	0	0	0	0	0	0	0	0	0	0	0	0	0	0
LTLKGLSVNGGAELAASHCLQV	0	0	0	0	0	0	3	0	2	1	0	1	0	0	0	0	0	1	3	0	0	0	0	0	3	0	0	0	0	0	1	0	0	0	2	0	0	0	0	0	0	0	0	1	0	0	1	0	1
RRGATRVKPIHsNNEQGIFVLTAPSPSLRCNSGSLRTKWLsGP	1	1	0	0	2	0	0	1	1	0	0	1	1	0	1	0	0	1	0	1	0	1	0	2	1	1	0	2	1	1	1	1	0	1	0	2	0	0	1	1	0	0	1	0	1	2	1	0	1
sVTALKEPITVPVAREGHSKPVNYsPGTQGCISDNPHsIsSAsKGCAGILRGs	2	1	1	0	0	0	0	2	0	2	0	1	1	0	0	0	0	2	2	1	1	0	1	2	1	2	0	3	1	1	0	1	1	1	0	0	2	0	0	1	1	0	0	1	0	2	0	1	1
RQNPVSKARTKKE	0	0	0	0	0	0	0	0	0	0	0	1	0	0	0	0	0	0	0	0	1	0	0	0	0	0	0	0	1	0	0	0	1	0	0	0	0	0	0	1	0	0	0	1	0	1	0	0	0
RIIG	0	0	2	0	0	0	0	0	0	0	0	0	0	0	0	0	0	0	0	0	0	0	0	1	0	0	0	0	0	0	0	0	0	0	0	0	0	0	0	0	0	0	0	0	0	0	0	0	0
SQ	0	0	0	0	0	0	0	0	0	0	0	0	0	0	0	0	0	0	0	0	0	0	0	0	0	0	0	0	0	0	0	0	0	0	0	0	1	0	0	0	0	0	0	0	1	0	0	0	0
KEGPVEQsNSPQTVLRKNNQTAASFSHPAVGRVCAPCSVGHPERSDTGNAAFVVDRPQKPKLGATLEKRRA	0	0	0	0	1	0	1	1	0	2	2	0	3	2	0	0	1	1	1	5	1	1	0	1	2	2	2	2	0	3	0	1	0	3	0	2	0	0	0	3	0	0	0	1	3	1	3	1	1
Q	0	0	0	0	0	0	0	0	0	0	0	0	0	0	0	0	0	0	0	0	0	0	0	0	0	0	0	0	0	0	0	0	0	0	0	0	0	0	0	0	0	0	0	0	1	0	0	0	0
SASEISINFSFHs	2	0	0	0	0	0	0	0	0	0	0	0	0	2	0	0	0	0	0	1	0	0	0	0	0	0	0	0	0	0	0	0	0	0	0	1	0	0	2	1	0	0	0	0	0	1	0	1	0
ASsQAYGHIYFLLFsEEKKKLIVVAAYTHWKARNSYLSsLYFHTTFTPGGFFSSVYFFTLWQRWL	1	1	0	3	0	0	1	0	3	1	0	1	1	7	1	0	0	0	0	0	4	1	0	2	1	0	0	1	0	0	1	0	1	3	2	0	1	1	1	0	2	4	3	1	1	0	1	1	2
CLEsRsEHRTCTFVLHSVAELRLSSNLSHPAPPLP	0	0	0	3	0	1	0	0	2	1	0	1	0	1	0	0	2	0	0	1	1	0	0	0	0	0	2	0	0	2	1	1	0	0	0	0	2	1	0	1	0	0	0	0	0	0	1	0	3
RRQsHTVKATF	0	0	0	0	0	0	0	0	0	0	0	0	1	1	0	0	0	0	0	0	1	0	0	0	0	0	0	0	0	0	0	0	1	1	0	0	0	0	0	0	0	0	0	0	1	0	0	0	1
VFLG	0	0	0	1	0	0	0	0	0	0	0	0	1	1	0	0	0	0	0	0	0	0	0	1	0	0	0	0	0	0	0	0	0	0	0	0	0	0	0	0	0	0	0	0	0	0	0	0	0
LLLPERssSKVFIIIISLKGVIERIYRGGERKGK	5	1	0	1	0	0	1	0	2	0	1	1	0	1	0	0	0	0	0	0	0	0	1	1	1	1	1	0	0	0	0	0	0	0	0	1	1	0	0	0	0	1	0	0	0	0	0	0	0
	0	0	0	0	0	0	0	0	0	0	0	0	0	0	0	0	0	0	0	0	0	0	0	0	0	0	0	0	0	0	0	0	0	0	0	0	0	0	0	0	0	0	0	0	0	0	0	0	0
RCLsCTSHLSLHGGFVCVCACGTKLsPCRASPLSVFVVRIRVTVSESSYQRATHRC	0	1	0	1	2	0	2	0	0	2	0	0	5	2	0	0	5	2	0	1	0	2	0	0	1	2	1	0	0	1	1	1	2	0	1	2	1	1	1	1	1	0	0	0	1	0	0	2	1
WLHLLCYTPSPCFESAsGVVRLYsLGLRLPPTLILLYRLPYRCLHFKVYYG	1	0	0	2	2	0	4	1	3	2	0	0	1	1	1	0	1	2	1	0	0	0	1	0	0	2	1	2	1	1	0	0	1	1	0	0	1	1	0	0	2	4	1	0	0	0	0	1	1
	0	0	0	0	0	0	0	0	0	0	0	0	0	0	0	0	0	0	0	0	0	0	0	0	0	0	0	0	0	0	0	0	0	0	0	0	0	0	0	0	0	0	0	0	0	0	0	0	0
IYTWLCVVS	0	0	1	0	0	0	0	0	1	0	1	0	1	0	0	0	1	0	0	0	0	0	0	0	0	0	0	0	0	0	1	0	0	0	0	0	1	0	0	0	0	1	1	0	0	0	0	0	0
LAs	0	0	0	0	0	0	0	0	1	0	0	0	0	0	0	0	0	0	0	0	0	1	0	0	0	0	0	0	0	0	0	0	0	0	0	0	0	0	0	0	0	0	0	0	0	0	0	0	0
KAGTLFGCGCLLFVsRCLIGDHIGKs	1	0	1	2	0	2	0	0	0	1	0	0	0	1	1	0	2	1	1	0	0	0	0	1	2	2	0	0	0	0	1	0	0	0	0	0	0	0	0	0	0	0	0	0	0	0	0	0	1
LCVLE	0	0	0	1	0	0	0	1	0	1	0	0	0	0	0	0	0	1	0	0	0	0	0	0	0	0	0	0	0	0	0	0	0	0	0	0	0	0	0	0	0	0	0	0	0	0	0	0	0
sVPDSKsKGKRPHKTSsEPGIRVTKGTTE	0	1	0	0	0	0	0	0	0	0	2	0	0	0	0	0	0	0	0	0	0	0	0	1	1	1	0	0	2	1	1	2	1	0	1	0	0	1	0	0	0	0	0	0	0	0	0	0	1
LENsASRVEKFDWSAsHFQSGFsLFVELHLSYLIIPALV	0	2	0	2	0	0	1	2	1	0	0	0	3	3	1	0	0	0	1	1	0	1	1	0	0	0	0	1	0	0	0	0	0	0	0	0	2	0	0	2	0	1	1	1	0	1	0	1	1
RYRGsVQTLSs	0	0	0	0	1	0	0	0	0	1	0	0	0	0	0	0	0	0	0	0	0	0	1	0	0	0	0	0	0	0	0	1	0	0	1	0	0	0	0	0	1	0	0	1	0	0	0	0	0
FSPRFCKLSYFKYLLSPHPYSPVVLPVGITGGGLRG	0	1	0	0	0	0	0	1	4	1	0	1	1	2	1	0	0	1	0	0	0	0	1	1	1	2	0	2	2	1	1	0	0	0	1	1	0	1	1	0	2	1	0	0	0	0	0	0	1
E	0	0	0	0	0	0	0	0	0	0	0	0	0	0	0	0	0	0	0	0	0	0	0	0	0	0	0	0	0	0	0	0	0	0	0	0	0	0	0	0	0	0	0	0	0	0	0	0	0
AAPE	0	0	0	0	0	0	0	0	0	0	0	0	0	0	0	0	0	0	0	0	0	2	0	0	0	0	0	0	0	1	0	0	0	0	0	0	0	0	0	0	0	0	0	0	0	0	0	0	0
CE	0	0	0	0	0	0	0	0	0	0	0	0	0	0	0	0	1	0	0	0	0	0	0	0	0	0	0	0	0	0	0	0	0	0	0	0	0	0	0	0	0	0	0	0	0	0	0	0	0
LCIPQP	0	0	1	0	0	0	0	0	1	0	0	0	0	0	0	0	1	0	0	0	0	0	0	0	0	0	0	1	0	1	0	0	0	0	0	0	0	0	0	0	0	0	0	0	1	0	0	0	0
	0	0	0	0	0	0	0	0	0	0	0	0	0	0	0	0	0	0	0	0	0	0	0	0	0	0	0	0	0	0	0	0	0	0	0	0	0	0	0	0	0	0	0	0	0	0	0	0	0
AKKKKK	0	0	0	0	0	0	0	0	0	0	0	0	0	0	0	0	0	0	1	0	0	0	0	0	0	0	0	0	0	0	0	0	0	0	0	0	0	0	0	0	0	0	0	0	0	0	0	0	0
	0	0	0	0	0	0	0	0	0	0	0	0	0	0	0	0	0	0	0	0	0	0	0	0	0	0	0	0	0	0	0	0	0	0	0	0	0	0	0	0	0	0	0	0	0	0	0	0	0
sGRIPPPR	0	1	0	0	0	0	0	0	0	0	0	0	0	0	0	0	0	0	0	0	0	0	0	0	0	1	1	0	1	1	0	0	0	0	0	0	0	0	0	0	0	0	0	0	0	0	0	0	0
PsFKADTSASICLSVV	0	1	0	0	0	0	0	0	1	0	1	0	1	0	1	0	0	1	0	0	2	0	0	0	0	0	0	0	1	0	0	1	0	0	0	0	1	1	1	0	0	0	0	0	0	0	0	0	0
FLEKEEKNsRCCAFsFEGILELSTPLNYWYERYNCLGIAWLCCsGCKSETFSTISSKGTDRFETYRHFKSLQLTKKKKATNRFLNVFATICARKKRETTKERSVADTHTHIQTHTCVKVHRsRQGESRTFIHKRFKSAIRKAGVGREKIKKNQLAKTCSsTSVNSSKsTTVRWGVIITETIGNsKYNHTNIsICSIIVELLAKWKRSFIALEADPVGD	6	1	9	2	2	2	2	3	2	4	1	2	3	9	2	0	3	7	2	1	6	3	2	2	3	3	2	0	0	0	4	0	13	5	0	1	5	1	5	3	3	2	4	2	2	6	4	3	4
AKEDRGCALIYYI	2	0	0	0	0	1	0	0	0	0	0	0	0	0	0	0	0	1	0	2	0	0	1	0	0	0	0	0	0	0	0	0	0	0	0	0	0	0	0	0	1	1	0	0	0	0	0	0	0
sGTIK	0	0	1	0	0	0	0	0	0	0	0	0	0	0	0	0	0	0	0	0	0	0	0	0	1	0	0	0	0	0	0	0	1	0	0	0	0	0	0	0	0	0	0	0	0	0	0	0	0
PsPGSNSTYsDAGTYIRKsSVNRRs	0	0	1	0	0	0	0	0	0	1	0	0	0	0	0	0	0	0	0	0	1	0	1	1	0	0	0	0	2	0	0	1	0	1	0	0	1	0	0	2	1	1	0	0	0	2	0	0	0
NKRKQKQ	0	0	0	0	0	0	0	0	0	0	0	0	0	0	0	0	0	0	0	0	0	0	0	0	0	0	0	0	0	0	0	0	0	0	0	0	0	0	0	0	0	0	0	2	0	0	1	0	0
KTVEKHRNPELEIK	1	0	0	0	0	0	1	0	0	0	0	0	1	0	0	0	0	0	0	0	0	0	0	0	0	0	0	0	1	0	0	0	0	1	0	0	0	0	0	0	0	0	0	0	0	1	0	0	1
KIGK	0	0	1	0	0	0	0	0	0	0	0	0	0	0	0	0	0	0	0	0	0	0	0	0	0	1	0	0	0	0	0	0	0	0	0	0	0	0	0	0	0	0	0	0	0	0	0	0	0
s	0	0	0	0	0	0	0	0	0	0	0	0	0	0	0	0	0	0	0	0	0	0	0	0	0	0	0	0	0	0	0	0	0	0	0	0	0	0	0	0	0	0	0	0	0	0	0	0	0
K	0	0	0	0	0	0	0	0	0	0	0	0	0	0	0	0	0	0	0	0	0	0	0	0	0	0	0	0	0	0	0	0	0	0	0	0	0	0	0	0	0	0	0	0	0	0	0	0	0
GDGHKHRRSHCPLFTPGTsYLADTIKKLWEALGQFTLSSSILAFFPRYIPSCLVNRHHGP	2	1	0	3	0	0	2	0	2	0	0	0	1	1	3	0	2	0	0	0	1	2	2	2	1	0	1	2	0	2	0	3	1	0	1	0	1	1	1	1	1	1	1	1	0	0	1	2	3
SLY	0	0	0	0	0	0	1	0	0	0	0	0	0	0	0	0	0	0	0	0	0	0	0	0	0	0	0	0	0	0	0	0	0	0	0	0	1	0	0	0	0	1	0	0	0	0	0	0	0
	0	0	0	0	0	0	0	0	0	0	0	0	0	0	0	0	0	0	0	0	0	0	0	0	0	0	0	0	0	0	0	0	0	0	0	0	0	0	0	0	0	0	0	0	0	0	0	0	0
LCPVFsEYLSLsNDAQP	0	0	0	1	1	0	1	0	0	1	0	0	0	1	0	0	1	0	0	0	1	0	0	0	0	0	2	0	0	0	0	0	0	0	0	0	1	0	0	0	1	0	0	1	0	0	1	0	0
VAIGAEGFKYsYSDTSQAVLIVIA	1	2	0	0	0	0	1	0	0	1	1	0	1	0	1	0	0	0	1	1	1	1	1	0	1	0	0	0	0	0	1	0	0	0	0	1	1	0	0	0	1	1	0	1	0	0	0	0	0
RSGYCGS	0	0	0	0	0	0	0	0	0	0	0	0	0	0	0	0	1	0	0	0	0	0	0	0	1	1	0	0	0	0	0	0	0	0	1	0	0	0	0	1	0	1	0	0	0	0	0	0	0
ACESNIVTRSsFFIGLRVCSKPEL	2	0	0	1	0	0	0	1	0	2	0	0	0	1	1	0	1	1	1	0	0	0	0	0	0	1	0	0	1	0	0	1	0	0	0	0	0	0	2	1	0	0	0	0	0	0	1	0	0
TG	0	0	0	0	0	0	0	0	0	0	0	0	0	0	0	0	0	0	0	0	0	0	1	0	0	0	0	0	0	0	0	0	1	0	0	0	0	0	0	0	0	0	0	0	0	0	0	0	0
LVR	0	0	0	0	0	0	0	1	0	0	0	0	1	0	0	0	0	0	0	0	0	0	0	0	0	0	0	0	0	0	0	0	0	0	0	0	0	0	0	0	0	0	0	0	0	0	0	0	0
PSDsSRLVTFYLCT	0	0	0	0	0	0	0	0	2	0	0	1	0	1	0	0	1	0	0	0	0	0	0	0	0	0	0	0	1	0	0	1	1	0	1	0	0	1	0	0	1	0	0	0	0	0	0	0	0
GFY	0	0	0	0	0	0	0	0	0	0	0	0	0	1	0	0	0	0	0	0	0	0	1	0	0	0	0	0	0	0	0	0	0	0	0	0	0	0	0	0	1	0	0	0	0	0	0	0	0
KEGLVNTSACSQQFELLFVVsFCRARGQTYTVTILQQHLPSDIAEVGKRFAsRRRYGVKREEKERLCSHQRFTVICSFAN	1	1	1	2	1	1	0	1	1	2	1	1	3	6	0	0	3	1	1	1	0	3	0	3	0	1	0	1	0	0	0	0	3	2	1	0	0	1	2	1	0	2	0	4	2	0	2	1	1
DsHVAPQRGRRVEGQVVSF	0	0	0	0	0	0	0	0	0	0	0	0	4	1	0	0	0	0	0	0	1	0	0	0	1	1	0	0	0	1	0	0	0	0	0	0	1	0	0	0	0	0	0	2	0	0	0	0	1
DGSGKNPNIREKKTVEVKEASPVHIFFYKNCSSRFALTL	1	1	0	0	0	0	1	1	0	1	0	0	2	3	0	0	0	1	0	1	0	1	1	0	1	0	0	0	1	1	0	1	1	0	0	2	0	1	0	1	1	0	0	0	0	0	3	1	0
	0	0	0	0	0	0	0	0	0	0	0	0	0	0	0	0	0	0	0	0	0	0	0	0	0	0	0	0	0	0	0	0	0	0	0	0	0	0	0	0	0	0	0	0	0	0	0	0	0
IEQKEY	0	0	1	0	0	0	0	0	0	0	0	0	0	0	0	0	0	0	0	0	0	0	0	0	0	0	0	0	0	0	0	0	0	0	0	0	0	0	0	0	0	1	0	1	0	0	0	0	0
AGVYRGVEsNHAGKSALATGQCG	0	0	0	0	1	0	0	0	0	1	1	0	0	0	0	0	1	0	0	1	2	1	3	1	1	0	0	0	0	0	0	1	0	0	0	0	1	0	0	0	1	0	0	0	1	1	0	0	1
TEESTRNEAPAEAANQSAQGPPEQPPSNLRGVNK	0	0	0	0	0	0	1	0	0	0	0	1	0	0	0	0	0	0	0	0	4	1	1	1	0	0	1	2	0	2	1	0	0	1	0	0	1	0	1	1	0	0	0	1	2	2	2	0	0
	0	0	0	0	0	0	0	0	0	0	0	0	0	0	0	0	0	0	0	0	0	0	0	0	0	0	0	0	0	0	0	0	0	0	0	0	0	0	0	0	0	0	0	0	0	0	0	0	0
VFKS	0	0	0	0	0	0	0	0	0	0	0	1	0	1	0	0	0	0	0	0	0	0	0	0	0	0	0	0	0	0	0	0	0	0	0	0	0	0	0	1	0	0	0	0	0	0	0	0	0
LADHVILFPIPLRQSPSKHVYNsIIIFYKTHKATSsKKFPKFKPEERHLEKFNLVHSYWsGsEVVGDTLASE	2	1	2	1	3	0	1	0	1	1	4	0	0	3	2	0	0	0	0	0	3	0	0	0	0	2	2	1	1	1	1	0	1	1	1	0	2	1	1	0	2	1	1	1	0	1	1	2	3
EGEGDsYSPsEPERSYFLEFF	0	0	0	0	0	0	0	1	0	0	0	0	0	2	1	0	0	0	0	0	0	0	0	1	1	0	1	1	0	0	0	0	0	0	0	0	0	1	0	1	2	0	0	0	0	0	0	0	0
RTPPKGYVEAPVFSVGWVACWFCAPALHAE	0	0	0	0	1	0	0	0	0	2	1	0	1	2	0	0	2	0	0	1	0	4	1	1	0	0	0	1	2	1	0	0	1	0	0	0	1	0	0	0	0	1	2	0	0	0	0	0	1
HYITRRVV	0	1	0	0	0	0	0	0	0	1	0	0	1	0	0	0	0	0	0	0	0	0	0	0	0	0	0	0	0	0	0	0	1	0	0	0	0	0	0	0	1	0	0	0	0	0	0	1	0
SNFLGVCHVSSGH	0	0	0	0	0	0	0	1	0	1	0	1	0	1	0	0	0	1	0	0	0	0	2	0	0	0	0	0	0	0	0	0	0	0	2	0	1	0	0	0	0	0	0	0	0	0	1	0	2
NsDK	0	0	0	0	0	0	0	0	0	0	0	0	0	0	0	0	0	0	0	0	0	0	0	0	0	0	0	0	0	0	0	0	0	0	0	0	0	0	0	0	0	0	0	0	0	0	1	0	0
	0	0	0	0	0	0	0	0	0	0	0	0	0	0	0	0	0	0	0	0	0	0	0	0	0	0	0	0	0	0	0	0	0	0	0	0	0	0	0	0	0	0	0	0	0	0	0	0	0
IsLSG	1	0	0	0	0	0	0	0	1	0	0	0	0	0	0	0	0	0	0	0	0	0	0	0	0	1	0	0	0	0	0	0	0	0	0	0	0	0	0	1	0	0	0	0	0	0	0	0	0
SSLLVLLGVsSKGVIVHLIRLACRC	2	0	0	1	0	0	2	2	1	1	0	1	2	0	0	0	1	1	0	0	0	1	1	0	1	0	0	0	0	0	0	0	0	0	2	0	1	0	0	0	0	0	0	0	0	0	0	1	0
IRsGFFRYLsDsNRGSIYTFIYsLISIIKKKsGAGSHLTRLHNLHCLFsSRNTR	2	0	4	1	2	0	0	1	2	0	0	0	0	3	1	0	1	0	0	0	1	0	0	2	0	2	0	0	0	0	1	1	1	0	2	0	0	1	0	1	1	2	0	0	0	2	1	2	1
AsVVKESRIGR	1	0	0	0	0	0	0	0	0	1	0	0	1	0	0	0	0	0	1	0	0	0	0	0	0	1	0	0	0	0	0	0	0	0	0	0	0	0	0	1	0	0	0	0	0	0	0	0	0
S	0	0	0	0	0	0	0	0	0	0	0	0	0	0	0	0	0	0	0	0	0	0	0	0	0	0	0	0	0	0	0	0	0	0	0	0	0	0	1	0	0	0	0	0	0	0	0	0	0
HFSLLLCSRTsFILHLQSAFIGSGDHIAFPSSGAVTAGsNsGFTQKRKAGRETTDHRTFIQEGRASSAsIHILSTsQVTVFHsTHCESVSFLIYFIAVHDYKGRG	2	1	5	2	1	1	0	0	3	2	0	2	1	5	4	0	1	1	2	2	2	2	1	1	4	3	0	1	0	0	4	0	2	3	2	3	1	0	4	1	1	1	0	2	2	1	0	4	4
TLRHRNVRRNITKAAKKKsIFIASLGKCCRQEGKDGTKVNsRVRsRPKARRHLSN	2	0	1	0	1	1	0	0	1	1	0	1	1	1	0	0	2	0	1	0	3	0	1	0	1	1	0	1	0	0	1	1	0	1	1	1	0	0	0	0	0	0	0	1	0	1	3	1	1
HQLFFsVGSKVCASGsKSSLFFFVRRH	0	0	0	0	1	0	1	0	0	1	0	0	2	5	0	0	1	0	0	0	0	1	2	0	0	0	0	0	0	0	0	0	0	0	1	2	0	0	0	1	0	0	0	1	0	0	0	1	1
QGC	0	0	0	0	0	0	0	0	0	0	0	0	0	0	0	0	0	1	0	0	0	0	1	0	0	0	0	0	0	0	0	0	0	0	0	0	0	0	0	0	0	0	0	0	1	0	0	0	0
LC	0	0	0	0	0	0	0	0	1	0	0	0	0	0	0	0	1	0	0	0	0	0	0	0	0	0	0	0	0	0	0	0	0	0	0	0	0	0	0	0	0	0	0	0	0	0	0	0	0
SLsAILHQSRHLGNNIGKCRTSP	1	1	0	0	0	0	1	1	1	0	0	0	0	0	0	0	0	1	0	0	1	0	0	1	0	1	0	0	1	0	0	0	1	0	0	0	2	0	0	1	0	0	0	0	1	1	1	0	2
TDIFQ	1	0	0	0	0	0	0	0	0	0	0	0	0	0	1	0	0	0	0	0	0	0	0	0	0	0	0	0	0	0	0	0	0	1	0	0	0	0	0	0	0	0	0	0	1	0	0	0	0
STIHQTs	1	0	0	0	0	0	0	0	0	0	0	0	0	0	0	0	0	0	0	0	0	0	0	0	0	0	0	0	0	0	0	1	1	0	0	0	1	0	0	0	0	0	0	1	0	0	0	1	0
KITITIP	0	1	2	0	0	0	0	0	0	0	0	0	0	0	0	0	0	0	0	0	0	0	0	0	0	0	0	0	1	0	0	1	1	0	0	0	0	0	0	0	0	0	0	0	0	0	0	0	0
ILFFLYCAYsQPKQSPHTSEGEE	1	0	0	2	0	0	0	0	0	0	0	0	0	2	0	0	1	0	0	0	0	1	0	0	1	0	0	1	1	0	1	0	0	0	0	0	1	0	0	1	2	0	0	2	0	0	0	0	1
VCSSATLCSAP	0	0	0	0	0	0	0	0	1	0	0	0	1	0	0	0	0	2	0	0	1	1	0	0	0	0	0	0	1	0	0	0	1	0	0	0	1	0	1	1	0	0	0	0	0	0	0	0	0
SKPAHQA	0	0	0	0	0	0	0	0	0	0	0	0	0	0	0	0	0	0	0	1	0	1	0	0	0	0	1	0	0	0	0	0	0	0	0	0	0	0	1	0	0	0	0	0	1	0	0	0	1
PHRAQRTVARRKFGALLLITPTNRRPSSRLIA	0	1	1	1	2	1	0	0	0	0	0	0	1	1	0	0	0	0	0	2	1	1	0	0	1	0	0	0	3	0	0	0	1	2	0	0	0	0	1	1	0	0	0	1	0	1	0	0	1
FNNRTTYIITNQSLIQKNTTKV	0	2	1	1	0	0	0	0	0	0	0	1	0	0	1	0	0	0	0	0	0	0	0	0	0	0	0	0	0	0	0	1	4	0	0	0	1	0	0	0	1	0	0	2	0	1	3	0	0
HCKPTQPsETYNNNKIQQQLLQATPPPsETFLH	0	0	1	0	1	1	0	1	0	0	0	0	0	1	0	0	0	1	0	0	1	0	0	0	0	0	1	0	3	1	0	1	2	1	0	0	0	0	0	0	1	0	0	5	0	0	3	1	1
LQRQNDPHSDSVLQSKVLQHWKYCNTVKsCNIVKsCNIVKsCNIVKsCNTVKsCNIVKsCNIVNYCNTVKsCNIVKQCNIVKsCNIVNYCNIV	9	0	0	0	0	2	1	0	0	0	0	1	13	0	0	0	0	12	0	0	0	0	0	0	0	0	0	0	1	0	3	0	0	0	1	0	1	0	1	0	0	3	1	4	1	14	1	2	0
VPCHELLHIPAFCTCRCLLITSsQSRsGVTVVFFFRLVE	1	1	0	0	1	1	2	1	0	2	0	3	0	3	1	0	3	1	0	0	1	0	0	0	0	1	1	0	1	0	1	1	0	1	0	0	1	1	0	0	0	0	0	1	0	0	0	0	2
RYLATTQAQFPLTAHsSGGERVGILsAHSSIVT	1	1	0	1	0	1	0	0	1	1	0	0	1	1	0	0	0	0	1	0	2	1	0	1	0	2	1	0	0	0	2	0	2	0	0	1	1	0	1	0	0	1	0	1	1	0	0	0	2
TRPFESVLFVLIH	0	1	0	0	0	0	1	0	1	1	0	1	0	2	0	0	0	0	0	0	0	0	0	0	0	0	0	0	1	0	0	0	1	0	0	0	0	0	0	1	0	0	0	0	0	0	0	1	0
sREGSCRsKQ	0	0	0	0	0	0	0	0	0	0	0	0	0	0	0	0	1	0	0	0	0	0	1	0	0	0	0	0	0	0	0	0	0	0	0	0	0	1	0	0	0	0	0	1	0	0	0	0	0
GKRHPFAEGsEARNINVSGVVTEGK	0	0	1	0	0	0	0	0	0	1	0	0	2	1	0	0	0	0	1	0	1	0	0	1	1	2	0	0	0	1	0	0	1	0	0	0	0	0	0	1	0	0	0	0	0	1	1	1	0
sKIKGLQRIKFERGRENKGR	0	0	2	0	0	0	0	0	1	0	0	0	0	0	1	0	0	0	0	0	0	0	0	0	1	2	0	0	0	0	0	0	0	0	0	0	0	0	0	0	0	0	0	1	0	0	1	0	0
VTRFLRVVRRQAEKGGVCHLR	0	0	0	0	0	0	2	0	0	1	0	0	3	1	0	0	0	1	0	0	1	0	1	0	1	0	0	0	0	0	0	0	1	0	0	0	0	0	0	0	0	0	0	1	0	0	0	0	1
AHsNGVTFCCPRGLLAIPFIIGFIIRTSSIFKFFFYVGFLIFLLNPFLFAEFLITNIY	4	2	3	2	2	1	1	0	1	1	0	1	0	9	3	0	2	0	3	0	0	0	2	1	1	0	1	1	1	0	1	0	2	0	0	0	2	0	0	0	1	1	0	0	0	1	2	0	1
STADICVSSK	1	0	0	0	0	0	0	0	0	0	0	0	1	0	0	0	0	1	0	1	0	0	0	0	0	0	0	0	0	0	1	0	0	0	1	0	1	0	0	1	0	0	0	0	0	0	0	0	0
PHTsFAPARRNNT	0	0	0	0	0	0	0	0	0	0	0	0	0	1	0	0	0	0	0	0	2	0	0	0	0	0	0	1	0	1	1	0	0	1	0	0	0	0	0	0	0	0	0	0	0	1	1	0	1
PTsALLAQRsAAsDAPDSGVCEVsIRKRPTGATEKFQRVSPVLI	1	1	0	1	0	0	2	0	0	0	1	0	3	0	1	0	1	0	3	0	1	2	1	1	0	0	1	2	0	1	1	1	1	0	0	0	1	0	0	1	0	0	0	0	2	0	0	0	0
YSVRTHRQsSNKQPKE	0	0	0	0	0	0	0	0	0	0	0	1	0	0	0	0	0	0	0	0	0	0	0	0	0	0	0	0	0	1	0	0	1	0	0	0	0	0	0	2	1	0	0	1	1	1	0	0	1
	0	0	0	0	0	0	0	0	0	0	0	0	0	0	0	0	0	0	0	0	0	0	0	0	0	0	0	0	0	0	0	0	0	0	0	0	0	0	0	0	0	0	0	0	0	0	0	0	0
LCEYSFITSLPsRTsVHYFDNSHASFHILHSQGYPKANsLNWLGGVEGSsCIVNsKRTPISISVAALGVITLAKsGGK	4	1	1	3	0	0	1	1	2	3	0	0	2	1	2	0	2	0	1	1	1	2	1	1	1	4	1	0	1	1	1	1	1	1	1	1	2	2	1	1	1	2	1	0	1	3	1	2	2
GTKNTILFS	1	0	0	0	0	0	0	0	1	0	0	0	0	1	0	0	0	0	0	0	0	0	0	0	0	1	0	0	0	0	1	0	0	1	0	0	1	0	0	0	0	0	0	0	0	0	1	0	0
AVVFFCSVL	0	0	0	0	0	0	0	1	0	2	0	0	1	1	1	0	1	0	0	0	1	0	0	0	0	0	0	0	0	0	0	0	0	0	1	0	0	0	0	0	0	0	0	0	0	0	0	0	0
FSLYSSRKLPFLSLLLsHLRSGAR	0	0	0	3	0	0	0	2	2	0	0	0	0	1	1	0	0	0	0	0	0	1	1	0	0	0	0	1	0	0	0	0	0	0	0	1	4	0	0	0	1	0	0	0	0	0	0	0	1
GVFQLSDDQsERAA	0	0	0	0	0	0	0	1	0	0	0	1	0	1	0	0	0	0	1	0	1	0	0	0	1	0	0	0	0	0	0	0	0	0	0	0	0	0	1	0	0	0	0	0	2	0	0	0	0
IYKKYSTLVTFKRsGKVSGNsSKGIGsKYQANAARVRWGGRRHTHQsEKKKTALCRQFsWQsVFLAVSLLLFCFSLVLLRRGELLLWVFYFSIFTSLLCHSWYAAVVREAQsKFRSNsLsSVWSEYIFFKKKKPLRSRVICLYLSVDFPPPLLLVVPTEDsYRLNNSKGKRDNLSSFAFVPAQ	3	0	2	3	6	2	1	3	8	4	3	1	7	10	4	0	1	3	3	0	5	2	1	3	1	3	1	1	2	2	1	2	3	0	4	0	5	0	4	3	5	3	5	2	4	2	4	0	3
sYKYHTCRETSLVTLTPFDKPLFAFRTSSQRWLTKFR	0	0	0	1	0	0	0	0	3	0	0	0	1	3	1	0	1	0	0	0	1	0	0	0	0	0	0	0	2	0	3	2	1	0	0	2	0	0	0	1	2	0	1	1	0	0	0	1	0
DRNVFW	0	0	0	0	0	0	0	0	0	0	0	1	0	1	0	0	0	0	0	0	0	0	0	0	0	0	0	0	0	0	0	0	0	0	0	0	0	0	0	0	0	0	1	0	0	0	1	0	0
IS	0	1	0	0	0	0	0	0	0	0	0	0	0	0	0	0	0	0	0	0	0	0	0	0	0	0	0	0	0	0	0	0	0	0	0	1	0	0	0	0	0	0	0	0	0	0	0	0	0
SASYCDYHTQVLWLISN	0	0	1	0	0	0	2	0	0	0	0	1	0	0	0	0	1	0	0	0	1	0	0	0	0	0	0	0	0	0	0	1	0	0	2	0	0	1	0	0	2	0	1	0	1	1	0	1	0
VTIVSLLYFALPsYR	1	0	0	1	1	0	0	0	1	1	0	0	1	1	0	0	0	0	0	1	0	0	0	0	0	0	1	0	0	0	1	0	0	0	1	0	0	0	0	0	2	0	0	0	0	0	0	0	0
QYIIAPWSSILsYNIYIYI	2	1	3	0	0	0	0	1	0	0	0	0	0	0	0	0	0	0	0	0	0	1	0	0	0	0	1	0	0	0	0	0	0	0	1	0	0	0	0	1	3	1	1	0	1	1	0	0	0
FTYL	0	0	0	0	0	0	0	0	1	0	0	0	0	1	0	0	0	0	0	0	0	0	0	0	0	0	0	0	0	0	1	0	0	0	0	0	0	0	0	0	1	0	0	0	0	0	0	0	0
SsSF	0	0	0	0	0	0	0	0	0	0	0	0	0	1	0	0	0	0	0	0	0	0	0	0	0	0	0	0	0	0	0	0	0	0	0	1	0	0	1	0	0	0	0	0	0	0	0	0	0
RRPTFLIAGYsDsGHKHRHIEGKRHSGNCYCVRVWSGKEGRNYHDCFPSFKTAI	0	1	2	0	0	0	0	1	0	0	0	0	2	1	2	0	3	0	0	1	1	0	2	1	2	1	1	1	0	0	2	0	0	0	0	1	0	0	1	1	2	1	1	0	0	2	0	3	2
QLSAIEsFSLPDRE	0	1	0	0	1	0	0	0	1	0	0	0	0	1	0	0	0	0	0	1	0	0	0	0	0	0	0	0	1	0	0	0	0	0	1	0	1	0	0	0	0	0	0	1	0	0	0	0	0
LVLSTSCHHFLsFTVsSSTSTQLHLFFFVPEEANKIKYSSsA	0	0	1	3	0	0	1	1	0	1	0	1	1	5	0	0	1	0	0	1	1	0	0	0	0	0	0	1	0	0	0	3	1	0	1	1	1	1	2	1	1	0	0	0	1	1	0	2	1
NSFVLLLKKAAsssSDKV	0	0	0	1	0	1	0	1	0	0	0	1	1	1	0	0	0	0	1	0	1	0	0	0	0	0	0	0	0	0	0	0	0	0	0	1	0	0	0	1	0	0	0	0	0	1	0	0	0
KEKKL	0	0	0	0	1	0	0	0	0	0	0	0	0	0	0	0	0	0	0	0	0	0	0	0	0	0	0	0	0	0	0	0	0	0	0	0	0	0	0	0	0	0	0	0	0	0	0	0	0
	0	0	0	0	0	0	0	0	0	0	0	0	0	0	0	0	0	0	0	0	0	0	0	0	0	0	0	0	0	0	0	0	0	0	0	0	0	0	0	0	0	0	0	0	0	0	0	0	0
VLKRGRVKFHNQGES	0	0	0	0	0	0	0	1	0	1	0	0	1	1	0	0	0	0	0	0	0	0	1	0	0	1	0	0	0	0	0	0	0	0	0	0	0	0	1	0	0	0	0	0	1	1	0	1	0
VCL	0	0	0	0	0	0	0	0	1	1	0	0	0	0	0	0	1	0	0	0	0	0	0	0	0	0	0	0	0	0	0	0	0	0	0	0	0	0	0	0	0	0	0	0	0	0	0	0	0
PIs	1	0	0	0	0	0	0	0	0	0	0	0	0	0	0	0	0	0	0	0	0	0	0	0	0	0	0	0	1	0	0	0	0	0	0	0	0	0	0	0	0	0	0	0	0	0	0	0	0
	0	0	0	0	0	0	0	0	0	0	0	0	0	0	0	0	0	0	0	0	0	0	0	0	0	0	0	0	0	0	0	0	0	0	0	0	0	0	0	0	0	0	0	0	0	0	0	0	0
TQRPFSLSVSITIHLIVSYTWC	1	2	0	1	0	0	0	1	0	1	0	1	0	1	0	0	0	1	0	0	0	0	0	0	0	0	0	1	0	0	1	1	0	1	1	0	2	0	1	0	1	0	1	1	0	0	0	0	1
VFLNRLNHLPQDs	0	0	0	1	1	0	0	1	0	0	0	0	1	1	0	0	0	0	0	0	0	0	0	0	0	0	0	0	1	0	0	0	0	0	0	0	0	0	0	0	0	0	0	0	1	0	2	1	0
LVPIFIKAYVTDKTKIIKSSRPsESFVKVH	2	0	2	1	0	0	0	0	0	1	0	3	0	1	1	0	0	0	1	0	0	0	0	0	0	0	0	1	1	0	1	0	1	0	1	0	0	0	2	0	0	1	0	0	0	0	0	1	0
	0	0	0	0	0	0	0	0	0	0	0	0	0	0	0	0	0	0	0	0	0	0	0	0	0	0	0	0	0	0	0	0	0	0	0	0	0	0	0	0	0	0	0	0	0	0	0	0	0
YSCSSVIPTIISINRVSQLF	1	1	2	1	0	0	0	0	0	0	1	0	1	1	0	0	0	1	0	0	0	0	0	0	0	0	0	0	1	0	0	1	0	0	1	0	2	1	0	1	1	0	0	1	0	1	0	0	0
IQKGHSQY	0	0	1	0	0	0	0	0	0	0	0	0	0	0	0	0	0	0	0	0	0	0	1	0	0	0	0	0	0	0	0	0	0	0	0	0	0	1	0	0	0	1	0	2	0	0	0	1	0
PRLQVLNTEEKGQKSTYILLQSYTTKAVVVVVQT	0	1	0	0	0	0	0	3	1	1	0	1	4	0	0	0	0	0	0	0	0	1	0	0	1	0	0	0	0	1	0	1	4	0	0	0	0	0	0	2	1	1	0	1	3	0	1	0	0
E	0	0	0	0	0	0	0	0	0	0	0	0	0	0	0	0	0	0	0	0	0	0	0	0	0	0	0	0	0	0	0	0	0	0	0	0	0	0	0	0	0	0	0	0	0	0	0	0	0
RYFYTLAEsASSVGYsFVFFLAFFRKKKE	0	0	0	2	0	0	0	0	0	1	0	1	0	5	1	0	0	0	1	1	1	0	0	0	1	0	0	0	0	0	0	1	0	0	0	0	0	0	0	2	3	0	0	0	0	0	0	0	0
TSWWYLNVASSVCGAGCFRYPWVGCLNVCCSALKRNEQNNDPsAF	0	0	0	0	3	0	0	0	0	1	0	0	3	0	2	0	3	2	1	2	0	1	1	2	0	0	0	1	1	0	1	0	0	0	0	0	1	1	1	1	1	1	3	0	1	1	4	0	0
TTQHRPsDTHTRGKKsTQRAAHLFFFSLSHHKCTSSWLFCRRYCsSQHTTsT	0	0	0	1	0	0	1	1	0	0	0	0	0	3	1	0	2	1	1	0	1	0	1	0	0	0	0	0	1	0	1	1	6	1	1	1	0	1	2	0	0	1	1	2	1	0	0	1	5
LLCGRCCLPLIFNTCLTTVEALCVRsTGFHSIRVLsEGKGGRRGAsFFLCEPHRGFGEHTVRKLKRESRRIsRKKP	1	1	1	0	3	1	1	1	3	1	0	2	1	4	1	0	4	2	0	0	2	0	1	1	3	3	1	0	1	1	0	1	1	3	0	0	0	1	0	1	0	0	0	0	0	1	0	2	1
RIsKsSsHP	0	0	1	0	0	0	0	0	0	0	0	0	0	0	0	0	0	0	0	0	0	0	0	0	0	0	0	0	1	0	0	0	0	0	0	0	0	0	1	0	0	0	0	0	0	0	0	0	1
YPFHYRSKKSsEKALTCCRINFCIPLLLSCRWRQQRs	1	1	0	0	3	0	0	0	1	0	0	0	0	1	1	0	3	1	0	0	0	1	0	0	0	0	1	0	1	0	0	0	0	1	1	0	0	1	1	0	0	2	1	0	2	1	0	1	0
SsGKTRTSWsKTINKLKIGALRKLSRRNRGEIDKFKEEKGYACVKDVNHGYINRGEAIRHTTTVTAPRYTKRARKPKVKVAADW	0	1	4	0	0	0	0	1	2	4	0	0	1	0	1	0	0	1	3	0	2	2	0	3	0	3	0	1	1	0	1	2	5	0	0	0	1	0	2	0	1	2	2	0	0	4	0	0	2
QFSRFCEPGSVELVsRISLLDTSGNLGsKKPSFGDRF	1	0	0	0	1	0	1	0	2	1	0	0	1	3	1	0	1	0	0	0	0	0	2	0	2	0	1	0	1	0	0	1	0	0	0	0	3	0	2	0	0	0	0	0	1	1	0	0	0
GRELQCVNNCPITCPGAVTPAGLLNIFVAGPLGVIYSFTFKAPIQKEDRVPSLLLFFLVIFLVGG	2	2	1	1	0	1	1	1	5	1	4	2	0	4	2	0	1	2	0	0	3	1	1	1	2	3	1	3	2	0	1	0	2	0	1	0	0	1	0	0	1	0	0	0	2	2	1	0	0
	0	0	0	0	0	0	0	0	0	0	0	0	0	0	0	0	0	0	0	0	0	0	0	0	0	0	0	0	0	0	0	0	0	0	0	0	0	0	0	0	0	0	0	0	0	0	0	0	0
TNIGTSGFGsKLAFYLPHSLSQPLKLSVI	1	1	0	0	0	0	3	1	1	0	0	0	1	1	1	0	0	0	0	1	0	0	1	2	0	0	0	1	1	0	0	0	1	1	0	0	1	1	1	1	0	1	0	1	0	0	1	1	0
SRGHCLHN	0	0	0	0	0	1	0	0	0	0	0	0	0	0	0	0	0	1	0	0	0	0	0	1	0	0	0	0	0	0	0	0	0	0	0	0	1	0	0	0	0	0	0	0	0	1	0	1	1
WPHIYQYILPPPSQHRINFR	1	1	1	0	1	0	0	0	0	0	0	0	0	1	0	0	0	0	0	0	0	0	0	0	0	0	2	1	1	0	0	0	0	0	0	0	1	0	0	0	2	0	1	2	0	0	1	1	1
GGRIGYQSNRRRRKKRKKSEsNWSAEDAKNCYQRKGVEEIKsANRGIYIYIYIHRKREQKEEGEGVEsPRsQQEKEKRAHSPGKRYHLR	0	1	5	0	0	0	1	0	0	0	1	1	0	0	0	0	1	0	0	1	3	0	4	1	2	1	0	1	1	0	0	0	0	0	0	0	1	2	1	0	6	0	1	3	2	2	2	1	2
IENGNRKGDHSVSLCIFESVRTERTGHRsRAYIFFFFEsR	0	2	1	0	0	0	0	0	1	0	1	1	0	2	3	0	1	0	1	0	0	0	0	0	3	0	0	0	0	0	1	0	0	1	2	0	0	0	1	0	0	1	0	0	0	1	1	1	1
IQNIsRCRPEsRCLQG	2	0	0	0	0	0	0	1	0	0	0	0	0	0	0	0	0	2	0	0	0	0	0	0	1	0	1	0	0	0	0	0	0	0	0	0	0	0	0	0	0	0	0	2	0	1	0	0	0
VSCEGVGGVsAD	0	0	0	0	0	0	0	0	0	1	0	0	2	0	0	0	0	1	0	0	0	1	2	0	1	0	0	0	0	0	0	0	0	0	0	0	0	0	1	0	0	0	0	0	0	0	0	0	0
L	0	0	0	0	0	0	0	0	1	0	0	0	0	0	0	0	0	0	0	0	0	0	0	0	0	0	0	0	0	0	0	0	0	0	0	0	0	0	0	0	0	0	0	0	0	0	0	0	0
GEGAFVPWHRGRVCYLLTFSGRSHsVCPFFFFCLTPLGTAEVCVFVLALGTWQRPSLKGEGVATAAsPRANSTVLNPLGRCG	0	0	0	2	2	1	1	2	1	4	0	1	3	6	1	0	2	3	1	0	3	3	5	0	3	2	2	1	2	1	1	2	0	3	1	1	1	0	0	1	1	0	2	1	0	1	1	1	1
	0	0	0	0	0	0	0	0	0	0	0	0	0	0	0	0	0	0	0	0	0	0	0	0	0	0	0	0	0	0	0	0	0	0	0	0	0	0	0	0	0	0	0	0	0	0	0	0	0
ARSYLCRLACVCIQEVKRGSRQLISRRRRNETIAKWFICLLT	2	0	2	2	0	1	0	2	0	0	0	1	1	1	0	0	2	2	0	2	0	1	0	0	1	0	0	0	0	0	0	0	0	2	0	0	0	0	1	2	0	1	1	1	1	0	1	0	0
RVFFVSHSRRTTVGRFSTSCSSRVRNKEEITKKKTRRIsAQVAGYWRKERDKQRsSI	0	1	2	0	0	0	0	0	0	1	1	2	1	3	0	0	1	0	0	0	1	1	0	1	1	0	0	0	0	0	0	2	3	0	0	0	1	1	2	3	0	1	1	1	1	0	1	1	0
VLVPYVIGRCRLDYRGREERSRETIGKALQsRHTISKKRLTIVRKKCDGEAATQQPRELSYRFTVPSVsNREAPQFLAYIPFGAAQKRWVRTLQLFLLLLQKsKsKAYFLSVLVHRIDYIsKSVIVSCIFAIAVTIVLDCTSWQLLPsL	2	6	3	3	2	1	2	7	3	3	5	1	4	5	1	0	3	1	1	4	3	2	1	2	1	1	1	2	2	1	3	0	3	2	0	1	1	2	4	0	3	3	2	3	5	0	1	1	1
REGRPTVASLTHFIAsVISA	0	1	1	1	0	0	0	0	0	0	1	1	0	1	0	0	0	0	2	0	1	0	0	0	1	0	0	1	0	0	0	0	1	1	0	2	0	0	0	0	0	0	0	0	0	0	0	1	0
SPQRLLGPKISIELPVsSRSsVESN	1	0	1	1	0	0	0	2	0	1	0	1	0	0	0	0	0	0	0	0	0	0	0	0	1	0	0	1	2	0	0	0	0	0	0	3	0	0	0	2	0	0	0	0	1	1	0	0	0
	0	0	0	0	0	0	0	0	0	0	0	0	0	0	0	0	0	0	0	0	0	0	0	0	0	0	0	0	0	0	0	0	0	0	0	0	0	0	0	0	0	0	0	0	0	0	0	0	0
PASRKEGGssTTQGGKYYIIPRFssCVCV	0	1	1	0	0	0	0	0	0	0	0	0	2	0	1	0	2	0	0	0	1	0	0	0	2	2	0	0	1	1	0	0	1	1	0	0	0	0	0	1	1	1	0	1	0	0	0	0	0
E	0	0	0	0	0	0	0	0	0	0	0	0	0	0	0	0	0	0	0	0	0	0	0	0	0	0	0	0	0	0	0	0	0	0	0	0	0	0	0	0	0	0	0	0	0	0	0	0	0
PCSFTCGIFFFsKRE	1	0	0	0	0	0	0	0	0	0	0	0	0	3	1	0	1	1	0	0	0	0	0	1	0	0	0	0	0	1	0	0	0	1	1	0	0	0	0	0	0	0	0	0	0	0	0	0	0
KA	0	0	0	0	0	0	0	0	0	0	0	0	0	0	0	0	0	0	0	1	0	0	0	0	0	0	0	0	0	0	0	0	0	0	0	0	0	0	0	0	0	0	0	0	0	0	0	0	0
KKKQLILFVSRLHLHPIH	1	0	1	0	1	1	0	1	1	1	0	0	0	1	0	0	0	0	0	0	0	0	0	0	0	0	1	0	0	0	0	0	0	0	1	0	0	0	0	0	0	0	0	1	0	0	0	1	2
SIKLTVVVI	0	0	2	1	0	0	0	0	0	2	0	0	1	0	0	0	0	0	0	0	0	0	0	0	0	0	0	0	0	0	0	0	1	0	0	0	0	0	0	1	0	0	0	0	0	0	0	0	0
LSAVI	1	0	0	0	1	0	0	0	0	0	0	1	0	0	0	0	0	0	1	0	0	0	0	0	0	0	0	0	0	0	0	0	0	0	0	0	0	0	1	0	0	0	0	0	0	0	0	0	0
FFFILTFSYsFLTTYP	1	0	0	1	0	0	0	1	0	0	0	0	0	4	1	0	0	0	0	0	0	0	0	0	0	0	1	0	0	0	0	1	1	1	0	0	0	0	1	0	2	0	0	0	0	0	0	0	0
Y	0	0	0	0	0	0	0	0	0	0	0	0	0	0	0	0	0	0	0	0	0	0	0	0	0	0	0	0	0	0	0	0	0	0	0	0	0	0	0	0	0	1	0	0	0	0	0	0	0
KLFFLSLLLLSSRYFTVHIFPLKssITGIKQHLKKQKGQQRRAQYFSTKERNsASIKPSKsAREQCLKYSRKTILIKGEKRGINRKKGKLRsTLGRSITsYLFHFHPPsIRLGKSH	4	0	5	3	1	1	1	3	5	0	0	0	1	4	3	0	1	0	0	0	2	1	1	1	4	1	1	2	1	0	1	1	2	2	2	0	2	1	0	4	3	1	0	3	3	1	1	4	1
VTPNNHINKNTNCSLLSHRELLQEVKGSFFLLLPPYCYWNFSFLC	0	1	0	3	1	1	2	0	1	1	0	1	0	4	0	0	2	1	0	0	0	0	1	0	0	0	2	1	0	0	0	1	1	0	1	0	1	0	0	2	0	2	1	1	0	5	1	0	2
LGSSFPLLRFAGTH	0	0	0	0	0	0	0	0	3	0	0	0	0	2	0	0	0	0	1	0	0	0	2	0	0	0	1	0	0	0	0	0	0	1	0	0	0	1	0	1	0	0	0	0	0	0	0	1	0
VLTTHSSREGsRSWRAKLRPTYRRSFAIPSLWKKLVDQWTRVETTTSEALNNTKRVEERGKESsRRQRTYNFFFQsYPFHLRGVGQVTGKGsPNRQTKGNILIYIFVQGQVQITFTFFSTEIYPKPKIGNQRPAACYARQRRKEKKKLNQTLVIWPVIFGAVSYSGPRCSsYsENKSFTLCSS	3	1	5	1	2	1	4	0	2	2	2	3	4	6	5	0	1	2	4	2	0	1	1	1	3	6	2	1	5	1	3	6	7	0	2	1	4	2	2	3	5	3	4	5	6	4	4	1	1
YSVRTHRQsSNKKPKE	0	0	0	0	0	0	0	0	0	0	0	1	0	0	0	0	0	0	0	0	0	0	0	0	0	0	0	0	0	1	0	0	1	0	0	0	0	0	0	2	1	0	0	0	1	1	0	0	1
VQFLNFssGIFFVIGIFIYWLESVFsFFGFVGVDNsHTKRYVLL	2	0	2	0	1	0	1	1	1	6	0	0	0	8	1	0	0	0	0	0	0	0	2	1	1	0	0	0	0	0	0	0	0	1	0	0	0	0	0	1	1	1	1	0	1	1	1	1	0
SVFVLIKRDKWIGD	0	0	2	1	0	0	0	0	0	2	0	0	0	1	0	0	0	0	0	0	0	0	0	0	0	1	0	0	0	0	0	0	0	0	0	0	0	0	1	0	0	0	1	0	0	0	0	0	0
PPVVRCLLA	0	0	0	0	1	1	0	0	0	1	0	0	1	0	0	0	0	1	1	0	0	0	0	0	0	0	1	1	0	0	0	0	0	0	0	0	0	0	0	0	0	0	0	0	0	0	0	0	0
LPPAECLSFCFIFLSILFRTGFCCRCLILESQRKKE	1	0	2	0	0	0	1	2	3	0	0	0	0	4	1	0	4	1	0	0	1	0	0	0	1	0	1	1	0	0	1	0	0	0	1	0	0	1	0	1	0	0	0	0	1	0	0	0	0
AETFsGEESTLLFTLKKGTNQVIVVsLLQYYsRYTYSYH	0	0	1	0	1	0	1	2	1	0	1	1	1	2	0	0	0	0	0	0	0	1	1	0	0	1	0	0	0	0	0	3	2	0	0	0	0	0	1	1	2	3	0	1	1	1	0	1	0
TTSRVNRTRsHsDPWQsGSYRG	0	0	0	0	0	0	0	0	0	0	0	0	1	0	0	0	0	0	0	0	0	0	0	1	0	1	0	0	0	1	2	0	1	0	1	0	0	0	0	1	1	0	1	0	1	0	1	1	0
LEAFIFIFFSFVGTERTHTRKTRKGRGKFYSLLSISIVLGTERVKTAIVKLVsIIGTKVFLRIGFSSSLRTGSY	5	1	2	1	0	1	1	4	0	2	0	2	2	7	1	0	0	0	1	0	0	1	4	1	2	0	0	0	0	0	3	0	3	2	0	1	1	1	1	4	2	0	0	0	0	0	0	0	1
RHIPTLWETCSLsTDS	0	0	1	1	1	0	0	0	0	0	0	0	0	0	0	0	1	0	0	0	0	0	0	0	0	0	0	0	1	0	1	2	0	0	0	1	0	0	0	1	0	0	1	0	0	0	0	1	0
IVGE	0	1	0	0	0	0	0	0	0	1	0	0	0	0	0	0	0	0	0	0	0	0	0	0	1	0	0	0	0	0	0	0	0	0	0	0	0	0	0	0	0	0	0	0	0	0	0	0	0
RFIRILLLKAETSQATSHCCFGDSGRLQVNKKGFLLsIIVAYF	4	0	0	4	1	1	0	0	0	1	0	1	0	1	3	0	1	1	0	0	2	1	0	1	1	1	0	0	0	0	0	1	1	0	0	1	1	0	0	1	1	0	0	0	2	0	1	0	1
TFIDNTLLAsRSEV	1	0	0	0	1	0	0	0	1	0	0	0	1	0	1	0	0	0	0	1	0	0	0	0	0	0	0	0	0	0	0	1	1	0	0	0	1	0	0	0	0	0	0	0	0	1	0	0	0
SCWFIV	1	0	0	0	0	0	0	0	0	1	0	0	0	0	1	0	0	1	0	0	0	0	0	0	0	0	0	0	0	0	0	0	0	0	0	0	0	1	0	0	0	0	1	0	0	0	0	0	0
RDREYCVILC	1	0	0	0	0	0	0	0	1	1	0	0	0	0	0	0	1	1	0	0	0	0	0	0	0	0	0	0	0	0	0	0	0	0	0	0	0	0	0	0	1	0	0	0	0	0	0	0	0
IHVVLHQTSGTYLLEASSNQQRFFFSSCFFCTVsKLGGN	0	0	1	0	0	0	1	2	1	2	0	0	1	5	0	0	2	0	0	0	1	0	2	0	1	0	0	0	0	0	1	1	1	0	0	0	1	3	1	0	1	0	0	2	1	2	0	0	2
sITDSHLsRFHsIES	0	1	1	0	0	0	0	0	1	0	0	0	0	1	0	0	0	0	0	0	0	0	0	0	0	0	0	0	0	0	1	0	0	0	0	1	0	0	1	0	0	0	0	0	0	0	0	1	1
	0	0	0	0	0	0	0	0	0	0	0	0	0	0	0	0	0	0	0	0	0	0	0	0	0	0	0	0	0	0	0	0	0	0	0	0	0	0	0	0	0	0	0	0	0	0	0	0	0
AFLFP	0	0	0	0	1	0	0	0	0	0	0	0	0	1	1	0	0	0	1	0	0	0	0	0	0	0	0	0	0	1	0	0	0	0	0	0	0	0	0	0	0	0	0	0	0	0	0	0	0
	0	0	0	0	0	0	0	0	0	0	0	0	0	0	0	0	0	0	0	0	0	0	0	0	0	0	0	0	0	0	0	0	0	0	0	0	0	0	0	0	0	0	0	0	0	0	0	0	0
CFFFVFCLVHSVGY	0	0	0	0	0	0	0	1	0	3	0	0	0	1	3	0	2	0	0	0	0	0	0	1	0	0	0	0	0	0	0	0	0	0	0	0	0	0	1	0	1	0	0	0	0	0	0	1	0
TGLYIsV	0	1	0	0	0	0	0	1	0	0	0	0	1	0	0	0	0	0	0	0	0	0	0	0	0	1	0	0	0	0	0	0	1	0	0	0	0	0	0	0	1	0	0	0	0	0	0	0	0
SQL	0	0	0	0	0	0	0	0	1	0	0	0	0	0	0	0	0	0	0	0	0	0	0	0	0	0	0	0	0	0	0	0	0	0	0	0	0	0	1	0	0	0	0	1	0	0	0	0	0
	0	0	0	0	0	0	0	0	0	0	0	0	0	0	0	0	0	0	0	0	0	0	0	0	0	0	0	0	0	0	0	0	0	0	0	0	0	0	0	0	0	0	0	0	0	0	0	0	0
EKEPHQRDKRSYFTYFTRSTSLTPFV	0	0	0	0	1	0	0	0	0	0	0	1	0	3	0	0	0	0	0	0	0	0	0	0	0	0	1	0	1	0	3	1	0	0	2	0	1	0	0	0	2	0	0	1	0	0	0	1	0
CTQAVFI	0	0	1	0	0	0	0	0	0	0	0	0	1	0	1	0	1	0	0	0	1	0	0	0	0	0	0	0	0	0	0	0	1	0	0	0	0	0	0	0	0	0	0	1	0	0	0	0	0
QQSQPLPTKHLEKNTKSDRKS	0	0	0	1	0	0	1	0	0	0	0	0	0	0	0	0	0	0	0	0	0	0	0	0	0	0	1	1	0	0	0	0	0	2	0	0	2	0	1	0	0	0	0	3	0	1	0	0	1
SIYQKKYHFRY	1	0	0	0	0	0	0	0	0	0	0	0	0	1	0	0	0	0	0	0	0	0	0	0	0	0	0	0	0	0	0	0	0	0	0	0	0	1	0	0	0	3	0	1	0	0	0	0	1
GLGLIELRGAGYLQKRTsFAFIQYLRSQLYVILRIPCDILsA	1	1	3	2	0	2	1	2	1	1	0	0	0	1	1	0	1	0	0	1	2	0	1	0	3	0	0	0	0	1	1	0	0	0	0	0	0	1	0	0	2	1	0	2	1	0	0	0	0
ISI	2	0	0	0	0	0	0	0	0	0	0	0	0	0	0	0	0	0	0	0	0	0	0	0	0	0	0	0	0	0	0	0	0	0	0	1	0	0	0	0	0	0	0	0	0	0	0	0	0
TEDCGYFWKNIITLIIGLTGGEsGWRWEESCYTSssRGK	1	0	3	0	1	1	0	0	0	0	0	0	0	1	0	0	0	2	0	0	0	0	3	3	0	0	0	0	0	0	1	0	2	1	0	0	0	1	0	1	2	0	3	0	0	1	0	0	0
LQNGGGRLVCSLAPTP	0	0	0	0	0	0	2	1	0	1	0	0	0	0	0	0	0	1	0	0	1	0	0	0	2	1	1	0	1	0	0	0	1	0	0	0	0	1	0	0	0	0	0	0	1	0	1	0	0
VLSLFYF	0	0	0	0	0	0	0	1	1	1	0	0	0	2	0	0	0	0	0	0	0	0	0	0	0	0	0	0	0	0	0	0	0	0	0	0	0	0	1	0	1	0	0	0	0	0	0	0	0
	0	0	0	0	0	0	0	0	0	0	0	0	0	0	0	0	0	0	0	0	0	0	0	0	0	0	0	0	0	0	0	0	0	0	0	0	0	0	0	0	0	0	0	0	0	0	0	0	0
FRFsFASPFQ	0	0	0	0	0	0	0	0	0	0	0	0	0	4	0	0	0	0	0	1	0	0	0	0	0	0	1	0	0	0	0	0	0	0	1	0	0	0	0	0	0	0	0	1	0	0	0	0	0
LD	0	0	0	1	0	0	0	0	0	0	0	0	0	0	0	0	0	0	0	0	0	0	0	0	0	0	0	0	0	0	0	0	0	0	0	0	0	0	0	0	0	0	0	0	0	0	0	0	0
KLITFVSVLCGEGRsVFWIRSVCRRYNAQLVCICIEYVTGLSLINTFPSLLV	3	0	2	3	1	0	0	1	2	1	0	2	4	3	0	0	2	2	0	0	1	0	1	1	1	0	1	0	0	0	1	1	1	0	1	1	1	0	0	1	0	2	1	0	1	1	1	0	0
CVPLAQGFCPTIIDSRP	1	1	0	0	0	1	0	0	0	1	0	0	0	1	0	0	2	0	0	1	0	0	0	0	1	0	2	1	0	0	0	1	0	0	0	0	0	0	0	1	0	0	0	0	1	0	0	0	0
FLACSHHWKRHsQLYLDCGVGEGCVCGPLCF	0	0	0	1	1	0	1	0	1	0	0	0	2	1	1	0	0	5	1	0	0	0	2	2	0	0	1	0	0	0	0	0	0	0	0	1	0	0	0	0	1	0	1	0	1	0	0	2	1
KD	0	0	0	0	0	0	0	0	0	0	0	0	0	0	0	0	0	0	0	0	0	0	0	0	0	0	0	0	0	0	0	0	0	0	0	0	0	0	0	0	0	0	0	0	0	0	0	0	0
GYPWLIHSTPSPLLVSTCFHVSLPLRASLPISPLQFWPLVCGTLRACLS	0	2	0	3	3	1	2	1	0	1	2	0	0	1	1	0	1	2	0	0	0	2	1	1	0	0	1	3	3	0	1	1	0	1	2	3	0	2	0	0	1	0	2	1	0	0	0	0	2
SCSGRPCA	0	0	0	0	0	0	0	0	0	0	0	0	0	0	0	0	1	1	0	1	0	0	0	0	0	1	0	0	0	1	0	0	0	0	1	0	0	0	1	0	0	0	0	0	0	0	0	0	0
CCTQTD	0	0	0	0	0	0	0	0	0	0	0	0	0	0	0	0	1	1	0	0	0	0	0	0	0	0	0	0	0	0	1	0	1	0	0	0	0	0	0	0	0	0	0	1	0	0	0	0	0
DNCRCGNGCFQGLEGRE	0	0	0	0	1	0	0	0	0	0	0	0	0	1	0	0	3	0	0	0	0	0	0	0	1	3	0	0	0	0	0	0	0	0	0	0	0	0	0	0	0	0	0	0	1	1	1	0	0
DsHKDRAWVL	0	0	0	1	0	0	0	0	0	0	0	0	1	0	0	0	0	0	0	0	0	1	0	0	0	0	0	0	0	0	0	0	0	0	0	0	0	0	0	0	0	0	1	0	0	0	0	1	0
	0	0	0	0	0	0	0	0	0	0	0	0	0	0	0	0	0	0	0	0	0	0	0	0	0	0	0	0	0	0	0	0	0	0	0	0	0	0	0	0	0	0	0	0	0	0	0	0	0
ILKRGVLVVPPGGQQHsVRR	1	0	0	1	0	0	0	1	0	1	1	0	2	0	0	0	0	0	0	0	0	0	0	2	0	1	0	1	0	1	0	0	0	0	0	0	0	0	0	0	0	0	0	0	2	0	0	1	0
FVSRYRI	1	0	0	0	0	0	0	0	0	0	0	0	1	1	0	0	0	0	0	0	0	0	0	0	0	0	0	0	0	0	0	0	0	0	0	1	0	0	0	0	0	1	0	0	0	0	0	0	0
QLRsNQ	0	0	0	0	0	0	0	0	1	0	0	0	0	0	0	0	0	0	0	0	0	0	0	0	0	0	0	0	0	0	0	0	0	0	0	0	0	0	0	0	0	0	0	2	0	1	0	0	0
FGGTSVRLKTAIGVYLCGYKERsIDKE	0	0	2	0	0	0	0	0	2	1	0	1	0	1	0	0	1	0	0	0	1	0	3	0	1	0	0	0	0	0	0	0	1	1	1	0	0	0	0	0	1	1	0	0	0	0	0	0	0
EYSLYTH	0	0	0	1	0	0	0	0	0	0	0	0	0	0	0	0	0	0	0	0	0	0	0	0	0	0	0	0	0	0	0	0	1	0	0	1	0	0	0	0	0	2	0	0	0	0	0	0	1
ESILLPCCAPTsQSAPEQSNGSGKsSSFRQSTPVLLRQQQsSCAKKKKDRKRKEL	0	1	0	2	1	2	0	0	0	1	0	0	0	1	0	0	1	2	1	0	1	1	1	0	1	0	1	0	2	1	0	0	1	1	1	0	1	0	4	2	0	0	0	4	2	0	1	0	0
LAFSSSLFVASLW	0	0	0	0	1	0	1	0	1	1	0	0	0	2	0	0	0	0	1	1	0	0	0	0	0	0	0	0	0	0	0	0	0	0	4	0	0	0	0	0	0	0	1	0	0	0	0	0	0
CQFLCsF	0	0	0	1	0	0	0	0	0	0	0	0	0	1	1	0	2	0	0	0	0	0	0	0	0	0	0	0	0	0	0	0	0	0	0	0	0	0	0	0	0	0	0	0	1	0	0	0	0
LYTSRFES	0	0	0	0	1	0	0	0	0	0	0	0	0	0	1	0	0	0	0	0	0	0	0	0	0	0	0	0	0	0	0	0	1	0	0	0	1	0	0	1	0	1	0	0	0	0	0	0	0
PSIALAS	0	0	1	0	1	0	0	0	0	0	0	0	0	0	0	0	0	0	1	1	0	0	0	0	0	0	1	0	0	0	0	0	0	0	1	1	0	0	0	0	0	0	0	0	0	0	0	0	0
SVGFLTWsLsYLS	0	0	0	1	0	0	0	1	1	1	0	0	0	0	1	0	0	0	0	0	0	0	0	1	0	0	0	0	0	0	0	0	0	1	0	0	1	0	1	0	1	0	1	0	0	0	0	0	0
CPLsIIRLRGSSLRS	0	1	1	1	0	1	0	0	1	0	0	0	0	0	0	0	0	1	0	0	0	0	0	0	0	1	0	0	0	1	0	0	0	0	0	2	0	0	1	0	0	0	0	0	0	0	0	0	0
RHKTGTPLSGRHAsRQsYCVLLVPNG	0	0	0	2	0	0	1	0	0	0	0	2	0	0	0	0	0	1	0	1	0	0	0	0	1	2	1	1	0	0	0	0	2	0	0	0	0	0	0	1	0	1	0	1	0	0	1	1	1
AFSRYYRWWCIRQVRHKSLKYPSPATTLGENLRQRAVGCCLRPEKLTSLFAHsDRDIQTRCSSGWGRVFLTDLHPHSVPKLDTEKKSRQRLsVKWssLLLAKSLHPPPHNRTGL	0	2	0	3	4	0	2	4	2	2	0	0	3	2	1	0	0	4	2	1	1	1	0	1	0	4	2	2	3	1	1	1	2	3	2	0	2	1	3	1	1	2	4	2	2	2	0	3	3
LKLVRERGLYDRRKTRFVPCQFLAIGQIDCACCFATRRQFL	1	1	0	0	0	0	1	2	2	1	1	0	0	4	0	0	1	3	2	0	1	0	1	0	0	1	0	1	0	0	0	2	0	0	0	0	0	0	0	0	0	1	0	0	3	0	0	0	0
	0	0	0	0	0	0	0	0	0	0	0	0	0	0	0	0	0	0	0	0	0	0	0	0	0	0	0	0	0	0	0	0	0	0	0	0	0	0	0	0	0	0	0	0	0	0	0	0	0
	0	0	0	0	0	0	0	0	0	0	0	0	0	0	0	0	0	0	0	0	0	0	0	0	0	0	0	0	0	0	0	0	0	0	0	0	0	0	0	0	0	0	0	0	0	0	0	0	0
ALLLERV	0	0	0	0	0	0	2	1	0	1	0	0	0	0	0	0	0	0	0	0	0	1	0	0	0	0	0	0	0	0	0	0	0	0	0	0	0	0	0	0	0	0	0	0	0	0	0	0	0
VTALVRC	0	0	0	0	1	0	0	0	0	0	0	1	1	0	0	0	1	0	0	1	0	0	0	0	0	0	0	0	0	0	0	0	1	0	0	0	0	0	0	0	0	0	0	0	0	0	0	0	0
LCs	0	0	0	1	0	0	0	0	0	0	0	0	0	0	0	0	1	0	0	0	0	0	0	0	0	0	0	0	0	0	0	0	0	0	0	0	0	0	0	0	0	0	0	0	0	0	0	0	0
	0	0	0	0	0	0	0	0	0	0	0	0	0	0	0	0	0	0	0	0	0	0	0	0	0	0	0	0	0	0	0	0	0	0	0	0	0	0	0	0	0	0	0	0	0	0	0	0	0
PNPSCLAGCTsHRWDPFSRGNQPRNTsQPHFsEsTCAGPNFL	0	0	0	0	0	0	1	0	1	0	0	0	0	0	3	0	1	2	1	0	0	1	1	1	0	1	0	2	3	1	1	0	1	1	0	0	0	1	1	0	0	0	1	0	2	2	2	2	0
DHTNWsVLDLDAA	0	0	0	1	0	0	1	0	0	0	0	0	1	0	0	0	0	0	1	0	1	0	0	0	0	0	0	0	0	0	0	1	0	0	0	0	0	0	0	0	0	0	1	0	0	1	0	1	0
QLSE	0	0	0	0	0	0	0	0	1	0	0	0	0	0	0	0	0	0	0	0	0	0	0	0	0	0	0	0	0	0	0	0	0	0	0	0	0	0	1	0	0	0	0	1	0	0	0	0	0
DRVVLG	0	0	0	1	0	0	0	0	0	1	0	0	1	0	0	0	0	0	0	0	0	0	0	0	0	1	0	0	0	0	0	0	0	0	0	0	0	0	0	0	0	0	0	0	0	0	0	0	0
TVVSGVAYFYSIFGCCsLDCRCFLFssYCCGRFELVYFHCSS	0	0	1	0	1	0	1	0	1	2	1	0	1	5	1	0	1	6	1	0	0	0	1	2	0	0	0	0	0	0	1	0	0	0	0	4	0	0	0	0	4	0	0	0	0	0	0	0	1
NRESACLsRWSNLR	0	0	0	0	1	0	0	0	1	0	0	0	0	0	0	0	1	0	0	0	0	1	0	0	0	0	0	0	0	0	0	0	0	0	0	1	0	0	1	0	0	0	1	0	0	1	1	0	0
	0	0	0	0	0	0	0	0	0	0	0	0	0	0	0	0	0	0	0	0	0	0	0	0	0	0	0	0	0	0	0	0	0	0	0	0	0	0	0	0	0	0	0	0	0	0	0	0	0
ALPLYISVGGLKRCSRPsDPISHRGPTSQFFPLHVPF	2	0	0	1	2	0	1	0	0	0	0	0	2	3	0	0	1	0	1	0	0	0	0	1	2	0	1	4	0	1	0	0	1	0	0	2	0	0	1	1	0	1	0	1	0	0	0	0	2
S	0	0	0	0	0	0	0	0	0	0	0	0	0	0	0	0	0	0	0	0	0	0	0	0	0	0	0	0	0	0	0	0	0	0	0	0	0	0	0	1	0	0	0	0	0	0	0	0	0
HPIPSFLRGAVSGIFTFA	2	0	0	0	0	0	0	1	0	1	0	0	0	2	1	0	0	0	1	0	1	0	1	0	1	0	0	2	0	0	1	0	0	0	1	0	0	1	0	0	0	0	0	0	0	0	0	0	1
	0	0	0	0	0	0	0	0	0	0	0	0	0	0	0	0	0	0	0	0	0	0	0	0	0	0	0	0	0	0	0	0	0	0	0	0	0	0	0	0	0	0	0	0	0	0	0	0	0
TIsGHTGWWSRRVSLDRGSKLRCYIFLPYCKSPSSTEsLGPLKPVLVLsGAPEK	1	0	1	0	0	0	1	4	2	1	0	0	2	1	0	0	0	2	1	0	0	0	1	1	2	1	1	0	3	1	0	1	1	1	0	2	2	0	1	1	1	1	2	0	0	0	0	0	1
RRRCS	0	0	0	0	0	0	0	0	0	0	0	0	0	0	0	0	1	0	0	0	0	0	0	0	0	0	0	0	0	0	0	0	0	0	0	0	0	0	0	1	0	0	0	0	0	0	0	0	0
GHsQNHIREGVWLTFFFFRSFQASLVLVCsGsL	1	0	0	1	0	0	2	0	1	1	1	0	1	4	1	0	1	0	0	0	0	1	1	0	1	1	0	0	0	0	0	0	1	0	1	0	1	0	0	0	0	0	1	1	1	1	0	2	0
WKALLPLAIAQDRGPSASAVIIGF	0	1	2	1	0	1	0	1	0	0	0	0	1	0	1	0	0	0	2	0	1	2	0	1	0	1	0	0	1	1	0	0	0	0	0	0	0	0	1	1	0	0	1	1	0	0	0	0	0
V	0	0	0	0	0	0	0	0	0	1	0	0	0	0	0	0	0	0	0	0	0	0	0	0	0	0	0	0	0	0	0	0	0	0	0	0	0	0	0	0	0	0	0	0	0	0	0	0	0
GILVCLLAATSLLSHNIFCVG	1	0	1	0	0	1	2	1	1	2	0	0	0	0	1	0	1	1	1	0	0	1	1	0	0	1	0	0	0	0	0	1	0	0	0	1	0	1	0	0	0	0	0	0	0	0	1	0	1
	0	0	0	0	0	0	0	0	0	0	0	0	0	0	0	0	0	0	0	0	0	0	0	0	0	0	0	0	0	0	0	0	0	0	0	0	0	0	0	0	0	0	0	0	0	0	0	0	0
GTGALAGSCDVDHHFSFLVGKLEVRLTLIPFLPRPGLLVSYWRTVSCFIFsGGHSYRSIsR	2	1	0	0	2	1	2	0	3	2	2	0	1	4	1	0	1	1	0	1	0	1	1	2	1	3	1	1	0	1	0	2	1	0	3	1	0	0	1	1	0	2	1	0	0	0	0	2	1
WGPLPGsPVRIIGTLGGTGVVSAAVKLLLPGA	2	0	0	2	0	0	1	0	2	1	0	1	2	0	0	0	0	0	2	1	0	0	3	1	0	3	0	1	2	1	0	0	2	0	0	0	1	0	0	0	0	0	1	0	0	0	0	0	0
RRFI	0	1	0	0	0	0	0	0	0	0	0	0	0	1	0	0	0	0	0	0	0	0	0	0	0	0	0	0	0	0	0	0	0	0	0	0	0	0	0	0	0	0	0	0	0	0	0	0	0
FRFLIAFTsNISLTLK	0	1	1	0	0	1	1	0	1	0	0	0	0	3	0	0	0	0	1	0	0	0	0	0	0	0	0	0	0	0	1	0	0	1	0	0	0	0	1	0	0	0	0	0	0	1	0	0	0
LSTFHSFVRL	0	0	0	2	0	0	0	0	0	0	0	0	1	2	0	0	0	0	0	0	0	0	0	0	0	0	0	0	0	0	1	0	0	0	2	0	0	0	0	0	0	0	0	0	0	0	0	0	1
ENTSLRLSVSLH	0	0	0	2	1	0	0	0	0	1	0	0	0	0	0	0	0	0	0	0	0	0	0	0	0	0	0	0	0	0	0	1	0	0	1	0	0	0	1	1	0	0	0	0	0	0	1	1	0
RsVGTLGEGR	0	0	0	1	0	0	0	0	0	1	0	0	0	0	0	0	0	0	0	0	0	0	0	0	3	0	0	0	0	0	1	0	0	0	0	0	0	0	0	0	0	0	0	0	0	0	0	0	0
LTVD	0	0	0	0	1	0	0	0	0	0	0	0	1	0	0	0	0	0	0	0	0	0	0	0	0	0	0	0	0	0	0	0	0	1	0	0	0	0	0	0	0	0	0	0	0	0	0	0	0
EGKKGHSIGFFAGFSsVVIRNITELRAFSSRDTQSRSGLSEsRVRTFSIVFLFsKKICISPQ	2	2	2	1	1	0	0	0	1	2	0	1	1	3	4	0	1	0	0	1	0	1	2	1	1	1	0	0	1	0	0	1	2	0	1	4	0	2	1	1	0	0	0	2	0	1	0	0	1
RAAWIWPSTFKPQLLPVGEIAVFSLRGSTAFPTPVAIGSGLVNTSRSSWT	1	0	2	1	0	0	1	1	1	2	0	1	1	1	2	0	0	0	3	1	0	1	2	2	0	0	0	4	1	0	0	0	2	3	1	1	0	3	1	1	0	0	3	1	0	0	1	0	0
IAVKRTIQRETARKKTIILRNNNINNKAKSIKLLRIKKKEsSEES	4	0	3	0	0	0	0	3	0	0	0	1	0	0	0	0	0	0	1	0	2	0	0	0	0	0	0	0	0	0	1	1	1	0	0	0	1	0	1	1	0	0	0	1	0	2	3	0	0
LIsFARLIPHSSFPDLP	2	0	0	1	0	0	1	0	1	0	0	0	0	1	1	0	0	0	0	0	1	0	0	0	0	0	1	2	0	0	0	0	0	0	0	0	1	0	0	1	0	0	0	0	0	0	0	0	1
	0	0	0	0	0	0	0	0	0	0	0	0	0	0	0	0	0	0	0	0	0	0	0	0	0	0	0	0	0	0	0	0	0	0	0	0	0	0	0	0	0	0	0	0	0	0	0	0	0
KQEAPADIGCCVGGLTFLDTGGssLAATTIVQAVSPNRKVFsERASVFSRVCVCVDSSRIKQIREGNINVKYQIILTsVKVGSQYEACVVLYRHRsEFYFVDsI	2	1	5	0	0	0	3	1	1	3	1	1	9	4	1	0	5	0	0	1	3	3	2	1	2	2	1	0	1	0	0	2	2	1	1	2	1	0	0	2	2	2	0	4	1	1	2	1	0
HPPFFEHILSLIVFSPLEENKENNQTNRRGGSVVGTVCTYRIPK	3	0	0	0	0	0	0	1	2	3	0	0	1	3	0	0	1	0	0	0	0	0	1	0	0	2	3	0	0	1	0	1	2	0	0	1	0	1	1	0	0	1	0	1	0	1	3	1	1
KsRKRKEPT	0	0	0	0	0	0	0	0	0	0	0	0	0	0	0	0	0	0	0	0	0	0	0	0	0	0	0	0	1	0	0	1	0	0	0	0	0	0	0	0	0	0	0	0	0	0	0	0	0
EGGTSNS	0	0	0	0	0	0	0	0	0	0	0	0	0	0	0	0	0	0	0	0	0	0	0	1	0	1	0	0	0	0	1	0	0	0	0	1	1	0	0	0	0	0	0	0	0	1	0	0	0
SPRVIVCGTKARSVLPRG	1	0	0	0	0	0	0	0	1	1	0	1	1	0	0	0	1	0	0	1	0	0	0	0	0	2	0	0	2	0	0	0	0	1	0	1	0	0	0	1	0	0	0	0	0	0	0	0	0
GARGDTPGCKAPATCGIGRRRNIVSGFsKPGAV	1	1	0	0	0	0	0	0	0	0	1	0	1	0	1	0	1	1	1	2	0	1	0	4	1	2	0	1	2	0	1	0	0	1	0	0	0	0	0	1	0	0	0	0	0	1	0	0	0
GEILTKHEVQERLTWEEIPS	2	0	0	0	1	0	0	1	0	0	0	0	1	0	0	0	0	0	0	0	0	0	0	0	0	1	1	0	0	0	0	1	0	1	0	0	1	0	0	0	0	0	1	1	0	0	0	0	1
VQFSPLLP	0	0	0	0	2	0	0	0	0	0	0	1	0	0	1	0	0	0	0	0	0	0	0	0	0	0	0	2	0	0	0	0	0	0	0	1	0	0	0	0	0	0	0	0	1	0	0	0	0
LPIRILSFPVLNSLT	1	0	1	1	2	0	0	0	1	1	0	0	0	0	1	0	0	0	0	0	0	0	0	0	0	0	0	1	0	1	0	0	0	1	1	0	0	0	0	1	0	0	0	0	0	1	0	0	0
T	0	0	0	0	0	0	0	0	0	0	0	0	0	0	0	0	0	0	0	0	0	0	0	0	0	0	0	0	0	0	0	0	1	0	0	0	0	0	0	0	0	0	0	0	0	0	0	0	0
TRSCSsASRTRRFSPERCVWGAVLHGEG	0	0	0	0	0	0	1	0	0	1	0	0	1	1	0	0	0	2	0	0	1	1	0	0	1	2	0	1	0	0	1	0	0	1	1	1	1	0	1	0	0	0	1	0	0	0	0	0	1
LFLSAPVCCFILPsIRASFLSFCFFLPPFLsLIVCGACRDNLPRTIRVTIYSAFISGATASAGSDTLQEVLLTVVYLLLLLLPLCRRQRPCVGCVsTIssRAHLCEVSWEITVTVYIRATRFSFFPFKANQPINKGKKRRKEGKGsGLEYGsRKESEVIHNRRGLINTSSKGSFIDWRIssTsRGQTKQHIFSENDRIDsKRQGHVQLYFKGKCLYHNHLFVRHHTAAV	7	3	6	3	1	3	4	8	5	4	5	0	6	13	3	0	5	5	4	2	2	4	2	3	2	7	3	2	2	2	2	1	5	5	1	4	2	1	3	3	3	3	2	2	5	3	4	4	4
YQRNTEsLLAVSQHHAGSFYLYLACF	0	0	0	0	0	0	0	3	1	0	1	0	0	2	0	0	0	1	0	0	1	2	1	0	0	0	0	0	0	0	0	1	0	0	0	0	1	0	0	1	2	1	0	1	1	0	1	1	1
PRLSLTV	0	0	0	0	0	0	1	0	1	0	0	0	1	0	0	0	0	0	0	0	0	0	0	0	0	0	0	0	0	1	0	0	1	0	0	1	0	0	0	0	0	0	0	0	0	0	0	0	0
LRKRKKKQPTPIVSVWE	1	0	0	1	0	0	0	0	0	2	0	0	0	0	0	0	0	0	0	0	0	0	0	0	0	0	0	1	1	0	0	0	1	0	0	1	0	0	0	0	0	0	1	1	0	0	0	0	0
AITTP	0	1	0	0	0	0	0	0	0	0	0	0	0	0	0	0	0	0	0	0	1	0	0	0	0	0	0	0	1	0	0	1	0	1	0	0	0	0	0	0	0	0	0	0	0	0	0	0	0
HPFISATPQPIIsIKIKNFEIFYPSSPLISG	2	2	3	0	0	0	0	1	0	0	0	0	0	2	1	0	0	0	0	0	1	0	0	1	0	0	2	0	3	0	0	0	1	0	2	1	0	0	0	1	1	0	0	1	0	1	0	0	1
SKIsTSHSsKERsKsGsVTRVIFIQNTLWESIVIQEKIQKLLHKTQEAsKLEDRILQSRVEVLKRKREA	4	0	3	2	0	1	0	2	1	2	0	1	2	0	1	0	0	0	0	0	1	1	0	1	0	0	0	0	0	0	1	1	1	1	1	1	0	0	3	0	0	0	1	4	1	1	0	0	2
VSNIFYWRKFFFLHYQFYSsFS	1	0	0	1	0	0	0	0	0	1	0	0	0	6	0	0	0	0	0	0	0	0	0	0	0	0	0	0	0	0	0	0	0	0	2	0	1	0	0	0	3	0	1	0	1	1	0	1	0
II	0	0	2	0	0	0	0	0	0	0	0	0	0	0	0	0	0	0	0	0	0	0	0	0	0	0	0	0	0	0	0	0	0	0	0	0	0	0	0	0	0	0	0	0	0	0	0	0	0
VRG	0	0	0	0	0	0	0	0	0	1	0	0	0	0	0	0	0	0	0	0	0	0	1	0	0	0	0	0	0	0	0	0	0	0	0	0	0	0	0	0	0	0	0	0	0	0	0	0	0
EGYTDYHLGsHRAKETVINHG	1	0	0	0	0	0	1	0	0	1	0	0	0	0	0	0	0	0	0	0	1	0	0	0	3	0	0	0	0	0	1	0	1	0	0	0	0	0	0	0	1	1	0	0	0	0	1	2	1
sKIHSRNIKLEITLRSIsCGs	3	0	1	0	0	0	0	0	2	0	0	0	0	0	0	0	1	0	0	0	0	0	0	0	1	0	0	0	0	0	0	1	0	0	0	1	1	0	0	0	0	0	0	0	0	1	0	1	0
	0	0	0	0	0	0	0	0	0	0	0	0	0	0	0	0	0	0	0	0	0	0	0	0	0	0	0	0	0	0	0	0	0	0	0	0	0	0	0	0	0	0	0	0	0	0	0	0	0
SENFTHNSITINNYNNFLV	0	1	1	0	0	1	0	0	0	0	0	0	1	1	1	0	0	0	0	0	0	0	0	0	0	0	0	0	0	0	0	1	1	0	1	1	0	0	0	0	1	0	0	0	0	5	1	1	0
	0	0	0	0	0	0	0	0	0	0	0	0	0	0	0	0	0	0	0	0	0	0	0	0	0	0	0	0	0	0	0	0	0	0	0	0	0	0	0	0	0	0	0	0	0	0	0	0	0
LPIVLDFLFFLLILHPI	3	0	0	1	0	1	0	4	0	1	0	0	0	2	1	0	0	0	0	0	0	0	0	0	0	0	2	0	0	0	0	0	0	0	0	0	0	0	0	0	0	0	0	0	0	0	0	0	1
SFW	0	0	0	0	0	0	0	0	0	0	0	0	0	0	1	0	0	0	0	0	0	0	0	0	0	0	0	0	0	0	0	0	0	0	0	0	1	0	0	0	0	0	1	0	0	0	0	0	0
YLI	1	0	0	0	0	1	0	0	0	0	0	0	0	0	0	0	0	0	0	0	0	0	0	0	0	0	0	0	0	0	0	0	0	0	0	0	0	0	0	0	0	1	0	0	0	0	0	0	0
	0	0	0	0	0	0	0	0	0	0	0	0	0	0	0	0	0	0	0	0	0	0	0	0	0	0	0	0	0	0	0	0	0	0	0	0	0	0	0	0	0	0	0	0	0	0	0	0	0
NsRNYNSHIFYFLSFsNFKISCR	2	0	0	0	0	0	0	0	1	0	0	0	0	3	1	0	0	1	0	0	0	0	0	0	0	0	0	0	0	0	0	0	0	0	1	2	0	0	0	0	2	0	0	0	0	3	1	1	0
SKPPEWCFLsFTSVARLLLTHFGISAFPAVPVIPRRNLFPLRPQSKEATESPFCAWGKsNTTNQGSEWVSAEGLLIEVAQSSSYsNSWWTKENQREsSIHLLH	1	1	2	1	1	2	2	1	3	3	1	1	0	3	3	0	2	0	3	1	2	1	1	1	1	1	3	0	3	2	1	1	2	2	1	1	3	2	4	1	0	1	5	2	2	4	1	2	1
PLHTLCNEALLKEEKLALLLQASKKREY	0	0	0	1	3	3	0	0	1	0	0	0	0	0	0	0	0	1	1	1	1	0	0	0	0	0	1	0	0	0	0	0	1	0	0	0	0	0	0	1	0	1	0	1	0	0	1	0	1
ERSQLSsLV	0	0	0	0	0	0	1	1	0	1	0	0	0	0	0	0	0	0	0	0	0	0	0	0	0	0	0	0	0	0	0	0	0	0	0	0	1	0	1	0	0	0	0	0	1	0	0	0	0
APEAP	0	0	0	0	0	0	0	0	0	0	0	0	0	0	0	0	0	0	0	0	1	1	0	0	0	0	0	0	1	1	0	0	0	0	0	0	0	0	0	0	0	0	0	0	0	0	0	0	0
VRYVWPKLSFPLAAVFVVINFVKVPVWRLTPC	0	1	0	1	0	0	1	0	1	3	0	1	4	2	1	0	1	0	2	0	0	0	0	0	0	0	3	1	0	0	0	0	0	1	1	0	0	0	0	0	0	1	2	0	0	0	1	0	0
ISACRSLVLPPLPEsVQLsFFLCCSVA	1	0	0	1	1	0	0	1	2	0	1	1	1	1	1	0	2	1	1	0	1	0	0	0	0	0	2	1	0	0	0	0	0	0	0	1	1	1	0	0	0	0	0	0	1	0	0	0	0
VCLGQFLYNR	0	0	0	0	0	1	0	1	0	0	1	0	0	1	0	0	1	0	0	0	0	0	0	0	0	1	0	0	0	0	0	0	0	0	0	0	0	0	0	0	1	0	0	0	1	1	0	0	0
IHKQSQTHRTTCISRKRRGAFFLFTLPPPGSSSH	0	0	2	0	0	0	1	0	1	0	0	0	0	2	1	0	1	0	1	0	0	0	1	0	0	1	1	1	0	1	0	1	1	2	0	2	1	1	0	1	0	0	0	2	0	0	0	2	1
VYKNVFS	0	0	0	0	0	0	0	0	0	0	0	2	0	1	0	0	0	0	0	0	0	0	0	0	0	0	0	0	0	0	0	0	0	0	0	0	0	1	0	0	1	0	0	0	0	0	1	0	0
HVsHLCGASIETVFAs	1	0	0	0	0	0	0	0	1	1	1	0	0	1	0	0	1	0	0	2	0	0	1	0	0	0	0	0	0	0	0	0	0	1	1	0	0	0	0	0	0	0	0	0	0	0	0	1	1
RFPAISPLTFFVN	1	0	0	1	0	0	0	0	0	0	0	1	0	3	0	0	0	0	0	0	0	1	0	0	0	0	1	1	0	0	0	0	1	0	0	1	0	0	0	0	0	0	0	0	0	1	0	0	0
QISGSFsEEAKRVEAA	0	0	1	0	0	0	0	0	0	0	0	0	1	1	0	0	0	0	1	0	1	1	1	0	0	0	0	0	0	0	0	0	0	0	1	0	1	0	0	0	0	0	0	1	0	0	0	0	0
EDRLSCLPAPF	0	0	0	0	1	0	1	0	0	0	0	0	0	0	1	0	1	0	1	0	0	0	0	0	0	0	1	1	0	0	0	0	0	0	0	0	0	0	1	0	0	0	0	0	0	0	0	0	0
KKYS	0	0	0	0	0	0	0	0	0	0	0	0	0	0	0	0	0	0	0	0	0	0	0	0	0	0	0	0	0	0	0	0	0	0	0	0	1	0	0	0	0	1	0	0	0	0	0	0	0
DQTG	0	0	0	0	0	0	0	0	0	0	0	0	0	0	0	0	0	0	0	0	0	0	1	0	0	0	0	0	0	0	1	0	0	0	0	0	0	0	0	0	0	0	0	0	1	0	0	0	0
SGE	0	0	0	0	0	0	0	0	0	0	0	0	0	0	0	0	0	0	0	0	0	0	0	0	1	0	0	0	0	0	0	0	0	0	0	0	0	0	1	0	0	0	0	0	0	0	0	0	0
	0	0	0	0	0	0	0	0	0	0	0	0	0	0	0	0	0	0	0	0	0	0	0	0	0	0	0	0	0	0	0	0	0	0	0	0	0	0	0	0	0	0	0	0	0	0	0	0	0
TPTDLAAEPPTQPPSQLCDGKK	0	0	0	0	0	0	1	0	1	0	0	0	0	0	0	0	1	0	0	0	1	1	0	0	0	1	1	2	0	2	1	0	2	0	0	0	0	0	0	1	0	0	0	1	1	0	0	0	0
NHISRVR	0	0	1	0	0	0	0	0	0	1	0	0	0	0	0	0	0	0	0	0	0	0	0	0	0	0	0	0	0	0	0	0	0	0	0	0	0	0	0	1	0	0	0	0	0	0	1	1	0
YTRHKNNSIKTYTYKKHRKEsLQKLISLFLFARVRIRL	2	0	1	0	0	0	0	5	0	1	0	0	0	1	1	0	0	0	0	0	1	0	0	0	0	0	0	0	0	0	1	0	2	0	1	0	0	0	1	0	1	2	0	1	0	0	2	1	1
FVVsFPsVGLCGWVTLAVGVVLHSTRCQLLFV	0	0	0	1	0	0	1	2	1	3	1	0	4	2	1	0	1	1	0	1	0	0	2	0	0	1	1	0	0	0	0	0	1	1	0	0	0	1	0	0	0	0	1	0	1	0	0	1	0
EKAISSVTCAQssNs	1	0	0	0	0	0	0	0	0	0	0	1	0	0	0	0	0	1	1	1	0	0	0	0	0	0	0	0	0	0	1	0	0	0	0	1	0	0	1	0	0	0	0	0	1	1	0	0	0
RGVS	0	0	0	0	0	0	0	0	0	0	0	1	0	0	0	0	0	0	0	0	0	0	0	0	1	0	0	0	0	0	0	0	0	0	1	0	0	0	0	0	0	0	0	0	0	0	0	0	0
VFCTSEARWGFRISSHKTKsGNV	1	0	0	0	0	0	0	0	0	1	1	0	0	1	1	0	0	1	0	1	0	0	2	0	0	0	0	0	0	0	1	0	1	0	0	0	1	1	1	0	0	0	1	0	0	0	1	0	1
RRFAH	0	0	0	0	0	0	0	0	0	0	0	0	0	1	0	0	0	0	0	0	0	1	0	0	0	0	0	0	0	0	0	0	0	0	0	0	0	0	0	0	0	0	0	0	0	0	0	1	0
sIIKSSL	1	1	0	1	0	0	0	0	0	0	0	0	0	0	0	0	0	0	0	0	0	0	0	0	0	0	0	0	0	0	0	0	0	0	0	0	1	1	0	0	0	0	0	0	0	0	0	0	0
sQTVRLsQLWLREPC	0	0	0	0	0	0	2	0	1	0	0	0	1	0	0	0	1	0	0	0	0	0	0	0	0	0	0	0	0	1	0	0	1	0	0	0	0	0	0	0	0	0	1	0	2	0	0	0	0
FPFEGEAAVSIPPSISRAFLFCFVLPI	1	0	2	0	0	0	0	0	2	2	0	0	0	5	0	0	1	0	0	0	2	1	1	0	0	0	3	1	0	0	0	0	0	0	0	2	1	0	0	0	0	0	0	0	0	0	0	0	0
LLLS	0	0	0	0	2	0	1	0	0	0	0	0	0	0	0	0	0	0	0	0	0	0	0	0	0	0	0	0	0	0	0	0	0	0	0	0	0	1	0	0	0	0	0	0	0	0	0	0	0
TLDVVHRDEGGKLSSRPIPFPPRDTFHGPLAQRRLFGWCADFRYFFFFFSSVSVEGLQARYFGGFP	0	0	1	3	0	0	0	2	0	0	0	0	4	7	4	0	1	0	1	2	0	0	3	0	1	3	2	2	1	1	0	0	0	2	1	1	1	1	1	0	2	0	1	2	0	0	0	0	2
HRC	0	0	0	0	0	0	0	0	0	0	0	0	0	0	0	0	1	0	0	0	0	0	0	0	0	0	0	0	0	0	0	0	0	0	0	0	0	0	0	0	0	0	0	0	0	0	0	1	0
FFYFYLPKALSQ	0	0	0	2	0	0	0	0	0	0	0	0	0	3	0	0	0	0	1	0	0	0	0	0	0	0	0	0	0	1	0	0	0	0	0	0	1	0	0	0	1	1	0	0	1	0	0	0	0
SRHNKVs	0	0	0	0	0	0	0	0	0	1	0	0	0	0	0	0	0	0	0	0	0	0	0	0	0	0	0	0	0	0	0	0	0	0	0	0	1	0	0	0	0	0	0	0	0	1	0	1	0
CPEPQARP	0	0	0	0	0	0	0	0	0	0	0	0	0	0	0	0	1	0	0	0	0	1	0	0	0	0	3	0	0	0	0	0	0	0	0	0	0	0	0	0	0	0	0	1	0	0	0	0	0
INQsKEERG	0	1	0	0	0	0	0	0	0	0	0	0	0	0	0	0	0	0	0	0	0	0	0	0	0	1	0	0	0	0	0	0	0	0	0	0	0	0	0	0	0	0	0	1	0	0	1	0	0
PPTHSLFSQAIGIL	0	0	2	1	0	1	0	0	0	0	0	0	0	0	1	0	0	0	0	1	0	0	0	0	1	0	0	1	1	0	0	1	0	0	0	2	0	0	0	0	0	0	0	1	0	0	0	1	0
DsVSsCTIFFLHIsIIAHLsHPLKWHRVLRREASsLFHHPFYLFTFNEFGWHCsFCLLR	4	0	0	1	0	0	1	1	5	0	0	2	0	8	0	0	2	1	1	0	0	1	1	0	0	0	0	1	1	0	1	0	1	0	0	0	1	0	1	0	1	0	2	0	0	0	1	5	2
NLLVEGIVLs	0	1	0	0	0	0	0	1	2	1	0	0	1	0	0	0	0	0	0	0	0	0	1	0	0	0	0	0	0	0	0	0	0	0	0	0	0	0	0	0	0	0	0	0	0	1	0	0	0
LCKDIKVSERRTRRRKK	0	0	1	0	1	0	0	0	0	0	1	0	0	0	0	0	1	0	0	0	0	0	0	0	0	0	0	0	0	0	0	0	0	1	0	0	1	0	0	0	0	0	0	0	0	0	0	0	0
GS	0	0	0	0	0	0	0	0	0	0	0	0	0	0	0	0	0	0	0	0	0	0	1	0	0	0	0	0	0	0	0	0	0	0	0	1	0	0	0	0	0	0	0	0	0	0	0	0	0
RSRRSLQQVYINNIQEKKKENTGSRGNCTSKERLY	1	0	1	0	1	0	0	0	1	1	0	0	0	0	0	0	0	1	0	0	0	0	0	2	0	0	0	0	0	0	0	1	1	0	0	0	0	2	2	0	1	1	0	2	1	3	1	0	0
SFRsCAYSPHLSRPsGGLHTSGEAVQ	0	0	0	0	1	0	0	1	0	0	0	0	1	0	1	0	1	0	0	0	2	0	2	0	0	1	0	1	0	1	1	0	0	0	0	1	1	0	2	0	0	1	0	0	1	0	0	1	1
RHKHKRVIQ	1	0	0	0	0	0	0	0	0	1	0	0	0	0	0	0	0	0	0	0	0	0	0	0	0	0	0	0	0	0	0	0	0	0	0	0	0	0	0	0	0	0	0	1	0	0	0	1	1
CLIKYKYIKTKSFNAVGVHSDTAsPHYGK	0	1	1	0	0	0	0	1	0	1	0	0	1	0	1	0	0	1	0	1	0	1	0	1	0	1	0	0	1	0	1	0	0	1	0	0	1	0	0	1	0	3	0	0	0	0	1	1	1
FsANWNRLRPPG	0	0	0	0	0	0	0	1	0	0	0	0	0	1	0	0	0	0	1	0	0	0	0	1	0	0	1	0	1	0	0	0	0	0	0	0	0	0	0	0	0	0	1	0	0	0	2	0	0
RLFVLCVLRVGDGRKQTEGREGADTYRPLCGAQQLYLsRTFRVFGFFSA	0	0	0	2	2	0	0	0	2	0	0	1	3	1	4	0	2	0	0	0	1	2	3	0	2	1	0	0	1	0	0	0	2	1	0	0	0	0	0	1	2	0	0	2	1	0	0	0	0
SPRQ	0	0	0	0	0	0	0	0	0	0	0	0	0	0	0	0	0	0	0	0	0	0	0	0	0	0	0	0	1	0	0	0	0	0	0	0	0	0	0	1	0	0	0	1	0	0	0	0	0
EE	0	0	0	0	0	0	0	0	0	0	0	0	0	0	0	0	0	0	0	0	0	0	0	0	0	0	0	0	0	0	0	0	0	0	0	0	0	0	0	0	0	0	0	0	0	0	0	0	0
	0	0	0	0	0	0	0	0	0	0	0	0	0	0	0	0	0	0	0	0	0	0	0	0	0	0	0	0	0	0	0	0	0	0	0	0	0	0	0	0	0	0	0	0	0	0	0	0	0
WLGADLTLVTPISEAVTGEVVQFPRsRTKAKGCsHLLLCCRARGRPPTRHDGCSSPVRERDSERIRERA	1	0	1	1	1	1	0	0	3	3	1	0	1	0	1	0	3	1	1	0	1	3	0	2	1	2	0	2	2	1	0	2	1	2	1	0	1	0	2	0	0	0	1	0	1	0	0	0	2
HTQRERR	0	0	0	0	0	0	0	0	0	0	0	0	0	0	0	0	0	0	0	0	0	0	0	0	0	0	0	0	0	0	0	0	0	1	0	0	0	0	0	0	0	0	0	0	1	0	0	0	1
PsCGKAVLSFFIER	1	0	0	0	0	0	0	0	1	1	0	0	0	0	2	0	0	1	0	1	0	0	0	0	0	1	0	0	1	0	0	0	0	0	0	0	0	1	0	0	0	0	0	0	0	0	0	0	0
AGHHVTDWTPVGNNAsVQPPNKRYLsVSGPRDFFFSFFTTEAVRAPAVAGEEKRQKGLVGG	0	0	0	0	0	0	0	2	0	3	0	2	2	4	1	0	0	0	1	0	1	4	0	1	2	4	0	0	2	3	2	1	1	0	1	0	0	0	1	0	0	1	1	0	2	1	2	1	1
AGL	0	0	0	0	0	0	1	0	0	0	0	0	0	0	0	0	0	0	0	0	1	0	1	0	0	0	0	0	0	0	0	0	0	0	0	0	0	0	0	0	0	0	0	0	0	0	0	0	0
EVRRDHNEN	0	0	0	0	0	0	0	0	0	0	0	1	0	0	0	0	0	0	0	0	0	0	0	0	0	0	0	0	0	0	0	0	0	0	0	0	0	0	0	0	0	0	0	0	0	1	1	0	1
RVRVSCGNTRRRSHINKSAKDRGASLCHQCDRKEKGKIIQTRYsALAVDSTQKTsELLTTVLRSGVYYLKKGNIYISsR	2	0	3	1	1	1	0	3	0	2	1	2	0	0	0	0	2	1	1	0	2	1	2	0	1	2	0	0	0	0	0	1	3	2	1	0	1	0	4	1	4	0	0	0	3	2	1	0	2
LNHASCCKLLEASRGsSNVSsLVVPRsS	0	0	0	2	0	1	1	0	0	1	1	1	0	0	0	0	0	2	1	1	0	0	0	0	0	1	0	0	1	0	0	0	0	0	0	1	0	3	0	1	0	0	0	0	0	1	1	0	1
RsLLRRITSGAAKFTQTFSKNTQKDICHILLRHHSKGQSsGRSFTETsKEVELAEKSNKEKKQSQVLHRELP	2	0	1	1	0	1	1	3	1	1	1	0	0	2	1	0	0	1	1	0	1	1	1	0	1	1	0	0	0	1	2	0	3	1	0	2	0	0	2	3	0	0	0	4	1	0	2	1	3
TNRAVKEGYFGRCGKSFVSH	0	0	0	0	0	0	0	0	0	1	0	1	0	2	0	0	1	0	0	0	1	0	0	0	2	1	0	0	0	0	0	0	1	0	1	0	0	0	1	0	0	1	0	0	0	0	1	1	0
VFSEPIIITNTRRRYSVLGGLEYKSsGLSALFYLQAT	3	0	0	1	1	0	2	1	0	0	0	1	1	0	2	0	0	0	0	0	2	0	2	1	0	0	0	0	0	1	0	0	2	1	0	0	1	0	1	2	2	1	0	1	0	1	0	0	0
RFVVQGYKDLWAPYYLFSSLSRHWERVFVIWsGKNHR	0	1	0	0	1	0	0	0	2	0	1	2	1	2	1	0	0	0	0	0	1	0	0	2	0	0	0	0	1	0	0	0	0	0	0	0	2	1	0	0	3	0	3	0	1	0	1	2	0
GVISSVYFCAALAAGASIVVAS	1	0	1	0	1	0	0	0	0	2	1	1	0	0	1	0	1	0	3	0	1	2	1	0	1	0	0	0	0	0	0	0	0	0	0	0	1	1	1	1	0	1	0	0	0	0	0	0	0
KLAYSKTSQRKLKRFNREAVI	0	1	0	0	0	1	0	1	0	0	0	1	0	0	1	0	0	0	0	0	1	1	0	0	0	0	0	0	0	0	0	0	1	0	1	0	0	0	1	0	0	1	0	1	0	0	1	0	0
G	0	0	0	0	0	0	0	0	0	0	0	0	0	0	0	0	0	0	0	0	0	0	0	0	1	0	0	0	0	0	0	0	0	0	0	0	0	0	0	0	0	0	0	0	0	0	0	0	0
RPICKLVQNRCTVGYIsRRKREKI	1	1	1	1	0	0	0	0	0	0	0	0	2	0	0	0	1	1	0	0	0	0	0	0	1	0	1	0	0	0	1	0	0	0	0	0	0	0	0	0	1	0	0	1	0	1	0	0	0
LsSCsFRL	0	0	0	0	0	0	0	0	2	0	0	0	0	1	0	0	0	1	0	0	0	0	0	0	0	0	0	0	0	0	0	0	0	0	0	0	0	0	1	0	0	0	0	0	0	0	0	0	0
YFSVFVQITVS	0	0	1	0	0	0	0	0	0	0	0	0	3	1	1	0	0	0	0	0	0	0	0	0	0	0	0	0	0	0	1	0	0	0	0	1	0	0	0	1	0	1	0	1	0	0	0	0	0
KYTW	0	0	0	0	0	0	0	0	0	0	0	0	0	0	0	0	0	0	0	0	0	0	0	0	0	0	0	0	0	0	0	0	0	1	0	0	0	0	0	0	1	0	1	0	0	0	0	0	0
sRCVSHC	0	0	0	0	0	0	0	0	0	1	0	0	0	0	0	0	2	0	0	0	0	0	0	0	0	0	0	0	0	0	0	0	0	0	0	0	1	0	0	0	0	0	0	0	0	0	0	1	0
VVFCLFSFFFFFFARVGsLAINsRVLSCIFSICFLLHTSA	3	0	0	1	0	0	1	1	2	0	2	0	2	9	1	0	2	1	2	0	1	0	0	0	0	1	0	0	0	0	1	0	0	0	3	0	0	0	1	0	0	0	0	0	0	1	0	0	1
VSIPFLFsLPDLFFFLLLPILTLAFQFsL	1	0	1	3	0	1	1	2	2	0	0	1	0	7	0	0	0	0	1	0	0	0	0	0	0	0	1	1	0	1	0	0	0	1	0	1	0	0	0	0	0	0	0	1	0	0	0	0	0
LSTLSQVVCFSRLPFGGNS	0	0	0	0	0	0	0	1	2	1	0	0	1	2	0	0	1	0	0	0	0	0	1	1	0	0	1	0	0	0	1	0	0	0	1	1	2	0	0	0	0	0	0	0	1	1	0	0	0
FCTLFFYTYFPLFTFARRGNSGGGDGRV	0	0	0	0	1	0	0	1	0	0	0	0	1	4	2	0	0	1	1	0	0	0	3	2	0	0	1	0	0	0	1	1	0	1	0	0	0	0	0	1	1	1	0	0	0	1	0	0	0
LVTTIGVFASsRLPEVESKSESG	1	0	0	0	2	0	0	0	0	0	2	0	1	1	0	0	0	0	0	1	0	0	0	1	0	1	0	0	0	1	0	2	0	0	0	0	0	0	2	2	0	0	0	0	0	0	0	0	0
VCsEWWVRKAWSEERRFWFVTFLFKNGFIVLLPLSVREDVPVDSLSLWLWFLSAS	1	0	0	4	0	1	1	1	1	1	4	0	2	1	5	0	1	0	1	0	0	1	1	0	0	0	0	1	1	0	0	0	1	0	0	3	0	1	1	1	0	0	6	0	0	0	1	0	0
LCVRYCFISSPLVARSSIRFFHKVVGFSsGQ	0	1	1	1	1	0	0	0	0	3	0	1	0	1	3	0	2	0	1	0	0	0	0	0	0	2	1	0	0	0	0	0	0	0	0	1	1	1	0	2	0	1	0	0	1	0	0	0	1
SsSYRCAVGCKRSDDRSKLNCIRSFQVSFLLAC	1	0	0	1	0	0	1	0	1	1	0	1	0	1	1	0	2	2	2	0	0	0	1	0	0	0	0	0	0	0	0	0	0	0	3	0	0	1	2	0	0	1	0	1	0	0	1	0	0
SLALPHFFFPPFLLLL	0	0	0	1	1	1	0	2	1	0	0	0	0	3	1	0	0	0	1	0	0	0	0	0	0	0	2	1	0	0	0	0	0	0	0	1	0	0	0	0	0	0	0	0	0	0	0	1	0
FFCFLLSLVLSPVFYSRKEsQHFVIIsRVFLKEERRKTSNNITGDTSYsRNTDITKTGGALIKSQEKYWRTREYHTLGEKERERITKPSLHTRGILKQQQDEKEKQNKQESQAFYGSTKN	3	3	1	3	1	1	2	1	1	1	2	1	0	4	3	0	0	1	1	1	0	0	1	0	4	1	2	0	0	0	4	2	3	2	2	1	2	3	0	1	3	2	1	7	1	3	2	2	1
NILsRWLTEKGVPFR	1	0	0	1	1	0	0	0	0	0	0	1	0	0	1	0	0	0	0	0	0	0	1	0	0	0	1	0	0	0	0	0	1	0	0	0	0	0	0	0	0	0	1	0	0	1	0	0	0
YKEHPDsHLTVAYESQLVI	0	1	0	0	0	0	0	1	1	1	1	0	0	0	0	0	0	0	1	0	0	0	0	0	0	0	0	0	0	1	1	0	0	0	0	1	0	0	0	0	1	1	0	1	0	0	0	2	0
KNKNQKRENNRAATTREGERPFFFLFLYCT	0	0	0	2	0	0	0	0	0	0	0	0	0	2	2	0	1	0	0	0	1	1	1	0	0	0	1	0	0	0	0	1	1	1	0	0	0	0	0	0	1	0	0	1	0	3	1	0	0
SKRsREQATSTRCSHFKLTDFFSYsGNVsLVFFLFAVFLTNTPFVHQNTELFD	0	0	0	1	1	0	1	1	1	1	1	0	2	8	1	0	0	1	1	0	1	0	0	0	1	0	0	0	0	1	4	0	0	2	1	0	0	0	2	1	1	0	0	1	1	1	2	1	1
R	0	0	0	0	0	0	0	0	0	0	0	0	0	0	0	0	0	0	0	0	0	0	0	0	0	0	0	0	0	0	0	0	0	0	0	0	0	0	0	0	0	0	0	0	0	0	0	0	0
LLRHL	0	0	0	1	1	0	0	1	0	0	0	0	0	0	0	0	0	0	0	0	0	0	0	0	0	0	0	0	0	0	0	0	0	0	0	0	0	0	0	0	0	0	0	0	0	0	0	1	0
RARCPYISGLDETCF	0	1	0	0	0	0	0	0	1	0	0	0	0	1	0	0	1	1	1	0	0	0	0	0	1	0	1	0	0	0	1	0	0	0	0	0	0	0	1	0	0	1	0	0	0	0	0	0	0
sAANARTSGTPLL	0	0	0	1	0	0	1	0	0	0	0	0	0	0	0	0	0	0	2	0	1	0	0	1	0	0	0	0	0	1	1	0	0	1	0	0	1	0	0	0	0	0	0	0	0	0	1	0	0
AAGNIFLSSK	1	0	0	0	0	0	0	0	1	0	0	0	0	1	0	0	0	0	1	0	1	0	0	0	0	1	0	0	0	0	0	0	0	0	0	0	0	0	1	1	0	0	0	0	0	1	0	0	0
QVGTVIRLHVNP	0	1	0	0	0	0	1	0	0	1	0	0	2	0	0	0	0	0	0	0	0	0	0	0	1	0	1	0	0	0	1	0	0	0	0	0	0	0	0	0	0	0	0	1	0	1	0	0	1
FRQQSATWGSQKsLSKRCSV	0	0	0	0	0	1	0	0	0	0	0	1	0	0	1	0	0	1	0	0	0	1	0	0	1	0	0	0	0	0	0	0	0	1	0	0	2	0	1	1	0	0	1	0	3	0	0	0	0
FPSVGPTRG	0	0	0	0	0	0	0	0	0	1	0	0	0	0	1	0	0	0	0	0	0	0	1	0	1	0	0	0	1	1	0	0	0	1	0	0	0	0	1	0	0	0	0	0	0	0	0	0	0
FYCAVLALE	0	0	0	0	1	0	1	0	0	0	1	0	0	1	0	0	1	0	0	1	0	1	0	0	0	0	0	0	0	0	0	0	0	0	0	0	0	0	0	0	1	0	0	0	0	0	0	0	0
SWDY	0	0	0	0	0	0	0	0	0	0	0	0	0	0	0	0	0	0	0	0	0	0	0	0	0	0	0	0	0	0	0	0	0	0	1	0	0	0	0	0	0	1	1	0	0	0	0	0	0
VLDTGKDIAHLKASKAsRIFA	1	1	0	0	0	0	1	0	1	0	0	0	1	1	0	0	0	0	1	1	1	1	0	0	0	1	0	0	0	0	0	0	0	1	0	0	0	0	1	0	0	0	0	0	0	0	0	1	0
DGV	0	0	0	0	0	0	0	0	0	0	0	0	1	0	0	0	0	0	0	0	0	0	1	0	0	0	0	0	0	0	0	0	0	0	0	0	0	0	0	0	0	0	0	0	0	0	0	0	0
GARLsKQAARYRIAFRAsTGPLVAPWsLIVQPHERDSVVP	1	0	1	1	0	0	0	2	0	0	1	1	2	0	1	0	0	0	3	2	0	1	0	1	0	1	1	1	2	0	0	0	0	1	0	0	0	0	1	0	1	0	1	0	2	0	0	0	1
LAWEGVISLHL	1	0	0	0	0	0	0	1	2	1	0	0	0	0	0	0	0	0	0	1	0	0	1	0	0	0	0	0	0	0	0	0	0	0	1	0	0	0	0	0	0	0	1	0	0	0	0	1	0
RVAELELLAPICVRLENWFG	0	1	0	0	0	0	2	1	1	1	1	0	0	1	0	0	1	0	1	0	1	0	0	0	0	1	0	0	0	1	0	0	0	0	0	0	0	0	0	0	0	0	1	0	0	0	1	0	0
IGSEQSPHTLLGWSFCL	1	0	0	1	1	0	0	0	1	0	0	0	0	0	1	0	1	0	0	0	0	0	1	0	1	0	0	0	0	1	1	0	0	0	0	1	0	1	0	1	0	0	1	1	0	0	0	0	1
KsVFLS	0	0	0	0	1	0	0	0	0	0	1	0	0	1	0	0	0	0	0	0	0	0	0	0	0	0	0	0	0	0	0	0	0	0	0	0	0	1	0	0	0	0	0	0	0	0	0	0	0
SsHRIFFFALSYFFISsHCASYQPVDCGLH	2	0	0	0	0	0	0	2	0	0	1	0	0	3	2	0	1	1	1	1	0	0	0	0	1	0	1	0	0	0	0	0	0	0	2	0	0	1	0	1	2	0	0	1	0	0	0	2	1
KSKRTsKSEKTTRVEEKRKHGV	0	0	0	0	0	0	0	0	0	0	0	1	1	0	0	0	0	0	0	0	0	0	0	0	1	0	0	0	0	0	0	0	3	0	1	0	0	0	0	1	0	0	0	0	0	0	0	0	1
F	0	0	0	0	0	0	0	0	0	0	0	0	0	1	0	0	0	0	0	0	0	0	0	0	0	0	0	0	0	0	0	0	0	0	0	0	0	0	0	0	0	0	0	0	0	0	0	0	0
RSEEGsGGERYFFFsTRRALTsTEDTsNQVKERGKNKHHSAQKKKLCGKVsPSYSGVHVLCCIL	1	0	0	0	1	0	3	0	0	1	2	0	1	3	0	0	1	2	0	0	1	1	1	2	3	0	0	0	1	0	1	1	2	0	2	0	0	1	1	0	2	0	0	2	0	0	2	1	2
TsAVLI	0	0	1	0	0	0	0	0	1	0	0	1	0	0	0	0	0	0	1	0	0	0	0	0	0	0	0	0	0	0	0	0	1	0	0	0	0	0	0	0	0	0	0	0	0	0	0	0	0
sRSTHPAY	0	0	0	0	0	0	0	0	0	0	0	0	0	0	0	0	0	0	0	1	0	0	0	0	0	0	0	1	0	0	0	0	1	0	0	1	0	0	0	0	0	1	0	0	0	0	0	0	1
NTTLRRsILPTPKIHIAGsGR	1	1	1	1	1	0	0	0	0	0	0	0	0	0	0	0	0	0	0	0	0	1	0	0	1	1	0	1	1	0	1	2	0	0	0	0	0	0	0	0	0	0	0	0	0	0	1	0	1
FRNR	0	0	0	0	0	0	0	0	0	0	0	0	0	0	1	0	0	0	0	0	0	0	0	0	0	0	0	0	0	0	0	0	0	0	0	0	0	0	0	0	0	0	0	0	0	0	1	0	0
EREECYPKITTSQSsFPsQVPLFFQNLFLsFHSSsAPTRsKKKKSK	0	0	1	1	0	0	1	0	1	1	0	0	0	2	3	0	1	0	0	0	0	1	0	0	0	0	2	1	1	0	0	3	0	0	1	1	1	1	1	0	1	0	0	3	0	1	0	0	1
	0	0	0	0	0	0	0	0	0	0	0	0	0	0	0	0	0	0	0	0	0	0	0	0	0	0	0	0	0	0	0	0	0	0	0	0	0	0	0	0	0	0	0	0	0	0	0	0	0
ASVAVTIVIAVLVEPQGRsEsKIIHNKKAGRRKKKRVRKKLLRKQTDCSHAHNNFVSRRHNQDTTQFGGSGRRKSNFALKGIRIGTKGQSCEGKRNTKREPEGKVNKSEGHNPVsGCsRV	2	0	4	1	1	1	0	0	1	1	1	6	2	1	2	0	2	1	0	0	4	2	2	3	3	4	2	0	1	0	2	0	2	2	1	1	1	1	1	2	0	0	0	2	3	4	4	1	4
LVFSHSPLCAQGsLLAVLssTIQL	1	0	0	1	0	1	1	0	3	1	0	0	1	0	1	0	1	0	0	0	1	1	0	0	0	1	0	1	0	0	0	0	1	0	0	0	0	1	0	1	0	0	0	0	2	0	0	0	1
SARQNGKKLFFFsRYEYSNNRKEEPLLVLLLYFIFFIIFRLPSGRGLASSSIALLDRTL	2	1	1	2	1	1	0	1	6	1	0	0	0	6	1	0	0	0	2	1	0	0	0	0	2	1	0	0	1	1	0	0	1	0	0	0	2	2	2	0	2	1	0	1	0	2	1	0	0
YsSCFFENTYC	0	0	0	0	0	0	0	0	0	0	0	0	0	2	0	0	1	1	0	0	0	0	0	0	0	0	0	0	0	0	1	0	0	0	0	0	0	0	1	0	1	1	0	0	0	1	0	0	0
SRIT	0	0	1	0	0	0	0	0	0	0	0	0	0	0	0	0	0	0	0	0	0	0	0	0	0	0	0	0	0	0	0	0	1	0	0	0	1	0	0	0	0	0	0	0	0	0	0	0	0
QKRsRTQVHFSARSSLCNTCFFFFFRGEGLLGGEHSCCAKEGRRIAHDNPWWCsLHRGSVYLPILSCNFPPVYNPVPRERDSsESLNSSEKKSQTVGEGLVGKTIQ	1	0	2	3	1	1	2	1	0	1	0	1	4	6	1	0	4	2	1	2	0	0	1	0	5	3	3	1	0	2	0	0	3	1	2	3	3	1	1	1	1	1	2	4	0	2	3	1	3
sPssVVVCLAEET	0	0	0	0	0	0	0	0	1	1	0	0	2	0	0	0	0	1	1	0	0	0	0	0	0	0	0	0	0	1	0	1	0	0	0	0	0	0	0	0	0	0	0	0	0	0	0	0	0
RNN	0	0	0	0	0	0	0	0	0	0	0	0	0	0	0	0	0	0	0	0	0	0	0	0	0	0	0	0	0	0	0	0	0	0	0	0	0	0	0	0	0	0	0	0	0	2	0	0	0
HLRRKCsEQTRYTLEVYFsRFAKPAS	0	0	0	0	0	0	1	1	0	1	0	0	0	2	0	0	1	0	0	0	2	0	0	0	0	0	1	0	0	0	0	0	2	0	0	0	0	0	1	0	1	1	0	0	1	0	0	1	0
TVTSTKEVKESsIIAQGRGGK	1	0	1	0	0	0	0	0	0	0	2	0	0	0	0	0	0	0	0	0	1	0	1	0	2	0	0	0	0	0	1	0	2	0	1	0	0	0	1	0	0	0	0	0	1	0	0	0	0
YPALTNELKIRIKKGRTIEQRQPEKVRGFSSFFSFIV	1	1	2	0	1	1	0	0	0	0	0	2	0	4	0	0	0	0	0	0	1	0	0	1	0	1	1	1	0	0	0	0	0	2	2	1	0	0	0	0	1	0	0	1	1	0	1	0	0
	0	0	0	0	0	0	0	0	0	0	0	0	0	0	0	0	0	0	0	0	0	0	0	0	0	0	0	0	0	0	0	0	0	0	0	0	0	0	0	0	0	0	0	0	0	0	0	0	0
YsNRVWPR	0	0	0	0	0	0	0	0	0	0	0	0	1	0	0	0	0	0	0	0	0	0	0	0	0	0	0	0	0	1	0	0	0	0	0	0	0	0	0	0	1	0	1	0	0	0	1	0	0
	0	0	0	0	0	0	0	0	0	0	0	0	0	0	0	0	0	0	0	0	0	0	0	0	0	0	0	0	0	0	0	0	0	0	0	0	0	0	0	0	0	0	0	0	0	0	0	0	0
sFRCCEPNCCPTSRGHITNWCLLHHRSFEWRSKTLsAsGNELVLELHSKRKsIPEWRFFNsIIKLFHQGFALRCVSLSFL	2	1	1	2	0	0	1	5	2	1	0	0	1	4	3	0	4	2	0	0	1	1	2	0	0	1	0	1	1	1	0	0	2	1	2	2	1	1	0	0	0	0	3	0	1	3	1	3	2
IESSsHPSDQTERRASTLSPPYSPCANSRLQQGQTSHQGVPRKGKVSIKIQTNKEGKVsLVSSC	0	1	2	3	0	0	0	0	0	2	2	0	0	0	0	0	1	1	0	1	1	0	0	1	2	1	0	1	0	4	2	1	1	0	3	4	1	0	3	0	0	1	0	3	3	0	2	1	1
LE	0	0	0	0	0	0	0	0	1	0	0	0	0	0	0	0	0	0	0	0	0	0	0	0	0	0	0	0	0	0	0	0	0	0	0	0	0	0	0	0	0	0	0	0	0	0	0	0	0
RRLLALs	0	0	0	0	2	0	0	0	1	0	0	0	0	0	0	0	0	0	0	0	1	0	0	0	0	0	0	0	0	0	0	0	0	0	0	0	0	0	0	0	0	0	0	0	0	0	0	0	0
HVIDHADSVHELVQAPRTADLVLRHLQPSRAALRRFTRVCPAS	1	0	0	3	2	0	0	0	0	2	2	0	1	0	1	0	1	0	2	3	1	0	0	0	0	0	2	1	0	0	1	0	1	0	2	0	0	1	0	0	0	0	0	1	1	0	0	0	4
FL	0	0	0	0	1	0	0	0	0	0	0	0	0	0	1	0	0	0	0	0	0	0	0	0	0	0	0	0	0	0	0	0	0	0	0	0	0	0	0	0	0	0	0	0	0	0	0	0	0
SKEEGPH	0	0	0	0	0	0	0	0	0	0	0	0	0	0	0	0	0	0	0	0	0	0	0	0	0	1	1	0	0	0	0	0	0	0	0	1	0	0	0	0	0	0	0	0	0	0	0	1	0
SHIPLEVLCTPACHPVTIASAPIYFAAAVLAAHSSCPPPAYTSSRLS	1	1	1	3	0	0	0	0	1	1	0	0	2	0	1	0	3	0	6	1	1	1	0	0	0	0	4	1	1	1	1	1	0	1	1	1	0	4	0	1	0	2	0	0	0	0	0	1	2
sPGWWYALRYRRASRWAYLLQTsRYHFGRNKsNKKRLNLKGRKDDGKVLALEHARWRYTAGRTARNWAVNGRDsAFGA	0	0	0	0	3	1	1	1	1	2	0	0	0	2	0	0	0	0	2	3	1	4	0	0	2	5	0	0	0	1	0	1	0	2	0	0	0	1	0	0	1	4	5	1	0	2	3	0	2
sQRQHPSTI	1	0	0	0	0	0	0	0	0	0	0	0	0	0	0	0	0	0	0	0	0	0	0	0	0	0	0	0	0	1	0	0	1	0	0	0	1	0	0	0	0	0	0	1	1	0	0	0	1
LVEWVLPLLRAGQDNFTDAFIEDHYTFSsVGERGSLKEEKKTARK	1	0	0	0	0	1	1	1	2	1	0	0	2	2	1	0	0	0	1	0	0	2	0	1	0	2	0	0	0	1	1	1	1	0	1	0	0	0	1	0	0	1	1	1	0	0	1	1	0
FCGAFVSFKLDSsVPVsssVHVVSRYSWWLFVFGsLHRIsKPSA	0	1	0	2	0	0	0	0	1	2	2	1	2	2	3	0	1	0	0	0	1	1	0	0	1	1	0	0	1	1	0	0	0	0	2	0	0	1	0	2	1	0	2	0	0	0	0	0	2
YCNQRGGEGEYLESYIVE	0	1	0	0	0	1	0	0	0	0	0	0	1	0	0	0	0	1	0	0	0	0	0	0	2	1	0	0	0	0	0	0	0	0	0	0	0	0	1	0	0	3	0	1	0	1	0	0	0
	0	0	0	0	0	0	0	0	0	0	0	0	0	0	0	0	0	0	0	0	0	0	0	0	0	0	0	0	0	0	0	0	0	0	0	0	0	0	0	0	0	0	0	0	0	0	0	0	0
TEGPTGLYHLSLTIGERLGCKGLSEKsTGNTsPAVLGLsLRHVGLFFQ	0	1	0	0	0	0	3	1	5	0	0	0	2	0	2	0	1	0	1	0	0	0	1	4	1	2	1	1	0	0	2	0	2	1	0	0	0	0	1	1	1	0	0	1	0	0	1	0	2
TEEVIPRPYARLEYHDRDKSQLPsSPKLYHYCCHLRHYYCWEYSNYCFHRQVHFRI	0	1	1	1	2	0	0	0	1	2	0	0	0	1	1	0	2	2	0	0	0	1	0	0	0	0	1	1	1	1	0	0	1	0	1	0	1	0	0	1	5	3	1	1	1	1	0	4	2
FTsASC	0	0	0	0	0	0	0	0	0	0	0	0	0	1	0	0	0	1	0	0	1	0	0	0	0	0	0	0	0	0	1	0	0	0	0	0	0	0	0	1	0	0	0	0	0	0	0	0	0
PAEVEEDTKRGSSAGRGPVSHPCGPPRKKSIIFLFPPLW	1	1	0	1	1	0	0	0	0	0	1	0	1	1	1	0	0	1	1	0	0	1	1	2	1	0	1	2	1	3	0	0	0	1	0	0	2	2	0	0	0	0	1	0	0	0	0	0	1
	0	0	0	0	0	0	0	0	0	0	0	0	0	0	0	0	0	0	0	0	0	0	0	0	0	0	0	0	0	0	0	0	0	0	0	0	0	0	0	0	0	0	0	0	0	0	0	0	0
RRsAARRVIWPKKKRKGRPPRASLIS	1	0	1	0	0	0	1	0	0	1	0	0	0	0	0	0	0	0	3	0	0	0	0	0	1	0	1	1	0	1	0	0	0	0	0	0	1	1	0	0	0	0	1	0	0	0	0	0	0
LPLLSFLFSIVVCs	0	0	1	2	1	0	0	0	1	2	0	0	0	1	1	0	1	0	0	0	0	0	0	0	0	0	0	0	1	0	0	0	0	0	0	1	0	1	0	0	0	0	0	0	0	0	0	0	0
CPKRGVTALLPFWRSAAGS	0	0	0	0	0	0	1	1	0	0	0	0	1	1	0	0	0	1	1	1	1	0	1	0	0	1	0	1	1	0	0	1	0	0	0	1	0	0	0	1	0	0	1	0	0	0	0	0	0
GPSVNGGAESLASHRPEVGVAASQSARVVFERVRDSASFTSHNISECEVGSE	0	1	0	1	0	0	0	0	0	3	1	2	1	1	1	0	0	1	2	1	1	2	1	1	3	0	0	0	0	2	0	1	0	0	3	0	1	2	2	2	0	0	0	0	1	1	1	2	0
sRAGNFRTHGPSPSLRCNSGSLRTKWFsGPNAQsLLFLPTDTSELPKsCRLsLKsVTALEEPHNHFRG	0	0	0	2	1	0	2	3	1	0	0	1	0	1	3	0	1	1	1	0	2	0	0	3	0	2	0	3	2	1	1	1	1	2	0	2	0	0	2	1	0	0	1	1	0	2	2	2	1
LKYLRKAALASsALN	0	0	0	2	1	0	0	1	0	0	0	0	0	0	0	0	0	0	0	1	2	1	0	0	0	0	0	0	0	0	0	0	0	0	1	0	0	0	0	0	1	0	0	0	0	0	1	0	0
KQNRVSEAGTRKEHLRV	0	0	0	0	0	1	0	0	0	0	0	2	0	0	0	0	0	0	0	0	1	0	0	0	1	0	0	0	0	0	0	0	0	1	0	0	0	0	0	1	0	0	0	1	0	1	0	0	1
TVSEsQRKVSRIPE	1	0	0	0	0	0	0	0	0	0	0	2	0	0	0	0	0	0	0	0	0	0	0	0	0	0	1	0	0	0	1	0	0	0	0	0	1	1	0	0	0	0	0	1	0	0	0	0	0
GSGNHSAVSGA	0	0	0	0	0	0	0	0	0	0	1	0	0	0	0	0	0	0	0	1	1	0	0	1	1	1	0	0	0	0	0	0	0	0	0	0	0	1	1	1	0	0	0	0	0	0	1	0	1
KGLSRRSW	0	0	0	0	0	0	1	0	0	0	0	0	0	0	0	0	0	0	0	0	0	0	0	0	1	0	0	0	0	0	0	0	0	0	0	0	0	0	2	0	0	0	1	0	0	0	0	0	0
YPCRIPS	0	1	0	0	0	0	0	0	0	0	0	0	0	0	0	0	1	0	0	0	0	0	0	0	0	0	1	0	0	1	0	0	0	0	0	0	0	0	0	1	0	1	0	0	0	0	0	0	0
TSGFARVWRDFPASFA	0	0	0	0	0	0	0	0	0	0	0	0	1	3	0	0	0	0	0	1	1	1	0	1	0	0	0	0	1	0	0	1	0	0	0	0	1	0	1	0	0	0	1	0	0	0	0	0	0
PTGLEA	0	0	0	0	0	0	0	0	1	0	0	0	0	0	0	0	0	0	0	1	0	0	0	0	1	0	0	1	0	0	0	1	0	0	0	0	0	0	0	0	0	0	0	0	0	0	0	0	0
PRRSFFHK	0	0	0	0	0	0	0	0	0	0	0	0	0	2	0	0	0	0	0	0	0	0	0	0	0	0	0	0	1	0	0	0	0	0	1	0	0	0	0	0	0	0	0	0	0	0	0	1	0
SLDRLFFPPVFCFGFRIsNYGKLVFKSGVSAGKRN	1	0	0	0	2	0	0	0	1	0	2	0	1	3	3	0	0	1	0	0	0	1	0	1	2	1	1	0	1	0	0	0	0	0	0	0	2	1	0	0	0	1	0	0	0	1	1	0	0
TYISLKKVYPCGIRRRSRSVVAPSPFYsPPF	1	0	1	0	0	0	0	0	1	0	0	0	3	2	0	0	0	1	0	0	1	0	0	0	0	1	1	2	0	2	0	0	1	0	1	0	0	0	2	1	1	2	0	0	0	0	0	0	0
KAREDWWVFLsNKRKRRRKKLFFISSSASTVVSVEPYLLNQWKVIVYVGLPQGIIFSSLNLsEGKGGGEGVQWQLGACVCVCLLsF	4	0	0	1	3	1	1	2	2	1	1	1	7	4	1	0	2	1	0	1	0	2	0	1	5	2	1	0	0	1	0	1	0	0	2	2	2	0	0	1	1	1	4	1	3	0	3	0	0
QNACNKKGILFPFLIGKTHSGTGSIELAS	2	1	0	2	0	0	1	0	0	0	0	0	0	0	2	0	0	1	2	0	0	0	0	3	0	1	0	0	0	1	2	0	0	0	1	0	2	0	0	0	0	0	0	0	1	1	1	0	1
SKKSG	0	0	0	0	0	0	0	0	0	0	0	0	0	0	0	0	0	0	0	0	0	0	0	0	0	1	0	0	0	0	0	0	0	0	0	0	0	1	1	0	0	0	0	0	0	0	0	0	0
sRGLREIVPVVHHGTLALPSGIPD	1	1	0	2	0	0	1	0	0	1	0	0	2	0	0	0	0	0	1	0	0	0	2	1	0	0	1	0	2	0	0	0	1	0	0	0	1	0	0	0	0	0	0	0	0	0	0	0	2
ETKSGTPSGKQLTPD	0	0	0	1	0	0	0	0	0	0	0	0	0	0	0	0	0	0	0	0	0	0	1	1	0	0	1	0	1	0	1	0	2	0	1	0	1	0	0	0	0	0	0	0	1	0	0	0	0
	0	0	0	0	0	0	0	0	0	0	0	0	0	0	0	0	0	0	0	0	0	0	0	0	0	0	0	0	0	0	0	0	0	0	0	0	0	0	0	0	0	0	0	0	0	0	0	0	0
VRETCTSAWRsVELSTGATRCGKRTNQGGWLALsDHGNSAVHsRKRR	0	0	0	1	0	0	0	0	2	0	1	1	1	0	0	0	1	1	0	0	0	4	0	3	0	2	0	0	0	0	2	1	1	1	0	1	0	1	1	0	0	0	2	1	0	1	1	0	2
TVIAHFLR	0	1	0	0	0	0	0	1	0	1	0	0	0	1	0	0	0	0	0	0	1	0	0	0	0	0	0	0	0	0	0	1	0	0	0	0	0	0	0	0	0	0	0	0	0	0	0	1	0
RGQKNPRQsFGSPALLPSLFFFsGVVESGLELCCTTTITINLLTEGQRKsKEGKKAKKEINYHFLRYIQFALVGCGSAsPQYCEDQYNsGRVIFLSYFVFFRKRKKsIKsNKSKEKIVREWKTGRsRWFAVRLRHWPsTPYDLFRSVCRKRK	1	1	5	2	0	0	4	2	4	3	2	1	2	10	2	0	1	4	1	0	2	2	3	1	1	5	1	2	1	2	1	3	2	1	1	0	1	0	2	3	1	5	3	2	4	3	2	1	1
	0	0	0	0	0	0	0	0	0	0	0	0	0	0	0	0	0	0	0	0	0	0	0	0	0	0	0	0	0	0	0	0	0	0	0	0	0	0	0	0	0	0	0	0	0	0	0	0	0
GKGNYSTKVTLQYIKLEHIHNVKK	2	0	0	0	0	0	0	1	1	0	0	0	2	0	0	0	0	0	0	0	0	0	1	0	1	0	0	0	0	0	0	0	2	0	0	0	1	0	0	0	1	1	0	1	0	0	2	1	1
VKDKQLIFsRYNPNSLLHVSFKQEsRP	0	0	1	0	0	1	2	0	0	1	0	1	0	2	0	0	0	0	0	0	0	0	0	0	0	0	0	0	1	1	0	0	0	0	0	0	0	1	1	0	0	1	0	0	2	1	1	0	1
CYCS	0	0	0	0	0	0	0	0	0	0	0	0	0	0	0	0	1	1	0	0	0	0	0	0	0	0	0	0	0	0	0	0	0	0	1	0	0	0	0	0	1	0	0	0	0	0	0	0	0
WHRETRPARLLRPIAFHCFAALPVSFLWCF	1	0	0	1	0	0	3	0	0	0	1	0	0	1	3	0	0	2	2	0	2	0	0	0	0	0	1	2	0	0	0	0	0	1	0	0	0	1	0	0	0	0	2	0	0	0	0	1	1
DVRSVNKCGFCACSQGKQRALSHLYSLLLLLLFAKENLFISPFCFSAVRN	0	0	1	0	0	1	0	6	2	0	1	0	2	5	0	0	3	1	1	0	1	2	0	0	1	1	1	0	0	0	0	0	0	0	0	1	2	1	1	1	1	0	0	1	1	1	2	1	0
PTHTDANTNTHEWWLNAV	0	0	0	0	0	0	1	0	0	1	0	0	0	0	0	0	0	0	0	0	2	0	0	0	0	0	0	1	0	0	0	0	3	1	0	0	0	0	0	0	0	0	2	0	0	0	3	0	2
sLGQGTLsRRKRTLRPLAIRLQ	0	0	1	1	0	0	0	1	3	0	0	0	0	0	0	0	0	0	0	0	1	0	1	0	0	1	1	0	0	0	0	0	1	1	0	0	0	0	0	0	0	0	0	1	1	0	0	0	0
TLRNDKRWLSKsAQLLSsL	0	0	0	0	1	0	2	2	0	0	0	0	0	0	0	0	0	0	0	0	1	0	0	0	0	0	0	0	0	0	1	0	0	0	1	0	0	0	0	1	0	0	1	0	1	0	1	0	0
YPNPPPPLRLGSEEVWHCSHAKVRsRERPVCQsY	0	0	0	0	0	1	0	0	1	1	0	0	2	0	0	0	0	2	0	0	1	0	0	0	1	0	0	1	3	2	0	0	0	0	0	0	0	0	1	1	1	1	1	0	1	0	1	0	2
HSIESKKRKKIPPNIRIRYIVHHTKNSQsNSKG	2	1	2	0	0	0	0	0	0	0	0	1	0	0	0	0	0	0	0	0	0	0	0	1	0	0	0	0	2	0	0	0	1	0	0	0	1	0	0	3	1	0	0	1	0	1	2	0	3
	0	0	0	0	0	0	0	0	0	0	0	0	0	0	0	0	0	0	0	0	0	0	0	0	0	0	0	0	0	0	0	0	0	0	0	0	0	0	0	0	0	0	0	0	0	0	0	0	0
KASRF	0	0	0	0	0	0	0	0	0	0	0	0	0	1	0	0	0	0	0	0	1	0	0	0	0	0	0	0	0	0	0	0	0	0	0	0	0	0	0	1	0	0	0	0	0	0	0	0	0
FQNLR	0	0	0	0	0	0	0	1	0	0	0	0	0	0	1	0	0	0	0	0	0	0	0	0	0	0	0	0	0	0	0	0	0	0	0	0	0	0	0	0	0	0	0	1	0	1	0	0	0
FPRLLVEsQQ	0	0	0	0	0	0	0	1	1	0	0	1	0	1	0	0	0	0	0	0	0	0	0	0	0	0	0	0	0	1	0	0	0	0	0	0	0	0	0	0	0	0	0	2	0	0	0	0	0
ISFRHSVDWsISsHGRSHIVLFWRsRYKYAIVIIsIIKVCLSKALPVASNS	7	0	1	0	0	2	0	0	1	3	0	1	1	1	1	0	0	1	2	0	1	0	0	0	0	1	0	1	0	0	0	0	0	0	0	0	3	3	1	0	1	1	2	0	0	1	0	1	2
KRDRYLV	0	0	0	0	0	0	0	1	0	0	0	1	0	0	0	0	0	0	0	0	0	0	0	0	0	0	0	0	0	0	0	0	0	0	0	0	0	0	0	0	1	0	0	0	0	0	0	0	0
IIIIIILQsSDPSHLNIIALSKRTPGKRAHVLVAWPSL	6	1	1	1	1	0	0	1	2	0	0	1	1	0	0	0	0	0	2	0	0	1	0	0	1	0	1	0	2	0	0	0	1	0	0	1	1	1	0	1	0	0	1	1	0	1	0	1	1
GREKSVGVAITFLPPLsFIHTRIYVIVYITAVSYYCSS	3	1	1	1	0	0	1	0	0	2	0	1	2	1	1	0	0	1	0	0	1	1	0	1	1	0	1	0	1	0	2	1	0	0	2	0	0	0	2	0	3	1	0	0	0	0	0	0	1
EAPRLRCFssLVEGGLSV	0	0	0	1	0	0	1	0	1	0	1	1	0	0	1	0	0	1	1	0	0	0	1	1	0	0	0	0	1	0	0	0	0	0	0	0	0	0	0	1	0	0	0	0	0	0	0	0	0
FGVTVLPHILWPLSAVV	1	0	0	0	0	0	1	1	1	1	0	0	3	1	0	0	0	0	1	0	0	0	1	0	0	0	0	1	1	0	1	0	0	0	0	0	0	0	0	1	0	0	1	0	0	0	0	1	0
TPFLTFILW	1	0	0	1	0	0	0	0	1	0	0	0	0	0	2	0	0	0	0	0	0	0	0	0	0	0	1	0	0	0	2	0	0	0	0	0	0	0	0	0	0	0	1	0	0	0	0	0	0
LASRECHCVHPTAsT	0	0	0	0	1	0	0	0	0	0	0	1	0	0	0	0	0	2	0	1	0	1	0	0	0	0	0	0	0	1	2	0	0	0	0	1	0	0	0	0	0	0	0	0	0	0	0	1	1
FSsCFLFTFYFKNSSSKVSKsK	0	0	0	0	0	1	0	0	0	0	0	1	0	5	0	0	1	0	0	0	0	0	0	0	0	0	0	0	0	0	0	0	0	1	0	0	1	1	1	2	1	0	0	0	0	1	0	0	0
FLPQREYFSsVTISRKGL	0	1	0	0	0	0	1	0	1	0	0	0	1	1	1	0	0	0	0	0	0	0	0	0	0	1	1	0	0	0	0	0	0	1	0	0	0	0	2	0	1	0	0	0	1	0	0	0	0
KLsDS	0	0	0	1	0	0	0	0	0	0	0	0	0	0	0	0	0	0	0	0	0	0	0	0	0	0	0	0	0	0	0	0	0	0	0	0	0	0	1	0	0	0	0	0	0	0	0	0	0
PLNRFSTIVsHLALRsKANSKYsSCLRYHFYSISFPYFVPLFC	1	1	0	0	1	0	1	1	2	0	1	0	1	3	2	0	2	0	0	1	1	0	0	0	0	0	0	1	1	1	0	1	0	0	0	1	2	2	0	0	4	0	0	0	0	1	1	1	1
NLLVGVPFSPIHTRTLQHFLCLSGGTGSQS	0	0	1	2	3	0	0	0	0	1	0	0	1	0	2	0	0	1	0	0	0	0	1	1	1	1	0	2	0	0	0	1	2	0	1	1	0	1	0	1	0	0	0	1	1	0	1	1	1
WSAHTAT	0	0	0	0	0	0	0	0	0	0	0	0	0	0	0	0	0	0	0	0	2	0	0	0	0	0	0	0	0	0	1	0	1	0	0	0	0	0	0	1	0	0	1	0	0	0	0	0	1
V	0	0	0	0	0	0	0	0	0	1	0	0	0	0	0	0	0	0	0	0	0	0	0	0	0	0	0	0	0	0	0	0	0	0	0	0	0	0	0	0	0	0	0	0	0	0	0	0	0
TVVSGVAYFYSIFGCCsLDCRCFIFssYYCGRFELVYFHCSS	0	1	1	0	0	0	1	0	1	2	1	0	1	5	1	0	1	5	1	0	0	0	1	2	0	0	0	0	0	0	1	0	0	0	0	4	0	0	0	0	4	1	0	0	0	0	0	0	1
DRESACLWRWSNLR	0	0	0	0	1	0	0	0	1	0	0	0	0	0	0	0	1	0	0	0	0	1	0	0	0	0	0	0	0	0	0	0	0	0	0	1	0	0	1	0	0	0	2	0	0	1	0	0	0
	0	0	0	0	0	0	0	0	0	0	0	0	0	0	0	0	0	0	0	0	0	0	0	0	0	0	0	0	0	0	0	0	0	0	0	0	0	0	0	0	0	0	0	0	0	0	0	0	0
VALPLYISVGGLKRCSRPWDPISHRGPTSQFFPLHVPF	2	0	0	2	1	0	1	0	0	0	0	0	3	3	0	0	1	0	1	0	0	0	0	1	2	0	1	4	0	1	0	0	1	0	0	2	0	0	1	1	0	1	1	1	0	0	0	0	2
ATLG	0	0	0	1	0	0	0	0	0	0	0	0	0	0	0	0	0	0	0	0	1	0	0	0	0	1	0	0	0	0	0	0	0	1	0	0	0	0	0	0	0	0	0	0	0	0	0	0	0
	0	0	0	0	0	0	0	0	0	0	0	0	0	0	0	0	0	0	0	0	0	0	0	0	0	0	0	0	0	0	0	0	0	0	0	0	0	0	0	0	0	0	0	0	0	0	0	0	0
	0	0	0	0	0	0	0	0	0	0	0	0	0	0	0	0	0	0	0	0	0	0	0	0	0	0	0	0	0	0	0	0	0	0	0	0	0	0	0	0	0	0	0	0	0	0	0	0	0
CGGGGGLGHPRSSKGRGP	0	0	0	1	0	0	0	0	0	0	0	0	0	0	0	0	0	1	0	0	0	0	1	2	4	1	0	0	0	2	0	0	0	0	0	2	0	0	0	0	0	0	0	0	0	0	0	1	0
TRILVQLTHPRKWSDsPSHFS	0	1	0	1	0	0	0	1	0	0	0	0	1	0	1	0	0	0	0	0	0	0	0	0	0	0	1	1	0	0	1	0	0	1	1	1	1	0	0	0	0	0	1	1	0	0	0	2	0
LFFSVF	0	0	0	0	0	0	0	1	0	0	0	0	1	2	1	0	0	0	0	0	0	0	0	0	0	0	0	0	0	0	0	0	0	0	0	1	0	0	0	0	0	0	0	0	0	0	0	0	0
R	0	0	0	0	0	0	0	0	0	0	0	0	0	0	0	0	0	0	0	0	0	0	0	0	0	0	0	0	0	0	0	0	0	0	0	0	0	0	0	0	0	0	0	0	0	0	0	0	0
KHN	0	0	0	0	0	0	0	0	0	0	0	0	0	0	0	0	0	0	0	0	0	0	0	0	0	0	0	0	0	0	0	0	0	0	0	0	0	0	0	0	0	0	0	0	0	1	0	1	0
	0	0	0	0	0	0	0	0	0	0	0	0	0	0	0	0	0	0	0	0	0	0	0	0	0	0	0	0	0	0	0	0	0	0	0	0	0	0	0	0	0	0	0	0	0	0	0	0	0
CIANTAI	0	1	1	0	0	0	0	0	0	0	0	0	0	0	0	0	0	1	0	0	0	2	0	0	0	0	0	0	0	0	0	0	1	0	0	0	0	0	0	0	0	0	0	0	0	1	0	0	0
	0	0	0	0	0	0	0	0	0	0	0	0	0	0	0	0	0	0	0	0	0	0	0	0	0	0	0	0	0	0	0	0	0	0	0	0	0	0	0	0	0	0	0	0	0	0	0	0	0
sEVLLLLALQKH	0	0	0	0	0	1	1	3	0	0	0	0	1	0	0	0	0	0	0	0	0	1	0	0	0	0	0	0	0	0	0	0	0	0	0	0	0	0	0	0	0	0	0	1	0	0	0	1	0
EDI	0	1	0	0	0	0	0	0	0	0	0	0	0	0	0	0	0	0	0	0	0	0	0	0	0	0	0	0	0	0	0	0	0	0	0	0	0	0	0	0	0	0	0	0	0	0	0	0	0
TsFILIFVCLLILRKPHsLVYQLLHsALPSLPVREIFERVEGKsYSLRVVRRRGGRsFLRRLIPFHRGGSSNSINPFYFFVQSKSsNSFFAVsKAFIAKNLRTYCFL	5	1	1	1	1	1	3	3	5	2	2	1	3	5	7	0	2	0	0	1	3	0	2	1	1	1	2	1	1	1	1	0	1	0	1	1	1	2	0	3	3	1	0	0	2	4	0	1	2
EALsFLLSTSNGKYFHSRLQRGKGETHRsRSHLSKNT	0	0	0	1	1	0	0	2	1	0	0	0	0	1	1	0	0	0	0	0	0	1	0	0	1	2	0	0	0	0	1	1	0	1	0	3	0	0	0	2	1	0	0	1	0	1	1	2	1
RIsILERRVSLISCV	2	0	1	0	0	0	1	0	1	0	1	0	1	0	0	0	0	1	0	0	0	0	0	0	0	0	0	0	0	0	0	0	0	0	1	0	1	0	0	0	0	0	0	0	0	0	0	0	0
SK	0	0	0	0	0	0	0	0	0	0	0	0	0	0	0	0	0	0	0	0	0	0	0	0	0	0	0	0	0	0	0	0	0	0	0	0	0	1	0	0	0	0	0	0	0	0	0	0	0
	0	0	0	0	0	0	0	0	0	0	0	0	0	0	0	0	0	0	0	0	0	0	0	0	0	0	0	0	0	0	0	0	0	0	0	0	0	0	0	0	0	0	0	0	0	0	0	0	0
SLCQDITRVILEK	0	2	0	1	0	0	0	0	1	0	1	0	0	0	0	0	0	1	0	0	0	0	0	0	0	0	0	0	0	0	0	1	0	0	0	0	1	0	0	0	0	0	0	1	0	0	0	0	0
VYTLFLFKLLLFFPQLGCIFSLVs	0	0	1	0	0	1	1	3	2	2	0	0	0	4	1	0	0	1	0	0	0	0	0	0	0	1	0	0	1	0	0	0	0	1	0	0	0	1	0	0	1	0	0	1	0	0	0	0	0
ARHLRCVKQHCERYCNINSKEGIKRGLN	0	0	2	0	0	1	1	0	0	0	0	1	0	0	0	0	2	1	1	0	0	0	1	0	1	0	0	0	0	0	0	0	0	0	1	0	0	0	0	0	1	0	0	1	0	2	1	1	1
YPALTNELKIRIKKGRTIEQRQPEKVRGFSSFFSFIV	1	1	2	0	1	1	0	0	0	0	0	2	0	3	1	0	0	0	0	0	1	0	0	1	0	1	1	1	0	0	0	0	0	2	2	1	0	0	0	0	1	0	0	1	1	0	1	0	0
RsPLFFRLQsYIYILEKNsFGRLHTNLVPLAKQYAVVssKARsILPEVCHIGKGATNWCARKWASPsGVLRAFA	1	0	3	1	0	0	1	3	3	2	0	0	3	3	1	0	1	1	3	0	3	2	3	0	1	0	1	0	2	1	0	0	1	1	0	0	0	1	0	0	2	1	2	2	0	3	0	0	2
VIWGsRASVRIKKEEGEICVL	1	2	0	0	0	1	0	0	0	0	1	2	0	0	0	0	1	0	0	1	0	0	0	0	1	1	0	0	0	0	0	0	0	0	0	0	1	0	0	0	0	0	1	0	0	0	0	0	0
AHKKKTSAGVENKITQQQSLGKRKTAREGGKGSGIRRTKQT	0	0	2	1	0	0	0	0	0	0	0	1	0	0	0	0	0	0	0	0	2	1	0	1	3	2	0	0	0	0	0	0	2	3	0	0	0	0	1	2	0	0	0	2	2	1	0	0	1
FN	0	0	0	0	0	0	0	0	0	0	0	0	0	1	0	0	0	0	0	0	0	0	0	0	0	0	0	0	0	0	0	0	0	0	0	0	0	0	0	0	0	0	0	0	0	1	0	0	0
FVRVKSVLRsAPTRKTTA	0	0	0	0	1	0	0	0	0	1	0	1	1	1	0	0	0	0	2	0	0	0	0	0	0	0	1	0	0	0	1	0	1	1	0	0	0	1	0	0	0	0	0	0	0	0	0	0	0
	0	0	0	0	0	0	0	0	0	0	0	0	0	0	0	0	0	0	0	0	0	0	0	0	0	0	0	0	0	0	0	0	0	0	0	0	0	0	0	0	0	0	0	0	0	0	0	0	0
FCEPFT	0	0	0	0	0	0	0	0	0	0	0	0	0	2	0	0	1	0	0	0	0	0	0	0	0	0	1	0	0	0	1	0	0	0	0	0	0	0	0	0	0	0	0	0	0	0	0	0	0
RVVTLLPTSLLSTSLPSHFRFRS	0	0	0	0	1	1	1	0	2	1	0	1	0	0	2	0	0	0	0	0	0	0	0	0	0	0	1	0	1	0	0	2	1	0	0	3	1	0	0	1	0	0	0	0	0	0	0	1	0
GVYRVWssSVLFLPVPPLTSRVVF	0	0	0	1	2	0	0	0	0	0	2	0	4	2	0	0	0	0	0	0	0	0	1	0	0	0	1	2	0	0	0	1	0	0	1	0	0	0	0	1	1	0	1	0	0	0	0	0	0
KCSDPFRs	0	0	0	0	0	0	0	0	0	0	0	0	0	0	1	0	0	1	0	0	0	0	0	0	0	0	0	1	0	0	0	0	0	0	0	1	0	0	0	0	0	0	0	0	0	0	0	0	0
KYCN	0	0	0	0	0	0	0	0	0	0	0	0	0	0	0	0	1	0	0	0	0	0	0	0	0	0	0	0	0	0	0	0	0	0	0	0	0	0	0	0	1	0	0	0	0	0	1	0	0
PP	0	0	0	0	0	0	0	0	0	0	0	0	0	0	0	0	0	0	0	0	0	0	0	0	0	0	1	0	1	0	0	0	0	0	0	0	0	0	0	0	0	0	0	0	0	0	0	0	0
TIDY	0	1	0	0	0	0	0	0	0	0	0	0	0	0	0	0	0	0	0	0	0	0	0	0	0	0	0	0	0	0	0	0	1	0	0	0	0	0	0	0	1	0	0	0	0	0	0	0	0
CDIRHGCVASVIRRsWP	0	0	2	0	0	0	0	0	0	1	1	0	0	0	0	0	1	1	1	0	0	0	1	0	0	0	1	0	0	0	0	0	0	0	1	0	0	0	0	0	0	0	1	0	0	0	0	0	1
LsV	0	0	0	0	0	0	0	0	1	0	0	0	1	0	0	0	0	0	0	0	0	0	0	0	0	0	0	0	0	0	0	0	0	0	0	0	0	0	0	0	0	0	0	0	0	0	0	0	0
LQER	0	0	0	0	0	0	0	1	0	0	0	0	0	0	0	0	0	0	0	0	0	0	0	0	0	0	0	0	0	0	0	0	0	0	0	0	0	0	0	0	0	0	0	0	1	0	0	0	0
AKSLsGVSKVPYTYTCRFRKLAGNTR	0	0	0	1	0	1	0	0	0	0	0	1	1	1	0	0	1	0	0	1	0	1	1	0	1	0	0	0	1	0	1	0	1	1	0	0	1	0	1	0	2	0	0	0	0	1	0	0	0
NKRVKTNRAYLsAPRRKV	0	0	0	0	1	0	0	0	0	1	0	1	0	0	0	0	0	0	1	0	0	1	0	0	0	0	0	0	1	0	0	0	0	1	0	0	0	0	0	0	0	1	0	0	0	1	1	0	0
IVQITVSsRGYTTERYTARFA	2	0	0	0	0	0	0	0	0	0	0	1	1	1	0	0	0	0	1	0	1	0	0	0	0	1	0	0	0	0	0	1	3	0	0	0	0	1	0	0	0	2	0	0	1	0	0	0	0
ARSRPAYLNVTLTF	0	0	0	0	0	0	1	0	1	0	1	0	0	1	0	0	0	0	0	1	0	1	0	0	0	0	0	0	1	0	0	0	2	0	0	1	0	0	0	0	0	1	0	0	0	0	1	0	0
NKSVVEGVGGRHNILNSPLVSRINGERRFNKRGRTEsRKTsE	0	0	2	0	0	0	0	2	0	2	1	1	0	1	0	0	0	0	0	0	0	0	1	1	2	1	0	0	1	0	0	0	0	2	1	0	0	1	1	0	0	0	0	0	0	2	3	0	1
AFAFSTCAHTVFGRQVSK	0	0	0	0	0	0	0	0	0	0	0	0	2	3	0	0	0	1	1	0	2	0	0	0	0	1	0	0	0	0	0	2	0	0	1	0	0	0	1	0	0	0	0	1	0	0	0	1	0
NCRHRR	0	0	0	0	0	0	0	0	0	0	0	0	0	0	0	0	1	0	0	0	0	0	0	0	0	0	0	0	0	0	0	0	0	0	0	0	0	0	0	0	0	0	0	0	0	0	1	1	0
LVRRDRSNPHS	0	0	0	1	0	0	0	0	0	0	1	0	0	0	0	0	0	0	0	0	0	0	0	0	0	0	0	1	0	0	0	0	0	0	0	0	0	1	1	0	0	0	0	0	0	1	0	1	0
AGRGVEA	0	0	0	0	0	0	0	0	0	0	0	1	0	0	0	0	0	0	0	1	1	0	0	1	1	0	0	0	0	0	0	0	0	0	0	0	0	0	0	0	0	0	0	0	0	0	0	0	0
RKHLERVGCGRCETLELFSFSVFNFYPFTYLLNRAYQPHNRLLRTYLQFSCLsNsHIRR	1	0	0	3	0	2	2	1	1	1	0	0	1	5	1	0	1	2	0	1	0	0	1	0	0	1	0	1	1	0	0	2	1	0	2	0	0	0	0	1	4	0	0	2	0	2	2	0	3
LLIAWPWR	1	0	0	1	0	1	0	0	0	0	0	0	0	0	0	0	0	0	0	0	0	1	0	0	0	0	0	0	0	1	0	0	0	0	0	0	0	0	0	0	0	0	2	0	0	0	0	0	0
NI	0	0	1	0	0	0	0	0	0	0	0	0	0	0	0	0	0	0	0	0	0	0	0	0	0	0	0	0	0	0	0	0	0	0	0	0	0	0	0	0	0	0	0	0	0	1	0	0	0
RVGGTPsSHCSAGKs	0	0	0	0	0	0	0	0	0	1	0	0	0	0	0	0	1	0	0	0	1	0	0	1	1	1	0	0	1	0	0	1	0	0	0	0	0	0	2	0	0	0	0	0	0	0	0	0	1
	0	0	0	0	0	0	0	0	0	0	0	0	0	0	0	0	0	0	0	0	0	0	0	0	0	0	0	0	0	0	0	0	0	0	0	0	0	0	0	0	0	0	0	0	0	0	0	0	0
GVEQIVA	0	0	1	0	0	0	0	0	0	1	0	1	0	0	0	0	0	0	0	0	1	0	0	0	1	0	0	0	0	0	0	0	0	0	0	0	0	0	0	0	0	0	0	0	1	0	0	0	0
LWVSQAsSFKETKPRRSALPHYRSLFLDKsVISFPR	0	1	0	0	1	0	1	1	1	1	1	0	0	2	1	0	0	0	1	0	0	1	0	0	0	0	1	1	1	0	0	1	0	0	2	0	0	0	1	2	0	1	1	1	0	0	0	0	1
IK	0	0	1	0	0	0	0	0	0	0	0	0	0	0	0	0	0	0	0	0	0	0	0	0	0	0	0	0	0	0	0	0	0	0	0	0	0	0	0	0	0	0	0	0	0	0	0	0	0
AYIHRVGRTARIGGSGTAVSLVDESR	1	1	0	1	0	0	0	0	0	0	0	1	2	0	0	0	0	0	0	1	1	1	1	2	1	0	0	0	0	0	1	0	1	0	0	0	1	0	0	2	0	1	0	0	0	0	0	1	0
sPFSFSLRLRsRTLCYLSKRKERQIHQVHTQRGSDPGKL	0	0	1	1	0	3	0	1	0	1	0	0	0	2	0	0	1	0	0	0	0	0	0	0	2	0	0	1	0	1	0	0	2	0	1	0	1	1	1	0	1	0	0	3	0	0	0	0	2
LSNIS	1	0	0	0	0	0	0	1	0	0	0	0	0	0	0	0	0	0	0	0	0	0	0	0	0	0	0	0	0	0	0	0	0	0	0	0	0	1	1	0	0	0	0	0	0	1	0	0	0
KKDGTIIWKPAKV	2	0	0	0	0	0	0	0	0	1	0	0	0	0	0	0	0	0	0	0	0	1	1	0	0	0	0	0	1	0	0	1	0	0	0	0	0	0	0	0	0	0	1	0	0	0	0	0	0
EHsEQGISTRGLYQFsGEsGVRR	0	0	1	0	0	0	0	0	1	0	0	0	1	1	0	0	0	0	0	0	0	0	0	1	2	1	0	0	0	0	0	0	1	0	0	0	0	0	0	1	0	1	0	2	0	0	0	0	1
PAAVR	0	0	0	0	0	0	0	0	0	0	0	0	1	0	0	0	0	0	1	1	0	0	0	0	0	0	1	0	0	0	0	0	0	0	0	0	0	0	0	0	0	0	0	0	0	0	0	0	0
E	0	0	0	0	0	0	0	0	0	0	0	0	0	0	0	0	0	0	0	0	0	0	0	0	0	0	0	0	0	0	0	0	0	0	0	0	0	0	0	0	0	0	0	0	0	0	0	0	0
sACTTS	0	0	0	0	0	0	0	0	0	0	0	0	0	0	0	0	0	1	0	1	0	0	0	0	0	0	0	0	0	0	1	0	0	1	0	1	0	0	0	0	0	0	0	0	0	0	0	0	0
GRC	0	0	0	0	0	0	0	0	0	0	0	0	0	0	0	0	1	0	0	0	0	0	0	0	1	0	0	0	0	0	0	0	0	0	0	0	0	0	0	0	0	0	0	0	0	0	0	0	0
GKL	0	0	0	0	0	0	1	0	0	0	0	0	0	0	0	0	0	0	0	0	0	0	0	1	0	0	0	0	0	0	0	0	0	0	0	0	0	0	0	0	0	0	0	0	0	0	0	0	0
PKAPGGREI	1	0	0	0	0	0	0	0	0	0	0	0	0	0	0	0	0	0	0	0	1	0	1	0	1	0	1	1	0	0	0	0	0	0	0	0	0	0	0	0	0	0	0	0	0	0	0	0	0
S	0	0	0	0	0	0	0	0	0	0	0	0	0	0	0	0	0	0	0	0	0	0	0	0	0	0	0	0	0	0	0	0	0	0	0	0	0	0	0	1	0	0	0	0	0	0	0	0	0
RVSEGEQPH	0	0	0	0	0	0	0	0	0	1	0	0	0	0	0	0	0	0	0	0	0	0	1	0	0	0	0	1	0	0	0	0	0	0	0	0	0	0	1	0	0	0	0	0	1	0	0	1	0
RGSRGRV	0	0	0	0	0	0	0	0	0	0	0	0	1	0	0	0	0	0	0	0	0	0	0	0	1	1	0	0	0	0	0	0	0	0	0	0	0	0	0	1	0	0	0	0	0	0	0	0	0
GKLV	0	0	0	1	0	0	0	0	0	0	0	0	1	0	0	0	0	0	0	0	0	0	0	1	0	0	0	0	0	0	0	0	0	0	0	0	0	0	0	0	0	0	0	0	0	0	0	0	0
YERKKsNRsQST	0	0	0	0	0	0	0	0	0	0	0	0	0	0	0	0	0	0	0	0	0	0	0	0	0	0	0	0	0	0	0	0	1	0	0	0	0	0	1	0	0	1	0	0	1	1	0	0	0
S	0	0	0	0	0	0	0	0	0	0	0	0	0	0	0	0	0	0	0	0	0	0	0	0	0	0	0	0	0	0	0	0	0	0	0	0	0	0	1	0	0	0	0	0	0	0	0	0	0
GTPGIGKSFATGSLLLCQLLHYPSDDLEVVAYFVWSKASIFHCEERRIVYYGKQGAAVGEIEG	4	0	0	0	1	0	4	0	1	3	0	0	2	2	1	0	0	2	3	1	0	1	2	3	2	1	0	0	0	2	0	1	0	1	2	1	0	1	1	0	0	4	1	0	2	0	0	1	1
NCPDFITRREEIPsVYETAAGHASHL	0	1	1	0	0	0	0	1	0	1	0	0	0	0	1	0	1	0	1	0	1	1	0	0	1	0	1	0	0	1	0	1	1	0	0	1	0	0	0	0	0	1	0	0	0	1	0	1	1
KGSRRVRQPFGKELSPPQPSHTIHSEKsFsRRVTDQRSGEGCGVSAPPLSAFHKHCSGVFPLAHCLPCSGLGLRTIVsFALE	1	1	0	1	1	0	1	2	2	2	1	1	1	4	1	0	3	1	4	0	0	0	3	2	2	1	2	2	0	4	0	1	1	1	1	2	0	1	3	2	0	0	0	2	1	0	0	3	2
LKLSPTKCPVFFSAGGRL	0	0	0	0	0	0	1	1	1	0	0	1	0	1	1	0	0	1	1	0	0	0	1	0	1	0	2	0	0	0	0	1	0	0	0	0	0	1	0	1	0	0	0	0	0	0	0	0	0
GWKPFLQLsRQNFPVARPLTPLSCRPLQLL	0	0	0	1	0	2	2	1	1	0	0	0	1	2	0	0	0	1	0	0	0	1	1	0	0	0	0	1	3	1	0	0	0	1	1	0	0	0	0	0	0	0	1	3	0	1	0	0	0
DRRKKNELTFS	0	0	0	1	0	0	0	0	0	0	0	0	0	1	0	0	0	0	0	0	0	0	0	0	0	0	0	0	0	0	1	0	0	0	0	0	0	0	0	1	0	0	0	0	0	0	1	0	0
SVIISLSALSA	1	0	1	1	1	0	0	0	0	0	0	0	1	0	0	0	0	0	0	0	1	1	0	0	0	0	0	0	0	0	0	0	0	0	1	2	0	1	0	0	0	0	0	0	0	0	0	0	0
QPPRVARLVT	0	0	0	1	0	0	0	0	0	1	1	0	0	0	0	0	0	0	0	0	1	0	0	0	0	0	0	0	1	1	1	0	0	0	0	0	0	0	0	0	0	0	0	1	0	0	0	0	0
DRSR	0	0	0	0	0	0	0	0	0	0	0	0	0	0	0	0	0	0	0	0	0	0	0	0	0	0	0	0	0	0	0	0	0	0	0	0	0	1	0	0	0	0	0	0	0	0	0	0	0
SPSY	0	0	0	0	0	0	0	0	0	0	0	0	0	0	0	0	0	0	0	0	0	0	0	0	0	0	0	0	1	0	0	0	0	0	0	0	0	2	0	0	0	1	0	0	0	0	0	0	0
RKIARGTS	0	0	1	0	0	0	0	0	0	0	0	0	0	0	0	0	0	0	0	0	0	1	1	0	0	0	0	0	0	0	0	1	0	0	0	1	0	0	0	0	0	0	0	0	0	0	0	0	0
RGSGAVsRGsTTLFSLKEEVVLFLLLANTLQRSRAV	0	0	0	4	0	2	0	1	0	0	0	1	3	1	1	0	0	0	1	0	2	0	2	0	0	1	0	0	0	0	0	0	2	1	1	0	0	0	1	1	0	0	0	1	0	0	1	0	0
GLNYQTHLRFQQ	0	0	0	0	0	1	0	0	1	0	0	0	0	1	0	0	0	0	0	0	0	0	1	0	0	0	0	0	0	0	0	0	1	0	0	0	0	0	0	0	0	1	0	3	0	0	1	1	0
KGsIFYFFFFSFFFFFKFCLLTYIVPVP	1	1	0	0	0	0	0	0	2	0	0	2	0	9	2	0	1	0	0	0	0	0	0	0	1	0	0	1	1	0	1	0	0	0	1	0	0	0	0	0	0	2	0	0	0	0	0	0	0
SSGPRWCGLCERVR	0	0	0	0	0	0	0	0	1	0	0	1	0	0	0	0	1	1	0	0	0	0	0	1	1	0	0	0	0	1	0	0	0	0	0	0	0	2	0	0	0	0	1	0	0	0	0	0	0
AsS	0	0	0	0	0	0	0	0	0	0	0	0	0	0	0	0	0	0	1	0	0	0	0	0	0	0	0	0	0	0	0	0	0	0	0	0	0	0	1	0	0	0	0	0	0	0	0	0	0
ssYTVLLsVLVA	0	0	0	1	0	0	0	0	2	1	0	1	1	0	0	0	0	0	1	0	0	0	0	0	0	0	0	0	0	0	1	0	0	0	0	0	0	0	0	0	1	0	0	0	0	0	0	0	0
KVQG	0	0	0	0	0	0	0	0	0	0	0	1	0	0	0	0	0	0	0	0	0	0	0	0	1	0	0	0	0	0	0	0	0	0	0	0	0	0	0	0	0	0	0	1	0	0	0	0	0
sHCAPALLDNPRsA	0	0	0	1	1	0	0	0	0	0	0	0	0	0	0	0	1	0	1	1	0	1	0	0	0	0	0	1	0	1	0	0	0	0	0	0	0	0	0	0	0	0	0	0	0	1	0	1	0
AFFLPNCHIALLAYFsLWPWAKKVGSDWRRT	0	1	0	2	0	0	1	1	0	0	0	0	1	1	2	0	1	0	1	0	2	1	0	0	1	0	1	0	0	1	0	0	0	1	0	0	0	0	0	1	1	0	3	0	0	1	0	0	1
TIAFFGGVFICF	2	0	0	0	0	0	0	0	0	0	0	1	0	3	1	0	0	1	0	1	0	0	1	1	0	0	0	0	0	0	0	1	0	0	0	0	0	0	0	0	0	0	0	0	0	0	0	0	0
KSR	0	0	0	0	0	0	0	0	0	0	0	0	0	0	0	0	0	0	0	0	0	0	0	0	0	0	0	0	0	0	0	0	0	0	0	0	1	0	0	0	0	0	0	0	0	0	0	0	0
AH	0	0	0	0	0	0	0	0	0	0	0	0	0	0	0	0	0	0	0	1	0	0	0	0	0	0	0	0	0	0	0	0	0	0	0	0	0	0	0	0	0	0	0	0	0	0	0	1	0
DRQAVsGVNGVESRVSV	0	0	0	0	0	0	0	0	0	1	1	2	1	0	0	0	0	0	0	0	1	0	1	0	0	1	0	0	0	0	0	0	0	0	0	0	0	0	2	0	0	0	0	1	0	0	1	0	0
	0	0	0	0	0	0	0	0	0	0	0	0	0	0	0	0	0	0	0	0	0	0	0	0	0	0	0	0	0	0	0	0	0	0	0	0	0	0	0	0	0	0	0	0	0	0	0	0	0
VCD	0	0	0	0	0	0	0	0	0	0	1	0	0	0	0	0	1	0	0	0	0	0	0	0	0	0	0	0	0	0	0	0	0	0	0	0	0	0	0	0	0	0	0	0	0	0	0	0	0
	0	0	0	0	0	0	0	0	0	0	0	0	0	0	0	0	0	0	0	0	0	0	0	0	0	0	0	0	0	0	0	0	0	0	0	0	0	0	0	0	0	0	0	0	0	0	0	0	0
ISCREsRPL	0	1	0	0	0	0	0	0	1	0	0	0	0	0	0	0	0	1	0	0	0	0	0	0	0	0	0	1	0	0	0	0	0	0	0	0	0	0	1	0	0	0	0	0	0	0	0	0	0
	0	0	0	0	0	0	0	0	0	0	0	0	0	0	0	0	0	0	0	0	0	0	0	0	0	0	0	0	0	0	0	0	0	0	0	0	0	0	0	0	0	0	0	0	0	0	0	0	0
GRsPLQNH	0	0	0	0	0	0	0	0	1	0	0	0	0	0	0	0	0	0	0	0	0	0	1	0	0	0	0	0	1	0	0	0	0	0	0	0	0	0	0	0	0	0	0	1	0	0	1	1	0
	0	0	0	0	0	0	0	0	0	0	0	0	0	0	0	0	0	0	0	0	0	0	0	0	0	0	0	0	0	0	0	0	0	0	0	0	0	0	0	0	0	0	0	0	0	0	0	0	0
VLQAPLSPCCLFL	0	0	0	0	1	1	0	1	1	0	1	0	0	1	0	0	2	0	0	0	0	1	0	0	0	0	0	0	0	2	0	0	0	0	0	0	1	0	0	0	0	0	0	1	0	0	0	0	0
	0	0	0	0	0	0	0	0	0	0	0	0	0	0	0	0	0	0	0	0	0	0	0	0	0	0	0	0	0	0	0	0	0	0	0	0	0	0	0	0	0	0	0	0	0	0	0	0	0
WPsTSTHRLWYLASSL	0	0	0	1	1	0	0	0	1	0	0	0	0	0	0	0	0	0	0	0	1	0	0	0	0	0	0	1	0	0	1	0	1	0	0	1	1	0	0	1	1	0	2	0	0	0	0	0	1
SPVPFPVSAAPVsS	0	0	0	0	0	0	0	0	0	1	0	1	1	1	0	0	0	0	1	0	1	0	0	0	0	0	1	3	0	0	0	0	0	0	0	1	0	2	0	0	0	0	0	0	0	0	0	0	0
PSSVESSSGI	0	0	1	0	0	0	0	0	0	0	0	0	1	0	0	0	0	0	0	0	0	0	0	1	0	0	0	1	0	0	0	0	0	0	1	0	2	1	1	0	0	0	0	0	0	0	0	0	0
	0	0	0	0	0	0	0	0	0	0	0	0	0	0	0	0	0	0	0	0	0	0	0	0	0	0	0	0	0	0	0	0	0	0	0	0	0	0	0	0	0	0	0	0	0	0	0	0	0
LPsRCSCQARNSRL	0	0	0	0	1	0	0	0	1	0	0	0	0	0	0	0	0	2	0	0	1	0	0	0	0	0	1	0	0	0	0	0	0	0	0	0	0	0	2	0	0	0	0	1	0	0	1	0	0
LsCAFHICA	1	0	0	1	0	0	0	0	0	0	0	0	0	1	0	0	2	0	1	0	0	1	0	0	0	0	0	0	0	0	0	0	0	0	0	0	0	0	0	0	0	0	0	0	0	0	0	1	0
VLEISHHSVNIYL	0	0	2	0	0	1	0	1	0	0	0	2	0	0	0	0	0	0	0	0	0	0	0	0	0	0	0	0	0	0	0	0	0	0	0	0	0	0	1	1	1	0	0	0	0	1	0	2	0
THHSFLLLIRKCCLGLI	0	0	2	2	0	0	2	0	1	0	0	0	0	0	1	0	0	2	0	0	0	0	0	0	0	1	0	0	0	0	0	0	0	1	0	1	0	0	0	0	0	0	0	0	0	0	0	1	1
AHsKsEINTNGLY	1	0	0	0	0	0	0	0	1	0	0	0	0	0	0	0	0	0	0	0	1	0	0	0	1	0	0	0	0	0	0	1	0	0	0	0	0	0	0	0	1	0	0	0	0	0	2	0	1
LRGSGVVs	0	0	0	0	0	0	0	1	0	0	1	0	1	0	0	0	0	0	0	0	0	0	1	0	0	1	0	0	0	0	0	0	0	0	0	0	0	0	1	0	0	0	0	0	0	0	0	0	0
GLYPRIGQTTFIQAKsYLNLGGGKVGGAVGsKsRPFRISFLHLFRCHWFKRRERKGEQQIACAAISTFHALGLICLCLQDQVTAYGLFLWDKTSFTCNPRQRKEPIPGAGQSRSGARKRRSLDKGVsAHTsVAPRGGSGsCNSLAFVKIETPLRFYNSGVCLSVVRVELGNITERGNCYYTYLLIGQWNHWLIHSRsAsGDTNSATGVSLLAsKDWRGWKREKERPHFTVVEGLETRVVCDAIGVRCASKGPGLGsRDLTDSHLHWYSDIVSYsYYLAVVLYPRVFCW	6	1	6	4	2	1	4	10	6	9	1	1	9	5	7	0	3	8	4	5	4	5	8	5	9	8	2	3	3	2	6	3	3	3	5	2	2	2	3	3	11	1	8	5	4	4	4	2	7
VHIIIIILYRFCNYWNNKCIAKDIS	7	0	0	0	0	0	0	1	0	0	0	0	1	1	0	0	0	2	0	1	0	0	0	0	0	0	0	0	0	0	0	0	0	0	0	0	1	0	0	0	2	0	1	0	0	2	1	0	1
ATPYLPQRRWWsFILVLLRFPRSVPVK	0	0	1	1	0	0	1	1	1	0	0	0	3	1	1	0	0	0	0	0	1	0	0	0	0	0	1	1	2	0	0	0	1	0	0	0	0	0	0	1	1	0	2	0	1	0	0	0	0
VSALsRSAsRKRNKSGTRVRRKTFQLACsLGEsHSLFHSV	0	0	0	0	0	0	1	0	3	2	0	1	0	1	1	0	0	1	0	1	0	2	1	1	0	0	0	0	0	0	1	0	1	0	0	0	0	1	2	2	0	0	0	0	1	1	0	0	2
PLSVYG	0	0	0	0	0	0	0	0	1	0	1	0	0	0	0	0	0	0	0	0	0	0	1	0	0	0	0	0	0	1	0	0	0	0	0	0	0	0	1	0	0	1	0	0	0	0	0	0	0
TSTYTSALFPYFK	0	0	0	0	0	0	0	0	1	0	0	0	0	2	0	0	0	0	1	0	0	0	0	0	0	0	0	1	0	0	1	1	1	0	0	0	1	0	0	1	2	0	0	0	0	0	0	0	0
QDPGNSLGIRSFVLAsLPCSFLVLL	0	0	1	1	1	1	1	1	1	1	0	1	0	1	1	0	1	0	0	0	1	0	0	0	1	1	2	0	0	0	0	0	0	0	0	0	0	1	0	2	0	0	0	1	0	0	1	0	0
	0	0	0	0	0	0	0	0	0	0	0	0	0	0	0	0	0	0	0	0	0	0	0	0	0	0	0	0	0	0	0	0	0	0	0	0	0	0	0	0	0	0	0	0	0	0	0	0	0
YNLGESCLQKsKLSNTNFLKQAYIDHRVLRSLLEKKDFRVY	0	1	0	1	1	2	1	2	0	1	0	1	0	1	1	0	1	0	0	1	0	0	1	0	0	0	0	0	0	0	0	1	0	0	0	0	1	0	1	1	2	1	0	2	0	2	1	0	1
R	0	0	0	0	0	0	0	0	0	0	0	0	0	0	0	0	0	0	0	0	0	0	0	0	0	0	0	0	0	0	0	0	0	0	0	0	0	0	0	0	0	0	0	0	0	0	0	0	0
GLFISHQ	0	1	0	0	0	0	0	0	1	0	0	0	0	0	1	0	0	0	0	0	0	0	0	0	0	1	0	0	0	0	0	0	0	0	0	0	1	0	0	0	0	0	0	0	1	0	0	1	0
TVKGNCsHNREsAFR	0	0	0	0	0	0	0	0	0	0	0	1	0	0	1	0	0	1	1	0	0	0	0	0	0	1	0	0	0	0	0	0	1	0	0	0	0	0	0	0	0	0	0	0	0	2	0	0	1
AHKGGEHCSTRKYLVYIAPY	1	0	0	1	0	0	0	0	0	0	0	1	0	0	0	0	1	0	0	0	2	0	0	0	0	2	0	0	0	1	0	1	0	0	1	0	0	0	0	0	0	3	0	0	0	0	0	2	0
TPsLRLRsEANIsDHTVHIHVQDYSRLLSKVLsVSPRCTPLRsHsIS	1	2	0	1	1	1	0	1	2	0	2	0	2	0	0	0	0	1	0	0	1	0	0	0	0	0	2	1	0	0	1	1	1	0	0	0	3	0	0	1	0	1	0	1	0	0	1	1	3
KLsLsGYNCRGRsRLEEHKTRYWI	0	0	1	0	0	0	2	0	1	0	0	0	0	0	0	0	0	1	0	0	0	0	0	1	0	1	0	0	0	0	0	0	1	0	0	0	0	0	0	0	1	1	1	0	0	0	1	1	0
III	0	2	1	0	0	0	0	0	0	0	0	0	0	0	0	0	0	0	0	0	0	0	0	0	0	0	0	0	0	0	0	0	0	0	0	0	0	0	0	0	0	0	0	0	0	0	0	0	0
PFRLLVHE	0	0	0	1	0	0	0	1	0	1	0	0	0	1	0	0	0	0	0	0	0	0	0	0	0	0	0	1	0	0	0	0	0	0	0	0	0	0	0	0	0	0	0	0	0	0	0	0	1
SL	0	0	0	0	0	0	0	0	1	0	0	0	0	0	0	0	0	0	0	0	0	0	0	0	0	0	0	0	0	0	0	0	0	0	0	0	0	1	0	0	0	0	0	0	0	0	0	0	0
NFKSHLSVQQP	0	0	0	1	0	0	0	0	0	0	1	0	0	1	0	0	0	0	0	0	0	0	0	0	0	0	0	0	0	1	0	0	0	0	0	0	0	0	1	1	0	0	0	2	0	1	0	1	0
CLYQsVFWTSENsYICVQLLLLLSSNTFASLEHIPFVPLVKSSLsGKQ	1	0	1	1	1	1	1	4	1	1	1	1	1	2	1	0	0	2	1	0	0	0	0	0	0	1	1	0	1	0	2	0	0	0	2	1	0	1	2	0	2	0	1	1	2	2	0	0	1
DsLPTLVDFSFLLTIIFDSNILGNQSALHFTsHsLTV	2	0	1	3	1	2	0	1	0	0	0	2	0	4	0	0	0	0	0	1	0	0	0	0	1	0	1	0	0	0	2	2	0	0	0	2	0	1	0	0	0	0	0	0	1	1	1	2	0
APCTHLHTYsQSKsRQLQHNLVSLDNITFEPLsKRVs	1	0	0	0	2	0	1	1	1	0	1	1	0	0	1	0	1	0	1	0	0	0	0	0	0	0	1	1	0	0	1	1	0	1	1	1	0	0	0	0	1	0	0	1	2	2	0	1	2
LKKNASSAVSLKQLLDPsDRGNTRGKRDTLAKACPQEAFWVSGGGVGRsRNSVsSLTVVNTRVVYLSAFWREQLFTRETVLPCSDKVSYKICFSLSGLVCSAsLQAHWGLVYFTLKKKIHRTNFLCCIsTSIGGTSR	3	1	0	6	1	1	1	2	4	4	2	1	5	4	2	0	3	3	4	1	3	0	3	3	3	1	0	1	0	2	2	1	4	3	2	2	5	0	3	2	3	0	3	1	3	4	1	2	0
KAATRRGF	0	0	0	0	0	0	0	0	0	0	0	0	0	0	1	0	0	0	1	0	1	0	0	0	1	0	0	0	0	0	0	0	0	1	0	0	0	0	0	0	0	0	0	0	0	0	0	0	0
KsssVEGRIKKEYCLFTDIFRTAVTLAILLGLYIFIYSYSLQGNRPPLRGGRRDFCLVPLLSDKSRLWLWLLLFLFSFsEAPSVALRIFsRRWGRSRYYCWLQQQssREVICYWHIsLTWAFFPPGICCYN	6	1	2	4	1	2	1	5	6	1	1	0	3	8	2	0	3	3	2	0	1	2	3	0	3	1	4	0	2	0	1	0	3	0	1	2	1	0	2	1	2	6	6	1	3	0	2	0	1
PEREREKDKNRWCSSssNQQCRAVLRTLVVVGE	0	0	0	0	0	0	1	0	1	1	0	2	1	0	0	0	1	1	0	0	0	1	0	0	0	1	1	0	0	0	0	0	1	0	0	0	0	1	0	1	0	0	1	1	1	2	0	0	0
TLNVEVFLFFFFLIKL	0	0	1	0	0	0	0	2	2	1	0	0	1	5	0	0	0	0	0	0	0	0	0	0	0	0	0	0	0	0	0	0	0	1	0	0	0	0	0	0	0	0	0	0	0	0	1	0	0
ERSYACVRGGSISSRNLYIFTYIHPsGTSFFIAICWRKYSRDGTHAYSYIHLISPKDSGDLEQCQALTTASLQDVGKYRSYCGAFSFLFSGAYTRTRACGTRDTTEESLLALPGPLRPVRNsKLTYQVGPGIHYRsIHLGVCPLRLLIALAGVVLGRSRAFLLLFCTGRGAGFLVGKTLsNIGEQLGVHTLVRRGHKPVVGKGEERENKVVsERKIRWsRQSVsLCsLVK	7	1	4	6	3	1	8	4	4	4	3	2	7	6	3	0	7	1	5	4	2	2	4	5	6	9	2	2	1	3	5	3	5	1	5	0	4	1	2	4	6	5	2	3	3	4	0	3	4
WFQNNKKRKLSAYVTRLPSGACAGCRYFSTDKQLYYFFCSSREKGEKCQKKVWKVsPAAYKTVKQALTVATCGEKELVKSTSNLsGTKCRFILGLINGHLHEHCYPSIVsKACRGEIGSKDFKIFTssKsSGVAKKKERKKRQKRNITPPE	1	0	5	2	3	4	0	0	0	2	2	1	3	6	1	0	6	2	0	1	5	3	4	1	1	4	0	0	3	2	0	1	4	4	4	2	0	1	1	2	5	1	2	4	1	1	4	2	1
RGEKTs	0	0	0	0	0	0	0	0	0	0	0	0	0	0	0	0	0	0	0	0	0	0	0	0	1	0	0	0	0	0	0	0	0	1	0	0	0	0	0	0	0	0	0	0	0	0	0	0	0
ATLG	0	0	0	1	0	0	0	0	0	0	0	0	0	0	0	0	0	0	0	0	1	0	0	0	0	1	0	0	0	0	0	0	0	1	0	0	0	0	0	0	0	0	0	0	0	0	0	0	0
STLSTWR	0	0	0	0	0	0	1	0	0	0	0	0	0	0	0	0	0	0	0	0	0	0	0	0	0	0	0	0	0	0	0	1	0	1	0	0	1	0	1	0	0	0	1	0	0	0	0	0	0
FGLPIVPIKCCRGKKIYWDRsIPVTsFWNLSTSRASFPAECHsTNsEILPQRRASWRLRRLVIELSPFRA	3	2	1	1	1	0	1	2	1	0	0	0	3	2	2	0	2	1	0	1	2	1	0	0	1	1	0	4	1	1	1	0	1	1	0	1	0	4	0	0	1	0	3	1	0	1	1	0	1
AHIYRAVKIGPFLNQTVTHCDVRQEHSEANDLHLQRAVSIKVPNDLLTTVKYLLHVPQ	1	0	2	0	3	0	0	2	2	3	2	0	2	0	1	0	1	0	1	0	0	3	1	0	0	0	1	1	1	0	1	0	2	1	0	1	0	0	0	1	2	0	0	2	2	1	2	2	3
TITQRPNKRKKNYRRIF	0	2	0	0	0	0	0	0	0	0	0	0	0	1	0	0	0	0	0	0	0	0	0	0	0	0	0	0	1	0	0	1	1	0	0	0	0	0	0	0	0	1	0	0	1	1	1	0	0
KYTNITIIPITTKLP	2	0	2	0	1	0	0	0	0	0	0	0	0	0	0	0	0	0	0	0	0	0	0	0	0	0	0	0	2	0	1	1	2	0	0	0	0	0	0	0	0	1	0	0	0	1	0	0	0
TKGITPHsRRRG	0	1	0	0	0	0	0	0	0	0	0	0	0	0	0	0	0	0	0	0	0	0	0	0	2	0	0	0	1	0	1	1	0	0	0	0	0	0	0	0	0	0	0	0	0	0	0	0	1
HSSESQHNTGGQNKGDIsTIHKRLYsPQGsTKRRSAAEHYGTNQRFHTHTsTHIQFYIFVYIsYVTCTNERGEFSIDHTsPGGDTTHQRsQssRASERSNINVSRGSGQKGTLQKINNRK	3	1	4	1	0	0	0	1	0	1	1	0	1	3	1	0	1	0	1	1	1	0	3	2	5	1	0	0	1	1	4	3	1	5	0	1	3	0	1	4	3	2	0	5	4	4	4	5	4
RKKQsKRGNYRQTRKQCQASsHREGA	0	0	0	0	0	0	0	0	0	0	0	0	0	0	0	0	0	1	0	2	0	0	1	0	0	1	0	0	0	0	0	0	0	1	0	0	1	0	0	0	0	1	0	1	3	0	1	1	0
TLSAKsRCRVSSVYISSE	1	0	0	0	0	0	1	0	0	0	0	1	1	0	0	0	0	1	0	0	1	0	0	0	0	0	0	0	0	0	0	1	0	0	2	0	0	1	1	1	0	1	0	0	0	0	0	0	0
HTIRsQCWPSRGGTRAVTVRVSTSIGCYTYTQIHTsRV	1	1	1	0	0	0	0	0	0	1	0	3	0	0	0	0	0	2	1	0	0	0	1	1	0	1	1	0	0	0	1	0	5	1	1	0	1	0	1	0	0	2	1	1	1	0	0	1	1
PLFDFSSLLLGF	0	0	0	2	0	0	0	0	2	0	0	0	0	1	2	0	0	0	0	0	0	0	0	0	0	1	0	0	1	0	0	0	0	0	0	0	0	2	0	0	0	0	0	0	0	0	0	0	0
EGNFPLPPRRDSLVD	0	0	0	0	0	0	0	1	1	0	0	0	1	1	0	0	0	0	0	0	0	0	0	0	0	1	1	0	1	1	0	0	0	0	0	0	1	0	0	0	0	0	0	0	0	1	0	0	0
YCLEVENsLWTGSRKSEs	0	0	0	0	0	0	0	1	1	0	0	0	1	0	0	0	0	1	0	0	0	0	0	0	0	1	0	0	0	0	1	0	0	0	0	0	0	0	1	1	1	0	1	0	0	1	0	0	0
GPFFFV	0	0	0	0	0	0	0	0	0	1	0	0	0	3	0	0	0	0	0	0	0	0	1	0	0	0	0	0	0	1	0	0	0	0	0	0	0	0	0	0	0	0	0	0	0	0	0	0	0
PNsREDTFGCFRVLNWEKLA	0	0	0	1	0	1	0	0	0	0	1	0	0	2	0	0	1	0	1	0	0	0	1	0	0	0	0	1	0	0	0	1	0	0	0	0	0	0	0	0	0	0	1	0	0	1	1	0	0
FFFLGAHsAALKVSVGAREPQA	0	0	0	1	0	0	0	0	1	1	0	0	1	3	0	0	0	0	1	0	2	2	2	0	0	0	0	0	1	0	0	0	0	0	0	0	0	0	1	0	0	0	0	0	1	0	0	1	0
VRTLRTQVGAQTYISIKPSAACIYTGRSGTQALNsDLSTALWW	1	1	1	2	0	0	0	1	1	1	0	1	0	0	0	0	0	1	1	1	0	3	0	1	2	0	1	0	0	0	2	2	0	2	0	1	1	0	0	2	1	1	2	2	1	0	1	0	0
RQLKREKAsYSEGSVEENVVIKHQsKVTK	0	0	1	1	0	0	0	0	0	0	0	4	0	0	0	0	0	0	1	0	0	0	0	0	0	1	0	0	0	0	0	0	0	1	0	0	1	0	0	1	1	0	0	2	0	0	1	1	0
SRKACSHIASNNNNNCDSKNNNNKLLVPVA	0	0	1	2	0	0	0	0	0	0	0	1	1	0	0	0	1	1	1	0	1	1	0	0	0	0	1	0	0	0	0	0	0	0	1	0	1	0	1	1	0	0	0	0	0	6	3	0	1
AKRsALNSKQGE	0	0	0	0	0	1	0	0	0	0	0	0	0	0	0	0	0	0	0	1	0	1	0	0	1	0	0	0	0	0	0	0	0	0	0	0	0	0	0	1	0	0	0	1	0	1	0	0	0
ASCGLVTQRQCCLTSRSSVSERCTHAAHHTHTHLTRsEKQSWRGVLRGPRRGKSSQ	0	0	0	0	1	1	2	0	0	1	0	2	0	0	0	0	2	2	1	1	0	1	1	1	1	1	0	0	0	1	0	0	6	0	0	1	0	3	3	1	0	0	1	2	2	0	0	0	5
RAs	0	0	0	0	0	0	0	0	0	0	0	0	0	0	0	0	0	0	0	0	1	0	0	0	0	0	0	0	0	0	0	0	0	0	0	0	0	0	0	0	0	0	0	0	0	0	0	0	0
SSVG	0	0	0	0	0	0	0	0	0	0	1	0	0	0	0	0	0	0	0	0	0	0	0	1	0	0	0	0	0	0	0	0	0	0	0	0	0	0	0	2	0	0	0	0	0	0	0	0	0
KC	0	0	0	0	0	0	0	0	0	0	0	0	0	0	0	0	0	1	0	0	0	0	0	0	0	0	0	0	0	0	0	0	0	0	0	0	0	0	0	0	0	0	0	0	0	0	0	0	0
PQQKERK	0	0	0	0	0	0	0	0	0	0	0	0	0	0	0	0	0	0	0	0	0	0	0	0	0	0	1	0	0	0	0	0	0	0	0	0	0	0	0	0	0	0	0	2	0	0	0	0	0
LCs	0	0	0	0	0	0	0	0	1	0	0	0	0	0	0	0	0	1	0	0	0	0	0	0	0	0	0	0	0	0	0	0	0	0	0	0	0	0	0	0	0	0	0	0	0	0	0	0	0
FVFFYLI	0	0	1	1	0	0	0	0	0	1	0	0	0	2	1	0	0	0	0	0	0	0	0	0	0	0	0	0	0	0	0	0	0	0	0	0	0	0	0	0	1	0	0	0	0	0	0	0	0
HQVFLFLFSFQ	0	0	0	1	1	0	0	0	0	0	0	0	1	4	0	0	0	0	0	0	0	0	0	0	0	0	0	0	0	0	0	0	0	0	1	0	0	0	0	0	0	0	0	1	1	0	0	0	1
LSLC	0	0	0	1	0	0	1	0	0	0	0	0	0	0	0	0	0	1	0	0	0	0	0	0	0	0	0	0	0	0	0	0	0	0	1	0	0	0	0	0	0	0	0	0	0	0	0	0	0
CEAVLYSIGKQRGKFFFFPsLSCLsRHCRKKLPAFGGLVGC	0	0	1	0	1	0	0	2	2	0	0	1	1	4	1	0	2	2	0	1	1	0	0	0	2	3	2	0	0	0	0	0	0	0	1	1	0	0	0	0	1	0	0	1	0	0	0	0	1
CLLAKQEAPSALLIGAARYVRLsQATCCCFIASWLsAITsNTA	2	0	1	0	1	1	0	2	2	0	0	1	0	0	1	0	1	3	1	3	3	2	0	0	1	0	1	0	0	0	1	0	1	1	1	0	1	0	0	0	0	1	1	0	2	1	0	0	0
VYRCCLKLFFFCATLTSVGGGQVIEVKLGsPKALYKYPPSPLPIsSAPHLTREEGCDNSGVssAAVLHLYWRGsVWHCLLASLP	0	0	2	2	4	0	2	2	2	0	1	3	3	1	2	0	3	2	4	0	0	2	3	1	2	1	5	2	0	0	1	0	1	1	1	1	1	1	1	0	2	2	2	1	0	1	0	2	1
TRsR	0	0	0	0	0	0	0	0	0	0	0	0	0	0	0	0	0	0	0	0	0	0	0	0	0	0	0	0	0	0	0	1	0	0	0	0	0	0	0	0	0	0	0	0	0	0	0	0	0
WRERRNILsRAVVCHWFSVWAEALSGRRHFSVEENKEKFVKAVRKNKGKAGGPQRRFVCCS	1	0	0	0	1	0	0	0	1	1	3	2	1	3	1	0	1	2	3	1	0	1	1	0	2	1	0	0	1	0	0	0	0	0	1	1	0	1	0	1	0	0	3	1	0	2	1	2	0
AHsKsEINTNGLY	1	0	0	0	0	0	0	0	1	0	0	0	0	0	0	0	0	0	0	0	1	0	0	0	1	0	0	0	0	0	0	1	0	0	0	0	0	0	0	0	1	0	0	0	0	0	2	0	1
FFLFCGATILTRFPVCIVFVWQINHFAsGCSRSGGAGVHCTYAYPQCCWFLFVIIIILLLKASSLSsTTIYGIERF	6	0	3	1	1	0	2	0	3	3	0	0	2	2	7	0	4	2	2	1	2	0	3	1	1	1	0	0	1	1	2	1	2	0	2	0	0	1	2	0	1	2	2	0	2	0	1	1	1
KDRQHLYTTFIIIIPCCRSsDIVSsV	2	1	2	0	0	0	0	0	1	0	0	0	2	1	0	0	1	1	0	0	0	0	0	0	0	0	0	0	0	1	2	0	0	0	0	0	0	1	0	1	1	0	0	1	0	0	0	1	0
GSAQNTNKHTEHTVGFSAILCAV	1	0	0	1	0	0	0	0	0	1	0	0	1	0	1	0	1	0	2	1	0	0	0	0	1	1	0	0	0	0	1	0	2	0	1	0	0	0	1	0	0	0	0	0	1	2	0	1	1
NFRSQTALHLNTIKCPGNRAIQKCGsVGGLIELssRPLQRCsGALLLLsTSEHNPsCLKCLCPCVCVCAKSASYKAKLsNAEGLDEFLVSLRLHCTVT	2	0	1	5	2	2	1	1	5	1	1	1	2	1	1	0	8	2	3	1	2	1	1	0	3	2	1	0	1	2	0	2	1	2	3	0	1	0	1	0	0	1	0	2	1	2	3	2	1
EANPTYGKPTVSRRPLVASKYTRSLCAWVRTRLTSVSNNKLTSDFSP	0	0	0	1	0	0	0	1	2	1	0	2	1	0	1	0	1	0	1	0	1	1	1	0	0	0	1	1	0	2	2	0	3	1	0	1	3	2	1	0	0	2	1	0	0	2	1	0	0
RSKKFI	1	0	0	0	0	0	0	0	0	0	0	0	0	1	0	0	0	0	0	0	0	0	0	0	0	0	0	0	0	0	0	0	0	0	0	0	0	0	0	1	0	0	0	0	0	0	0	0	0
IL	1	0	0	0	0	0	0	0	1	0	0	0	0	0	0	0	0	0	0	0	0	0	0	0	0	0	0	0	0	0	0	0	0	0	0	0	0	0	0	0	0	0	0	0	0	0	0	0	0
	0	0	0	0	0	0	0	0	0	0	0	0	0	0	0	0	0	0	0	0	0	0	0	0	0	0	0	0	0	0	0	0	0	0	0	0	0	0	0	0	0	0	0	0	0	0	0	0	0
FLSLLFQR	0	0	0	1	1	1	0	0	0	0	0	0	0	2	0	0	0	0	0	0	0	0	0	0	0	0	0	0	0	0	0	0	0	0	0	1	0	0	0	0	0	0	0	0	1	0	0	0	0
sK	0	0	0	0	0	0	0	0	0	0	0	0	0	0	0	0	0	0	0	0	0	0	0	0	0	0	0	0	0	0	0	0	0	0	0	0	0	0	0	0	0	0	0	0	0	0	0	0	0
IEQLNsPGSF	0	0	1	0	1	0	0	0	0	0	0	0	0	1	0	0	0	0	0	0	0	0	0	0	1	0	0	0	1	0	0	0	0	0	0	0	0	1	0	0	0	0	0	0	1	0	1	0	0
PVWRKILRY	0	0	1	0	0	0	1	0	0	0	0	0	1	0	0	0	0	0	0	0	0	0	0	0	0	0	1	0	0	0	0	0	0	0	0	0	0	0	0	0	1	0	1	0	0	0	0	0	0
PGSPAQLKTIPLKRS	1	0	0	0	0	1	0	1	0	0	0	0	0	0	0	0	0	0	1	0	0	0	0	1	0	0	1	2	0	0	0	1	0	0	0	1	0	0	1	0	0	0	0	1	0	0	0	0	0
TS	0	0	0	0	0	0	0	0	0	0	0	0	0	0	0	0	0	0	0	0	0	0	0	0	0	0	0	0	0	0	0	0	1	0	1	0	0	0	0	0	0	0	0	0	0	0	0	0	0
FVFISFFKGRRK	1	0	0	0	0	0	0	0	0	1	0	0	0	3	1	0	0	0	0	0	0	0	0	0	1	0	0	0	0	0	0	0	0	0	0	1	0	0	0	0	0	0	0	0	0	0	0	0	0
YsIDHSWWIRKsIF	0	2	1	0	0	0	0	0	0	0	0	0	0	1	0	0	0	0	0	0	0	0	0	0	0	0	0	0	0	0	0	0	0	0	0	0	0	0	0	1	0	1	2	0	0	0	0	0	1
FESVPsKNHTHTHNHYsR	0	0	0	0	0	0	0	0	0	1	0	0	0	0	1	0	0	0	0	0	0	0	0	0	0	0	0	1	0	0	0	0	2	0	0	0	0	0	0	1	0	1	0	0	0	0	2	0	4
S	0	0	0	0	0	0	0	0	0	0	0	0	0	0	0	0	0	0	0	0	0	0	0	0	0	0	0	0	0	0	0	0	0	0	0	0	1	0	0	0	0	0	0	0	0	0	0	0	0
sRLNNTYRINRKEEKKKCIPHRRSFITRFsIVSRRILGEAsPSAKKEVEEFRPTAVYIFYYKYKYIFIPLKEEREKRTLLALLLPSLLLTWLRDVLVHIWCRRLQAHANTSA	2	4	3	4	1	0	2	3	4	1	0	2	2	4	1	0	1	1	1	1	5	0	0	0	0	1	2	1	1	1	0	2	3	1	0	0	1	1	0	3	6	0	2	0	1	1	3	1	2
KKKCAALDTDHFIRREFCEKVLQIVLPFFPFLLPAVDTFRGATSSRHRQFPGPTRIAAAYLSGRRVLYKNKHRGIsGKKRHTERKGATGWGKHLLV	2	0	2	0	2	1	1	3	2	2	0	1	2	4	3	0	2	0	0	1	5	2	0	3	3	2	1	2	1	1	0	3	3	0	0	0	0	2	0	1	1	1	1	2	0	0	1	1	4
LVLVICKSSRGEGVGSCDGRsPVGSTTIGGAINIAPCRELREKIKEGRKKERKKARSEsSS	2	3	0	1	0	0	0	2	0	1	1	0	2	0	0	0	1	2	0	2	1	0	2	2	2	2	0	1	1	0	0	0	1	1	1	1	1	1	1	2	0	0	0	0	0	0	1	0	0
ARRYsRSSSVsAITFSQRPSLQRGSANIYTTLGTEAKRGPLYCLWELLQRVSLGHKVGAGSRNLNSREAALFSLLLETHAYFSRIFIFGRWVGLAYLFLLHIGLYIYTIsLYSVGERRVSVLYSGVYSYsLSVEGTTLGTQRQPFLVLLSPFFLPHEAKSNKLGSLRHTTSCVKCsIsIFDIIYLFVVYLFIILQAVTSRGTVGVIVGKGVTALVYTLELCGKHPYVRsGK	8	3	3	6	10	0	5	5	7	10	1	1	8	7	5	0	4	0	5	1	2	4	5	3	5	7	2	1	2	1	2	1	7	5	2	6	3	4	3	3	10	5	2	5	1	1	3	1	5
ES	0	0	0	0	0	0	0	0	0	0	0	0	0	0	0	0	0	0	0	0	0	0	0	0	0	0	0	0	0	0	0	0	0	0	0	0	0	0	0	1	0	0	0	0	0	0	0	0	0
FTGSWLRCF	0	0	0	0	0	0	1	0	0	0	0	0	0	2	0	0	0	1	0	0	0	0	0	0	1	0	0	0	0	0	1	0	0	0	0	0	0	0	0	1	0	0	1	0	0	0	0	0	0
TLFVGKGLNFPYsQLFCLHFGKVIK	0	0	1	2	0	0	1	0	1	0	0	1	1	1	3	0	1	0	0	0	0	0	1	0	2	0	1	0	0	0	0	0	0	1	0	0	0	0	0	0	1	0	0	1	0	0	1	1	0
LYFsFSFPFSVFFPLFLTCCSHKRVADSR	0	0	0	1	0	0	1	0	1	0	1	0	1	6	1	0	1	1	0	0	1	0	0	0	0	0	0	2	0	0	1	0	0	0	2	1	0	0	0	1	0	1	0	0	0	0	0	0	1
YFLCLRVGLVVTVVYLLAGEFFSFKFQR	0	0	0	2	0	0	2	0	1	1	2	0	2	3	2	0	0	1	0	0	0	1	0	0	0	2	0	0	0	0	0	0	1	0	1	0	0	0	0	0	2	0	0	0	1	0	0	0	0
LA	0	0	0	0	0	0	0	1	0	0	0	0	0	0	0	0	0	0	0	1	0	0	0	0	0	0	0	0	0	0	0	0	0	0	0	0	0	0	0	0	0	0	0	0	0	0	0	0	0
CLLRGKFCRFVYIVTGGASFVTLFSITFLSYCNTPLFHALCCSGD	1	1	0	1	1	1	1	0	2	1	0	1	1	6	0	0	1	4	1	0	1	0	2	0	1	1	1	0	0	0	2	0	0	2	1	1	1	0	0	1	2	0	0	0	0	0	1	0	1
K	0	0	0	0	0	0	0	0	0	0	0	0	0	0	0	0	0	0	0	0	0	0	0	0	0	0	0	0	0	0	0	0	0	0	0	0	0	0	0	0	0	0	0	0	0	0	0	0	0
GTFAKVVPLEsVTIERS	1	0	0	0	0	0	0	0	1	0	0	2	1	0	1	0	0	0	1	0	0	0	1	0	0	0	0	0	1	0	0	2	0	0	1	0	0	0	0	0	0	0	0	0	0	0	0	0	0
FWsWLLG	0	0	0	1	0	1	0	0	0	0	0	0	0	0	1	0	0	0	0	0	0	0	1	0	0	0	0	0	0	0	0	0	0	0	0	0	0	0	0	0	0	0	2	0	0	0	0	0	0
QsGsRGTSSYYSGIERGEWKKNKEQKGKSAGRQLALRIFPDLFPILARGAYsNVLLELLLVYYYYs	3	0	0	0	0	1	3	2	3	1	0	0	1	2	0	0	0	0	1	0	3	0	1	3	0	3	0	0	2	0	0	0	0	1	0	0	0	1	1	2	6	1	1	2	1	0	2	0	0
IVCVQVsVKRRKDKKIsGDFEVSCK	1	1	0	0	0	0	0	0	0	2	0	0	3	1	0	0	2	0	0	0	0	0	0	0	0	1	0	0	0	0	0	0	0	0	1	0	0	0	0	0	0	0	0	1	0	0	0	0	0
GEA	0	0	0	0	0	0	0	0	0	0	0	0	0	0	0	0	0	0	0	0	0	1	0	0	1	0	0	0	0	0	0	0	0	0	0	0	0	0	0	0	0	0	0	0	0	0	0	0	0
DFLKTVDEALS	0	0	0	0	0	1	1	0	0	1	0	0	0	1	0	0	0	0	0	0	1	0	0	0	0	0	0	0	0	0	0	0	1	0	0	0	0	1	0	0	0	0	0	0	0	0	0	0	0
RAVQRIsD	0	0	1	0	0	0	0	0	0	0	0	1	0	0	0	0	0	0	0	1	0	0	0	0	0	0	0	0	0	0	0	0	0	0	0	0	0	0	0	0	0	0	0	0	1	0	0	0	0
TRRV	0	0	0	0	0	0	0	0	0	0	0	0	1	0	0	0	0	0	0	0	0	0	0	0	0	0	0	0	0	0	1	0	0	0	0	0	0	0	0	0	0	0	0	0	0	0	0	0	0
SGTKKRIYIFINSKQNIHQsAGTISAPHTTESYLRCVVPVYFLL	1	0	4	1	0	0	0	2	0	0	2	1	0	2	0	0	0	1	0	1	1	0	1	1	0	0	0	1	1	0	0	1	2	1	0	1	1	0	1	1	3	0	0	0	2	1	1	0	2
GGs	0	0	0	0	0	0	0	0	0	0	0	0	0	0	0	0	0	0	0	0	0	0	2	0	0	0	0	0	0	0	0	0	0	0	0	0	0	0	0	0	0	0	0	0	0	0	0	0	0
RVKYGLSIs	0	0	1	0	0	0	1	0	0	1	0	0	0	0	0	0	0	0	0	0	0	0	0	0	0	1	0	0	0	0	0	0	0	0	0	0	0	0	1	0	0	1	0	0	0	0	0	0	0
VTLIQATEIFL	0	0	2	0	1	0	1	0	0	1	0	0	0	1	0	0	0	0	0	0	1	0	0	0	0	0	0	0	0	0	0	0	1	1	0	0	0	0	0	0	0	0	0	1	0	0	0	0	0
RLRsLRWKAACTPCLRSQILRTAQTHNVGSTCEDASEEETRKKKssKIsNKE	1	0	1	0	0	1	2	1	0	0	1	0	0	0	0	0	2	1	1	1	2	0	0	1	0	0	0	0	0	1	0	2	2	1	0	1	0	0	0	2	0	0	1	1	1	0	2	1	0
IVRAVHTsYLYLSTPCIQVAQLLLWTIPFVFPSTsTFTLsIYITsTGSKKQGsGSVGAYRRHNKRILLLQFRFFSPLFLTsRHTKPQLRVNPRFRPHALIIsVQLIQPHWITQKEGGRRGIPCCsQGALHsAAS	6	2	3	1	3	0	3	2	6	2	0	2	3	5	3	0	2	1	2	1	2	2	0	2	3	3	3	0	3	3	4	1	6	0	1	1	2	0	1	1	3	1	2	5	4	1	1	1	5
RSRLLRFTIRRSFKRGKESSPLSSSALSLGFSPHFSSLPSLGTHIGLPF	0	1	1	4	0	2	1	1	0	0	0	0	0	5	0	0	0	0	1	0	0	0	4	0	0	0	3	1	0	0	1	0	1	0	7	0	3	1	1	0	0	0	0	0	0	0	0	2	0
ALSFLDAPFRLAELLSALRDTPCGKAPGL	0	0	0	2	1	1	3	0	0	0	0	0	0	1	1	0	1	0	0	3	1	1	0	1	1	0	1	1	1	0	0	1	0	0	0	1	1	0	0	0	0	0	0	0	0	0	0	0	0
YLLWCINQSWLTGIIPVQWRRATVIPLLKLGKRP	2	2	0	2	1	1	2	0	0	2	0	0	0	0	0	0	0	1	0	0	1	0	0	0	1	1	0	1	1	1	1	0	1	0	0	0	0	0	0	1	1	0	3	1	1	0	1	0	0
LTSV	0	0	0	1	0	0	0	0	0	1	0	0	0	0	0	0	0	0	0	0	0	0	0	0	0	0	0	0	0	0	0	0	1	0	0	0	0	1	0	0	0	0	0	0	0	0	0	0	0
sLK	0	0	0	0	0	0	1	0	0	0	0	0	0	0	0	0	0	0	0	0	0	0	0	0	0	0	0	0	0	0	0	0	0	0	0	0	0	0	0	0	0	0	0	0	0	0	0	0	0
ILAGLVsLNWLRCVGVFSFH	0	0	1	1	0	0	0	2	1	1	1	1	0	2	0	0	0	1	0	0	1	0	0	1	0	1	0	0	0	0	0	0	0	0	0	1	0	0	0	0	0	0	1	0	0	0	1	1	0
VELKsGIKAFRYLGHLSTVD	1	0	0	0	0	0	2	1	0	1	1	0	0	0	1	0	0	0	0	0	1	0	1	0	0	1	0	0	0	0	1	0	0	0	0	1	0	0	0	0	0	1	0	0	0	0	0	0	1
QTTsLCCAR	0	0	0	1	0	0	0	0	0	0	0	0	0	0	0	0	2	0	0	0	1	0	0	0	0	0	0	0	0	0	0	0	1	1	0	0	0	0	0	0	0	0	0	1	0	0	0	0	0
TVRIREIQPG	0	0	2	0	0	0	0	0	0	0	0	0	1	0	0	0	0	0	0	0	0	0	0	0	1	0	0	1	0	0	0	0	0	1	0	0	0	0	0	0	0	0	0	0	1	0	0	0	0
PFTTWSLPRRSGC	0	0	0	0	1	0	0	0	0	0	0	0	0	1	0	0	0	1	0	0	0	0	1	0	0	0	1	0	1	0	1	1	0	0	1	0	0	0	1	0	0	0	1	0	0	0	0	0	0
VSTGGP	0	0	0	0	0	0	0	0	0	1	0	0	0	0	0	0	0	0	0	0	0	0	1	0	0	1	1	0	0	0	1	0	0	0	0	1	0	0	0	0	0	0	0	0	0	0	0	0	0
VsLVTFLTLHCSD	0	0	0	1	0	1	1	0	0	0	0	1	1	1	0	0	1	0	0	0	0	0	0	0	0	0	0	0	0	0	0	0	1	1	0	1	0	0	0	0	0	0	0	0	0	0	0	1	0
HLIFFARGDYLLCLHAITSVVY	0	2	0	2	0	0	1	0	1	1	0	0	1	1	1	0	0	1	1	1	0	0	0	1	0	0	0	0	0	0	0	0	1	0	1	0	0	0	0	0	1	1	0	0	0	0	0	1	1
SPRSRssSRCsLPIGYISTYIIYLLFIVVPFYVFsFICSLsPTTCLLPSLDssTISFTETTNs	3	4	0	2	1	1	0	2	1	0	1	1	1	5	0	0	1	2	0	0	0	0	0	0	0	1	1	2	2	0	1	1	3	2	1	1	3	1	1	0	3	1	0	0	0	1	0	0	0
LRSLLDINsKV	0	0	1	2	0	0	0	1	0	0	0	0	1	0	0	0	0	0	0	0	0	0	0	0	0	0	0	0	0	0	0	0	0	0	0	0	0	0	0	1	0	0	0	0	0	1	0	0	0
EVCYRSKDGVSKHFSPFSTLTSNsCINIWsKKTKSTQSCCHIPQVALEKKYLQQKK	0	2	1	1	0	1	1	0	0	1	2	0	0	2	0	0	3	1	0	0	1	0	0	1	0	0	0	1	1	0	1	1	2	0	3	1	2	0	0	1	1	1	1	2	2	2	0	2	0
LEGsR	0	0	0	0	0	0	1	0	0	0	0	0	0	0	0	0	0	0	0	0	0	0	1	0	0	0	0	0	0	0	0	0	0	0	0	0	0	0	0	0	0	0	0	0	0	0	0	0	0
ESCAHHLL	0	0	0	0	0	0	0	1	1	0	0	0	0	0	0	0	0	1	0	1	0	0	0	0	0	0	0	0	0	0	0	0	0	0	0	0	0	0	0	1	0	0	0	0	0	0	0	1	1
SNsV	0	0	0	0	0	0	0	0	0	1	0	0	0	0	0	0	0	0	0	0	0	0	0	0	0	0	0	0	0	0	0	0	0	0	0	1	0	0	0	0	0	0	0	0	0	1	0	0	0
AFFFFKLSFVsLPKEKGRLEVET	0	0	0	1	0	0	0	0	2	1	0	0	1	5	0	0	0	0	1	0	0	0	0	0	1	0	1	0	0	0	0	0	0	1	1	0	0	0	0	0	0	0	0	0	0	0	0	0	0
LLVSG	0	0	0	1	0	0	0	0	1	0	0	0	1	0	0	0	0	0	0	0	0	0	1	0	0	0	0	0	0	0	0	0	0	0	0	0	0	1	0	0	0	0	0	0	0	0	0	0	0
EGKDKAKDWRRG	0	0	0	0	0	0	0	0	0	0	0	0	0	0	0	0	0	0	0	0	0	1	0	0	1	1	0	0	0	0	0	0	0	0	0	0	0	0	0	0	0	0	1	0	0	0	0	0	0
	0	0	0	0	0	0	0	0	0	0	0	0	0	0	0	0	0	0	0	0	0	0	0	0	0	0	0	0	0	0	0	0	0	0	0	0	0	0	0	0	0	0	0	0	0	0	0	0	0
LFRLPsISPLS	0	0	1	1	1	1	0	0	0	0	0	0	0	1	0	0	0	0	0	0	0	0	0	0	0	0	0	2	0	0	0	0	0	0	1	0	1	0	0	0	0	0	0	0	0	0	0	0	0
GAVIIAIDIRTRAHNsRRPRA	3	1	0	0	0	0	0	0	0	1	0	0	0	0	0	0	0	0	1	0	1	2	0	0	1	0	0	0	1	0	0	1	0	0	0	0	0	0	0	0	0	0	0	0	0	0	1	0	1
GQQRRKKsFSSLPNSREGRGERRGSGsQRRCRSCHVLSLSWVERsERRWCSFTPCICR	0	1	0	1	0	0	1	1	0	2	0	0	0	2	0	0	2	3	0	0	0	0	1	1	3	0	0	0	0	2	1	0	0	0	1	2	2	1	1	1	0	0	2	3	0	0	1	0	1
FsTRQLWCDIASPPASSVLRCRAVCSPPRSVYITPHRAsGRRISVVRTDQsKQVHGGA	0	3	0	0	0	0	1	0	1	1	2	1	2	0	1	0	3	0	2	1	0	2	0	2	1	0	1	0	4	0	0	1	0	2	2	1	1	0	1	1	0	1	1	2	1	0	0	0	2
KLVLGSHIERGFSVsFGVPLSTQK	0	1	0	0	1	0	1	1	0	1	0	1	1	1	1	0	0	0	0	0	0	0	1	0	0	2	1	0	0	0	0	0	1	0	0	0	0	0	2	1	0	0	0	0	1	0	0	0	1
NTSKSPARNR	0	0	0	0	0	0	0	0	0	0	0	0	0	0	0	0	0	0	0	0	1	0	0	0	0	0	0	0	0	1	0	0	1	0	0	0	0	0	1	1	0	0	0	0	0	0	2	0	0
SKIFFTYTNVPIQGKR	1	1	0	0	0	0	0	0	0	0	0	0	1	1	1	0	0	0	0	0	0	0	0	0	0	1	0	0	1	0	0	0	1	1	1	0	0	0	0	0	1	0	0	0	1	0	1	0	0
SLCLVELFPYFIsRTAHGVKPIALDSFYTLKVSDKAGs	2	0	0	1	0	1	0	2	1	1	1	0	1	3	0	0	1	0	0	0	2	1	2	0	0	0	0	0	2	0	0	1	1	0	0	0	2	0	1	0	2	0	0	0	0	0	0	0	1
FLTLVEG	0	0	0	0	0	1	0	0	1	0	0	1	0	0	1	0	0	0	0	0	0	0	1	0	0	0	0	0	0	0	1	0	0	0	0	0	0	0	0	0	0	0	0	0	0	0	0	0	0
TALISVSAIAL	0	1	1	1	0	0	0	0	1	0	1	0	0	0	0	0	0	0	1	0	2	0	0	0	0	0	0	0	0	0	1	0	0	0	0	1	0	0	0	1	0	0	0	0	0	0	0	0	0
PCERV	0	0	0	0	0	0	0	0	0	0	0	1	0	0	0	0	1	0	0	0	0	0	0	0	0	0	0	0	0	1	0	0	0	0	0	0	0	0	0	0	0	0	0	0	0	0	0	0	0
AKKKNRH	0	0	0	0	0	0	0	0	0	0	0	0	0	0	0	0	0	0	0	1	0	0	0	0	0	0	0	0	0	0	0	0	0	0	0	0	0	0	0	0	0	0	0	0	0	1	0	1	0
NRsRISAAsRLANFLNSDQGATSR	1	0	0	0	0	0	0	1	1	0	0	0	0	0	1	0	0	0	1	2	0	1	0	1	0	0	0	0	0	0	0	1	0	0	1	0	1	0	1	0	0	0	0	0	1	1	2	0	0
T	0	0	0	0	0	0	0	0	0	0	0	0	0	0	0	0	0	0	0	0	0	0	0	0	0	0	0	0	0	0	1	0	0	0	0	0	0	0	0	0	0	0	0	0	0	0	0	0	0
GGS	0	0	0	0	0	0	0	0	0	0	0	0	0	0	0	0	0	0	0	0	0	0	1	0	1	0	0	0	0	0	0	0	0	0	0	0	0	0	0	1	0	0	0	0	0	0	0	0	0
sLSNNPSTNIGSKPY	0	0	1	0	0	0	1	0	0	0	0	0	0	0	0	0	0	0	0	0	0	0	0	1	0	0	0	1	1	0	0	1	0	0	2	1	0	0	0	0	0	1	0	0	0	1	2	0	0
PsHHRDTTFTTATAITTYTQADLYHLNTHTHTHN	1	0	0	0	1	0	0	1	0	0	0	0	0	1	0	0	0	0	2	0	1	0	0	0	0	0	0	1	0	0	3	3	4	1	0	0	0	0	0	0	1	1	0	1	0	1	1	1	5
LCs	0	0	0	1	0	0	0	0	0	0	0	0	0	0	0	0	1	0	0	0	0	0	0	0	0	0	0	0	0	0	0	0	0	0	0	0	0	0	0	0	0	0	0	0	0	0	0	0	0
VsI	0	0	1	0	0	0	0	0	0	1	0	0	0	0	0	0	0	0	0	0	0	0	0	0	0	0	0	0	0	0	0	0	0	0	0	0	0	0	0	0	0	0	0	0	0	0	0	0	0
	0	0	0	0	0	0	0	0	0	0	0	0	0	0	0	0	0	0	0	0	0	0	0	0	0	0	0	0	0	0	0	0	0	0	0	0	0	0	0	0	0	0	0	0	0	0	0	0	0
	0	0	0	0	0	0	0	0	0	0	0	0	0	0	0	0	0	0	0	0	0	0	0	0	0	0	0	0	0	0	0	0	0	0	0	0	0	0	0	0	0	0	0	0	0	0	0	0	0
VLDRSYQLVGAGPsRC	0	0	0	1	0	0	0	0	1	0	0	1	1	0	0	0	0	1	1	0	0	0	1	0	1	0	1	0	0	0	0	0	0	0	0	0	1	0	0	0	0	1	0	1	0	0	0	0	0
QLSE	0	0	0	0	0	0	0	0	1	0	0	0	0	0	0	0	0	0	0	0	0	0	0	0	0	0	0	0	0	0	0	0	0	0	0	0	0	0	1	0	0	0	0	1	0	0	0	0	0
WFIFTAPP	1	0	0	0	0	0	0	0	0	0	0	0	0	1	1	0	0	0	1	0	0	0	0	0	0	0	1	1	0	0	1	0	0	0	0	0	0	0	0	0	0	0	1	0	0	0	0	0	0
DRESACLsRWSSLR	0	0	0	0	1	0	0	0	1	0	0	0	0	0	0	0	0	1	0	0	0	1	0	0	0	0	0	0	0	0	0	0	0	0	0	1	0	0	2	0	0	0	1	0	0	0	0	0	0
	0	0	0	0	0	0	0	0	0	0	0	0	0	0	0	0	0	0	0	0	0	0	0	0	0	0	0	0	0	0	0	0	0	0	0	0	0	0	0	0	0	0	0	0	0	0	0	0	0
IGS	1	0	0	0	0	0	0	0	0	0	0	0	0	0	0	0	0	0	0	0	0	0	0	0	1	0	0	0	0	0	0	0	0	0	0	0	0	0	1	0	0	0	0	0	0	0	0	0	0
QRGQDTKKSSPPFPRKAAIAKKVSQG	0	1	0	0	0	0	0	0	0	0	1	0	0	0	1	0	0	0	0	1	0	2	0	0	1	1	1	2	0	0	0	0	1	0	1	0	1	1	0	0	0	0	0	2	1	0	0	0	0
LSRVLS	0	0	0	0	0	0	0	1	1	1	0	0	0	0	0	0	0	0	0	0	0	0	0	0	0	0	0	0	0	0	0	0	0	0	1	0	1	0	0	0	0	0	0	0	0	0	0	0	0
YLGFCE	0	0	0	0	1	0	0	0	0	0	0	0	0	1	0	0	1	0	0	0	0	0	0	0	0	1	0	0	0	0	0	0	0	0	0	0	0	0	0	0	1	0	0	0	0	0	0	0	0
LSDVISGFVK	0	1	0	1	0	0	0	0	0	1	0	0	1	1	0	0	0	0	0	0	0	0	1	0	0	0	0	0	0	0	0	0	0	0	1	0	0	1	0	0	0	0	0	0	0	0	0	0	0
A	0	0	0	0	0	0	0	0	0	0	0	0	0	0	0	0	0	0	1	0	0	0	0	0	0	0	0	0	0	0	0	0	0	0	0	0	0	0	0	0	0	0	0	0	0	0	0	0	0
KVV	0	0	0	0	0	0	0	0	0	0	0	2	0	0	0	0	0	0	0	0	0	0	0	0	0	0	0	0	0	0	0	0	0	0	0	0	0	0	0	0	0	0	0	0	0	0	0	0	0
sHSLVKSCLVAYRHFPLSSCVRLCVQTLTQHKPVP	0	0	0	1	2	1	1	0	0	1	1	2	1	1	0	0	0	3	1	0	0	0	0	0	0	0	0	2	1	0	0	0	1	1	3	1	0	0	0	0	0	1	0	0	2	0	0	2	1
KVLLsP	0	0	0	1	0	0	0	0	1	0	0	0	1	0	0	0	0	0	0	0	0	0	0	0	0	0	1	0	0	0	0	0	0	0	0	0	0	0	0	0	0	0	0	0	0	0	0	0	0
PPTTVCILVQTQQFIRASFSVATT	0	0	2	0	0	0	1	0	0	1	0	1	1	2	0	0	1	0	0	1	1	0	0	0	0	0	0	0	1	1	2	0	1	2	1	0	0	0	1	0	0	0	0	2	1	0	0	0	0
HCDHFKLsIsSTECsRNPNLTSQQSL	1	0	0	2	0	0	0	0	1	0	0	0	0	0	1	0	1	1	0	0	0	0	0	0	0	0	1	0	0	0	0	0	2	0	0	0	1	1	1	0	0	0	0	1	1	2	0	2	0
RRRDSSGIIGVNLCPIN	2	1	0	0	0	0	0	0	1	0	0	1	0	0	0	0	1	0	0	0	0	0	0	1	1	0	0	0	1	0	0	0	0	0	0	0	1	0	1	0	0	0	0	0	0	1	1	0	0
YGFCLASDPPLEQKKISKNEKGHVHRSVTSPWsTGEAVVTVVLSASYRWLI	0	0	2	0	0	1	1	2	0	3	0	3	0	1	0	0	1	0	2	0	1	0	0	0	0	3	1	2	0	0	1	0	0	2	3	1	1	0	0	1	1	1	2	1	0	0	1	1	1
SsGTKVsLQESSPFFSTGIKKTRGYITI	1	1	1	0	0	0	1	0	0	0	0	1	0	1	1	0	0	0	0	0	0	0	0	0	2	1	0	1	0	0	0	1	2	1	0	1	0	2	1	0	1	0	0	0	1	0	0	0	0
PSTSIKLICSKLTGANKLRLLGVTGsYYFWCFCTLLPSGQFIIIIPHPTHLACSSAGL	6	0	0	2	2	1	2	1	1	0	1	0	0	3	0	0	4	0	0	2	1	0	1	1	2	1	3	0	1	0	3	0	1	1	2	1	0	1	1	1	1	1	1	1	0	1	0	2	0
FPPSCFFLAPFSLLSIGCVYKsRSLSKLYEGsTGKKRSHQLLRGRRCVPQPKRsSASVsQGVYTGNKGTHPVSS	0	0	1	1	2	0	1	2	1	1	0	3	1	3	1	0	2	1	0	2	0	0	3	2	2	0	3	1	1	1	0	2	1	0	2	3	1	1	3	0	0	3	0	1	2	1	0	2	0
YLFILNHKSFPRAKFSFFLAPLVQ	0	1	0	2	1	0	0	1	0	0	0	0	1	2	3	0	0	0	1	0	1	0	0	0	0	0	1	0	1	0	0	0	0	0	0	1	1	0	0	0	0	1	0	1	0	1	0	1	0
PR	0	0	0	0	0	0	0	0	0	0	0	0	0	0	0	0	0	0	0	0	0	0	0	0	0	0	0	1	0	0	0	0	0	0	0	0	0	0	0	0	0	0	0	0	0	0	0	0	0
NCLF	0	0	0	1	0	0	0	0	0	0	0	0	0	1	0	0	1	0	0	0	0	0	0	0	0	0	0	0	0	0	0	0	0	0	0	0	0	0	0	0	0	0	0	0	0	0	1	0	0
CFFSPH	0	0	0	0	0	0	0	0	0	0	0	0	0	1	1	0	0	1	0	0	0	0	0	0	0	0	0	0	1	0	0	0	0	0	0	1	0	0	0	0	0	0	0	0	0	0	0	0	1
GGFGVY	0	0	0	0	0	0	0	0	0	0	1	0	0	1	0	0	0	0	0	0	0	0	1	0	1	1	0	0	0	0	0	0	0	0	0	0	0	0	0	0	0	1	0	0	0	0	0	0	0
S	0	0	0	0	0	0	0	0	0	0	0	0	0	0	0	0	0	0	0	0	0	0	0	0	0	0	0	0	0	0	0	0	0	0	0	0	1	0	0	0	0	0	0	0	0	0	0	0	0
PLS	0	0	0	0	0	0	0	1	0	0	0	0	0	0	0	0	0	0	0	0	0	0	0	0	0	0	1	0	0	0	0	0	0	0	0	0	1	0	0	0	0	0	0	0	0	0	0	0	0
VCTsVNWVRSTLSEINPLLSSNsALYHsRFFFLEQAKSTVRPPC	1	0	0	1	1	0	1	2	0	0	0	2	2	2	1	0	1	1	0	1	1	0	0	0	0	0	1	1	0	1	0	0	1	2	3	1	1	0	0	0	1	0	1	1	0	2	1	0	1
	0	0	0	0	0	0	0	0	0	0	0	0	0	0	0	0	0	0	0	0	0	0	0	0	0	0	0	0	0	0	0	0	0	0	0	0	0	0	0	0	0	0	0	0	0	0	0	0	0
SL	0	0	0	0	0	0	0	0	1	0	0	0	0	0	0	0	0	0	0	0	0	0	0	0	0	0	0	0	0	0	0	0	0	0	0	0	0	0	1	0	0	0	0	0	0	0	0	0	0
SATYLTsIHLFTINRFSPsT	1	1	0	0	0	0	1	1	0	0	0	0	0	0	2	0	0	0	1	0	0	0	0	0	0	0	0	1	0	0	2	0	0	2	1	0	0	1	0	0	0	1	0	0	0	1	0	1	0
VYFSLTDTTKKEKEK	0	0	0	0	0	0	0	0	1	0	0	1	0	0	1	0	0	0	0	0	0	0	0	0	0	0	0	0	0	0	1	0	1	1	1	0	0	0	0	0	1	0	0	0	0	0	0	0	0
SWsLLD	0	0	0	1	0	0	1	0	0	0	0	0	0	0	0	0	0	0	0	0	0	0	0	0	0	0	0	0	0	0	0	0	0	0	0	1	0	0	0	0	0	0	1	0	0	0	0	0	0
DYQsLAsFCFSLVRKFLPKVRCEAYIQLEVVLGLRWHFAGITTQGALARsRTSQRTFLVCTQRVSVCECsGNSIFCFLRDDFRG	1	2	0	3	0	0	2	2	2	1	0	1	5	6	2	0	4	2	3	0	0	2	2	2	0	1	0	0	1	0	1	1	3	0	0	2	1	0	1	0	1	1	1	4	1	1	0	0	1
sPRETYTFRRFsRTIGRLVRWSHPTPRQHLFECNLRsESGGTFLsGEYTsKIDEEEREGLKSEsYTHAHTYQQCRESNKEQRGKRIQARSPSRWIsIYLKGSTHPGRRWNKSRRRLDWWYFVWYVASSA	2	0	3	1	0	1	2	2	1	0	0	0	3	4	1	0	0	2	0	0	2	2	1	0	4	3	0	0	3	2	1	1	7	0	2	1	0	0	5	2	4	3	6	2	3	2	1	2	3
I	0	0	1	0	0	0	0	0	0	0	0	0	0	0	0	0	0	0	0	0	0	0	0	0	0	0	0	0	0	0	0	0	0	0	0	0	0	0	0	0	0	0	0	0	0	0	0	0	0
LERKGGGAS	0	0	0	0	0	0	0	0	1	0	0	0	0	0	0	0	0	0	0	0	1	0	1	1	0	1	0	0	0	0	0	0	0	0	0	0	1	0	0	0	0	0	0	0	0	0	0	0	0
GPRsIVITssKALWHST	0	1	1	1	0	0	0	0	0	1	0	0	0	0	0	0	0	0	0	0	1	0	1	0	0	0	0	0	0	1	1	0	0	1	1	0	0	0	0	0	0	0	1	0	0	0	0	0	1
LRRLRGRIAK	1	0	0	0	1	0	1	0	0	0	0	0	0	0	0	0	0	0	1	0	0	0	0	1	0	0	0	0	0	0	0	0	0	0	0	0	0	0	0	0	0	0	0	0	0	0	0	0	0
TFC	0	0	0	0	0	0	0	0	0	0	0	0	0	1	0	0	0	1	0	0	0	0	0	0	0	0	0	0	0	0	1	0	0	0	0	0	0	0	0	0	0	0	0	0	0	0	0	0	0
PS	0	0	0	0	0	0	0	0	0	0	0	0	0	0	0	0	0	0	0	0	0	0	0	0	0	0	0	1	0	0	0	0	0	0	0	0	0	1	0	0	0	0	0	0	0	0	0	0	0
KCTRGSGRIEEEKKKGRAKGRERGSIHNFQsLT	1	0	1	0	0	0	1	0	0	0	0	0	0	0	1	0	0	1	0	0	0	1	0	1	2	2	0	0	0	0	0	0	1	1	0	0	2	0	0	0	0	0	0	0	1	1	0	0	1
VPPPSTGR	0	0	0	0	0	0	0	0	0	1	0	0	0	0	0	0	0	0	0	0	0	0	0	1	0	0	1	2	0	0	1	0	0	0	0	1	0	0	0	0	0	0	0	0	0	0	0	0	0
KKsRKIERVKVHIVLS	1	0	1	1	0	0	0	0	0	2	0	0	1	0	0	0	0	0	0	0	0	0	0	0	0	0	0	0	0	0	0	0	0	0	0	0	0	1	0	0	0	0	0	0	0	0	0	0	1
ASALH	0	0	0	0	0	0	0	1	0	0	0	0	0	0	0	0	0	0	0	0	1	1	0	0	0	0	0	0	0	0	0	0	0	0	0	0	0	1	0	0	0	0	0	0	0	0	0	0	1
KITKREIKsVRVVFKQRAsEENVIVsFDILRLsHWTVAIIRTTQGSRGIVGSVQRCsGsARsVCVIYSNLGSPFLAsPSLHFIAYLRRKGKGSSCGLLLLHYTHSHFFSFDRSTLYVIDSVSAGTDIRKGIKLALTPAFVTAHYLVsA	6	3	3	4	1	2	1	5	1	7	1	5	1	4	4	0	0	3	3	1	4	2	1	2	4	3	2	0	1	0	1	0	8	0	0	4	1	2	1	4	1	4	1	1	2	0	2	6	0
LSRLYSSPQHSVRSNLLQNLRKENLsTVGWKLLsARINNLFFGRN	0	0	1	1	0	1	1	4	2	0	0	1	1	2	0	0	0	0	0	0	0	1	1	0	0	1	0	1	0	0	0	1	0	0	2	1	0	0	0	2	0	1	1	0	2	4	2	0	1
A	0	0	0	0	0	0	0	0	0	0	0	0	0	0	0	0	0	0	0	0	1	0	0	0	0	0	0	0	0	0	0	0	0	0	0	0	0	0	0	0	0	0	0	0	0	0	0	0	0
FHTFPTAKDFFCFFPLILTCALGHKFLEEEEEPAVEGKLLETTRKKTLSRATKNsGSQNNNSCsLVIISLSYsGGGDIGFsG	1	2	1	4	0	0	2	2	1	1	0	0	1	6	2	0	2	1	2	0	0	2	3	2	2	1	1	1	1	0	2	1	3	1	0	1	2	1	1	0	1	0	0	0	1	3	1	1	1
QESN	0	0	0	0	0	0	0	0	0	0	0	0	0	0	0	0	0	0	0	0	0	0	0	0	0	0	0	0	0	0	0	0	0	0	0	0	0	0	0	1	0	0	0	0	1	0	1	0	0
	0	0	0	0	0	0	0	0	0	0	0	0	0	0	0	0	0	0	0	0	0	0	0	0	0	0	0	0	0	0	0	0	0	0	0	0	0	0	0	0	0	0	0	0	0	0	0	0	0
AYFIAVSRRIYIKKTGNIsTEENENsKLKEDNVKSHsVTVLDDLCsL	0	0	4	0	1	0	0	1	2	1	1	1	1	0	1	0	1	0	1	0	1	0	0	0	0	1	0	0	0	0	0	0	2	1	0	1	1	0	0	0	2	0	0	0	0	1	3	1	0
KTFLsSSNLsFVVRSHsTAQVNLNEER	0	0	0	0	1	0	0	1	1	2	0	0	1	2	0	0	0	0	1	0	0	0	0	0	0	0	0	0	0	0	1	1	0	0	0	0	1	0	1	1	0	0	0	1	0	0	3	0	1
WKVTAGGEAHLSCLLHEA	0	0	0	0	1	0	1	0	1	0	1	0	0	0	0	0	1	0	0	0	2	1	0	1	1	0	0	0	0	0	0	0	1	0	0	0	0	1	0	0	0	0	1	0	0	0	0	0	2
CCCLFRIQLEWRGIGGEVRsPARGAsKYRRVHKFVFVPTLLsICSVAGSGGsIsKVKsSQLELRR	2	1	1	2	1	1	1	0	1	2	1	1	2	1	2	0	1	3	0	1	1	1	4	0	1	2	2	0	0	0	0	0	0	1	0	1	0	1	0	1	1	0	1	2	0	0	0	1	0
TG	0	0	0	0	0	0	0	0	0	0	0	0	0	0	0	0	0	0	0	0	0	0	0	1	0	0	0	0	0	0	0	0	1	0	0	0	0	0	0	0	0	0	0	0	0	0	0	0	0
CAAAVRGGELSVQKKKKKEERKKQHVsVGPQCACTTLV	0	0	0	0	0	1	0	1	0	0	0	0	5	0	0	0	2	1	0	1	2	1	0	0	2	1	1	0	0	0	0	0	1	1	0	0	0	0	1	0	0	0	0	1	2	0	0	0	1
LA	0	0	0	0	0	0	0	0	1	0	0	0	0	0	0	0	0	0	1	0	0	0	0	0	0	0	0	0	0	0	0	0	0	0	0	0	0	0	0	0	0	0	0	0	0	0	0	0	0
SL	0	0	0	0	0	0	1	0	0	0	0	0	0	0	0	0	0	0	0	0	0	0	0	0	0	0	0	0	0	0	0	0	0	0	1	0	0	0	0	0	0	0	0	0	0	0	0	0	0
	0	0	0	0	0	0	0	0	0	0	0	0	0	0	0	0	0	0	0	0	0	0	0	0	0	0	0	0	0	0	0	0	0	0	0	0	0	0	0	0	0	0	0	0	0	0	0	0	0
SGKKKsCTSKQRAG	0	0	0	0	0	0	0	0	0	0	0	0	0	0	0	0	1	0	0	1	0	0	1	0	1	0	0	0	0	0	0	1	0	0	1	0	0	0	1	0	0	0	0	0	1	0	0	0	0
VIAPS	0	1	0	0	0	0	0	0	0	1	0	0	0	0	0	0	0	0	0	0	1	0	0	0	0	0	0	0	1	0	0	0	0	0	0	1	0	0	0	0	0	0	0	0	0	0	0	0	0
AVREGsLTLKKQHQI	1	0	0	0	0	0	1	0	1	0	0	0	1	0	0	0	0	0	0	0	0	1	0	1	0	0	0	0	0	0	0	1	0	0	0	0	0	0	0	0	0	0	0	0	2	0	0	0	1
KAIKDHTHsRRHTsNRSGIGCRLRGHTLLSVKHKKGKSTGAsVKGEsTNNKsKIKKQDNVVGEGERPGNIVKNKVDTQRQREPT	0	2	2	1	0	0	0	0	2	0	0	1	5	0	0	0	1	0	1	0	0	1	1	1	3	4	0	1	1	0	1	2	3	1	0	1	1	0	0	1	0	0	0	0	3	1	5	4	1
GKVAKKKEE	0	0	0	0	0	0	0	0	0	0	0	1	0	0	0	0	0	0	0	0	0	1	0	0	0	1	0	0	0	0	0	0	0	0	0	0	0	0	0	0	0	0	0	0	0	0	0	0	0
TVVVGNSAGGIHYs	0	0	1	0	0	0	0	0	0	1	0	2	0	0	0	0	0	0	0	1	0	0	0	1	0	2	0	0	0	0	0	1	0	0	0	0	1	0	0	0	0	1	0	0	0	1	0	1	0
RFPVGE	0	0	0	0	0	0	0	0	0	0	0	1	0	0	1	0	0	0	0	0	0	0	1	0	0	0	0	0	1	0	0	0	0	0	0	0	0	0	0	0	0	0	0	0	0	0	0	0	0
NLPQTALRS	0	0	0	0	0	0	1	0	1	0	0	0	0	0	0	0	0	0	0	0	0	1	0	0	0	0	0	0	0	1	1	0	0	0	0	0	0	1	0	0	0	0	0	1	0	1	0	0	0
RGETKVILIYKIIKELsTTSTA	1	0	3	1	0	0	0	1	0	0	0	1	0	0	0	0	0	0	1	0	0	0	0	0	1	0	0	0	0	0	1	2	0	1	1	0	0	0	0	0	1	0	0	0	0	0	0	0	0
RSFSFFCIsRSFRFLAGCGVFFsSLFSASSHVLREGVLRPCGI	1	0	1	1	1	0	1	0	1	0	0	1	2	6	2	0	1	2	0	0	1	1	0	1	0	3	0	1	0	0	0	0	0	0	2	2	0	1	0	2	0	0	0	0	0	0	0	0	1
SPLAR	0	0	0	0	0	1	0	0	0	0	0	0	0	0	0	0	0	0	0	0	0	1	0	0	0	0	0	0	1	0	0	0	0	0	0	0	1	0	0	0	0	0	0	0	0	0	0	0	0
E	0	0	0	0	0	0	0	0	0	0	0	0	0	0	0	0	0	0	0	0	0	0	0	0	0	0	0	0	0	0	0	0	0	0	0	0	0	0	0	0	0	0	0	0	0	0	0	0	0
LSLLRCsGS	0	0	0	0	1	0	2	0	0	0	0	0	0	0	0	0	0	1	0	0	0	0	0	0	1	0	0	0	0	0	0	0	0	0	0	1	0	0	1	0	0	0	0	0	0	0	0	0	0
DL	0	0	0	0	0	0	1	0	0	0	0	0	0	0	0	0	0	0	0	0	0	0	0	0	0	0	0	0	0	0	0	0	0	0	0	0	0	0	0	0	0	0	0	0	0	0	0	0	0
SFRSPLSGPHYEFSSSTPLPFLQVAPRATAIVLLsLHP	1	0	0	1	0	1	2	1	1	1	0	0	1	1	2	0	0	0	1	2	0	0	0	0	1	0	4	2	0	0	1	1	0	0	2	4	0	0	0	0	0	1	0	1	0	0	0	2	0
VGFERNAVSR	0	0	0	0	0	0	0	0	0	1	0	1	0	0	1	0	0	0	0	1	0	0	0	0	1	0	0	0	0	0	0	0	0	0	0	0	0	0	0	1	0	0	0	0	0	0	1	0	0
sRSsSSRLPTGRSHRDAGVSPATDAVCVSSASCLS	0	0	0	0	0	0	1	0	1	0	0	2	1	0	0	0	2	0	2	1	1	0	1	0	0	1	1	0	0	1	1	0	0	1	3	0	0	2	0	4	0	0	0	0	0	0	0	0	1
LLLHLLSPPPTRLCQTRQGFPLSGDYKNNNTYNKA	0	0	0	1	2	0	1	3	0	0	0	0	0	1	0	0	0	1	0	0	1	0	2	0	0	0	1	0	2	1	1	1	1	0	1	0	0	0	0	1	2	0	0	2	0	1	3	1	0
	0	0	0	0	0	0	0	0	0	0	0	0	0	0	0	0	0	0	0	0	0	0	0	0	0	0	0	0	0	0	0	0	0	0	0	0	0	0	0	0	0	0	0	0	0	0	0	0	0
VVADAP	0	0	0	0	0	0	0	0	0	0	1	0	1	0	0	0	0	0	0	0	2	0	0	0	0	0	0	0	1	0	0	0	0	0	0	0	0	0	0	0	0	0	0	0	0	0	0	0	0
ALsHPTGEEVCVVLPSIVRKPT	0	1	0	1	0	0	0	1	0	0	2	0	2	0	0	0	1	0	0	1	0	0	0	0	1	0	0	2	0	1	1	0	1	0	1	0	0	0	0	0	0	0	0	0	0	0	0	0	1
PFLPFRTLQRRELLSLLKIVVsRGTEATASSPFQKVGELPGSHTAGKCSTHLQE	1	0	0	2	1	0	1	3	1	3	0	0	0	3	0	0	0	1	2	1	0	0	0	0	2	2	2	0	1	1	1	1	1	2	1	1	0	1	1	1	0	0	0	2	1	0	0	1	1
ASPSTVTPYAAVGGSsLCALEAAVDCFLIGAsGCGTARKRQKERsKRQGQCASASIRVYLRPLIPSLSRFALISE	2	1	1	1	0	0	1	3	2	1	0	1	2	1	1	0	2	2	1	5	2	3	3	1	2	0	1	0	3	0	0	1	2	0	1	0	4	1	2	0	1	1	0	2	1	0	0	0	0
TFSGCVRRCVRKsIKK	0	0	1	0	0	0	0	0	0	1	1	0	0	1	0	0	2	0	0	0	0	0	0	0	0	1	0	0	0	0	0	0	1	0	0	0	1	0	0	0	0	0	0	0	0	0	0	0	0
SSCWVSFVQGVYsRSPTRPSAVKECLQRLSKRVRKKFHRGVAATHQsERLLAIGRREAGDWLSLHQAAPRSVFFSNGSH	0	0	1	1	3	0	0	1	1	4	1	1	1	0	4	0	2	0	1	1	3	2	3	0	2	0	1	1	0	1	1	1	0	0	4	2	3	0	1	0	0	1	2	1	3	0	1	4	0
YSVNSHSGTHQQGLESRNSNGTIEIII	1	0	3	0	0	0	0	0	1	1	0	0	0	0	0	0	0	0	0	0	0	0	1	1	0	1	0	0	0	0	0	0	2	0	0	1	0	1	1	2	1	0	0	0	2	1	2	1	1
T	0	0	0	0	0	0	0	0	0	0	0	0	0	0	0	0	0	0	0	0	0	0	0	0	0	0	0	0	0	0	0	0	1	0	0	0	0	0	0	0	0	0	0	0	0	0	0	0	0
RHKHKRVILKET	0	0	1	1	0	0	0	0	0	1	0	0	0	0	0	0	0	0	0	0	0	0	0	0	0	0	0	0	0	0	0	0	1	0	0	0	0	0	0	0	0	0	0	0	0	0	0	1	1
VGQFQ	0	0	0	0	0	0	0	0	0	0	0	1	0	0	1	0	0	0	0	0	0	0	0	0	1	0	0	0	0	0	0	0	0	0	0	0	0	0	0	0	0	0	0	2	0	0	0	0	0
P	0	0	0	0	0	0	0	0	0	0	0	0	0	0	0	0	0	0	0	0	0	0	0	0	0	0	0	0	1	0	0	0	0	0	0	0	0	0	0	0	0	0	0	0	0	0	0	0	0
ALWRV	0	0	0	0	0	0	0	0	1	0	1	0	0	0	0	0	0	0	0	0	0	1	0	0	0	0	0	0	0	0	0	0	0	0	0	0	0	0	0	0	0	0	1	0	0	0	0	0	0
GKGKQP	0	0	0	0	0	0	0	0	0	0	0	0	0	0	0	0	0	0	0	0	0	0	0	0	2	0	0	0	0	1	0	0	0	0	0	0	0	0	0	0	0	0	0	0	1	0	0	0	0
KGTYLSRYYYYYFIFYFYSFVVCRCLTLSIFSTYLHSLVRPRHFHWNR	2	0	0	1	1	0	0	2	1	1	0	0	2	5	1	0	2	0	0	0	0	0	0	0	0	1	0	1	0	0	2	0	1	0	0	2	1	1	0	1	8	1	1	0	0	1	0	2	1
TPFTTFI	1	0	0	0	0	0	0	0	0	0	0	0	0	0	2	0	0	0	0	0	0	0	0	0	0	0	0	0	0	1	1	1	1	0	0	0	0	0	0	0	0	0	0	0	0	0	0	0	0
TsYLSRAAsRVKKS	0	0	0	0	0	0	0	0	1	0	0	0	1	0	0	0	0	0	0	1	0	1	0	0	0	0	0	0	0	0	1	0	0	0	0	0	1	1	0	0	1	0	0	0	0	0	0	0	0
sSEAQGHQYRV	0	0	0	0	0	0	0	0	0	1	0	0	0	0	0	0	0	0	0	0	1	0	0	0	0	1	0	0	0	0	0	0	0	0	0	0	0	0	1	0	0	1	0	1	1	0	0	1	0
GGQ	0	0	0	0	0	0	0	0	0	0	0	0	0	0	0	0	0	0	0	0	0	0	0	0	2	0	0	0	0	0	0	0	0	0	0	0	0	0	0	0	0	0	0	1	0	0	0	0	0
NIHVSRGsEGCKsYTAKKRN	0	0	1	0	0	0	0	0	0	0	0	0	1	0	0	0	0	1	0	0	0	1	1	1	0	0	0	0	0	0	0	0	1	0	0	0	0	0	0	1	0	1	0	0	0	0	2	0	1
VGGKIKLSTRAAGVGLTQQGKRHS	0	0	1	0	0	1	0	0	1	1	0	1	0	0	0	0	0	0	1	0	1	0	0	2	2	1	0	0	0	0	0	0	1	1	0	0	1	0	1	0	0	0	0	1	1	0	0	0	1
EGL	0	0	0	0	0	0	0	1	0	0	0	0	0	0	0	0	0	0	0	0	0	0	0	0	1	0	0	0	0	0	0	0	0	0	0	0	0	0	0	0	0	0	0	0	0	0	0	0	0
TVRSAsRETEEGNPTITTAVIIIKKV	4	0	0	0	0	0	0	0	0	1	0	1	1	0	0	0	0	0	1	0	0	1	1	0	0	0	0	0	0	1	4	0	0	1	0	0	0	0	1	0	0	0	0	0	0	0	1	0	0
	0	0	0	0	0	0	0	0	0	0	0	0	0	0	0	0	0	0	0	0	0	0	0	0	0	0	0	0	0	0	0	0	0	0	0	0	0	0	0	0	0	0	0	0	0	0	0	0	0
GNKVEATGVVEEGAIFFFLLCSSFSLPSKGYFPSRAFAWENGCCWALQTs	1	0	0	2	1	0	0	0	1	1	0	0	2	4	2	0	1	2	2	2	1	0	0	1	0	4	0	0	1	1	1	0	1	0	2	0	2	0	1	0	1	0	2	1	0	1	1	0	0
sKE	0	0	0	0	0	0	0	0	0	0	0	0	0	0	0	0	0	0	0	0	0	0	0	0	0	0	0	0	0	0	0	0	0	0	0	0	0	0	0	0	0	0	0	0	0	0	0	0	0
SLGHLsTQsPC	0	0	0	1	0	0	0	1	0	0	0	0	0	0	0	0	0	1	0	0	0	0	0	0	1	0	0	1	0	0	0	0	0	1	0	0	0	0	0	1	0	0	0	0	1	0	0	0	1
LKFLSSFSLPKTL	0	0	0	0	4	0	0	0	0	0	0	0	0	1	1	0	0	0	0	0	0	0	0	0	0	0	1	0	0	0	0	1	0	0	1	2	0	0	0	0	0	0	0	0	0	0	0	0	0
SIVVKFKVAVKRLPVALVIQATATRSRDQ	0	0	2	1	0	1	0	0	0	1	1	3	1	1	0	0	0	0	0	0	4	0	0	0	0	0	0	1	0	0	0	0	0	2	0	2	0	0	0	0	0	0	0	0	2	0	0	0	0
DITVSF	1	0	0	0	0	0	0	0	0	0	0	0	1	1	0	0	0	0	0	0	0	0	0	0	0	0	0	0	0	0	0	1	0	0	0	1	0	0	0	0	0	0	0	0	0	0	0	0	0
AVSLsPFVVVVVKNSCSRTVVsKRRKKVYAEKVEGNKGRTRQTHRIIGRRsGR	0	1	1	0	0	0	0	1	0	4	2	2	2	1	0	0	0	1	1	0	0	1	0	0	2	2	1	0	0	0	1	0	1	1	0	0	1	1	1	0	0	1	0	1	0	1	1	0	1
VVRIIFFLYSPNKLPKA	2	0	0	0	0	0	1	0	1	0	0	1	1	2	0	0	0	0	0	0	0	1	0	0	0	0	0	2	0	0	0	0	0	0	0	0	0	0	0	1	1	0	0	0	0	1	0	0	0
STLSAIFGVLsSLGVGDSQVAFITFFFLFLTsIRP	1	1	1	0	0	1	3	0	1	1	0	1	1	3	3	0	0	0	1	0	1	0	2	0	1	0	0	0	0	1	1	0	0	2	0	1	1	0	2	0	0	0	0	1	0	0	0	0	0
KIKALE	0	0	1	0	0	0	0	1	0	0	0	0	0	0	0	0	0	0	0	0	0	1	0	0	0	0	0	0	0	0	0	0	0	0	0	0	0	0	0	0	0	0	0	0	0	0	0	0	0
NYTSLHFHRLFVSPPHNPPLNLLRLGS	0	0	0	0	2	3	0	0	1	1	0	0	0	2	0	0	0	0	0	0	0	0	0	1	0	0	0	0	2	2	0	1	0	0	1	0	0	1	1	0	0	1	0	0	0	1	2	0	3
FSFLGG	0	0	0	0	0	0	0	0	1	0	0	0	0	2	0	0	0	0	0	0	0	0	1	0	0	1	0	0	0	0	0	0	0	0	0	1	0	0	0	0	0	0	0	0	0	0	0	0	0
ELSVVC	0	0	0	1	0	0	0	0	0	1	0	0	1	0	0	0	1	0	0	0	0	0	0	0	0	0	0	0	0	0	0	0	0	0	0	1	0	0	0	0	0	0	0	0	0	0	0	0	0
	0	0	0	0	0	0	0	0	0	0	0	0	0	0	0	0	0	0	0	0	0	0	0	0	0	0	0	0	0	0	0	0	0	0	0	0	0	0	0	0	0	0	0	0	0	0	0	0	0
EVRKECVEAFFHGERG	0	0	0	0	0	0	0	0	0	0	0	2	0	2	0	0	1	0	0	1	0	0	0	1	1	0	0	0	0	0	0	0	0	0	0	0	0	0	0	0	0	0	0	0	0	0	0	0	1
SRELEHIYCAGAKHT	1	0	0	1	0	0	0	0	0	0	0	0	0	0	0	0	1	0	0	2	0	0	1	0	0	0	0	0	0	0	0	0	0	1	0	0	0	0	1	0	1	0	0	0	0	0	0	0	2
RIFPARNR	0	0	1	0	0	0	0	0	0	0	0	0	0	0	1	0	0	0	0	0	0	1	0	0	0	0	0	0	1	0	0	0	0	0	0	0	0	0	0	0	0	0	0	0	0	1	0	0	0
LPVSIVVLC	1	0	0	0	0	0	1	1	0	1	0	0	2	0	0	0	0	1	0	0	0	0	0	0	0	0	1	0	0	0	0	0	0	0	0	0	0	0	1	0	0	0	0	0	0	0	0	0	0
LTINKVSILA	0	0	2	0	1	0	0	1	0	0	0	1	0	0	0	0	0	0	0	0	0	1	0	0	0	0	0	0	0	0	1	0	0	0	0	0	0	0	0	1	0	0	0	0	0	0	1	0	0
WVAEAGNSLCAYANTHTHTHLRGGLsLVRDPFAKQQQQQRKNGKRIALVAVNRLVVSECCs	0	0	1	2	0	0	1	1	2	2	1	0	3	1	0	0	1	2	0	1	4	2	1	1	1	1	0	1	0	0	0	0	3	0	1	0	0	0	1	0	0	1	1	5	0	1	3	0	3
RHKHKRITs	1	0	0	0	0	0	0	0	0	0	0	0	0	0	0	0	0	0	0	0	0	0	0	0	0	0	0	0	0	0	0	0	1	0	0	0	0	0	0	0	0	0	0	0	0	0	0	1	1
SKGTLWP	0	0	0	1	0	0	0	0	0	0	0	0	0	0	0	0	0	0	0	0	0	0	0	0	0	1	0	0	1	0	0	0	1	0	0	0	0	1	0	0	0	0	1	0	0	0	0	0	0
SHLPFQKAVIQID	1	1	0	0	1	0	0	0	0	0	0	1	0	0	1	0	0	0	0	0	0	1	0	0	0	0	1	0	0	0	0	0	0	0	0	1	0	0	0	0	0	0	0	0	2	0	0	1	0
sLFRRGWRsRsRV	0	0	0	0	0	0	0	1	0	0	0	0	1	1	0	0	0	0	0	0	0	0	0	0	0	1	0	0	0	0	0	0	0	0	0	0	0	0	0	0	0	0	1	0	0	0	0	0	0
KGSVASSS	0	0	0	0	0	0	0	0	0	0	0	0	1	0	0	0	0	0	1	0	0	0	0	0	0	1	0	0	0	0	0	0	0	0	1	0	0	2	1	0	0	0	0	0	0	0	0	0	0
AFLV	0	0	0	0	1	0	0	0	0	0	1	0	0	1	0	0	0	0	0	0	0	1	0	0	0	0	0	0	0	0	0	0	0	0	0	0	0	0	0	0	0	0	0	0	0	0	0	0	0
YWRRALLTAPFFVSCVFSSQRKYSTTFTACAAKASHSPHKEGsFV	0	0	0	0	1	0	0	0	1	0	1	1	1	4	1	0	0	2	3	1	1	1	1	0	0	0	0	1	0	1	1	0	3	0	1	1	2	1	1	0	1	1	1	1	0	0	0	0	2
FTVPSPINVVSIEGFLQsNISISQSPSsCRGGGKRsGKQPQEQQQQQGKVITSDTSDTEGRs	2	1	2	0	0	0	1	0	0	1	1	0	2	1	1	0	1	0	0	0	0	0	0	0	4	3	1	2	0	1	0	2	1	1	0	2	2	2	2	0	0	0	0	4	5	0	2	0	0
FALQFIDEAYTVKVGR	0	0	1	0	0	0	0	0	1	1	0	0	1	2	0	0	0	0	0	0	1	1	0	1	0	0	0	0	0	0	0	0	1	0	0	0	0	0	0	0	0	1	0	1	0	0	0	0	0
EGEKEQLQFCHRssLLQRAHLVELGI	1	0	0	2	0	0	1	1	1	0	0	0	1	0	1	0	0	1	0	0	1	0	0	0	2	0	0	0	0	0	0	0	0	0	0	0	0	0	0	0	0	0	0	1	2	0	0	1	1
LPELIIQRKYKQLKKRNNSKIsNYFsSASTLRSEsKEEREKKKEKDSYIPLQKTLGENKYPSsQLREGESSsHSLKSYNKVKGSCKGQGLRVRA	2	0	2	1	0	2	1	4	1	0	0	1	1	1	0	0	1	0	0	1	1	0	0	1	3	1	0	0	2	1	2	0	0	0	0	1	2	1	5	2	4	1	0	2	3	4	1	0	1
NFLSLLQLKRATNRIYsEKARS	1	0	0	2	0	0	0	2	0	0	0	0	0	1	0	0	0	0	1	0	1	0	0	0	0	0	0	0	0	0	1	0	0	0	0	0	1	1	0	0	1	0	0	0	1	1	1	0	0
KNL	0	0	0	0	1	0	0	0	0	0	0	0	0	0	0	0	0	0	0	0	0	0	0	0	0	0	0	0	0	0	0	0	0	0	0	0	0	0	0	0	0	0	0	0	0	1	0	0	0
FPFPKTFWTLFLKLGSPLENSTQKCRWSFQNW	0	0	0	1	1	1	1	0	0	0	0	0	0	2	3	0	0	1	0	0	0	0	0	1	0	0	1	1	0	1	0	2	0	1	0	1	0	0	2	0	0	0	3	1	1	1	1	0	0
NNNYLHRYsVVRATsGGRsIRIFSsDLASAWWWKLLRGDNNsSAAEEQILLVVKAAPLYIGTAEEITVFFPIsPLLLLLLLLVTTPKYTVDLVFIVYPYIGGHIYIYIFIYLQQENQLILSS	3	4	6	2	0	3	4	5	5	5	0	1	3	3	2	0	0	0	1	2	2	3	1	1	4	0	2	0	2	1	3	0	3	0	1	0	1	0	2	1	8	1	3	2	2	4	2	1	1
RKKKLTSVA	0	0	0	0	0	0	1	0	0	0	0	1	0	0	0	0	0	0	0	0	0	1	0	0	0	0	0	0	0	0	0	0	1	0	0	0	0	0	0	1	0	0	0	0	0	0	0	0	0
H	0	0	0	0	0	0	0	0	0	0	0	0	0	0	0	0	0	0	0	0	0	0	0	0	0	0	0	0	0	0	0	0	0	0	0	0	0	0	0	0	0	0	0	0	0	0	0	0	1
SsAVSsSLGKLCL	0	0	0	1	0	1	1	0	0	1	0	0	0	0	0	0	0	1	0	0	0	1	1	0	0	0	0	0	0	0	0	0	0	0	0	0	3	0	0	0	0	0	0	0	0	0	0	0	0
YQPAVPHL	0	0	0	0	0	1	0	0	0	0	0	0	1	0	0	0	0	0	0	0	1	0	0	0	0	0	1	0	1	0	0	0	0	0	0	0	0	0	0	0	1	0	0	1	0	0	0	1	0
ACTHLVIPKGYFSAPINFCFRFPPHKYLCFLSTSPGFCEACKHRCQPGKLILETHVVSRVGEGsIRKTN	2	1	1	1	2	0	1	1	0	1	1	1	1	2	4	0	3	3	1	1	1	0	1	0	2	2	4	0	0	2	1	0	3	0	0	1	0	1	1	1	0	2	0	1	0	2	0	1	3
VTRKRSLIVGDAsNsACRFsDTANNYFTTFPYRELSRLGGGLGKEGssGICGNKRRCCYLSREERKEELIFLSQRLLFFFCGHKNVsNWDTKLWRALQYKQNSKSRsSSsGERSDLSsGNTSQRAFRRVGWLRDAVLIVDSHL	2	1	1	3	0	0	6	5	1	3	0	2	1	7	1	0	1	4	2	0	3	1	3	5	1	3	1	0	0	0	3	0	1	2	3	1	1	2	3	2	1	3	3	2	2	3	5	0	2
YVssVIHTEGLKFDI	1	0	1	0	0	0	0	1	0	0	1	1	0	1	0	0	0	0	0	0	0	0	1	0	0	0	0	0	0	0	1	0	0	0	0	0	0	0	0	0	0	1	0	0	0	0	0	1	0
AA	0	0	0	0	0	0	0	0	0	0	0	0	0	0	0	0	0	0	1	0	1	0	0	0	0	0	0	0	0	0	0	0	0	0	0	0	0	0	0	0	0	0	0	0	0	0	0	0	0
LGKKKNCVsKHKLQGHPGVRERCC	0	0	0	0	0	0	1	0	1	1	0	1	0	0	0	0	3	0	0	0	0	0	1	0	1	1	1	0	0	0	0	0	0	0	0	0	0	0	0	0	0	0	0	1	0	1	0	2	0
GKIRDSSPVCLFFRFQYCIVVIVVPE	2	1	0	0	0	0	0	0	1	2	1	1	1	2	1	0	2	0	0	0	0	0	1	0	0	0	1	0	0	1	0	0	0	0	1	1	0	0	0	0	1	0	0	1	0	0	0	0	0
HISFLNPLLCVDLFHQETKVLASVR	1	0	0	2	0	0	0	0	3	2	0	1	0	2	0	0	1	0	0	0	1	0	0	0	0	0	0	1	0	0	0	0	1	0	1	0	0	0	0	1	0	0	0	0	1	0	1	2	0
ISTLFIHRGRGIRATDPRSCAVRKFRVSLSQHSVGF	2	0	1	0	0	1	0	0	1	0	0	2	1	2	1	0	1	0	0	1	0	1	0	1	1	1	0	0	1	0	1	0	1	0	0	1	0	1	2	1	0	0	0	1	0	0	0	1	1
EIDPHSPNLCRGSTSGNIQNsVGECFLAFS	1	0	1	0	0	0	0	1	1	0	0	1	0	2	0	0	1	1	0	1	0	0	1	1	1	0	0	0	2	0	1	0	0	0	1	0	1	0	2	0	0	0	0	1	0	1	2	1	0
SLsCRNLLFHHLTPPCRCCVVDW	0	0	0	0	2	0	0	1	1	0	1	0	1	1	0	0	1	3	0	0	0	0	0	0	0	0	1	1	0	0	0	0	0	1	1	0	0	0	0	0	0	0	1	0	0	0	1	1	1
H	0	0	0	0	0	0	0	0	0	0	0	0	0	0	0	0	0	0	0	0	0	0	0	0	0	0	0	0	0	0	0	0	0	0	0	0	0	0	0	0	0	0	0	0	0	0	0	0	1
GYVTFLPSRVFVFCVPFPF	0	0	0	0	1	0	0	0	0	1	1	1	1	3	2	0	1	0	0	0	0	0	0	0	0	1	2	1	0	0	0	0	0	1	1	0	0	0	0	0	0	1	0	0	0	0	0	0	0
KPLYTA	0	0	0	1	0	0	0	0	0	0	0	0	0	0	0	0	0	0	0	0	0	1	0	0	0	0	0	1	0	0	0	0	0	1	0	0	0	0	0	0	0	1	0	0	0	0	0	0	0
CTIYFVVALLWLFYHYFHssQ	1	0	0	1	0	0	0	1	1	1	1	0	0	0	3	0	0	1	0	1	0	0	0	0	0	0	0	0	0	0	0	0	1	0	0	0	0	0	0	0	1	2	1	1	0	0	0	0	2
K	0	0	0	0	0	0	0	0	0	0	0	0	0	0	0	0	0	0	0	0	0	0	0	0	0	0	0	0	0	0	0	0	0	0	0	0	0	0	0	0	0	0	0	0	0	0	0	0	0
EKVRGFIISG	1	1	0	0	0	0	0	0	0	0	0	1	0	1	0	0	0	0	0	0	0	0	0	0	1	1	0	0	0	0	0	0	0	0	0	0	0	0	0	1	0	0	0	0	0	0	0	0	0
KGVSIQTSGRNsKTQKTYEPHTVNIQTFSDCCKLQHHEG	1	0	1	0	0	0	0	0	1	0	0	2	0	1	0	0	0	2	0	0	0	0	0	0	1	2	0	0	1	0	0	2	3	0	0	0	0	0	2	1	0	1	0	3	1	2	0	0	3
LCARKVQSsNNPQTKLSSI	0	0	1	0	0	1	0	0	1	1	0	0	0	0	0	0	1	0	1	0	0	0	0	0	0	0	0	1	0	0	0	0	1	0	0	0	1	0	1	1	0	0	0	2	0	1	1	0	0
DR	0	0	0	0	0	0	0	0	0	0	0	0	0	0	0	0	0	0	0	0	0	0	0	0	0	0	0	0	0	0	0	0	0	0	0	0	0	0	0	0	0	0	0	0	0	0	0	0	0
QRTVRSFFLKIT	1	0	0	0	0	1	0	0	0	0	0	0	1	2	0	0	0	0	0	0	0	0	0	0	0	0	0	0	0	0	1	0	1	0	0	0	0	0	1	0	0	0	0	0	1	0	0	0	0
YPLAEA	0	0	0	0	0	0	0	0	1	0	0	0	0	0	0	0	0	0	1	0	1	0	0	0	0	0	0	0	1	0	0	0	0	0	0	0	0	0	0	0	0	1	0	0	0	0	0	0	0
EQFAVsRLHCFFLSFCLSVSSLDLCARKVQSsNNPQTKLSSI	0	0	1	1	0	2	2	0	1	1	1	0	1	3	1	0	1	2	1	1	0	0	0	0	0	0	0	1	0	0	0	0	1	0	2	1	1	1	1	1	0	0	0	3	0	1	1	1	0
DR	0	0	0	0	0	0	0	0	0	0	0	0	0	0	0	0	0	0	0	0	0	0	0	0	0	0	0	0	0	0	0	0	0	0	0	0	0	0	0	0	0	0	0	0	0	0	0	0	0
AAFVSVAsLVCWSLDFFSLEFIFLFFFFVDLDF	1	0	0	3	0	1	0	0	1	2	1	0	1	7	3	0	1	0	2	0	0	1	0	0	0	0	0	0	0	0	0	0	0	0	1	0	0	1	1	0	0	0	1	0	0	0	0	0	0
YIYFLFFFLRR	0	0	1	1	0	0	0	1	0	0	0	0	0	4	0	0	0	0	0	0	0	0	0	0	0	0	0	0	0	0	0	0	0	0	0	0	0	0	0	0	2	0	0	0	0	0	0	0	0
LVHPVRVTFHLTRFG	0	0	0	0	0	0	0	1	1	2	1	0	0	2	0	0	0	0	0	0	0	0	0	0	1	0	1	0	0	0	1	1	0	0	0	0	0	0	0	0	0	0	0	0	0	0	0	0	2
CRRQQKRRKLVYDAVGGRIYLLSHVPHHHHTQTHTQRV	0	0	1	1	0	0	0	1	1	2	1	0	1	0	0	0	0	1	0	0	1	0	0	0	0	2	0	1	0	0	0	0	2	1	0	0	0	1	0	0	0	2	0	2	2	0	0	1	5
LLL	0	0	0	1	1	0	0	0	1	0	0	0	0	0	0	0	0	0	0	0	0	0	0	0	0	0	0	0	0	0	0	0	0	0	0	0	0	0	0	0	0	0	0	0	0	0	0	0	0
VRNPLKFAKPALsQRDKKQQESsKYKANSRRNNRLAVGRISAIKKHPRVHTEYYIIHK	1	1	2	0	1	1	1	0	0	1	1	1	0	0	1	0	0	0	3	1	0	1	0	1	0	0	0	0	2	1	0	1	0	0	0	0	0	1	1	1	2	1	0	2	1	4	0	1	2
IKKKKNQRSGKSsFINKsYsHFVRsKRGLLVVFE	0	1	1	1	0	0	0	0	1	1	1	1	0	3	0	0	0	0	0	0	0	0	0	1	0	1	0	0	0	0	0	0	0	0	0	0	1	0	1	0	0	1	0	0	1	1	1	1	0
IQVSAKEVKERsINSALRST	0	0	2	0	0	0	1	0	0	0	1	1	0	0	0	0	0	0	0	0	2	0	0	0	0	0	0	0	0	0	0	0	1	0	0	1	2	0	0	0	0	0	0	1	0	1	0	0	0
IHRALFAPF	0	0	1	0	0	0	0	0	1	0	0	0	0	1	1	0	0	0	0	1	1	0	0	0	0	0	1	0	0	0	0	0	0	0	0	0	0	0	0	0	0	0	0	0	0	0	0	1	0
VLLEGATsGKQSs	0	0	0	0	0	2	0	0	0	0	0	1	0	0	0	0	0	0	0	0	1	0	0	0	1	1	0	0	0	0	0	0	0	1	0	0	0	0	1	0	0	0	0	1	0	0	0	0	0
LLQCK	0	0	0	0	0	0	2	0	0	0	0	0	0	0	0	0	1	0	0	0	0	0	0	0	0	0	0	0	0	0	0	0	0	0	0	0	0	0	0	0	0	0	0	0	1	0	0	0	0
AsLTRYIKKERRRHGKVQsTLNITKDTIKEYLIIIITVLNTIsCKKEGKRRHIFFDWsENsRNKYINKRQGEKVIKsVDFPIRSTYNTNRRTAKETERVGRTRG	5	3	4	2	0	1	0	1	0	4	1	0	0	1	2	0	1	0	1	1	0	0	3	0	2	0	0	0	1	0	2	2	7	0	0	1	0	0	0	0	2	2	1	1	1	5	2	0	2
IVIGCVGsLDWVLVQLSWLAYFTESEGTSCSTSLLLFLSNGNQRsLsGsTSLPLPVQRVSIGFsRYFIEVSKQARDAYRISKG	4	1	0	2	3	0	1	3	2	4	1	0	2	3	1	0	2	0	1	0	0	2	2	1	2	2	1	1	0	0	1	0	2	1	0	5	2	1	2	0	2	1	2	2	2	0	2	0	0
VL	0	0	0	0	0	0	0	1	0	1	0	0	0	0	0	0	0	0	0	0	0	0	0	0	0	0	0	0	0	0	0	0	0	0	0	0	0	0	0	0	0	0	0	0	0	0	0	0	0
sss	0	0	0	0	0	0	0	0	0	0	0	0	0	0	0	0	0	0	0	0	0	0	0	0	0	0	0	0	0	0	0	0	0	0	0	0	0	0	0	0	0	0	0	0	0	0	0	0	0
PTITRFISGVGsQYSTTTLSTSTHLRFSQGSSTGKEEKTTT	0	0	2	0	2	0	0	0	0	0	0	0	1	1	1	0	0	0	0	0	0	0	0	0	1	3	0	1	0	0	0	2	5	4	2	0	2	2	1	0	1	0	0	2	0	0	0	1	0
E	0	0	0	0	0	0	0	0	0	0	0	0	0	0	0	0	0	0	0	0	0	0	0	0	0	0	0	0	0	0	0	0	0	0	0	0	0	0	0	0	0	0	0	0	0	0	0	0	0
ARWLGHsAWCFCSYSAFsWAALPC	0	0	0	1	0	0	0	1	0	0	0	0	0	1	1	0	0	3	3	1	0	1	0	0	0	1	0	0	0	1	0	0	0	0	0	0	0	1	0	1	0	1	3	0	0	0	0	1	0
SSGS	0	0	0	0	0	0	0	0	0	0	0	0	0	0	0	0	0	0	0	0	0	0	0	0	0	1	0	0	0	0	0	0	0	0	1	1	1	0	0	0	0	0	0	0	0	0	0	0	0
	0	0	0	0	0	0	0	0	0	0	0	0	0	0	0	0	0	0	0	0	0	0	0	0	0	0	0	0	0	0	0	0	0	0	0	0	0	0	0	0	0	0	0	0	0	0	0	0	0
LYFLRHTGEsVsSSR	0	0	0	2	0	0	0	0	0	1	0	0	0	0	1	0	0	0	0	0	0	0	1	0	0	0	0	0	0	0	0	1	0	0	0	0	0	0	0	2	1	0	0	0	0	0	0	0	1
SHHRLVRsVAPLPQRLsVRTTS	0	0	0	0	1	0	2	0	0	1	0	2	0	0	0	0	0	0	0	1	0	0	0	0	0	0	0	1	1	0	1	1	0	0	0	1	0	0	0	1	0	0	0	0	1	0	0	0	2
QFTRT	0	0	0	0	0	0	0	0	0	0	0	0	0	1	0	0	0	0	0	0	0	0	0	0	0	0	0	0	0	0	2	0	0	0	0	0	0	0	0	0	0	0	0	1	0	0	0	0	0
KEEGWKRK	0	0	0	0	0	0	0	0	0	0	0	0	0	0	0	0	0	0	0	0	0	0	0	0	0	1	0	0	0	0	0	0	0	0	0	0	0	0	0	0	0	0	1	0	0	0	0	0	0
PHTFVVVVVVFVsLITLSLPIFDHFGENQGLHKsDWsHLQsRCVKGSYKKsAIEKGTNTTVFNFVSGKYT	2	0	1	2	1	0	1	1	0	8	0	1	1	4	2	0	1	0	0	0	0	1	1	3	0	1	0	1	1	0	0	2	3	1	1	0	1	0	0	1	0	2	1	0	2	3	0	2	2
NCVLFPYFFL	0	0	0	0	0	0	0	1	1	0	0	0	1	3	0	0	0	1	0	0	0	0	0	0	0	0	1	0	0	0	0	0	0	0	0	0	0	0	0	0	0	1	0	0	0	0	1	0	0
ESSQsRIFPLFP	1	0	0	1	0	0	0	0	0	0	0	0	0	2	0	0	0	0	0	0	0	0	0	0	0	0	1	1	0	0	0	0	0	0	0	1	1	0	0	0	0	0	0	1	0	0	0	0	0
GHIS	0	0	1	0	0	0	0	0	0	0	0	0	0	0	0	0	0	0	0	0	0	0	0	0	0	1	0	0	0	0	0	0	0	0	0	0	0	0	0	1	0	0	0	0	0	0	0	0	1
KKGKKPLFTPFT	0	0	0	1	0	0	0	0	0	0	0	0	0	1	1	0	0	0	0	0	0	0	0	0	1	0	0	1	0	1	1	1	0	0	0	0	0	0	0	0	0	0	0	0	0	0	0	0	0
GCTPHPAAVWFPRLVKITFLLFSTINNFsTssISEQRASCAR	1	1	1	1	1	0	0	0	1	0	0	0	2	0	4	0	1	1	3	0	1	0	0	1	0	0	2	1	0	0	1	1	1	1	1	0	0	1	1	0	0	0	1	0	1	1	1	1	0
GRILLFTHLYTHVHKH	1	0	0	1	0	0	0	1	1	0	0	1	0	0	1	0	0	0	0	0	0	0	0	0	1	0	0	0	0	0	0	0	2	0	0	0	0	0	0	0	0	1	0	0	0	0	0	2	2
HCFVLTF	0	0	0	1	0	0	0	0	0	0	0	1	0	1	1	0	1	0	0	0	0	0	0	0	0	0	0	0	0	0	1	0	0	0	0	0	0	0	0	0	0	0	0	0	0	0	0	1	0
IEENQG	0	0	1	0	0	0	0	0	0	0	0	0	0	0	0	0	0	0	0	0	0	0	1	0	0	0	0	0	0	0	0	0	0	0	0	0	0	0	0	0	0	0	0	0	1	1	0	0	0
C	0	0	0	0	0	0	0	0	0	0	0	0	0	0	0	0	0	1	0	0	0	0	0	0	0	0	0	0	0	0	0	0	0	0	0	0	0	0	0	0	0	0	0	0	0	0	0	0	0
NRKLsRCRSYTFIITI	1	1	1	0	0	0	0	0	1	0	0	0	0	1	0	0	1	0	0	0	0	0	0	0	0	0	0	0	0	0	1	0	0	1	0	1	0	0	0	0	0	1	0	0	0	1	0	0	0
NSS	0	0	0	0	0	0	0	0	0	0	0	0	0	0	0	0	0	0	0	0	0	0	0	0	0	0	0	0	0	0	0	0	0	0	2	0	0	0	0	0	0	0	0	0	0	1	0	0	0
SLFVRTLALVFNGSY	0	0	0	0	1	0	0	0	2	2	0	0	0	2	0	0	0	0	0	0	0	1	0	0	1	0	0	0	0	0	0	0	1	0	0	0	0	1	0	1	0	1	0	0	0	0	1	0	0
FAYRVEKYLSCVVFVSFFLSGFGKRVRRDVNLNVQNCVQETsKGHKFCVQYGALPVHVVWRRLPWETPKGDLsILGSIIFsLILPSVVGTPITGRATPPTVKEEsLLLsQSIRHESsERRKsEQRSRRDSW	3	2	1	1	1	1	0	4	5	3	2	6	4	6	1	0	3	0	0	1	1	1	1	4	0	3	3	2	1	1	1	2	2	1	4	0	0	2	3	0	2	1	3	3	2	1	2	1	2
SVGLG	0	0	0	1	0	0	0	0	0	0	0	1	0	0	0	0	0	0	0	0	0	0	0	1	0	1	0	0	0	0	0	0	0	0	0	0	0	1	0	0	0	0	0	0	0	0	0	0	0
ARFsSGPVGY	0	0	0	0	0	0	0	0	0	1	0	0	0	1	0	0	0	0	1	0	0	0	0	1	1	0	0	0	1	0	0	0	0	0	0	0	0	0	1	0	1	0	0	0	0	0	0	0	0
SFGRKIEEssEVLLQHSCGTLLSDVWVFSHSLYFQQRKsSWPSLDSLGSDCSVGFKHFsTIFASYRRYYIAQVGIRDSGVSCGELV	1	0	3	2	2	2	1	0	1	0	1	2	4	5	1	0	3	0	0	0	1	1	2	0	4	1	0	0	1	0	0	0	2	0	4	1	0	1	3	4	3	1	2	4	0	0	0	3	0
INSFCQANSDGVGK	1	0	0	0	0	0	0	0	0	1	0	0	0	0	1	0	0	1	0	0	1	0	0	1	0	1	0	0	0	0	0	0	0	0	0	0	1	0	0	1	0	0	0	0	1	0	2	0	0
FISHKRYVASRRsYCCQQRLLFPLL	1	0	0	0	0	0	2	1	1	1	0	0	0	1	1	0	1	1	0	0	1	0	0	0	0	0	0	0	1	0	0	0	0	0	0	0	1	1	0	0	0	2	0	1	1	0	0	1	0
TLRFsLLYYLVVRALAALFGVLLIYRRHRSYPGVRCQW	1	0	0	0	1	0	2	1	4	1	0	1	2	2	0	0	1	0	3	0	0	0	2	0	0	0	0	0	0	1	0	1	0	0	1	0	0	0	0	0	3	1	1	0	1	0	0	0	1
	0	0	0	0	0	0	0	0	0	0	0	0	0	0	0	0	0	0	0	0	0	0	0	0	0	0	0	0	0	0	0	0	0	0	0	0	0	0	0	0	0	0	0	0	0	0	0	0	0
DVGQHPCYRLFKYSAsKNHASLLFLYPLTSPLPHK	0	0	0	3	1	0	1	0	1	0	0	0	1	1	1	0	1	0	1	0	0	1	0	0	0	1	0	0	2	2	0	0	0	1	1	0	2	0	0	0	2	1	0	0	1	1	0	1	2
GIAD	0	1	0	0	0	0	0	0	0	0	0	0	0	0	0	0	0	0	1	0	0	0	1	0	0	0	0	0	0	0	0	0	0	0	0	0	0	0	0	0	0	0	0	0	0	0	0	0	0
FYLLSLQTRVAKQVLPKVKRs	0	0	0	1	1	0	1	1	0	0	0	2	1	1	0	0	0	0	1	0	0	0	0	0	0	0	0	1	0	0	0	0	1	0	0	1	0	0	0	0	1	0	0	1	1	0	0	0	0
GSQKKLFTNQRSLFLsDTSKTLDTYSCVRLSGNIPSLRsYCRRP	0	0	1	1	0	1	1	2	1	0	0	0	1	1	1	0	1	1	0	0	0	0	1	1	0	0	0	0	2	0	1	0	2	1	0	0	3	1	1	1	0	2	0	0	2	0	2	0	0
LLCAPsQLLKKKEIKRRDQsVPsRR	1	0	0	0	1	0	2	0	1	0	0	0	1	0	0	0	1	0	0	1	0	0	0	0	0	0	0	0	1	1	0	0	0	0	0	0	0	0	0	0	0	0	0	1	1	0	0	0	0
ILIALLPTASPFESIDHTRAsPCCGD	1	2	0	1	1	0	0	1	0	0	0	0	0	1	0	0	2	0	0	2	0	1	0	0	0	1	1	2	0	0	1	0	1	0	1	1	0	0	0	0	0	0	0	0	0	0	0	0	1
L	0	0	0	0	0	1	0	0	0	0	0	0	0	0	0	0	0	0	0	0	0	0	0	0	0	0	0	0	0	0	0	0	0	0	0	0	0	0	0	0	0	0	0	0	0	0	0	0	0
FSRSFFFFLVALRTSQHKDISRRNKVYCWCADFFSNRGTRHFIWKLIKKIDHQNFENKTVSKQGTNRIEGREGEsEESATELENGDLCSTIIIYSFSYQSQDTFASCsPFQYQRGDDGGALLKASsSYGIALGLGGRQVEEDEDSRRSPVKsN	5	2	2	0	1	0	3	0	5	1	0	3	1	10	2	0	1	3	3	1	3	0	2	0	6	4	1	1	0	0	1	0	4	2	1	5	3	1	4	2	3	2	2	3	5	4	3	1	2
SSNFIEKAsQKLRFRAVEVNTTSGTGG	0	1	0	1	0	0	0	0	0	1	0	0	1	2	0	0	0	0	1	0	1	0	1	1	0	1	0	0	0	0	1	1	0	1	1	0	0	0	1	1	0	0	0	0	1	0	2	0	0
ALEGKKGIGLS	0	0	1	0	0	0	0	1	1	0	0	0	0	0	0	0	0	0	0	0	1	0	0	1	0	2	0	0	0	0	0	0	0	0	0	0	0	1	0	0	0	0	0	0	0	0	0	0	0
NAVRTDVIRCEQKA	1	0	0	0	0	0	0	0	0	1	0	0	1	0	0	0	1	0	0	0	2	0	0	0	0	0	0	0	0	0	1	0	0	0	0	0	0	0	0	0	0	0	0	1	0	0	1	0	0
C	0	0	0	0	0	0	0	0	0	0	0	0	0	0	0	0	0	1	0	0	0	0	0	0	0	0	0	0	0	0	0	0	0	0	0	0	0	0	0	0	0	0	0	0	0	0	0	0	0
GCC	0	0	0	0	0	0	0	0	0	0	0	0	0	0	0	0	2	0	0	0	0	0	1	0	0	0	0	0	0	0	0	0	0	0	0	0	0	0	0	0	0	0	0	0	0	0	0	0	0
	0	0	0	0	0	0	0	0	0	0	0	0	0	0	0	0	0	0	0	0	0	0	0	0	0	0	0	0	0	0	0	0	0	0	0	0	0	0	0	0	0	0	0	0	0	0	0	0	0
LIVQQC	0	1	0	1	0	0	0	0	0	0	0	0	1	0	0	0	1	0	0	0	0	0	0	0	0	0	0	0	0	0	0	0	0	0	0	0	0	0	0	0	0	0	0	0	2	0	0	0	0
QYHQDFTTKLCEGFP	0	0	0	0	0	0	1	0	0	0	0	0	0	2	0	0	1	0	0	0	0	0	0	0	0	1	0	0	0	1	0	0	2	0	0	0	0	0	0	0	1	0	0	1	1	0	0	0	1
KTSSLsEVTVVVVFDHFLSCPGGVSLCTRRHKYIYFFSKREKESsYKIENKNDQSLNNEGNSPHIFSSVNTTIGTITTTGKGLQKQKKLQQVFFFVFKGSIVLLKGEVFPFLLANKATTQKVIITILAHLGKFKEVKsGGKEENKQsRPKRGRGRRRRPFAFGQTYLRFLFSFAVCKGALsNIVNKYCYKDIYEKRRGRREGKGSNQNKQGDTWSESLRNYSVSsRLEGEEDHNIPRSVENCEKLGRsEKINTNRQEADTQGGEsRKKREFYFYFSCICKHVYNCIVRRY	4	2	9	2	1	1	3	3	8	12	0	6	1	16	4	0	5	3	4	0	2	1	5	2	10	6	2	1	2	1	2	0	10	4	4	2	1	2	5	5	7	5	1	10	2	6	12	3	3
REVSILVIsSCGVSGVTRHYFYHCCYFFLCIVLHSSCYPISsLWsEEsVVIYLTKGDIYIFLSFYILFIPVLGSGCYFFDsVLISSCAFVLVAsSLFSFFLKDKQCsKALSQGNKVVVFTTLLGTSFFFNIFFRYYCLNYPRAFGRSRSFGGLAGACDSGQDRQFSYLGLQRCSICIVYFITQHSTARFRRVSTsSsFEETTCGRRPFELPQLKRFLEsFIAELILLQLHNsKSAsLSSSE	7	4	5	4	1	2	5	7	8	4	2	5	5	21	6	0	10	3	2	3	1	3	5	4	2	3	3	0	1	1	1	5	3	1	7	3	3	3	7	3	10	3	1	2	6	4	0	4	1
PsRAVSSI	1	0	0	0	0	0	0	0	0	1	0	0	0	0	0	0	0	0	0	0	1	0	0	0	0	0	0	0	0	1	0	0	0	0	0	0	0	0	2	0	0	0	0	0	0	0	0	0	0
YHNAAHSARGWSDLTsSLCVCPWFAAGPVPSLQSAYIGGIVIVCLFLFIFKsLDLFCL	4	0	0	2	0	0	2	4	0	1	1	0	2	5	0	0	4	0	2	0	2	2	0	3	0	1	0	1	1	1	0	1	0	0	1	1	0	3	0	0	0	2	2	1	0	0	1	2	0
FFSFIVFLVF	1	0	0	0	0	0	0	1	0	0	1	1	0	3	2	0	0	0	0	0	0	0	0	0	0	0	0	0	0	0	0	0	0	0	1	0	0	0	0	0	0	0	0	0	0	0	0	0	0
VSPIVILFHFP	2	0	0	0	0	0	0	0	1	1	0	0	1	1	1	0	0	0	0	0	0	0	0	0	0	0	0	2	0	0	0	0	0	0	1	0	0	0	0	0	0	0	0	0	0	0	0	1	0
ALFETTSSSDKCLSRRG	0	0	0	1	0	0	1	0	0	0	0	0	0	1	0	0	0	1	0	0	0	1	1	0	0	0	0	0	0	0	0	0	1	1	1	0	1	1	1	0	0	0	0	0	0	0	0	0	0
VCVSGSCCCGRSLRIYAGLSTWNLL	0	0	1	1	0	0	0	3	0	0	0	0	2	0	0	0	3	1	0	0	1	0	2	0	1	0	0	0	0	0	0	0	0	1	1	1	1	1	0	0	0	1	1	0	0	1	0	0	0
K	0	0	0	0	0	0	0	0	0	0	0	0	0	0	0	0	0	0	0	0	0	0	0	0	0	0	0	0	0	0	0	0	0	0	0	0	0	0	0	0	0	0	0	0	0	0	0	0	0
IHQYIVEENIKsNKVAIYSFsQRDFsVFTsGKsIRLPQYYYRGCCLsRCTKRATRsKLLKSSARs	3	0	2	0	0	0	0	3	1	0	0	2	1	3	0	0	2	1	1	0	2	0	1	0	0	1	1	0	0	0	1	0	1	1	0	1	1	0	1	0	4	1	0	2	1	2	0	0	1
QSKQCYQRPNDKENYQIPNFTNVVHRKLRVRPLQSGGKKRSHLsVSIANKPPAARKEEVATTA	0	1	1	0	0	0	1	1	1	0	0	1	4	0	1	0	1	0	0	1	2	2	0	0	1	1	0	2	2	1	1	1	1	0	0	0	1	1	1	1	2	0	0	1	4	2	3	2	0
IPAYSKKVKEGsSISSKRs	1	0	1	0	0	0	0	0	0	0	1	0	0	0	0	0	0	0	0	0	1	0	1	0	0	0	0	0	1	0	0	0	0	0	1	0	2	0	0	1	0	1	0	0	0	0	0	0	0
LGVCRVLLQRAHREsVsSVPAsGAGWEGELVGRRKVWQPHRRPRAALQ	0	0	0	0	2	0	0	0	3	0	0	0	6	0	0	0	0	1	0	2	1	2	0	0	3	2	0	1	2	0	0	0	0	0	0	0	0	0	0	1	0	0	2	1	2	0	0	2	0
CSSDWYR	0	0	0	0	0	0	0	0	0	0	0	0	0	0	0	0	0	1	0	0	0	0	0	0	0	0	0	0	0	0	0	0	0	0	0	0	0	0	2	0	0	1	1	0	0	0	0	0	0
VSFAIAVVDSLKYLTADsPVLPHsETTsLAVTAVSEFVEKERRTQEETSTPAYFHQDPLFVLNRG	1	0	0	1	0	0	2	0	3	2	1	1	4	2	2	0	0	0	3	0	1	2	1	0	0	0	2	0	1	1	1	1	2	3	1	1	0	1	1	0	2	0	0	1	1	1	0	1	1
NTTQKVISLRTTAQGTVHRRSsSCHTSLEHYRAARKSINVAAFLFPsSLFSSLSAVHLRFVHWLTLLLFFGGRENGPVCL	0	0	2	0	2	0	2	3	4	1	1	1	3	3	3	0	2	0	1	1	3	1	1	1	1	1	1	0	1	0	1	3	1	2	2	2	0	3	0	2	0	1	1	1	1	1	2	3	2
SRLAALRALPYVPQSR	0	0	0	0	0	0	1	1	1	0	1	0	0	0	0	0	0	0	1	0	2	0	0	0	0	0	2	0	0	0	0	0	0	0	0	1	0	0	0	1	0	1	0	1	0	0	0	0	0
R	0	0	0	0	0	0	0	0	0	0	0	0	0	0	0	0	0	0	0	0	0	0	0	0	0	0	0	0	0	0	0	0	0	0	0	0	0	0	0	0	0	0	0	0	0	0	0	0	0
PAITRHsQPs	1	0	0	0	0	0	0	0	0	0	0	0	0	0	0	0	0	0	1	0	0	0	0	0	0	0	0	1	1	0	0	0	0	1	0	0	0	0	0	0	0	0	0	1	0	0	0	0	1
SSTDCGTG	0	0	0	0	0	0	0	0	0	0	0	0	0	0	0	0	1	0	0	0	0	0	0	2	0	0	0	0	0	0	1	1	0	0	0	0	0	0	1	1	0	0	0	0	0	0	0	0	0
RGAPPPYCCC	0	0	0	0	0	0	0	0	0	0	0	0	0	0	0	0	0	3	0	0	0	1	1	0	0	0	0	1	1	1	0	0	0	0	0	0	0	0	0	0	0	1	0	0	0	0	0	0	0
SGVTKCTYS	0	0	0	0	0	0	0	0	0	0	1	0	0	0	0	0	0	1	0	0	0	0	0	1	0	0	0	0	0	0	0	0	0	2	0	0	0	1	0	1	0	1	0	0	0	0	0	0	0
CTDVNTFPFPH	0	0	0	0	0	0	0	0	0	0	1	0	0	1	1	0	0	1	0	0	0	0	0	0	0	0	0	1	1	0	0	1	1	0	0	0	0	0	0	0	0	0	0	0	0	1	0	0	1
STQFTSRHTDS	0	0	0	0	0	0	0	0	0	0	0	0	0	0	1	0	0	0	0	0	0	0	0	0	0	0	0	0	0	0	2	0	1	0	0	0	0	1	0	2	0	0	0	1	0	0	0	0	1
ELLRGRV	0	0	0	0	1	0	0	0	1	0	0	0	1	0	0	0	0	0	0	0	0	0	1	0	0	0	0	0	0	0	0	0	0	0	0	0	0	0	0	0	0	0	0	0	0	0	0	0	0
SATTRHsQPs	0	0	0	0	0	0	0	0	0	0	0	0	0	0	0	0	0	0	1	0	0	0	0	0	0	0	0	1	0	0	1	0	0	1	0	0	1	0	0	0	0	0	0	1	0	0	0	0	1
NAIPVLLGYHLLIYILL	1	1	1	3	0	0	2	1	0	0	0	0	1	0	0	0	0	0	0	0	0	1	0	0	1	0	1	0	0	0	0	0	0	0	0	0	0	0	0	0	1	1	0	0	0	0	1	1	0
GCAVWCSNLLGRYLsLRVDTGTLLSPQRELCVCDWGLPCVGCYFFPTAV	0	0	0	0	2	0	2	1	3	0	1	0	4	0	2	0	3	3	0	1	0	1	1	2	1	1	0	1	0	2	1	0	1	1	0	1	0	0	0	1	1	1	2	1	0	0	1	0	0
HTKGSKA	0	0	0	0	0	0	0	0	0	0	0	0	0	0	0	0	0	0	0	1	0	0	0	1	0	0	0	0	0	0	0	0	0	1	0	0	0	0	1	0	0	0	0	0	0	0	0	1	0
KPFGVPSNTEsRNAPTDATLSSALTLRRGRCCRCSIs	1	0	0	1	0	0	0	1	1	0	1	0	0	0	1	0	2	1	2	0	1	0	0	0	1	1	2	0	0	1	2	1	1	0	1	0	1	0	0	2	0	0	0	0	0	1	1	0	0
PSIY	0	0	1	0	0	0	0	0	0	0	0	0	0	0	0	0	0	0	0	0	0	0	0	0	0	0	0	0	0	1	0	0	0	0	0	0	0	0	1	0	1	0	0	0	0	0	0	0	0
KsV	0	0	0	0	0	0	0	0	0	0	0	1	0	0	0	0	0	0	0	0	0	0	0	0	0	0	0	0	0	0	0	0	0	0	0	0	0	0	0	0	0	0	0	0	0	0	0	0	0
FKSCCFEKA	0	0	0	0	0	0	0	0	0	0	0	0	0	1	1	0	1	1	0	1	0	0	0	0	0	0	0	0	0	0	0	0	0	0	0	0	0	0	1	0	0	0	0	0	0	0	0	0	0
LYFLFPLVLYSGLDFLL	0	0	0	1	0	1	2	3	0	0	0	0	1	2	1	0	0	0	0	0	0	0	1	0	0	0	1	0	0	0	0	0	0	0	1	0	0	0	0	0	2	0	0	0	0	0	0	0	0
I	1	0	0	0	0	0	0	0	0	0	0	0	0	0	0	0	0	0	0	0	0	0	0	0	0	0	0	0	0	0	0	0	0	0	0	0	0	0	0	0	0	0	0	0	0	0	0	0	0
ILsNLLTAVETHFYsPNLWYSVRRGLGHC	1	0	0	1	3	0	0	0	1	0	0	2	0	1	0	0	0	1	0	1	0	0	0	1	0	1	0	0	1	0	1	0	1	0	0	1	0	0	0	0	0	2	1	0	0	1	1	1	1
FsIFFKGEEsSVIRT	1	1	0	0	0	0	0	0	0	1	0	0	0	2	1	0	0	0	0	0	0	0	0	0	0	1	0	0	0	0	0	0	0	1	0	0	0	0	1	0	0	0	0	0	0	0	0	0	0
IARSSFKHSNKRVGENRASPHIFIFFLTNsDISSGELG	4	0	0	0	0	1	0	1	0	0	0	0	1	3	1	0	0	0	0	1	0	1	0	0	1	2	0	0	1	0	0	1	0	0	1	0	2	1	2	0	0	0	0	0	0	1	2	0	2
EARQQTRSFHCCRRIS	1	0	0	0	0	0	0	0	0	0	0	0	0	1	0	0	1	1	0	0	1	0	0	0	0	0	0	0	0	0	0	0	0	1	0	0	0	0	2	0	0	0	0	2	0	0	0	0	1
	0	0	0	0	0	0	0	0	0	0	0	0	0	0	0	0	0	0	0	0	0	0	0	0	0	0	0	0	0	0	0	0	0	0	0	0	0	0	0	0	0	0	0	0	0	0	0	0	0
DVVNI	0	0	1	0	0	0	0	0	0	1	0	0	1	0	0	0	0	0	0	0	0	0	0	0	0	0	0	0	0	0	0	0	0	0	0	0	0	0	0	0	0	0	0	0	0	1	0	0	0
TKFYRSPsFNLsVRSESsRsSYKGsGRNGsLYFI	1	0	0	1	0	1	0	0	0	0	0	0	1	1	2	0	0	0	0	0	0	0	2	0	0	1	0	1	0	0	1	0	0	0	1	0	2	0	0	1	1	2	0	0	0	1	1	0	0
GFS	0	0	0	0	0	0	0	0	0	0	0	0	0	1	0	0	0	0	0	0	0	0	0	0	0	1	0	0	0	0	0	0	0	0	0	0	0	0	0	1	0	0	0	0	0	0	0	0	0
V	0	0	0	0	0	0	0	0	0	1	0	0	0	0	0	0	0	0	0	0	0	0	0	0	0	0	0	0	0	0	0	0	0	0	0	0	0	0	0	0	0	0	0	0	0	0	0	0	0
DYVLTSPLPAPVANLQYTYPSVL	0	0	0	1	1	2	0	0	0	0	0	1	2	0	0	0	0	0	0	0	1	1	0	0	0	0	1	0	2	1	1	0	1	0	1	0	1	0	0	0	1	2	0	1	0	0	1	0	0
STKCIHICLCRTLLsSHLCFRFCLVCPSRFFYLFSPFPHPSPPAEQPT	2	0	0	3	1	0	0	0	2	0	0	0	1	2	4	0	5	1	0	1	0	0	0	0	0	0	1	3	3	0	0	1	1	1	2	1	0	1	1	0	1	0	0	1	0	0	0	2	1
ALFLS	0	0	0	0	0	0	1	0	1	0	0	0	0	0	1	0	0	0	1	0	0	0	0	0	0	0	0	0	0	0	0	0	0	0	0	0	1	0	0	0	0	0	0	0	0	0	0	0	0
GVVRNRGLFYPHCTYAAVISKLKVRCGHKHTSLHIYRHKRTHTRVRVCSIASNKKGsYSANSKRNVRFDRSESQ	0	0	3	0	0	0	1	2	0	2	0	1	4	2	0	0	1	2	3	0	1	0	1	1	2	0	0	1	0	0	0	1	3	0	1	4	1	0	1	1	3	1	0	0	1	1	3	3	3
CFSLASEGLFVGFCCLHCIVLSTRCR	0	0	1	2	2	0	0	0	0	1	0	1	0	2	1	0	2	3	0	1	0	0	0	0	0	2	0	0	0	0	0	1	0	0	0	1	0	1	1	0	0	0	0	0	0	0	0	0	1
RSRHAVGRRRsAHTRsTYsIVsYSRVTLGPLHRTEsRFTHRCRNFIQTITRHSNKRRKVGGDINSRYTARDTVALsRsKQGHQKRRsGTs	1	1	2	1	0	0	1	1	0	2	0	0	3	2	0	0	0	1	2	1	0	1	1	2	1	2	0	0	1	0	2	1	5	2	0	0	3	0	0	1	2	1	0	1	2	2	1	2	4
VRLEGAAEGKQSE	0	0	0	0	0	1	0	0	0	0	0	1	0	0	0	0	0	0	0	0	1	1	0	0	1	1	0	0	0	0	0	0	0	0	0	0	0	0	1	0	0	0	0	1	0	0	0	0	0
SGLRsRSAGAKKSNTHTKARTESREGVSAWKVDLRKSSETKGsAATRHRRERTTEEGGEKVQLKVGQANVSQFsDGREVGRAEVRDKTSKsSsVLDRFSRSEGRTRGKVCFCTssNLsGFHRVKEGssFFNNNEPGESYASTGRGEVRIASKPTSGK	0	0	1	0	0	0	0	3	2	1	0	4	6	3	3	0	1	1	1	0	5	4	4	1	7	5	0	0	1	1	1	1	7	3	1	1	4	0	2	8	0	1	1	1	2	1	5	1	2
FISYKRsVASRL	0	1	0	1	0	0	0	0	0	1	0	0	0	1	0	0	0	0	0	0	1	0	0	0	0	0	0	0	0	0	0	0	0	0	0	1	0	1	0	0	1	0	0	0	0	0	0	0	0
YCLFITGTALIR	1	1	0	0	0	0	1	1	0	0	0	0	0	1	0	0	0	1	1	0	0	0	0	1	0	0	0	0	0	0	0	1	1	0	0	0	0	0	0	0	1	0	0	0	0	0	0	0	0
C	0	0	0	0	0	0	0	0	0	0	0	0	0	0	0	0	1	0	0	0	0	0	0	0	0	0	0	0	0	0	0	0	0	0	0	0	0	0	0	0	0	0	0	0	0	0	0	0	0
GFQVERCAWsGPFVVTVSFNT	0	0	0	0	0	0	0	0	0	1	0	1	2	1	2	0	0	1	0	0	0	1	0	0	1	1	0	1	0	0	1	0	0	1	0	0	0	0	1	0	0	0	1	0	1	1	0	0	0
DACQTVVIYNSTN	0	0	1	0	0	0	0	0	0	1	0	0	1	0	0	0	1	0	0	0	0	1	0	0	0	0	0	0	0	0	2	0	0	0	0	0	1	0	0	0	0	1	0	0	1	0	2	0	0
VsVTSGSIPVIACSNTVRRKFTQHFSFFIHLRHHCRTK	0	3	0	0	0	0	0	0	1	1	0	0	3	1	3	0	1	1	1	0	0	0	0	1	0	0	1	0	0	0	1	0	1	2	1	0	1	1	0	1	0	0	0	0	1	1	0	0	4
	0	0	0	0	0	0	0	0	0	0	0	0	0	0	0	0	0	0	0	0	0	0	0	0	0	0	0	0	0	0	0	0	0	0	0	0	0	0	0	0	0	0	0	0	0	0	0	0	0
FYLLSLQTRVAKQVLPKVKRs	0	0	0	1	1	0	1	1	0	0	0	2	1	1	0	0	0	0	1	0	0	0	0	0	0	0	0	1	0	0	0	0	1	0	0	1	0	0	0	0	1	0	0	1	1	0	0	0	0
PLSFDYVLDLCSPSVCIV	1	0	0	0	1	0	0	0	2	1	0	0	2	1	0	0	1	1	0	0	0	0	0	0	0	0	1	0	0	1	0	0	0	0	0	1	2	0	0	0	0	1	0	0	0	0	0	0	0
PEEVLLCSAE	0	0	0	2	0	0	0	0	0	1	0	0	0	0	0	0	0	1	0	0	1	0	0	0	0	0	0	1	0	0	0	0	0	0	1	0	0	0	0	0	0	0	0	0	0	0	0	0	0
HIHKVRQssRQPEYHEEERPVKKKAKRRRKRIPVVKQSGSNAKKRCTPLVDTLEVGATQDWARRKPRsNCTGGPTARTsRSLPPPNKPKAALRKTGETYQPAGKKKKQKQKGRHQERGIsVKDQs	0	0	3	1	0	0	0	0	3	1	1	3	2	0	0	0	2	0	0	1	5	2	1	1	3	3	1	3	4	3	3	2	1	2	0	2	1	0	0	0	1	1	1	7	2	1	2	1	3
RILFSTHIVVVsALSHGTGALEKEKKRLGSVEWERYRRNHPQLGLLGFEINRGSALs	1	0	2	2	1	1	2	0	2	1	1	1	1	2	0	0	0	0	2	0	1	0	2	2	1	1	0	0	1	0	0	1	0	1	0	1	0	1	2	0	0	1	1	1	0	1	1	0	3
EILTSTGSLFTFNS	0	0	1	0	0	0	1	1	0	0	0	0	0	1	1	0	0	0	0	0	0	0	1	0	0	0	0	0	0	0	1	1	1	0	0	0	3	0	0	0	0	0	0	0	0	1	0	0	0
GRGVPALSD	0	0	0	0	0	0	0	0	1	0	0	0	1	0	0	0	0	0	0	0	0	1	0	1	0	1	0	0	1	0	0	0	0	0	0	0	0	0	1	0	0	0	0	0	0	0	0	0	0
RVLDHTLSHTYLHTRPNPNLPCRKVDTVHNL	0	0	0	0	2	0	1	0	2	0	1	2	0	0	0	0	1	0	0	0	0	0	0	0	0	0	2	1	0	0	0	2	1	1	0	1	0	0	0	0	0	1	0	0	0	1	2	0	4
sGLHKLKDKSSKHIIsQ	0	1	1	1	0	0	0	1	0	0	0	0	0	0	0	0	0	0	0	0	0	0	0	0	0	1	0	0	0	0	0	0	0	0	0	0	1	0	0	1	0	0	0	1	0	0	0	0	2
LVLASsRLVCNFPSLLSPESSV	0	0	0	0	0	0	0	4	1	1	1	0	1	1	0	0	0	1	0	0	0	1	0	0	0	0	1	0	1	0	0	0	0	0	1	0	1	0	2	1	0	0	0	0	0	1	0	0	0
RLLLLLPVPVQQELSVRSF	0	0	0	0	1	0	4	0	1	0	0	1	2	0	1	0	0	0	0	0	0	0	0	0	0	0	2	0	0	0	0	0	0	0	0	1	0	1	0	0	0	0	0	1	1	0	0	0	0
LVPLHSGTKSQELFESCVGAR	0	0	0	2	0	1	0	0	0	0	0	2	0	0	1	0	1	0	0	1	0	0	0	2	0	0	1	0	0	0	0	1	0	0	0	0	1	0	2	0	0	0	0	0	1	0	0	0	1
AAVRLGVGLETAVVGFITVLILASVIDLAEVAQD	1	1	1	0	1	0	1	1	2	2	1	1	3	1	0	0	0	0	2	0	3	1	1	0	1	1	0	0	0	0	0	0	2	0	1	0	0	0	0	0	0	0	0	0	1	0	0	0	0
	0	0	0	0	0	0	0	0	0	0	0	0	0	0	0	0	0	0	0	0	0	0	0	0	0	0	0	0	0	0	0	0	0	0	0	0	0	0	0	0	0	0	0	0	0	0	0	0	0
CLSSTLRKFGLRVYRPNTSHSRsAYPDNFTRLsSE	0	0	0	1	0	0	0	1	2	0	0	1	0	2	0	0	1	0	1	0	0	0	1	0	0	0	1	1	0	0	0	1	1	1	0	0	0	2	3	0	2	0	0	0	0	1	1	1	0
FVSFSWYCLPELCCKRSYVSLLLLPIFLLSFVAsVLFFLSFVS	1	0	0	6	0	0	0	1	3	1	2	0	2	5	2	0	1	2	1	0	0	0	0	0	0	0	1	0	0	1	0	0	0	0	2	1	2	0	1	1	1	1	1	0	0	0	0	0	0
KERKGSFCFKLsRTLLERCAFsPPVSELLsSLLLQSLCSIPLVCSTSVVIYIYIFTVTFTVAPSR	1	0	3	4	0	0	2	1	3	2	0	3	1	4	1	0	2	2	0	0	0	2	0	1	0	0	0	0	0	4	0	3	1	1	0	2	1	1	2	2	2	0	0	0	1	0	0	0	0
GVCFLQDFLNCEVISILQGKNKICFsKKRVILGSLINPREEVQSRACFWGEGVLIICsLVRSTKGGRTSVLSVVFVPRIRRERGNKGKKsK	6	0	2	1	2	1	1	1	2	4	1	2	3	4	1	0	3	2	1	0	0	0	1	3	4	1	1	1	0	0	0	0	2	0	1	1	1	0	3	0	0	0	1	2	1	1	3	0	0
A	0	0	0	0	0	0	0	0	0	0	0	0	0	0	0	0	0	0	0	0	1	0	0	0	0	0	0	0	0	0	0	0	0	0	0	0	0	0	0	0	0	0	0	0	0	0	0	0	0
	0	0	0	0	0	0	0	0	0	0	0	0	0	0	0	0	0	0	0	0	0	0	0	0	0	0	0	0	0	0	0	0	0	0	0	0	0	0	0	0	0	0	0	0	0	0	0	0	0
VLLLssGDKNKERsGNKDsGREV	0	0	0	0	0	0	1	0	2	1	0	0	1	0	0	0	0	0	0	0	0	0	2	0	1	0	0	0	0	0	0	0	0	0	0	0	0	0	0	0	0	0	0	0	0	2	0	0	0
VYLCPVSDGARLVFALN	0	0	0	2	0	0	0	0	1	0	0	1	2	1	0	0	0	1	1	0	0	1	0	1	0	0	1	0	0	0	0	0	0	0	0	0	1	0	0	0	0	1	0	0	0	0	1	0	0
IsAKETKW	1	0	0	0	0	0	0	0	0	0	0	0	0	0	0	0	0	0	1	0	0	0	0	0	0	0	0	0	0	0	0	0	1	0	0	0	0	0	0	0	0	0	1	0	0	0	0	0	0
HCT	0	0	0	0	0	0	0	0	0	0	0	0	0	0	0	0	0	1	0	0	0	0	0	0	0	0	0	0	0	0	1	0	0	0	0	0	0	0	0	0	0	0	0	0	0	0	0	0	1
LAQRCGYREDSRG	0	0	0	0	0	0	1	0	0	0	0	0	0	0	0	0	1	0	0	1	0	0	0	0	0	2	0	0	0	0	0	0	0	0	0	0	0	0	1	0	1	0	0	0	1	0	0	0	0
ALGs	0	0	0	0	0	0	0	0	1	0	0	0	0	0	0	0	0	0	1	0	0	0	1	0	0	0	0	0	0	0	0	0	0	0	0	0	0	0	0	0	0	0	0	0	0	0	0	0	0
WKVTAGGEAHLSCLLHEA	0	0	0	0	1	0	1	0	1	0	1	0	0	0	0	0	1	0	0	0	2	1	0	1	1	0	0	0	0	0	0	0	1	0	0	0	0	1	0	0	0	0	1	0	0	0	0	0	2
SRRGLGIIGPLPHPTATSFRHTIGKEEEGGRRQIsVCRLQQEsKKRKRNEGKERKSELTVKGCQAVNTQR	2	0	2	1	0	2	0	0	1	1	1	0	1	1	0	0	1	1	0	1	0	1	0	0	4	4	0	1	1	1	1	2	1	1	0	0	1	1	1	0	0	0	0	3	2	1	1	2	0
IKVVVsPAGNDVsQRPTRs	0	0	1	0	0	0	0	0	0	1	2	0	1	0	0	0	0	0	0	0	0	1	0	1	0	0	0	0	1	1	0	0	1	0	0	0	0	0	0	0	0	0	0	0	1	0	1	0	0
VAHRsLFTLLVAYHAIIsTHTPKGFVsTLAKAGFLLLLDPAHsIPHsKQs	1	1	1	0	1	1	2	2	2	0	0	1	2	1	2	0	0	0	2	1	3	0	2	0	0	0	2	0	1	0	1	1	2	0	0	0	0	0	0	0	1	0	0	0	1	0	0	1	4
QVDLHVLEAYHCATLGSG	0	0	0	0	0	0	1	0	2	0	0	0	2	0	0	0	0	1	0	1	1	0	1	0	1	0	0	0	0	0	1	0	0	0	0	0	0	0	1	0	1	0	0	1	0	0	0	1	1
SKLYISIVIHTSSDVLANQsVS	1	1	1	0	1	0	1	0	0	1	1	0	1	0	0	0	0	0	1	0	0	0	0	0	0	0	0	0	0	0	0	0	1	0	2	0	1	1	1	0	0	1	0	0	1	1	0	1	0
GLLRD	0	0	0	0	1	0	0	1	0	0	0	0	0	0	0	0	0	0	0	0	0	0	0	0	0	1	0	0	0	0	0	0	0	0	0	0	0	0	0	0	0	0	0	0	0	0	0	0	0
RRV	0	0	0	0	0	0	0	0	0	1	0	0	0	0	0	0	0	0	0	0	0	0	0	0	0	0	0	0	0	0	0	0	0	0	0	0	0	0	0	0	0	0	0	0	0	0	0	0	0
FsPFVHsQRLTSVsHSHANAYRHPs	0	0	0	0	0	0	1	0	0	1	0	1	0	2	0	0	0	0	0	0	2	0	0	0	0	0	0	1	0	1	0	0	1	0	0	0	2	0	0	0	0	1	0	1	0	0	1	1	3
RVILATGRSSQ	0	0	1	0	0	0	0	0	1	1	0	0	0	0	0	0	0	0	0	0	1	0	0	0	1	0	0	0	0	0	0	0	1	0	0	0	0	0	1	1	0	0	0	0	1	0	0	0	0
	0	0	0	0	0	0	0	0	0	0	0	0	0	0	0	0	0	0	0	0	0	0	0	0	0	0	0	0	0	0	0	0	0	0	0	0	0	0	0	0	0	0	0	0	0	0	0	0	0
RLEKALSAARL	0	0	0	1	0	1	0	1	0	0	0	0	0	0	0	0	0	0	1	1	1	0	0	0	0	0	0	0	0	0	0	0	0	0	1	0	0	0	0	0	0	0	0	0	0	0	0	0	0
SRLRVTQIICSFTA	0	1	1	0	0	0	0	0	1	0	0	1	0	1	0	0	1	0	0	0	1	0	0	0	0	0	0	0	0	0	1	0	0	1	0	0	0	0	1	1	0	0	0	1	0	0	0	0	0
KIEHSTQTL	1	0	0	0	0	0	0	0	1	0	0	0	0	0	0	0	0	0	0	0	0	0	0	0	0	0	0	0	0	0	1	0	1	0	0	0	0	1	0	0	0	0	0	1	0	0	0	1	0
RACGERLDPLQPSTDDLYGYSGGGRKGAK	0	0	0	0	0	1	1	0	1	0	0	0	0	0	0	0	1	0	0	1	1	0	0	0	1	5	0	1	1	0	0	0	0	1	0	0	0	0	1	1	1	1	0	1	0	0	0	0	0
RGDQSSLGFIGIQH	1	0	1	0	0	0	0	1	0	0	0	0	0	0	1	0	0	0	0	0	0	0	2	1	0	0	0	0	0	0	0	0	0	0	2	0	0	0	0	0	0	0	0	1	1	0	0	0	1
STRQNTLDSRKITFKKGNLRSTRKsIFLYFFFQDFFLFFFPYTsNQTsITHKYFVTWLSIAVVVSTGTVNAQQsQQsLIPLLRRLEGFTLRTHQHLRP	1	0	4	2	1	2	4	1	1	4	1	0	0	8	4	0	0	0	2	0	0	0	0	0	1	2	1	0	2	0	2	3	5	2	3	2	0	0	0	0	1	2	1	5	3	1	3	2	1
LL	0	0	0	0	0	0	0	2	0	0	0	0	0	0	0	0	0	0	0	0	0	0	0	0	0	0	0	0	0	0	0	0	0	0	0	0	0	0	0	0	0	0	0	0	0	0	0	0	0
PLPPQ	0	0	0	1	0	0	0	0	0	0	0	0	0	0	0	0	0	0	0	0	0	0	0	0	0	0	1	0	2	0	0	0	0	0	0	0	0	0	0	0	0	0	0	0	1	0	0	0	0
sIKQKGTG	0	1	0	0	0	0	0	0	0	0	0	0	0	0	0	0	0	0	0	0	0	0	0	0	2	0	0	0	0	0	1	0	0	0	0	0	0	0	0	0	0	0	0	1	0	0	0	0	0
sDLKYRHQYLVRGDNTLRVVTRNIKsEIEVGEEVKQEVRHPVHTKKTsRNKRsssSSLLLLPE	0	1	1	0	0	1	3	2	1	0	0	5	2	0	0	0	0	0	0	0	0	0	1	0	1	0	0	1	0	1	1	0	2	1	1	0	1	0	0	0	1	1	0	1	1	1	2	0	3
LFSsLQ	0	0	0	0	1	1	0	0	0	0	0	0	0	1	0	0	0	0	0	0	0	0	0	0	0	0	0	0	0	0	0	0	0	0	0	0	1	0	0	0	0	0	0	0	1	0	0	0	0
IGSACISTER	1	1	0	0	0	0	0	0	0	0	0	0	0	0	0	0	0	1	1	0	0	0	0	0	0	1	0	0	0	0	0	0	1	0	0	0	1	0	1	0	0	0	0	0	0	0	0	0	0
IRAWVARLKA	0	0	1	0	0	0	0	0	1	1	0	0	0	0	0	0	0	0	2	0	0	1	0	0	0	0	0	0	0	0	0	0	0	0	0	0	0	0	0	0	0	0	1	0	0	0	0	0	0
DLISCVKEQ	0	1	0	0	0	0	0	1	0	0	0	1	0	0	0	0	0	1	0	0	0	0	0	0	0	0	0	0	0	0	0	0	0	0	1	0	0	0	0	0	0	0	0	1	0	0	0	0	0
PRPKFRsTTQRLHYTGGWQSEG	0	0	0	0	0	0	1	0	0	0	0	0	0	1	0	0	0	0	0	0	0	0	0	2	0	1	0	0	1	1	0	1	2	0	0	0	1	0	0	0	0	1	1	1	1	0	0	0	1
NF	0	0	0	0	0	0	0	0	0	0	0	0	0	0	1	0	0	0	0	0	0	0	0	0	0	0	0	0	0	0	0	0	0	0	0	0	0	0	0	0	0	0	0	0	0	0	1	0	0
FFFVFFLSLALSLSLPISFGRWG	1	0	0	2	0	0	1	1	1	0	0	1	0	4	2	0	0	0	1	0	0	0	1	0	1	0	0	0	1	0	0	0	0	0	1	1	1	1	0	0	0	0	1	0	0	0	0	0	0
TNTsGPQSRIINIVCDPLC	2	0	1	0	0	0	0	0	1	0	0	0	1	0	0	0	1	1	0	0	0	0	0	0	0	1	0	0	1	1	0	0	2	0	0	0	0	0	0	1	0	0	0	1	0	1	1	0	0
TsLsPTTTLAHRKNASTTKHsEGEETSTVAVVGGGRVEsHKHAWGAKTLRsLTPFSRVFLFPSLVLTL	0	0	0	1	1	1	1	3	1	1	0	2	3	2	1	0	0	0	0	0	2	3	2	2	1	0	1	2	0	0	3	4	1	3	0	2	0	0	0	2	0	0	1	0	0	0	1	2	2
SAQARLsALTAVFLLKGISIYL	1	1	0	1	2	0	0	2	0	1	0	0	0	0	1	0	0	0	1	0	2	1	1	0	0	0	0	0	0	0	0	0	0	1	1	1	0	0	0	0	1	0	0	1	0	0	0	0	0
FFLGVRsVFESY	0	0	0	0	0	0	0	0	1	0	1	0	1	3	0	0	0	0	0	0	0	0	1	0	0	0	0	0	0	0	0	0	0	0	0	0	0	0	1	0	0	1	0	0	0	0	0	0	0
VKSLLRTAN	0	0	0	0	0	0	1	1	0	1	0	0	0	0	0	0	0	0	0	0	1	0	0	0	0	0	0	0	0	0	0	0	1	0	0	0	0	1	0	0	0	0	0	0	0	0	1	0	0
KVIPPFPKYILLsSQTNCTASsSLSTLSGLATIHFPFP	3	0	0	2	0	0	0	2	1	1	0	0	0	1	2	0	0	1	1	0	1	0	0	0	1	0	2	1	1	1	3	0	1	0	0	0	3	2	0	0	1	0	0	0	1	1	0	0	1
SAETSTQG	0	0	0	0	0	0	0	0	0	0	0	0	0	0	0	0	0	0	1	0	0	0	0	0	1	0	0	0	0	0	0	0	1	1	0	0	1	1	0	0	0	0	0	1	0	0	0	0	0
RELLLLNARVVRCTLPGCTDQQL	0	0	0	1	0	0	1	2	2	0	0	1	1	0	0	0	1	1	1	0	0	0	1	0	0	0	0	1	0	0	1	1	0	0	0	0	0	0	0	0	0	0	0	0	2	0	1	0	0
sEKHLPGVsQsRKERRsRVRHKLLGPGAAFLsGRKGKAGGLQGEsGKNIDFFSFCLFTARLT	0	0	1	1	0	2	2	1	1	0	1	0	1	4	1	0	0	1	2	0	2	0	2	1	1	5	0	0	1	1	1	0	1	0	1	0	0	0	0	0	0	0	0	1	1	1	0	1	1
LPKSGGKAS	0	0	0	0	0	0	1	0	0	0	0	0	0	0	0	0	0	0	0	0	1	0	0	0	2	0	0	0	0	1	0	0	0	0	0	0	0	0	1	1	0	0	0	0	0	0	0	0	0
RSIFFFFSsL	0	0	1	0	0	0	0	0	1	0	0	0	0	3	1	0	0	0	0	0	0	0	0	0	0	0	0	0	0	0	0	0	0	0	0	0	0	0	1	1	0	0	0	0	0	0	0	0	0
LLAAAPLRSLNsSLIVVA	1	0	0	0	1	0	0	1	3	0	0	0	2	0	0	0	0	0	3	0	1	0	0	0	0	0	0	1	0	0	0	0	0	0	0	0	1	1	0	0	0	0	0	0	0	0	1	0	0
TPRTPRTAIFLQDRKHTIIT	1	0	2	0	0	0	0	1	0	0	0	0	0	0	1	0	0	0	0	1	0	0	0	0	0	0	0	1	0	1	0	1	3	1	0	0	0	0	0	0	0	0	0	0	1	0	0	1	0
YFSPFFFFFLLLLALLLLLVL	0	0	0	2	1	0	0	0	7	1	0	0	0	1	5	0	0	0	1	0	0	0	0	0	0	0	1	0	0	0	0	0	0	0	1	0	0	0	0	0	1	0	0	0	0	0	0	0	0
SVKDLLLPALYFLWWIGLsKKGINRDVYIYLNKALFSPQLsRTVS	2	0	1	3	0	1	1	3	1	2	0	0	1	1	1	0	0	0	1	0	1	0	0	0	1	1	0	1	0	1	0	0	0	1	0	0	1	0	1	1	2	1	2	1	0	2	0	0	0
TKK	0	0	0	0	0	0	0	0	0	0	0	0	0	0	0	0	0	0	0	0	0	0	0	0	0	0	0	0	0	0	0	1	0	0	0	0	0	0	0	0	0	0	0	0	0	0	0	0	0
ARCRRELKRHPsQCTQHCNCRGNIAAsRIDVEGERREKNsVIGNFTVGSR	0	0	3	1	0	0	0	0	0	1	0	1	1	1	0	0	1	3	0	1	1	1	0	2	2	0	0	0	0	1	0	1	1	0	0	0	1	0	0	0	0	0	0	1	1	2	2	1	1
CQRWC	0	0	0	0	0	0	0	0	0	0	0	0	0	0	0	0	1	1	0	0	0	0	0	0	0	0	0	0	0	0	0	0	0	0	0	0	0	0	0	0	0	0	1	0	1	0	0	0	0
	0	0	0	0	0	0	0	0	0	0	0	0	0	0	0	0	0	0	0	0	0	0	0	0	0	0	0	0	0	0	0	0	0	0	0	0	0	0	0	0	0	0	0	0	0	0	0	0	0
HsKLLFVKGsGHIsVEPGPCKHTSSQGGYHTEsTPN	0	1	0	0	0	0	0	1	1	1	0	0	1	1	0	0	0	1	0	0	0	0	0	3	1	1	1	0	1	1	1	1	1	0	0	1	1	0	0	0	0	1	0	1	0	0	1	1	3
CFL	0	0	0	0	0	1	0	0	0	0	0	0	0	1	0	0	0	1	0	0	0	0	0	0	0	0	0	0	0	0	0	0	0	0	0	0	0	0	0	0	0	0	0	0	0	0	0	0	0
GVRICTTALINLFIIQQHLLCsRVQssKYNINNNKDKIVRCGHNWKQsIPFPKASTFVVFF	3	3	1	1	1	0	0	0	2	2	1	0	2	4	1	0	1	2	1	1	0	0	1	0	0	1	1	0	0	1	2	0	1	0	1	0	0	0	0	0	1	0	1	3	1	5	1	1	1
GsIGs	1	0	0	0	0	0	0	0	0	0	0	0	0	0	0	0	0	0	0	0	0	0	0	0	1	1	0	0	0	0	0	0	0	0	0	0	0	0	0	0	0	0	0	0	0	0	0	0	0
RIR	0	0	1	0	0	0	0	0	0	0	0	0	0	0	0	0	0	0	0	0	0	0	0	0	0	0	0	0	0	0	0	0	0	0	0	0	0	0	0	0	0	0	0	0	0	0	0	0	0
ARLRPKAKEHTIIRCKAC	1	0	1	0	0	0	0	0	1	0	0	0	0	0	0	0	1	1	0	0	1	2	0	0	0	0	0	1	0	0	0	0	1	0	0	0	0	0	0	0	0	0	0	0	0	0	0	0	1
TIHFWEPSSTQRsLLSEDSTKDHLLIsQTVGGIGDQEKRRLKIHAKESNRQSRKKKRTISNNKIVSLLFVEYLKRR	1	0	5	0	0	1	3	2	2	0	0	1	2	1	1	0	0	0	0	0	0	1	0	1	2	0	1	0	0	0	0	1	4	0	0	0	1	0	3	4	1	0	1	4	0	1	2	1	2
RDITssKSDNsGFTGVFVALRPSRSAGPKGRARsRR	0	0	1	0	0	0	0	1	0	0	0	0	2	2	0	0	0	0	2	0	1	0	1	2	0	1	0	1	1	0	0	0	0	2	0	0	0	0	1	2	0	0	0	0	0	0	1	0	0
VWKTCAFL	0	0	0	0	0	0	0	0	1	1	0	0	0	1	0	0	1	0	0	0	0	1	0	0	0	0	0	0	0	0	0	0	0	1	0	0	0	0	0	0	0	0	1	0	0	0	0	0	0
	0	0	0	0	0	0	0	0	0	0	0	0	0	0	0	0	0	0	0	0	0	0	0	0	0	0	0	0	0	0	0	0	0	0	0	0	0	0	0	0	0	0	0	0	0	0	0	0	0
QS	0	0	0	0	0	0	0	0	0	0	0	0	0	0	0	0	0	0	0	0	0	0	0	0	0	0	0	0	0	0	0	0	0	0	0	0	0	1	0	0	0	0	0	0	1	0	0	0	0
VsRGERITPCV	0	1	0	0	0	0	0	0	0	1	0	1	0	0	0	0	0	1	0	0	0	0	0	1	0	0	0	0	0	1	1	0	0	0	0	0	0	0	0	0	0	0	0	0	0	0	0	0	0
N	0	0	0	0	0	0	0	0	0	0	0	0	0	0	0	0	0	0	0	0	0	0	0	0	0	0	0	0	0	0	0	0	0	0	0	0	0	0	0	0	0	0	0	0	0	1	0	0	0
R	0	0	0	0	0	0	0	0	0	0	0	0	0	0	0	0	0	0	0	0	0	0	0	0	0	0	0	0	0	0	0	0	0	0	0	0	0	0	0	0	0	0	0	0	0	0	0	0	0
T	0	0	0	0	0	0	0	0	0	0	0	0	0	0	0	0	0	0	0	0	0	0	0	0	0	0	0	0	0	0	1	0	0	0	0	0	0	0	0	0	0	0	0	0	0	0	0	0	0
RLGPFSVSSPCCLLSLGRAPRHRssssssYPRTVSLKREGKKGssIL	0	1	0	1	1	1	0	0	3	0	0	2	0	1	0	0	2	0	0	0	1	0	0	1	3	0	2	0	2	0	0	0	1	0	0	0	2	3	0	0	0	1	0	0	0	0	0	0	1
VFKRIsVFSALSKEETPAEKRQGGGKRGEKGNAAFHsILSCALTFLNSFYssINLKKRLPRSHTRNPsVPF	1	1	1	0	1	0	1	1	3	1	1	0	1	2	4	0	0	1	1	1	0	3	0	0	5	0	2	0	1	1	0	1	2	0	1	0	2	1	1	0	1	0	0	1	0	2	2	1	1
SKCASsPLSSI	1	0	0	0	0	0	0	0	1	0	0	0	0	0	0	0	1	0	0	0	1	0	0	0	0	0	0	0	1	0	0	0	0	0	0	3	0	0	1	0	0	0	0	0	0	0	0	0	0
LPAYCPLHRPLT	0	0	0	0	0	1	0	0	2	0	0	0	0	0	0	0	0	1	0	0	0	1	0	0	0	0	3	0	0	0	1	0	0	0	0	0	0	0	0	0	0	1	0	0	0	0	0	1	0
NHK	0	0	0	0	0	0	0	0	0	0	0	0	0	0	0	0	0	0	0	0	0	0	0	0	0	0	0	0	0	0	0	0	0	0	0	0	0	0	0	0	0	0	0	0	0	1	0	0	1
RLRKGGsISTQISGSAFCPCNTLNL	0	0	2	1	0	0	0	0	2	0	0	0	0	0	1	0	1	1	0	0	0	1	1	0	2	0	0	1	0	0	0	0	2	0	0	0	1	0	1	1	0	0	0	1	0	1	1	0	0
KsTPSTTS	0	0	0	0	0	0	0	0	0	0	0	0	0	0	0	0	0	0	0	0	0	0	0	0	0	0	0	0	0	1	0	1	2	0	0	1	1	0	0	0	0	0	0	0	0	0	0	0	0
VWssIPCF	0	0	1	0	0	0	0	0	0	1	0	0	0	0	1	0	1	0	0	0	0	0	0	0	0	0	0	1	0	0	0	0	0	0	0	0	0	0	0	0	0	0	1	0	0	0	0	0	0
VRVFCPLKIsGRPHQQKFS	1	0	0	0	0	0	0	1	0	0	0	1	1	1	1	0	1	0	0	0	0	0	0	0	1	0	1	0	0	1	0	0	0	0	0	0	0	0	0	1	0	0	0	2	0	0	0	0	1
FYTLVNIsKGIKGKAV	1	0	1	0	0	0	1	0	0	0	0	1	1	0	1	0	0	0	0	0	1	0	0	0	2	0	0	0	0	0	1	0	0	0	0	0	0	0	0	0	0	1	0	0	0	0	1	0	0
LTSHLSCQLLD	0	0	0	2	1	1	0	0	0	0	0	0	0	0	0	0	0	1	0	0	0	0	0	0	0	0	0	0	0	0	0	1	0	0	1	0	0	0	0	1	0	0	0	0	1	0	0	0	1
YT	0	0	0	0	0	0	0	0	0	0	0	0	0	0	0	0	0	0	0	0	0	0	0	0	0	0	0	0	0	0	1	0	0	0	0	0	0	0	0	0	0	1	0	0	0	0	0	0	0
AHLAPFSWISSHSSY	1	0	0	1	0	0	0	0	0	0	0	0	0	1	0	0	0	0	2	0	0	0	0	0	0	0	1	0	0	0	0	0	0	0	4	1	0	0	0	0	0	1	1	0	0	0	0	2	0
sRC	0	0	0	0	0	0	0	0	0	0	0	0	0	0	0	0	0	1	0	0	0	0	0	0	0	0	0	0	0	0	0	0	0	0	0	0	0	0	0	0	0	0	0	0	0	0	0	0	0
SLLFLSRLPLR	0	0	0	4	1	0	0	0	0	0	0	0	0	0	1	0	0	0	0	0	0	0	0	0	0	0	1	0	0	0	0	0	0	0	0	0	0	1	1	0	0	0	0	0	0	0	0	0	0
QTIsGHCLHQKKNISSGPQVLRGRDNSFPFHSsRYSsPFFSFYLLLLLLLLLLLFFFIHWCKRH	2	1	0	0	0	4	1	3	5	1	0	0	0	6	2	0	0	2	0	0	0	0	0	0	2	1	0	2	1	0	0	0	1	0	2	1	0	0	3	0	1	1	1	1	2	1	1	3	2
IG	1	0	0	0	0	0	0	0	0	0	0	0	0	0	0	0	0	0	0	0	0	0	0	0	1	0	0	0	0	0	0	0	0	0	0	0	0	0	0	0	0	0	0	0	0	0	0	0	0
KHGKKQDC	0	0	0	0	0	0	0	0	0	0	0	0	0	0	0	0	0	1	0	0	0	0	0	1	0	0	0	0	0	0	0	0	0	0	0	0	0	0	0	0	0	0	0	0	1	0	0	0	1
SASFLT	0	0	0	0	1	0	0	0	0	0	0	0	0	1	0	0	0	0	0	0	0	1	0	0	0	0	0	0	0	0	0	0	1	0	0	0	0	1	1	0	0	0	0	0	0	0	0	0	0
LSDISGPLSTEREGQPALLFPTRITN	1	1	0	0	1	2	0	0	1	0	0	0	0	0	1	0	0	0	0	1	0	0	0	2	0	0	2	0	1	0	0	0	2	1	1	1	0	1	0	0	0	0	0	0	1	1	0	0	0
VVGsSIFVLNYKsGIVRGNDTRKGRKKNKNTIVNLAISKAKREGNGCVPDRSSIAQSRFAHSVLLVVYSNKNYPHTCHsCQLHLIEQLNQLRASL	2	0	4	4	0	1	0	4	0	3	1	3	2	1	1	0	2	1	0	1	4	0	1	1	2	2	0	1	1	0	0	0	1	2	0	3	3	0	1	1	2	1	0	1	3	5	4	3	1
CsRKRFG	0	0	0	0	0	0	0	0	0	0	0	0	0	1	0	0	1	0	0	0	0	0	0	0	0	1	0	0	0	0	0	0	0	0	0	0	0	0	0	0	0	0	0	0	0	0	0	0	0
CGVsLFIPVEALL	1	0	0	2	0	0	1	0	0	1	1	0	0	1	0	0	1	0	0	0	0	1	0	0	1	0	0	0	0	1	0	0	0	0	0	0	0	0	0	0	0	0	0	0	0	0	0	0	0
AFSRYYRWWCIRQVRHKSLKYPSPATTLGENLRQRAVGCCLRLEKLTSLFAYsDRDIQTRCSSGCVCACFSPTYTRTAFQNLIRKRKVDNDCKsSGSNRFsQNLCILHHTIVRGS	0	4	1	2	4	0	1	2	1	1	0	2	2	2	3	0	4	5	2	1	0	3	1	2	0	2	0	2	0	1	2	1	4	1	2	0	3	1	3	1	2	3	2	3	2	3	2	1	2
AVDLFAAHSRGRKNKKRLKREKEKQNTYKHCGRGTD	0	0	0	0	1	0	0	0	1	1	0	0	0	0	1	0	1	0	2	1	0	0	0	0	3	0	0	0	0	0	0	0	1	1	0	0	0	1	0	0	1	0	0	1	0	2	0	0	2
	0	0	0	0	0	0	0	0	0	0	0	0	0	0	0	0	0	0	0	0	0	0	0	0	0	0	0	0	0	0	0	0	0	0	0	0	0	0	0	0	0	0	0	0	0	0	0	0	0
NQKKHCSCQTLRRRVVPLIAEsGKs	1	0	0	0	0	0	0	1	1	0	0	1	1	0	0	0	0	2	0	0	0	1	0	0	0	1	0	0	0	1	0	0	1	0	0	0	0	1	0	0	0	0	0	0	2	1	0	1	0
KRKIIECNWLQHsQRSPTCPISQGLTWLREKRRAGREVGRIRIsERAKNTVLSTPKAKQKKWPHPY	2	1	2	1	0	0	2	0	1	0	1	0	1	0	0	0	1	1	1	0	2	0	0	0	1	2	1	0	3	1	0	2	1	1	1	0	0	1	0	1	0	1	3	1	3	0	2	0	2
KDR	0	0	0	0	0	0	0	0	0	0	0	0	0	0	0	0	0	0	0	0	0	0	0	0	0	0	0	0	0	0	0	0	0	0	0	0	0	0	0	0	0	0	0	0	0	0	0	0	0
IKKGRTIEQRQPEKVRGLSSFFSFIV	1	1	1	1	0	0	0	0	0	0	0	1	1	2	1	0	0	0	0	0	0	0	0	1	0	1	0	1	0	0	0	0	1	0	2	1	0	0	0	0	0	0	0	1	1	0	0	0	0
FsRVWSAWGGRSISKssNKIsEEIYNsRERTKETESNsVKRSICRSFFFLGSEI	3	1	1	0	0	0	0	1	0	1	0	0	1	4	0	0	1	0	1	0	0	0	0	0	3	0	0	0	0	0	0	1	0	1	0	0	1	0	2	4	0	1	2	0	0	3	0	0	0
sFSFFFFFDVGTRsYG	0	0	0	0	0	0	0	0	0	0	0	1	0	5	1	0	0	0	0	0	0	0	0	2	0	0	0	0	0	0	0	0	1	0	0	0	0	0	1	0	0	1	0	0	0	0	0	0	0
LSGLLLPK	0	0	0	0	0	1	0	2	1	0	0	0	0	0	0	0	0	0	0	0	0	0	1	0	0	0	0	0	0	1	0	0	0	0	1	0	0	0	0	0	0	0	0	0	0	0	0	0	0
RGWLSGPKVAEEGFLAELRVTITLLFHFPHSLGFFSFVEADKASQGRGFGVKGRRLLFFLSFISQWEGDPssAILLAAFNSAVALKREEEEEDFIVSTsSsHWLRRTIIGDCFFFFFFLINHNVFTRELQALAHSEVESTKSYLKLTLTLPPTRNKKCTCFCTREGVPPP	2	2	3	5	1	2	5	5	2	3	0	1	5	17	3	0	3	1	4	1	3	3	2	2	6	1	1	4	3	0	0	1	5	5	3	3	1	0	3	2	0	1	3	1	2	1	3	4	1
SIYSVQILsGALLsPSAAPVVVSVKSLHRVVTTCVsIsLERsAG	3	0	0	1	1	1	1	0	1	3	3	0	2	0	0	0	0	1	1	1	2	0	0	0	2	0	0	1	1	0	1	0	0	1	0	1	2	0	1	1	0	1	0	1	0	0	0	1	0
KIPPVLDVSAERNSKEHKYLssVIFsINsDSVN	0	1	2	0	0	0	1	0	1	1	1	1	1	1	0	0	0	0	1	0	0	0	0	0	0	0	0	0	0	2	0	0	0	0	0	0	1	1	1	0	1	0	0	0	0	2	1	0	1
QSITVRSACYGGRFRWSGTGSGTCC	0	1	0	0	0	0	0	0	0	0	1	0	0	1	0	0	2	1	1	0	0	0	0	2	2	1	0	0	0	0	1	1	1	0	0	2	0	0	2	0	0	1	1	0	1	0	0	0	0
KKGFQVCCPCVRR	0	0	0	0	0	0	0	0	0	0	1	0	1	0	1	0	2	1	0	0	0	0	0	0	0	1	1	0	0	0	0	0	0	0	0	0	0	0	0	0	0	0	0	1	0	0	0	0	0
CSRGsALIGFKGKIYDNCASQsRNANCL	0	0	2	1	0	0	0	0	1	0	0	0	0	1	0	0	3	0	0	1	1	1	1	0	2	0	0	0	0	0	0	0	0	0	1	0	0	0	1	0	0	1	0	0	1	2	1	0	0
VRLTsGGAAQLLFPVRRsVRGTVSHWVGESFRIsERRRVPSKGFVLVVTLV	0	1	0	0	1	0	0	2	2	3	2	1	4	1	2	0	0	0	0	0	0	2	2	1	1	1	0	0	2	0	1	1	0	1	0	0	0	1	1	1	0	0	1	0	1	0	0	1	0
IILKGGYRHIFVLNGLDSSCCARLLIGFSST	2	1	1	0	2	0	0	1	2	1	0	0	0	0	2	0	0	2	0	1	0	0	0	1	0	3	0	0	0	0	0	0	0	1	0	0	0	2	1	1	1	0	0	0	0	0	1	1	0
CVAGKR	0	0	0	0	0	0	0	0	0	1	0	0	0	0	0	0	0	1	0	0	0	1	0	0	1	0	0	0	0	0	0	0	0	0	0	0	0	0	0	0	0	0	0	0	0	0	0	0	0
SQASSE	0	0	0	0	0	0	0	0	0	0	0	0	0	0	0	0	0	0	0	1	0	0	0	0	0	0	0	0	0	0	0	0	0	0	0	0	0	0	1	2	0	0	0	0	1	0	0	0	0
QRALFSFFLSLALRIIYHLARGCTKRFLsSVFCFSLT	2	0	0	0	1	1	1	2	2	0	0	0	1	4	2	0	2	0	1	1	0	1	1	0	0	0	0	0	0	0	0	0	1	1	1	0	1	1	1	0	1	0	0	1	0	0	0	1	0
KR	0	0	0	0	0	0	0	0	0	0	0	0	0	0	0	0	0	0	0	0	0	0	0	0	0	0	0	0	0	0	0	0	0	0	0	0	0	0	0	0	0	0	0	0	0	0	0	0	0
IRGLSWsLKELFRsQKssKNsTEKSCGSVHCQLsR	0	0	1	0	0	0	1	3	0	0	0	0	1	0	1	0	2	0	0	0	0	0	0	1	0	1	0	0	0	0	0	1	0	0	0	1	0	1	1	0	0	0	1	2	0	1	0	0	1
ISYLSVYsPRKLQKTKPTT	0	1	0	1	0	1	0	0	0	1	0	0	0	0	0	0	0	0	0	0	0	0	0	0	0	0	1	0	1	0	0	2	1	0	0	0	0	0	1	1	1	1	0	0	1	0	0	0	0
CVYVQHRCLSLLIYQSPTsLRQGNKLLWPCERRKVASGPWQsPSNDCVsSVSVHRRIKVKGKGVEAKGsELDIRGRVNIsFDCFTLSLSYLQ	3	1	0	2	1	1	1	3	2	3	0	2	4	2	0	0	3	2	0	0	1	1	2	0	1	3	1	1	1	1	0	0	0	2	0	0	1	2	1	4	2	1	2	0	5	1	2	1	1
LIFASTLTTSSSSATERKRRGKKRR	0	0	1	0	0	1	0	0	1	0	0	0	0	1	0	0	0	0	0	0	2	0	0	0	1	0	0	0	0	0	0	1	2	1	0	0	1	0	2	2	0	0	0	0	0	0	0	0	0
KDsKsEKGsRE	0	0	0	0	0	0	0	0	0	0	0	0	0	0	0	0	0	0	0	0	0	0	0	0	0	1	0	0	0	0	0	0	0	0	0	0	0	0	0	0	0	0	0	0	0	0	0	0	0
CVANTAR	0	0	0	0	0	0	0	0	0	0	1	0	0	0	0	0	0	1	0	0	0	2	0	0	0	0	0	0	0	0	0	0	1	0	0	0	0	0	0	0	0	0	0	0	0	1	0	0	0
WVCDTSVQVVsKVLQQKERKGSEKREGIVEKTRTKSVssPISRSRVNYTAAQsPCSYQRPKASSTPFKSRVASSFSFFSFFFRKKSCFSLVDYIELQELSSGVRNWATLAVTALFVKLKQQKVsRTYGEsNSLGVS	1	1	1	0	1	1	1	3	2	6	1	2	6	9	0	0	1	2	2	1	3	1	2	0	2	1	1	0	1	2	0	2	3	3	3	1	4	2	5	4	1	3	2	6	2	3	0	0	0
GKTNSAESFTRKVsFsYLsSV	0	0	0	1	0	0	0	0	0	0	0	1	1	1	1	0	0	0	0	0	1	0	0	0	1	0	0	0	0	0	0	0	1	1	0	0	0	0	2	1	0	1	0	0	0	1	0	0	0
VIQQEKKITLNNsFTLRKDIKGEYsTNYKPsLINsNVNNSQIEKNSNKQRHIYTAAQARKAEQNYGGHFTTREKKKHKVGAANIDS	2	2	3	0	0	1	0	2	0	0	2	1	0	1	1	0	0	0	0	1	4	1	1	2	0	1	0	0	0	1	1	2	3	0	0	0	0	0	1	2	1	3	0	6	0	0	11	2	1
QRTREsGVLsVIPLQEAR	0	1	0	0	1	0	0	1	0	1	0	0	1	0	0	0	0	0	0	0	1	0	0	0	0	1	0	0	1	0	0	0	1	0	0	0	0	0	0	0	0	0	0	1	1	0	0	0	0
IFVFsKTPKHAQHREKGPASSSPLLPTRLESLPPQSYAT	1	0	0	0	1	2	1	0	0	1	0	0	0	0	2	0	0	0	1	1	0	1	0	0	1	0	1	1	2	2	0	2	1	0	0	2	1	0	0	2	0	1	0	1	1	0	0	0	2
SKRLYKRKIVGN	0	0	1	0	0	0	0	0	1	0	0	1	0	0	0	0	0	0	0	0	0	0	0	0	1	0	0	0	0	0	0	0	0	0	1	0	0	0	0	0	0	1	0	0	0	1	0	0	0
	0	0	0	0	0	0	0	0	0	0	0	0	0	0	0	0	0	0	0	0	0	0	0	0	0	0	0	0	0	0	0	0	0	0	0	0	0	0	0	0	0	0	0	0	0	0	0	0	0
TARTTsFSFsFLCCFLSALLKST	0	0	0	2	0	0	0	0	2	0	0	0	0	3	1	0	2	0	1	0	0	1	0	0	0	0	0	0	0	0	1	0	2	1	1	0	2	0	0	0	0	0	0	0	0	0	0	0	0
VLsFVVPFFFFSFLLFTSLFTCSPAAAICFHCFNTFLIPPYSCRTHKVHFAsKIRsSFESQVKS	2	1	0	1	0	0	0	2	2	2	3	0	0	7	6	0	1	3	2	0	1	1	0	0	0	0	1	3	0	0	1	1	2	0	1	2	2	1	0	1	0	1	0	1	0	0	1	1	2
LPTP	0	0	0	0	0	0	0	1	0	0	0	0	0	0	0	0	0	0	0	0	0	0	0	0	0	0	1	0	1	0	0	1	0	0	0	0	0	0	0	0	0	0	0	0	0	0	0	0	0
R	0	0	0	0	0	0	0	0	0	0	0	0	0	0	0	0	0	0	0	0	0	0	0	0	0	0	0	0	0	0	0	0	0	0	0	0	0	0	0	0	0	0	0	0	0	0	0	0	0
ALRGRRWVGQ	0	0	0	0	0	0	1	0	0	0	0	0	1	0	0	0	0	0	0	0	0	1	0	0	0	2	0	0	0	0	0	0	0	0	0	0	0	0	0	0	0	0	1	1	0	0	0	0	0
AsHFAGKE	0	0	0	0	0	0	0	0	0	0	0	0	0	1	0	0	0	0	1	0	0	1	0	0	1	0	0	0	0	0	0	0	0	0	0	0	0	0	0	0	0	0	0	0	0	0	0	0	1
KKSGER	0	0	0	0	0	0	0	0	0	0	0	0	0	0	0	0	0	0	0	0	0	0	0	0	1	0	0	0	0	0	0	0	0	0	0	0	0	0	0	1	0	0	0	0	0	0	0	0	0
RITG	0	1	0	0	0	0	0	0	0	0	0	0	0	0	0	0	0	0	0	0	0	0	0	0	1	0	0	0	0	0	0	0	0	1	0	0	0	0	0	0	0	0	0	0	0	0	0	0	0
KKEN	0	0	0	0	0	0	0	0	0	0	0	0	0	0	0	0	0	0	0	0	0	0	0	0	0	0	0	0	0	0	0	0	0	0	0	0	0	0	0	0	0	0	0	0	0	1	0	0	0
LRLGSEFFsLESSCLEGCQsEILKCHGRGEREDRLRVLRsRTALRCLCGRHIFGLYGHLGEELRCRRsRCLsSKEA	0	1	1	2	2	1	2	3	3	1	0	0	0	1	2	0	3	4	0	0	1	1	3	4	0	1	0	0	0	0	0	0	1	0	1	0	0	1	1	1	0	1	0	1	0	0	0	1	2
LEAVLCSALFRTKGTIFVFLSF	0	0	1	1	0	0	1	0	2	1	0	0	1	2	2	0	1	0	0	0	1	1	0	1	0	0	0	0	0	0	0	0	2	0	0	1	1	0	0	0	0	0	0	0	0	0	0	0	0
KKSCAQFsIsRKLYGRKHKSNTWLKRKHQYSAIIICSGSSTsYFHHPIAPDPNPKIKGsTGSTKVTVLEsIVLCERDKECsRWLQLTRHKCLWVSLEsLPHNGRRGFsAVKGRKEKRAGPHIQGKsLCRFSssRYRAKI	6	2	1	2	1	1	0	1	5	1	0	2	2	3	1	0	3	3	0	2	2	2	1	2	3	3	1	0	3	2	2	1	1	2	2	1	0	1	1	4	2	2	3	2	2	1	2	3	4
FVQH	0	0	0	0	0	0	0	0	0	1	0	0	0	1	0	0	0	0	0	0	0	0	0	0	0	0	0	0	0	0	0	0	0	0	0	0	0	0	0	0	0	0	0	0	1	0	0	1	0
SRYLVSRQNCPTIKF	1	0	0	0	0	0	0	1	0	0	0	0	1	1	0	0	0	1	0	0	0	0	0	0	0	0	1	0	0	0	1	0	0	0	0	0	1	0	0	1	1	0	0	0	1	0	1	0	0
KsSDS	0	0	0	0	0	0	0	0	0	0	0	0	0	0	0	0	0	0	0	0	0	0	0	0	0	0	0	0	0	0	0	0	0	0	0	0	0	0	1	1	0	0	0	0	0	0	0	0	0
YYICSPSRHHsSI	1	0	1	0	0	0	0	0	0	0	0	0	0	0	0	0	1	0	0	0	0	0	0	0	0	0	0	1	0	0	0	0	0	0	1	1	0	0	0	1	1	1	0	0	0	0	0	1	1
KRRGKsFLLFFFQYHSSVASVWSRGRKHHPQQKGIsNSEDsALHKHPGAGRLRGLHTsGVACHHHIAGRHVP	1	1	0	2	0	1	1	0	1	1	0	1	2	2	2	0	1	0	2	1	1	1	1	1	2	4	0	1	1	1	0	0	1	0	0	0	0	0	4	1	1	0	1	2	1	0	1	4	6
CGVHsVIGSGVCSNRLTDG	1	0	0	0	0	0	0	1	0	1	0	0	2	0	0	0	2	0	0	0	0	0	2	0	2	0	0	0	0	0	0	0	1	0	0	0	1	0	0	1	0	0	0	0	0	1	0	1	0
VSAAVYSFTVYCEHARWRPG	0	0	0	0	0	0	0	0	0	1	1	0	1	1	0	0	1	0	0	0	0	3	1	0	0	0	0	1	0	0	0	1	0	0	0	0	0	1	1	0	1	1	1	0	0	0	0	0	1
F	0	0	0	0	0	0	0	0	0	0	0	0	0	1	0	0	0	0	0	0	0	0	0	0	0	0	0	0	0	0	0	0	0	0	0	0	0	0	0	0	0	0	0	0	0	0	0	0	0
AVVVRTEEPSR	0	0	0	0	0	0	0	0	0	1	0	1	1	0	0	0	0	0	0	0	1	0	0	0	0	0	0	0	1	0	1	0	0	0	0	1	0	0	0	0	0	0	0	0	0	0	0	0	0
ELSDIFLPLHSSPFFSSLSLPLAVNCC	1	0	0	3	1	0	0	0	2	0	1	0	0	2	1	0	1	1	0	1	0	0	0	0	0	0	2	0	1	0	0	0	0	0	3	3	0	0	0	0	0	0	0	0	0	0	1	0	1
TFALTLLQPPRNVLLCAPRGDRRGGEALLCCLs	0	0	0	1	3	1	0	1	2	0	0	0	1	0	1	0	1	2	0	0	1	2	1	1	1	0	0	0	1	2	1	0	0	1	0	0	0	0	0	0	0	0	0	1	0	0	1	0	0
VSSLLIEGNPRGGSAALDs	1	0	0	1	0	0	1	0	1	0	0	0	1	0	0	0	0	0	1	0	0	1	1	2	0	0	0	0	0	1	0	0	0	0	1	0	0	0	1	1	0	0	0	0	0	0	1	0	0
GPVATARLFGGALWVVASREVGFHVLTRLVYWLLsPASICSLVDWCRLLFCYLCCGCGACCRPSSSATLLPSFVFIVLSFTSsQYLTKLIsSATLE	1	1	1	5	1	1	2	2	5	3	0	1	5	5	1	0	4	4	1	4	2	1	3	0	1	2	2	2	0	0	0	1	2	3	4	6	0	0	0	0	3	0	3	1	0	0	0	0	1
EGSFYCGCVQFPSAV	0	0	0	0	0	0	0	0	0	1	0	0	1	1	1	0	2	0	0	0	0	1	0	1	1	0	0	0	1	0	0	0	0	0	0	0	0	1	1	0	0	1	0	1	0	0	0	0	0
	0	0	0	0	0	0	0	0	0	0	0	0	0	0	0	0	0	0	0	0	0	0	0	0	0	0	0	0	0	0	0	0	0	0	0	0	0	0	0	0	0	0	0	0	0	0	0	0	0
LDsNPIGRVAPGVNIFsDQKKRKDKTRERNKsRAEKLSTsSSGSQVTsSRPsRLLFFSFSsIRGSHHWACAIHSKQDWTGNNRRRCAVGGRGIKVIQHTRGKKKsKHCGIsSFFFSFSFFFFEGAENFWVRFALLTFFFFFLIPLHDPVSSLRsEEPQGRKSRSGVCGTPSQQRLKRFELHLSSNQVQQTPLsNVCGEVAVVGTKEGGINKFFLFCFsLYPLSTPVRRIYKNIYIYIYLFYIVRVAELFSKsNSGRYCsQQHHRYsAPIFIIIAATAIYFsLsLLLHYHRATDIVGsRFLsYFIGERAILRFCFFFLVLFSWLLPRSLPTRFTHFGVRVLFFFLKFVQPPAHIALAAFACAsRTLLNVACFFCLCFSAKLsNKGGIKsKQRGHKAIGVN…	15	6	12	9	5	2	9	15	11	5	3	7	11	49	12	0	14	4	7	5	4	11	4	5	11	13	7	4	2	4	9	3	5	2	11	4	3	4	3	5	10	2	6	9	8	8	9	7	7
RNSSPRLAsPVYLYIPsGKEHPWYKGVRRKAKSSRTGQHLRRLKELEAAWFSsGTTVRSSKRGPYIYLNRIsSTTAWCK	0	0	3	1	0	1	1	2	1	0	1	1	1	1	0	0	1	0	1	3	0	1	1	1	3	0	3	0	0	2	2	2	0	1	0	1	2	2	2	1	5	0	3	0	1	1	1	0	2
EHATISAYHLSTSEQLRHPHTGKRGEKRNPFKKKSKSAV	0	1	0	0	1	0	1	0	0	0	1	0	0	0	1	0	0	0	0	0	2	1	0	0	1	1	1	0	0	1	0	2	0	1	0	0	2	0	1	2	1	0	0	0	1	1	0	1	3
SPRH	0	0	0	0	0	0	0	0	0	0	0	0	0	0	0	0	0	0	0	0	0	0	0	0	0	0	0	1	0	0	0	0	0	0	0	0	0	1	0	0	0	0	0	0	0	0	0	1	0
G	0	0	0	0	0	0	0	0	0	0	0	0	0	0	0	0	0	0	0	0	0	0	1	0	0	0	0	0	0	0	0	0	0	0	0	0	0	0	0	0	0	0	0	0	0	0	0	0	0
VGG	0	0	0	0	0	0	0	0	0	1	0	0	0	0	0	0	0	0	0	0	0	0	1	0	1	0	0	0	0	0	0	0	0	0	0	0	0	0	0	0	0	0	0	0	0	0	0	0	0
FGQVINLNI	1	0	1	0	0	0	0	1	0	0	1	0	0	1	0	0	0	0	0	0	0	0	0	0	1	0	0	0	0	0	0	0	0	0	0	0	0	0	0	0	0	0	0	1	0	1	1	0	0
QLVWKERKKsYLKQNRKKA	0	0	0	0	0	0	1	1	0	1	0	0	0	0	0	0	0	0	0	0	1	0	0	0	0	0	0	0	0	0	0	0	0	0	0	0	0	0	0	0	1	0	1	1	1	0	1	0	0
	0	0	0	0	0	0	0	0	0	0	0	0	0	0	0	0	0	0	0	0	0	0	0	0	0	0	0	0	0	0	0	0	0	0	0	0	0	0	0	0	0	0	0	0	0	0	0	0	0
FSTTSDFTSTALSVHSFAAFsASFPLARSPTFFRNRSsEESLSLASNLRFCTTLLLSSCAFCASSAAAETSSPASFALF	0	0	0	1	2	2	2	0	2	0	0	0	1	1	10	0	2	1	2	3	5	3	0	0	0	0	0	0	1	2	2	4	2	0	2	7	4	3	0	2	0	0	0	0	0	1	1	0	1
CKTLSPVLPsDRINREWRPSPSQQPPSHAPRHWsPsSGAKTLQAGHPsGRPAASQPAPCHTSIPRSLPYPQLSPVSLWIPATCLRsRSWRSQCTPSRLPG	2	0	1	6	0	1	1	0	0	1	1	0	0	0	0	0	1	3	3	0	2	2	1	0	1	2	10	2	3	4	1	1	1	2	3	1	1	6	1	1	0	1	4	1	5	1	0	2	2
	0	0	0	0	0	0	0	0	0	0	0	0	0	0	0	0	0	0	0	0	0	0	0	0	0	0	0	0	0	0	0	0	0	0	0	0	0	0	0	0	0	0	0	0	0	0	0	0	0
QKPPV	0	0	0	0	0	0	0	0	0	0	0	1	0	0	0	0	0	0	0	0	0	0	0	0	0	0	1	0	0	1	0	0	0	0	0	0	0	0	0	0	0	0	0	0	1	0	0	0	0
HRVAE	0	0	0	0	0	0	0	0	0	1	0	0	0	0	0	0	0	0	1	0	0	0	0	0	0	0	0	0	0	0	0	0	0	0	0	0	0	0	0	0	0	0	0	0	0	0	0	1	0
V	0	0	0	0	0	0	0	0	0	0	0	0	1	0	0	0	0	0	0	0	0	0	0	0	0	0	0	0	0	0	0	0	0	0	0	0	0	0	0	0	0	0	0	0	0	0	0	0	0
LLTLPK	0	0	0	1	1	0	0	0	1	0	0	0	0	0	0	0	0	0	0	0	0	0	0	0	0	0	1	0	0	0	1	0	0	0	0	0	0	0	0	0	0	0	0	0	0	0	0	0	0
HFLLGsAGAFFFFSHRSYFCssEVGKWLLRSVWEARAN	0	0	0	1	0	0	1	0	2	0	1	0	1	5	1	0	1	0	2	1	1	0	0	0	1	2	0	0	0	0	0	0	0	0	0	0	1	1	1	0	1	0	2	0	0	0	1	1	1
LFFTFPAAFSQAYTFALCQTARGWCLLL	0	0	0	0	1	0	2	1	1	0	0	0	0	4	1	0	2	0	1	2	0	2	1	0	0	0	0	1	0	0	1	1	0	1	1	0	0	0	0	0	1	0	1	0	2	0	0	0	0
EKRSKRFLFLKKKITTSITEKAFKAHQTSFLQsKADAITHLLSCCGCsLTARRNAQSQPFVLGLLCRTYLSSSsSESGTKRVKKsIKTINsKEKQLsS	1	0	4	2	0	1	1	3	4	0	0	1	1	5	0	0	3	1	2	0	1	3	0	1	0	2	0	0	1	0	3	2	3	1	3	0	3	0	2	3	0	1	0	4	1	1	1	2	0
RLVLYIIEDKRVssssLLssRKYYFKsQYGLAVPLSKLYTLI	2	1	0	2	0	0	1	5	0	1	1	0	1	1	0	0	0	0	0	1	0	0	0	0	0	1	0	0	0	1	1	0	0	0	1	0	0	0	0	0	1	4	0	1	0	0	0	0	0
Rs	0	0	0	0	0	0	0	0	0	0	0	0	0	0	0	0	0	0	0	0	0	0	0	0	0	0	0	0	0	0	0	0	0	0	0	0	0	0	0	0	0	0	0	0	0	0	0	0	0
GIFRAsSYLPTSLTV	1	0	0	0	0	0	0	1	1	1	0	0	0	1	0	0	0	0	0	0	1	0	1	0	0	0	0	1	0	0	1	1	0	0	0	1	0	1	0	0	0	1	0	0	0	0	0	0	0
FIFFsW	1	0	0	0	0	0	0	0	0	0	0	0	0	3	0	0	0	0	0	0	0	0	0	0	0	0	0	0	0	0	0	0	0	0	0	0	0	0	0	0	0	0	1	0	0	0	0	0	0
RTsRVV	0	0	0	0	0	0	0	0	0	0	0	1	1	0	0	0	0	0	0	0	0	0	0	0	0	0	0	0	0	0	1	0	0	0	0	0	0	0	0	0	0	0	0	0	0	0	0	0	0
PRVAVGVRLHHRRGEPTLKSRTDsRLLVTPICLGQVRIFLDFVFLSLLAVTFIFSsRCSISVIYLFSAsK	4	1	0	1	1	0	2	4	2	4	2	1	1	6	0	0	2	0	1	1	1	0	2	1	0	0	1	1	1	0	1	0	0	3	2	1	1	0	0	2	1	0	0	1	0	0	0	1	1
EKNK	0	0	0	0	0	0	0	0	0	0	0	0	0	0	0	0	0	0	0	0	0	0	0	0	0	0	0	0	0	0	0	0	0	0	0	0	0	0	0	0	0	0	0	0	0	1	0	0	0
KETSHSATRLWFGIKGAEsQTATNYR	0	0	1	0	0	0	0	0	1	0	0	0	0	1	0	0	0	0	1	1	0	1	0	0	2	0	0	0	0	0	0	0	3	1	0	0	1	0	1	0	1	0	1	1	0	0	1	0	1
TTAQKsGRRREEP	0	0	0	0	0	0	0	0	0	0	0	0	0	0	0	0	0	0	0	0	1	0	0	0	1	0	0	0	1	0	0	0	1	1	0	0	0	0	0	0	0	0	0	1	0	0	0	0	0
LNRVKSTT	0	0	0	0	0	0	0	1	0	0	0	0	1	0	0	0	0	0	0	0	0	0	0	0	0	0	0	0	0	0	1	0	0	1	0	0	0	0	0	1	0	0	0	0	0	0	1	0	0
DQHsIRTQVARs	0	1	0	0	0	0	0	0	0	0	0	1	0	0	0	0	0	0	1	0	0	0	0	0	0	0	0	0	0	0	0	0	0	1	0	0	0	0	0	0	0	0	0	0	2	0	0	1	0
DVFLRCSISVPPCTFSVLERAAsRTEGsI	1	1	0	0	0	1	0	0	1	1	1	0	1	1	1	0	0	2	0	1	1	0	0	1	0	0	1	1	0	0	1	0	1	0	1	0	1	0	0	1	0	0	0	0	0	0	0	0	0
CKGCFKEAAAFVssVLGIKQYGLPRYKARKGKIRGNLsRQ	0	2	0	1	0	0	0	1	1	1	0	1	0	2	0	0	2	0	2	0	1	1	2	0	0	3	0	1	0	0	0	0	0	0	0	0	0	0	0	0	0	2	0	1	1	1	0	0	0
CKEHRDLTYFIFsLTFNRSIRLNLRSPVLNRSHLSYFSASCNWCVAHIPLADRSDFTRSL	0	2	1	1	1	0	1	2	3	0	0	0	2	3	2	0	2	1	3	0	0	0	0	0	0	0	1	0	1	0	1	0	1	1	1	2	0	3	2	0	1	1	1	0	0	3	1	2	1
YLYLLHCTTTRNTASAPLPTKKKS	0	0	0	0	0	2	1	1	0	0	0	0	0	0	0	0	1	0	0	0	1	1	0	0	0	0	0	1	1	0	1	0	4	0	0	0	0	0	1	1	1	1	0	0	0	1	0	0	1
ALNKSKRSCLRTTYTsTLKDKLFFVQsVFSLL	0	0	0	2	1	1	0	0	2	1	0	0	1	2	1	0	0	1	0	0	1	0	0	0	0	0	0	0	0	0	1	0	3	0	0	1	0	0	0	2	0	1	0	0	1	1	0	0	0
TKL	0	0	0	0	0	1	0	0	0	0	0	0	0	0	0	0	0	0	0	0	0	0	0	0	0	0	0	0	0	0	0	0	1	0	0	0	0	0	0	0	0	0	0	0	0	0	0	0	0
IKEsTsPVIHYNLFLQQHAFHKGRYYLPYIFPCIV	1	2	1	0	0	0	0	3	0	2	0	0	0	2	1	0	1	0	1	0	0	0	0	0	1	0	2	0	0	1	0	0	0	1	0	0	0	0	0	0	4	0	0	2	0	1	0	2	1
LIFVTYHLAIYIFV	0	1	2	0	0	0	0	2	0	1	0	0	1	2	0	0	0	0	0	0	0	1	0	0	0	0	0	0	0	0	0	0	1	0	0	0	0	0	0	0	2	0	0	0	0	0	0	1	0
FCHFTVFRs	0	0	0	0	0	0	0	0	0	0	0	0	1	2	1	0	1	0	0	0	0	0	0	0	0	0	0	0	0	0	1	0	0	0	0	0	0	0	0	0	0	0	0	0	0	0	0	1	0
sFNIK	1	0	0	0	0	0	0	0	0	0	0	0	0	1	0	0	0	0	0	0	0	0	0	0	0	0	0	0	0	0	0	0	0	0	0	0	0	0	0	0	0	0	0	0	0	0	1	0	0
AREKHNHF	0	0	0	0	0	0	0	0	0	0	0	0	0	1	0	0	0	0	0	0	0	1	0	0	0	0	0	0	0	0	0	0	0	0	0	0	0	0	0	0	0	0	0	0	0	0	1	0	2
	0	0	0	0	0	0	0	0	0	0	0	0	0	0	0	0	0	0	0	0	0	0	0	0	0	0	0	0	0	0	0	0	0	0	0	0	0	0	0	0	0	0	0	0	0	0	0	0	0
YIIISSGNSCTPANPPTQPPSTHEDRSKRGGGGAEGAGPGVYRGARQsYPREPPLPTQSGW	2	1	0	0	1	0	0	0	0	0	0	1	0	0	0	0	1	0	0	1	3	0	4	0	4	2	2	2	4	2	2	1	0	1	1	0	1	0	2	2	0	3	1	1	2	0	2	0	1
FVs	0	0	0	0	0	0	0	0	0	1	0	0	0	1	0	0	0	0	0	0	0	0	0	0	0	0	0	0	0	0	0	0	0	0	0	0	0	0	0	0	0	0	0	0	0	0	0	0	0
GVSFPAPRLTD	0	0	0	0	0	0	0	1	0	0	0	1	0	1	0	0	0	0	0	0	0	1	0	1	0	0	0	0	0	2	1	0	0	0	0	0	0	0	1	0	0	0	0	0	0	0	0	0	0
	0	0	0	0	0	0	0	0	0	0	0	0	0	0	0	0	0	0	0	0	0	0	0	0	0	0	0	0	0	0	0	0	0	0	0	0	0	0	0	0	0	0	0	0	0	0	0	0	0
HIYRDTIGATYS	2	0	0	0	0	0	0	0	0	0	0	0	0	0	0	0	0	0	0	0	0	1	1	0	0	0	0	0	0	0	0	0	2	0	1	0	0	0	0	0	1	1	0	0	0	0	0	1	0
QNsLVPF	0	0	0	0	0	0	1	0	0	0	0	0	1	0	1	0	0	0	0	0	0	0	0	0	0	0	1	0	0	0	0	0	0	0	0	0	0	0	0	0	0	0	0	1	0	0	1	0	0
I	0	0	1	0	0	0	0	0	0	0	0	0	0	0	0	0	0	0	0	0	0	0	0	0	0	0	0	0	0	0	0	0	0	0	0	0	0	0	0	0	0	0	0	0	0	0	0	0	0
LSAALIFDLVGIAD	0	1	1	0	1	0	0	0	2	0	1	0	0	1	0	0	0	0	0	0	2	1	0	0	1	0	0	0	0	0	0	0	0	0	0	0	0	1	0	0	0	0	0	0	0	0	0	0	0
ITRSYCYCYLLLLLLLLLLFGT	0	1	0	0	0	0	0	5	5	0	0	0	0	1	0	0	1	1	0	0	0	0	1	0	0	0	0	0	0	0	1	0	1	0	0	0	0	0	1	0	0	3	0	0	0	0	0	0	0
KRTKRYTSLLSQSIRsALVDKRPEKYRPHSAAAVD	0	0	1	2	0	0	1	0	0	1	0	0	1	0	0	0	0	0	1	1	1	1	0	0	0	0	0	0	2	0	0	1	0	1	0	2	1	0	1	0	2	0	0	1	0	0	0	0	1
PLGDYLRTP	0	0	0	1	0	0	0	0	1	0	0	0	0	0	0	0	0	0	0	0	0	0	0	0	0	1	2	0	0	0	1	0	0	0	0	0	0	0	0	0	1	0	0	0	0	0	0	0	0
	0	0	0	0	0	0	0	0	0	0	0	0	0	0	0	0	0	0	0	0	0	0	0	0	0	0	0	0	0	0	0	0	0	0	0	0	0	0	0	0	0	0	0	0	0	0	0	0	0
F	0	0	0	0	0	0	0	0	0	0	0	0	0	1	0	0	0	0	0	0	0	0	0	0	0	0	0	0	0	0	0	0	0	0	0	0	0	0	0	0	0	0	0	0	0	0	0	0	0
CAVQVFLsVG	0	0	0	1	0	0	0	0	0	0	0	1	2	0	1	0	1	0	1	0	0	0	0	1	0	0	0	0	0	0	0	0	0	0	0	0	0	0	0	0	0	0	0	1	0	0	0	0	0
AAVKQKNSFF	0	0	0	0	0	0	0	0	0	0	0	0	1	2	0	0	0	0	0	0	1	1	0	0	0	0	0	0	0	0	0	0	0	0	0	0	0	0	1	0	0	0	0	0	1	1	0	0	0
KKsVK	0	0	0	0	0	0	0	0	0	0	0	1	0	0	0	0	0	0	0	0	0	0	0	0	0	0	0	0	0	0	0	0	0	0	0	0	0	0	0	0	0	0	0	0	0	0	0	0	0
VCAYRAF	0	0	0	0	0	0	0	0	0	1	0	0	0	1	0	0	1	0	0	0	2	0	0	0	0	0	0	0	0	0	0	0	0	0	0	0	0	0	0	0	1	0	0	0	0	0	0	0	0
CCFFTFLFIVSF	1	0	0	0	0	0	0	0	1	0	0	1	0	4	1	0	2	0	0	0	0	0	0	0	0	0	0	0	0	0	0	1	0	0	1	0	0	0	0	0	0	0	0	0	0	0	0	0	0
PKDPLVFRGRSPFSFLASCRCTFsLCVGEsLQQDWRVCEEGDVIYLSPIRSTDL	0	0	2	0	1	1	1	1	2	0	1	1	2	4	0	0	3	1	0	1	0	0	0	0	1	2	0	2	2	0	0	0	2	0	1	1	1	1	1	0	1	0	1	2	0	0	0	0	0
NTYK	0	0	0	0	0	0	0	0	0	0	0	0	0	0	0	0	0	0	0	0	0	0	0	0	0	0	0	0	0	0	0	0	0	1	0	0	0	0	0	0	0	1	0	0	0	0	1	0	0
LICRWQRLKSNNLELKGFPLDKSKVAHSHSRTGIILAFVLEQHSTT	2	1	0	0	0	1	2	3	1	0	1	1	0	1	1	0	0	1	0	0	0	2	1	0	0	1	0	0	1	0	0	1	2	0	0	0	1	1	1	2	0	0	1	2	0	1	1	3	0
REGFSSATYVTLPILV	1	0	0	0	0	0	0	0	2	1	0	1	0	1	0	0	0	0	1	0	0	0	0	1	0	0	0	1	0	0	0	1	1	0	2	0	0	0	0	0	0	1	0	0	0	0	0	0	0
VKRLGKQVNTSRSAsK	0	0	0	0	1	0	0	0	0	0	1	1	0	0	0	0	0	0	0	0	1	0	0	0	0	1	0	0	0	0	0	0	1	0	0	0	0	0	0	2	0	0	0	0	1	0	1	0	0
sRTPI	1	0	0	0	0	0	0	0	0	0	0	0	0	0	0	0	0	0	0	0	0	0	0	0	0	0	0	0	1	0	1	0	0	0	0	0	0	0	0	0	0	0	0	0	0	0	0	0	0
RLYLSsGCIGCGDIVRRA	2	0	0	1	0	0	0	1	0	0	0	0	1	0	0	0	0	2	0	1	0	0	2	1	0	0	0	0	0	0	0	0	0	0	0	0	0	0	0	1	0	1	0	0	0	0	0	0	0
KSFRRR	0	0	0	0	0	0	0	0	0	0	0	0	0	0	1	0	0	0	0	0	0	0	0	0	0	0	0	0	0	0	0	0	0	0	0	0	1	0	0	0	0	0	0	0	0	0	0	0	0
GIGGILACVC	1	0	1	0	0	0	0	0	1	0	0	0	1	0	0	0	2	0	0	1	0	0	0	2	1	0	0	0	0	0	0	0	0	0	0	0	0	0	0	0	0	0	0	0	0	0	0	0	0
FIHIGLIFsEIP	2	1	1	0	0	0	1	0	0	0	0	0	0	0	2	0	0	0	0	0	0	0	1	0	0	0	0	1	0	0	0	0	0	0	0	0	0	0	0	0	0	0	0	0	0	0	0	0	1
RGAHFSFHFLP	0	0	0	1	0	0	0	0	0	0	0	0	0	2	1	0	0	0	0	1	0	0	1	0	0	0	1	0	0	0	0	0	0	0	1	0	0	0	0	0	0	0	0	0	0	0	0	1	1
VsAPRFTCQPAP	0	0	0	0	0	0	0	0	0	0	0	0	1	0	1	0	1	0	1	0	0	1	0	0	0	0	0	1	1	1	0	0	0	1	0	0	0	0	0	0	0	0	0	0	1	0	0	0	0
LKIRTVLLASKESKYCEAEESHS	1	0	0	1	0	0	0	2	0	0	0	0	1	0	0	0	1	0	1	0	1	0	0	0	0	0	0	0	0	0	1	0	0	0	0	0	2	1	1	0	0	1	0	0	0	0	0	0	1
KREVLFLP	0	0	0	0	0	0	2	0	0	1	0	0	0	1	0	0	0	0	0	0	0	0	0	0	0	0	0	0	1	0	0	0	0	0	0	0	0	0	0	0	0	0	0	0	0	0	0	0	0
EESAV	0	0	0	0	0	0	0	0	0	0	0	0	1	0	0	0	0	0	0	0	0	1	0	0	0	0	0	0	0	0	0	0	0	0	0	0	0	0	1	0	0	0	0	0	0	0	0	0	0
NKEKS	0	0	0	0	0	0	0	0	0	0	0	0	0	0	0	0	0	0	0	0	0	0	0	0	0	0	0	0	0	0	0	0	0	0	0	0	0	0	1	0	0	0	0	0	0	1	0	0	0
QQLLsSVTVLVIVFFLFIAYR	2	0	0	1	0	0	1	1	1	1	0	1	2	3	0	0	0	0	0	0	1	0	0	0	0	0	0	0	0	0	1	0	0	0	0	0	0	0	1	0	1	0	0	1	1	0	0	0	0
PRL	0	0	0	0	0	0	0	0	1	0	0	0	0	0	0	0	0	0	0	0	0	0	0	0	0	0	0	0	1	0	0	0	0	0	0	0	0	0	0	0	0	0	0	0	0	0	0	0	0
CEVLRCVVANAAAAVTVVWsNRGSCPGQRH	0	0	0	0	0	1	0	0	0	2	0	1	3	0	0	0	2	1	0	0	1	4	0	1	0	1	1	0	0	0	0	0	0	1	0	0	0	0	1	0	0	0	1	1	0	1	1	0	1
IFCSPHQLFFFLHLCFPFYDGEWDTGAF	1	0	0	2	1	0	0	0	0	0	0	0	0	6	1	0	1	1	1	0	0	0	1	0	0	1	1	1	0	0	0	0	0	1	1	0	0	0	0	0	0	1	1	0	1	0	0	1	1
VTVVAVFLSRSCADGQRFCCssISNK	0	0	1	0	1	0	0	0	0	1	2	0	1	2	0	0	3	0	1	0	1	0	0	0	0	1	0	0	0	0	1	0	0	0	0	2	0	0	0	1	0	0	0	1	0	0	1	0	0
AYFYISFTLVVFIVTYVLHYFFFVLSCRGSIVFVAVS	2	1	0	1	0	0	0	1	1	3	0	2	3	5	2	0	1	0	2	0	0	0	1	0	0	0	0	0	0	0	1	1	0	0	1	1	1	0	0	1	2	2	0	0	0	0	0	1	0
LTNRsSNVNEFFSCFSSVKFVA	0	0	0	0	1	0	0	0	0	1	1	1	0	2	2	0	1	0	1	0	0	0	0	0	0	0	0	0	0	0	0	1	0	0	2	1	1	0	0	0	0	0	0	0	0	0	3	0	0
KRDSNIRKDQKFAPLHSSALWCVSWSVRKLLVALDTDTIEGEIQsINKNQFS	0	2	2	0	0	0	3	1	1	1	1	1	0	1	1	0	0	1	1	0	0	2	0	0	1	0	0	0	0	1	1	0	0	1	2	1	1	0	0	2	0	0	2	2	1	2	1	0	1
YCLGLKVSLKKGGLsKQGSRSGRVTGKRASILLQLVRFEWCAS	0	1	0	0	1	0	0	3	3	1	0	0	2	1	0	0	2	0	1	0	1	0	1	1	3	1	0	0	0	0	1	0	0	0	0	1	1	1	1	1	1	0	1	1	1	0	0	0	0
RKESPsCTsVTKERNKQCVKGIESQYIYIYTILTLVSPAATSLTsYKALVHLFPCTVFSAFSVVT	1	0	3	0	1	0	1	0	3	0	4	1	2	1	2	0	1	2	3	0	1	0	0	0	1	0	0	0	0	3	2	3	1	2	1	1	0	0	2	2	3	1	0	1	1	1	0	0	1
GEAACITTCLLTTDGSCDSRLRLCLL	0	1	0	1	1	1	1	0	2	0	0	0	0	0	0	0	1	3	1	1	0	0	1	0	1	0	0	0	0	0	4	0	0	0	0	0	0	0	1	1	0	0	0	0	0	0	0	0	0
EGESIYLDRRLAARVVHsQQHREAKSPENHHHHHYsRKGRRK	1	0	0	1	0	0	0	1	0	0	0	0	2	0	0	0	0	0	1	0	0	2	1	0	1	0	0	0	0	1	0	0	0	0	0	0	1	0	0	1	0	2	0	2	0	0	1	2	5
KECITRHNKSGQGREKKREGRKEEEGQKETQREGKQHTA	0	1	0	0	0	0	0	0	0	0	0	0	0	0	0	0	0	1	0	0	0	1	1	0	4	0	0	0	0	0	1	0	2	0	0	0	0	0	0	1	0	0	0	2	2	0	1	1	1
PPPIFSLHTsTQAVHSGsRKNsEGQRETPAKWFFFRLFFPHGLsSSFDCWSNWRsFYSGRSFGTPTLFLRTRQFAFRICACRTKRPGEKIKsEVVKLVKSRGIsERQENKRRYIKKGFRKTKRNLQSWFFKVRSFNNKAKVTFHVDTFFDFILWRAITRTAKALVIIREVKGERRHGLRERASTSLCLIYVAVIGAETRGSTsAQKGKKKKNCARVIFLS	2	3	7	3	1	2	0	0	7	4	0	4	4	14	7	0	2	3	1	1	6	5	2	3	6	2	0	2	3	2	2	2	6	5	3	1	0	3	3	4	1	2	5	4	2	5	2	1	4
LRTHRSTRGSDHPKVREQPRAPAVFYPKGASCT	0	0	0	0	0	0	0	1	0	1	1	0	0	1	0	0	0	1	2	0	1	0	0	0	1	1	2	0	0	2	0	0	1	2	0	0	0	0	1	2	1	0	0	0	1	0	0	1	1
ENFPQTssLPAHRKEALTHRNSSCTTTVLYRLPWNRKGV	0	0	0	0	2	0	0	0	2	0	0	1	1	1	0	0	0	1	0	0	1	1	1	0	0	0	1	2	0	0	2	1	1	1	0	0	0	0	1	1	0	1	1	1	0	1	2	2	0
SHRsNILVEENRsNINPIDC	2	0	1	0	0	0	0	0	1	0	1	0	0	0	0	0	0	1	0	0	0	0	0	0	0	0	0	1	0	0	0	0	0	0	0	1	0	0	0	0	0	0	0	0	0	2	2	0	1
RIQRLLCF	0	0	1	0	0	1	1	0	0	0	0	0	0	0	1	0	1	0	0	0	0	0	0	0	0	0	0	0	0	0	0	0	0	0	0	0	0	0	0	0	0	0	0	0	1	0	0	0	0
GIAKLEVFCFFFFLRNATRVRTLPNCRGECGDYRNTIVVSSSISTY	1	2	0	0	0	1	1	1	0	1	0	1	2	2	3	0	1	2	1	1	0	0	2	0	0	1	0	0	1	0	0	1	1	2	2	1	0	1	0	0	2	0	0	0	0	1	2	0	0
TFQTTSGSRsPKVKEGNGYSFFFPFLGNIYKLAICGLREV	1	0	1	0	2	1	0	0	0	0	1	0	1	3	2	0	0	1	0	0	0	1	0	1	2	2	1	0	1	0	0	0	1	2	1	0	0	1	0	1	2	0	0	1	0	1	1	0	0
LRAEsERN	0	0	0	0	1	0	0	0	0	0	0	0	0	0	0	0	0	0	1	0	0	0	0	0	0	0	0	0	0	0	0	0	0	0	0	0	0	0	0	0	0	0	0	0	0	0	1	0	0
KNNVTF	0	0	0	0	0	0	0	0	0	1	0	0	0	1	0	0	0	0	0	0	0	0	0	0	0	0	0	0	0	0	1	0	0	0	0	0	0	0	0	0	0	0	0	0	0	1	1	0	0
	0	0	0	0	0	0	0	0	0	0	0	0	0	0	0	0	0	0	0	0	0	0	0	0	0	0	0	0	0	0	0	0	0	0	0	0	0	0	0	0	0	0	0	0	0	0	0	0	0
VssSSLLVSVELsERRHVRDYTQITGSGTACLPCRWVSASYTLLTLFVsGIFRPFYLLIFFILFCFRTSSPILRsSFSLPs	3	2	0	3	3	0	1	4	1	2	0	3	1	7	1	0	2	1	1	0	0	1	1	0	1	1	1	1	1	1	1	2	2	1	3	0	1	2	2	2	1	2	1	1	0	0	0	0	1
	0	0	0	0	0	0	0	0	0	0	0	0	0	0	0	0	0	0	0	0	0	0	0	0	0	0	0	0	0	0	0	0	0	0	0	0	0	0	0	0	0	0	0	0	0	0	0	0	0
LCAKARRsRsRKG	0	0	0	1	0	0	0	0	0	0	0	0	0	0	0	0	0	1	0	0	2	0	0	0	1	0	0	0	0	0	0	0	0	0	0	0	0	0	0	0	0	0	0	0	0	0	0	0	0
KsASK	0	0	0	0	0	0	0	0	0	0	0	0	0	0	0	0	0	0	0	1	0	0	0	0	0	0	0	0	0	0	0	0	0	0	0	0	1	0	0	0	0	0	0	0	0	0	0	0	0
AFPVQCLLs	0	0	0	1	0	0	0	0	1	0	1	0	0	0	1	0	1	0	1	0	0	0	0	0	0	0	0	1	0	0	0	0	0	0	0	0	0	0	0	0	0	0	0	0	1	0	0	0	0
VGARHSQGGSPESPVTPAQC	0	0	0	0	0	0	0	0	0	0	1	1	0	0	0	0	0	1	0	1	0	1	1	2	0	0	0	1	1	1	0	1	0	0	0	1	0	2	0	0	0	0	0	1	1	0	0	1	0
QGS	0	0	0	0	0	0	0	0	0	0	0	0	0	0	0	0	0	0	0	0	0	0	0	1	0	0	0	0	0	0	0	0	0	0	0	1	0	0	0	0	0	0	0	0	1	0	0	0	0
GSLSSSGRYCFRGDRHRAF	0	0	0	0	0	0	0	0	1	0	0	0	0	1	1	0	1	0	0	1	0	0	1	1	1	0	0	0	0	0	0	0	0	0	1	1	1	0	1	0	1	0	0	0	0	0	0	1	0
RFPFPRLFVsGFAFGsPRVACVHVLRRSGQLVLSFSASSCVATVRHL	0	0	0	2	1	0	1	0	1	2	3	0	2	2	4	0	0	2	2	1	0	1	0	1	0	2	0	2	0	1	0	1	0	0	3	1	1	0	0	0	0	0	0	0	1	0	0	1	1
RGLSASRTQQHCRLATA	0	0	0	0	0	0	1	0	1	0	0	0	0	0	0	0	1	0	1	1	1	0	1	0	0	0	0	0	0	0	0	1	1	0	1	0	1	0	0	0	0	0	0	0	2	0	0	0	1
	0	0	0	0	0	0	0	0	0	0	0	0	0	0	0	0	0	0	0	0	0	0	0	0	0	0	0	0	0	0	0	0	0	0	0	0	0	0	0	0	0	0	0	0	0	0	0	0	0
NRYIKKYISTQRKETVTCFSFFsRYLASKSFLVINNKFLFLICSFVCFCCFVVPLCYYSSKsP	2	0	2	2	0	1	0	0	2	5	0	0	0	5	4	0	5	1	0	0	1	0	0	0	0	0	0	1	0	1	1	0	2	0	2	0	1	2	2	0	3	2	0	1	0	0	3	0	0
AsGT	0	0	0	0	0	0	0	0	0	0	0	0	0	0	0	0	0	0	1	0	0	0	0	0	1	0	0	0	0	0	0	0	0	1	0	0	0	0	0	0	0	0	0	0	0	0	0	0	0
LLQSHILQEEDPEGERNHRKGsVRQLGGCSKVFVHRVPFRRQGTGEI	0	1	1	1	0	1	1	0	1	1	1	1	1	1	1	0	0	1	0	0	0	0	2	2	1	1	0	1	0	1	0	1	0	0	0	0	0	0	0	2	0	0	0	1	3	1	0	1	2
RsNSFNsS	0	0	0	0	0	0	0	0	0	0	0	0	0	1	0	0	0	0	0	0	0	0	0	0	0	0	0	0	0	0	0	0	0	0	0	0	0	1	1	0	0	0	0	0	0	1	1	0	0
RKKKRS	0	0	0	0	0	0	0	0	0	0	0	0	0	0	0	0	0	0	0	0	0	0	0	0	0	0	0	0	0	0	0	0	0	0	0	0	0	0	0	1	0	0	0	0	0	0	0	0	0
ARTARSQHALSLSLPVHCPNFHLS	0	0	0	0	2	0	2	0	0	0	0	1	0	0	1	0	0	1	0	1	0	2	0	0	0	0	1	1	0	0	1	0	0	0	1	1	1	1	0	0	0	0	0	0	1	0	1	0	3
NSEKLRAQCAYWGFLQRKsSVNDAELALF	0	0	0	1	0	0	0	2	1	0	0	1	0	1	1	0	0	1	2	1	0	1	0	0	1	0	0	0	0	0	0	0	0	0	1	0	0	1	0	0	1	0	1	0	2	0	2	0	0
	0	0	0	0	0	0	0	0	0	0	0	0	0	0	0	0	0	0	0	0	0	0	0	0	0	0	0	0	0	0	0	0	0	0	0	0	0	0	0	0	0	0	0	0	0	0	0	0	0
KT	0	0	0	0	0	0	0	0	0	0	0	0	0	0	0	0	0	0	0	0	0	0	0	0	0	0	0	0	0	0	1	0	0	0	0	0	0	0	0	0	0	0	0	0	0	0	0	0	0
IQEPYELSVsSLALsPLTLCIPPRGISQPQLWPFIPPQPLLQTYVQLPYPNLL	2	1	1	2	1	1	0	1	6	1	0	0	1	1	0	0	0	1	0	1	0	0	0	0	0	1	3	0	2	6	1	0	0	1	0	0	0	2	1	0	1	2	1	0	6	0	1	0	0
YVAVsPRTAPEVTGDRNLF	0	0	0	0	0	0	0	0	1	3	0	0	0	1	0	0	0	0	1	1	0	0	1	0	0	0	1	0	1	0	1	0	1	0	0	0	0	0	0	0	0	1	0	0	0	1	0	0	0
ALsL	0	0	0	1	0	0	0	0	1	0	0	0	0	0	0	0	0	0	0	0	0	1	0	0	0	0	0	0	0	0	0	0	0	0	0	0	0	0	0	0	0	0	0	0	0	0	0	0	0
GSDSYSSCsRTVLRNP	0	0	0	0	0	1	0	0	0	1	0	0	0	0	0	0	1	0	0	0	0	0	0	1	0	0	0	1	0	0	0	0	1	0	1	1	0	0	1	1	1	0	0	0	0	0	1	0	0
V	0	0	0	0	0	0	0	0	0	0	0	1	0	0	0	0	0	0	0	0	0	0	0	0	0	0	0	0	0	0	0	0	0	0	0	0	0	0	0	0	0	0	0	0	0	0	0	0	0
VALHDPFFLGsILQRNTFVSLCTF	0	1	0	0	0	2	0	1	1	1	0	0	1	3	1	0	1	0	1	0	0	0	1	0	0	0	0	1	0	0	0	1	1	0	0	0	1	0	0	0	0	0	0	0	1	1	0	0	1
GYWVLYSsTIIKIGVFYTILSRAGYFCFCPsFTWDFHSYLLYSAVSFFFLFFLSFSNRKWENsTLLVGAARGFRGTVSAERGPLPTVSSSFHLPLTSCFFLSRVTYSSLISLCGSWLGQNRRKRDIWI	4	1	2	4	2	0	0	5	4	6	0	1	0	9	6	0	2	2	2	0	3	0	2	2	2	3	1	1	1	1	2	1	4	1	5	3	3	1	3	2	3	4	5	1	0	2	1	2	0
CsTKAGSTAKQAFFVILLFLKVRKGTLTYsNIGHQTTVSSRGAYTYSQFSPREVSQNTTASKTYFCTFFSLSFLPLYGARRFLV	1	1	0	3	0	3	0	2	0	2	0	0	3	8	1	0	1	1	3	1	1	1	3	0	1	1	0	1	0	1	1	3	4	3	3	1	2	1	1	1	2	3	0	2	2	1	1	1	0
ATCCF	0	0	0	0	0	0	0	0	0	0	0	0	0	0	1	0	2	0	0	1	0	0	0	0	0	0	0	0	0	0	0	1	0	0	0	0	0	0	0	0	0	0	0	0	0	0	0	0	0
RKGRERK	0	0	0	0	0	0	0	0	0	0	0	0	0	0	0	0	0	0	0	0	0	0	0	0	0	1	0	0	0	0	0	0	0	0	0	0	0	0	0	0	0	0	0	0	0	0	0	0	0
QLCVAGKEEAKRTNRA	0	0	0	0	0	0	1	0	0	0	1	0	0	0	0	0	1	0	0	0	3	0	0	0	1	0	0	0	0	0	0	0	0	1	0	0	0	0	0	0	0	0	0	0	1	1	0	0	0
NAGCLDVVLQGGWsQsEAQQRALLsPRNFLILARKP	0	1	0	0	0	1	3	0	2	0	0	1	1	1	0	0	1	0	2	0	0	2	0	1	0	2	0	0	2	0	0	0	0	0	0	0	0	0	0	0	0	0	1	2	2	1	1	0	0
FCLAYHPFQLAPILPLGAFYPVIV	0	0	2	0	0	1	1	0	2	2	0	0	0	2	1	0	0	1	0	1	0	2	1	0	0	0	0	1	0	3	0	0	0	0	0	0	0	0	0	0	2	0	0	1	0	0	0	0	1
VRVRRPAGGATSKKIFKYVFKDYWALLVKKEEHRsLFKAKWQSKsYPLTQFTQPRsSQRGGECVERHFLFFLWLHVsGAREHIS	1	0	1	3	0	0	1	2	1	2	0	1	3	5	2	0	1	0	0	1	4	0	2	2	1	0	1	0	1	1	0	0	3	0	0	1	0	1	0	2	0	3	3	1	3	0	0	2	2
SLGIVPGRSFSS	1	0	0	0	0	0	1	0	0	1	0	0	0	1	0	0	0	0	0	0	0	0	0	0	1	1	1	0	0	0	0	0	0	0	0	2	1	1	0	0	0	0	0	0	0	0	0	0	0
VTSsssEGRKESLsGGLKKKGVVPYFIKHKEQNsRENRTTTKEEEEAEGTLARHCQRVNSDY	0	0	1	0	1	0	0	1	1	2	1	1	0	1	0	0	1	0	0	0	2	0	0	0	3	2	1	0	0	0	0	1	4	0	0	0	1	1	1	0	1	1	0	1	1	2	1	1	1
SRRRRRRASQRSKGEKEKEGNLEQRsGKSYGIVSQAKQREQQERKGLCACGRCAsVIFPTRRRARRNSTRKDRRSNRRRNGRKQTHNPLSLWIVELNTIAHSVGSTWASIAIVIAYVSSAAYLLsVARTLRRVSSSHRPEHQSRVRHARRREEKTGSAKAPPLRGKREQQELSGGFSGSVssVLARFERRASGRFSSTCLKEEEEEKKKNKRKGKTKQQHKINIKKNSKKRELRERKKVDEVsAAPEGIVTISQPLKKYRLESKsKGGGVHTGNQLCIGCKSKTSVYKHNTQAPIYLKQGKERDsHIFIYLLIFFNRLFFGVICFYLFIYFNVIFLLFNNNSNN	7	3	9	5	3	3	3	3	6	6	2	5	5	10	4	0	5	2	2	4	8	6	5	6	7	5	1	4	2	1	2	2	4	5	1	5	2	3	7	12	7	2	2	10	6	4	14	1	8
ANEVLNSTTASKsRETsPRRSVsQLKQEKKCKPERKQHKQQQKSNPTKLNNsSITFPDVDLVIICsFLQRRDSRWIRACPQVELsLFsFLIRALHAYTFL	3	1	1	2	1	2	0	4	1	1	0	1	3	4	1	0	0	3	3	0	1	1	0	0	0	0	1	0	2	2	1	1	4	0	0	0	0	2	3	1	0	1	1	4	4	2	3	1	1
RLHIENELELQQHNLITPTTVN	0	0	2	1	1	2	0	0	0	0	0	0	1	0	0	0	0	0	0	0	0	0	0	0	0	0	1	0	0	0	2	0	1	0	0	0	0	0	0	0	0	0	0	2	0	1	2	0	2
AETAGCWWsL	0	0	0	0	0	0	1	0	0	0	0	0	0	0	0	0	1	0	1	0	1	0	1	0	0	0	0	0	0	0	1	0	0	0	0	0	0	0	0	0	0	0	2	0	0	0	0	0	0
LGFASSSTH	0	0	0	0	0	0	0	0	1	0	0	0	0	1	0	0	0	0	1	0	0	0	0	0	0	1	0	0	0	0	0	0	1	0	0	1	1	0	1	0	0	0	0	0	0	0	0	0	1
NsVsC	0	0	0	0	0	0	0	0	0	1	0	0	0	0	0	0	1	0	0	0	0	0	0	0	0	0	0	0	0	0	0	0	0	0	0	0	0	0	0	0	0	0	0	0	0	1	0	0	0
AEEKKEKKKESVGEPKDIVGSSFTSQWDHTETTPSQ	0	1	0	0	0	0	0	0	0	0	1	0	1	0	1	0	0	0	0	0	1	0	0	0	1	1	1	0	0	1	0	1	3	0	0	1	0	2	1	1	0	0	1	0	2	0	0	0	1
PGATEKQ	0	0	0	0	0	0	0	0	0	0	0	0	0	0	0	0	0	0	0	1	0	0	1	0	0	0	0	1	0	0	1	0	0	0	0	0	0	0	0	0	0	0	0	0	1	0	0	0	0
KFLPsFI	1	0	0	0	0	0	0	0	1	0	0	0	0	2	0	0	0	0	0	0	0	0	0	0	0	0	1	0	0	0	0	0	0	0	0	0	0	0	0	0	0	0	0	0	0	0	0	0	0
RGTAVGRRALLNSsKLF	0	0	0	1	0	0	1	1	0	0	1	0	0	1	0	0	0	0	0	1	1	0	0	2	0	0	0	0	0	0	0	1	0	0	0	0	0	0	1	0	0	0	0	0	0	0	1	0	0
FTLDVVAVHPSS	0	0	0	0	0	1	0	0	0	0	0	1	2	0	1	0	0	0	0	0	0	1	0	0	0	0	1	0	0	0	0	1	0	0	0	0	1	0	1	0	0	0	0	0	0	0	0	0	1
NsPRK	0	0	0	0	0	0	0	0	0	0	0	0	0	0	0	0	0	0	0	0	0	0	0	0	0	0	0	0	1	0	0	0	0	0	0	0	0	0	0	0	0	0	0	0	0	1	0	0	0
PW	0	0	0	0	0	0	0	0	0	0	0	0	0	0	0	0	0	0	0	0	0	0	0	0	0	0	1	0	0	0	0	0	0	0	0	0	0	0	0	0	0	0	1	0	0	0	0	0	0
RL	0	0	0	0	0	0	0	0	1	0	0	0	0	0	0	0	0	0	0	0	0	0	0	0	0	0	0	0	0	0	0	0	0	0	0	0	0	0	0	0	0	0	0	0	0	0	0	0	0
WCKPGYLLRGsCCCRCCTCLSLVISPVEKT	0	1	0	1	1	0	1	1	0	0	1	1	0	0	0	0	4	3	0	0	0	0	1	0	0	1	1	1	0	0	0	2	0	0	0	0	2	0	0	0	1	0	1	0	0	0	0	0	0
LVTsKF	0	0	0	0	0	0	1	0	0	1	0	0	0	1	0	0	0	0	0	0	0	0	0	0	0	0	0	0	0	0	0	1	0	0	0	0	0	0	0	0	0	0	0	0	0	0	0	0	0
VAKGGWVTRN	0	0	0	0	0	0	0	0	0	1	0	0	1	0	0	0	0	0	0	0	0	1	0	1	0	1	0	0	0	0	0	0	1	0	0	0	0	0	0	0	0	0	1	0	0	1	0	0	0
GIFILELYQTVSSWVSLSVLFYIDRSQCAEDIVPSPLTQPTGL	1	1	2	1	0	2	1	1	1	2	0	1	1	2	0	0	0	1	1	0	0	0	1	0	0	1	1	1	0	1	2	0	1	0	1	0	1	1	2	1	1	1	1	2	1	0	0	0	0
EPRsFSIATLAHIQTEAHTPALGNsVL	0	0	2	2	0	1	0	0	0	0	0	1	0	1	0	0	0	0	0	1	1	2	0	0	1	0	2	0	0	0	0	2	0	1	0	1	0	0	0	0	0	0	0	1	0	1	0	1	1
SFPKADssLHLVTsVNYIPKVQ	0	0	1	0	0	1	0	1	0	1	0	2	0	1	0	0	0	0	0	0	1	0	0	0	0	0	1	0	0	1	0	0	0	1	0	0	1	0	0	0	1	0	0	0	1	1	0	0	1
VPCRDHNGFEVLLSVWKsGKNGEKKS	0	0	0	1	1	0	0	0	0	1	1	0	1	0	1	0	1	0	0	0	0	0	0	0	1	2	0	0	0	1	0	0	0	0	1	0	1	0	0	0	0	0	1	0	0	0	2	1	0
GRRNsRKLGLVVVFWHSRRVCFSVEVIFPVCRLACAHNWsI	1	1	0	1	0	0	0	2	0	1	4	0	2	3	0	0	3	0	0	1	1	0	0	0	1	1	0	0	0	1	0	0	0	0	0	0	0	1	1	0	0	0	2	0	0	2	0	2	0
SPR	0	0	0	0	0	0	0	0	0	0	0	0	0	0	0	0	0	0	0	0	0	0	0	0	0	0	0	0	1	0	0	0	0	0	0	0	0	1	0	0	0	0	0	0	0	0	0	0	0
SHRTASPSHsYPALFGRCGSTKKYsETsISLSFNSSWLI	1	0	1	0	0	0	1	1	1	0	0	0	0	2	0	0	1	0	1	0	1	0	0	1	1	0	0	2	0	0	0	1	1	1	2	1	1	0	2	2	1	1	1	0	0	1	0	1	1
LVCRRsEsSFGPYHLREELLLIPLSLPLCSHsLYCAIST	2	0	0	1	1	1	1	3	2	0	0	0	1	0	1	0	2	1	0	1	0	0	0	0	1	0	1	1	0	1	1	0	0	0	2	1	0	0	1	0	1	1	0	0	0	0	0	1	1
CESTPHTHTYTHFRFTRWCVLPAQPPHFLRIRSFSLLFCIT	0	1	1	2	1	0	0	0	1	0	0	0	1	3	2	0	2	1	0	0	1	0	0	0	0	0	1	2	1	0	0	1	4	1	1	0	0	0	2	0	0	1	1	0	1	0	0	1	3
KRLNLLS	0	0	0	0	0	0	2	0	1	0	0	0	0	0	0	0	0	0	0	0	0	0	0	0	0	0	0	0	0	0	0	0	0	0	0	0	0	0	1	0	0	0	0	0	0	1	0	0	0
TKsPLYSVDLVSIFYSLK	0	1	0	1	0	0	1	0	1	0	1	0	1	1	0	0	0	0	0	0	0	0	0	0	0	0	1	0	0	0	0	0	1	0	1	1	0	0	1	0	1	1	0	0	0	0	0	0	0
IEQKEY	0	0	1	0	0	0	0	0	0	0	0	0	0	0	0	0	0	0	0	0	0	0	0	0	0	0	0	0	0	0	0	0	0	0	0	0	0	0	0	0	0	1	0	1	0	0	0	0	0
AGVYRGVEsNHAGKSALATGQCG	0	0	0	0	1	0	0	0	0	1	1	0	0	0	0	0	1	0	0	1	2	1	3	1	1	0	0	0	0	0	0	1	0	0	0	0	1	0	0	0	1	0	0	0	1	1	0	0	1
TEESTRNEEPAEPAIQSAQGPPTQPPSNLRGVNK	1	0	0	0	0	0	1	0	0	0	0	1	0	0	0	0	0	0	0	0	3	0	1	1	0	0	2	1	1	2	1	0	0	2	0	0	1	0	1	1	0	0	0	1	2	1	2	0	0
	0	0	0	0	0	0	0	0	0	0	0	0	0	0	0	0	0	0	0	0	0	0	0	0	0	0	0	0	0	0	0	0	0	0	0	0	0	0	0	0	0	0	0	0	0	0	0	0	0
VFKS	0	0	0	0	0	0	0	0	0	0	0	1	0	1	0	0	0	0	0	0	0	0	0	0	0	0	0	0	0	0	0	0	0	0	0	0	0	0	0	1	0	0	0	0	0	0	0	0	0
LADRVILFPIPLRQSPSKRIYNsIIIFYKTHKATSsKKYKIQTsGKTPsEIsFRPFLLVSVRGCGGHFGDE	4	2	2	0	2	0	1	1	1	0	1	0	2	3	2	0	1	0	0	0	2	0	1	1	2	1	2	1	1	1	0	1	2	1	0	0	2	0	1	1	1	2	0	2	0	0	1	1	1
EGEGGs	0	0	0	0	0	0	0	0	0	0	0	0	0	0	0	0	0	0	0	0	0	0	1	1	1	0	0	0	0	0	0	0	0	0	0	0	0	0	0	0	0	0	0	0	0	0	0	0	0
PSRCG	0	0	0	0	0	0	0	0	0	0	0	0	0	0	0	0	0	1	0	0	0	0	1	0	0	0	1	0	0	0	0	0	0	0	1	0	0	0	0	0	0	0	0	0	0	0	0	0	0
TESWKGGKEASVVPHFFLAR	0	0	0	0	0	0	0	0	1	0	2	0	0	2	0	0	0	0	1	1	0	0	0	2	0	0	1	0	0	0	0	1	0	0	1	0	0	0	0	1	0	0	1	0	0	0	0	1	0
KASRGTLLYLCTIKAGPTSFSRGK	0	1	0	1	2	0	0	0	0	0	0	0	0	0	1	0	0	1	0	1	0	1	0	2	0	1	0	0	1	0	2	0	0	1	0	1	1	0	1	0	1	0	0	0	0	0	0	0	0
LLWSWsNLWAGGIGGTCPSISRQKIRNKYCARLNQLDLYSRKPEKRRLSSQSFKYLGDPSRQESVSVRYD	1	2	0	1	1	0	4	1	1	0	0	1	1	1	0	0	1	1	0	0	0	2	2	3	0	0	0	0	2	1	1	0	0	0	2	4	0	0	2	2	3	1	3	3	1	1	2	0	0
TKST	0	0	0	0	0	0	0	0	0	0	0	0	0	0	0	0	0	0	0	0	0	0	0	0	0	0	0	0	0	0	0	2	0	0	0	0	0	0	0	1	0	0	0	0	0	0	0	0	0
	0	0	0	0	0	0	0	0	0	0	0	0	0	0	0	0	0	0	0	0	0	0	0	0	0	0	0	0	0	0	0	0	0	0	0	0	0	0	0	0	0	0	0	0	0	0	0	0	0
CCAAERLQEGSRKEKGSGRGHYGSARK	0	0	0	1	0	0	0	0	0	0	0	0	0	0	0	0	1	1	0	0	1	2	0	0	1	4	0	0	0	0	0	0	0	0	1	0	1	0	1	0	0	1	0	1	0	0	0	0	1
TEGSNSSSLFLVSFYRHYLEPLVVC	0	0	0	0	0	1	2	0	1	3	0	0	0	2	0	0	0	1	0	0	0	0	0	0	1	0	0	1	0	0	0	1	0	0	0	1	0	1	1	2	2	0	0	0	0	1	0	0	1
IETV	0	1	0	0	0	0	0	0	0	0	0	1	0	0	0	0	0	0	0	0	0	0	0	0	0	0	0	0	0	0	0	0	1	0	0	0	0	0	0	0	0	0	0	0	0	0	0	0	0
VAGTKVLPLLSLLLLLLFsVLLQS	0	0	0	0	2	0	1	8	0	1	0	0	2	1	0	0	0	0	0	0	0	1	0	0	1	0	0	0	1	0	0	0	0	1	0	0	1	0	1	0	0	0	0	1	0	0	0	0	0
LSsATKLWVFTSGYPFFFGSYREVKLLCAFLSLGKLCGVAGYFVIIIIVIIICTICTCCKALLFRSGRS	8	0	0	1	1	0	3	0	4	4	0	0	1	4	3	0	3	3	0	2	1	1	2	1	1	2	1	0	0	0	0	3	0	1	2	1	0	2	1	0	3	0	1	0	0	0	0	0	0
LWYLFFRssVAVIYLRAKVEGNTSTHTsSPPsPKRNTFFSSSSLNIYFHRLYIVFLLsLTPIHIYSLTNDTYLLEHTNIVQWKPL	1	0	5	3	0	1	0	6	2	4	0	1	0	5	1	0	0	0	1	0	1	0	1	0	0	0	2	1	2	0	2	0	2	4	4	1	0	2	0	0	3	3	2	0	1	3	2	4	0
	0	0	0	0	0	0	0	0	0	0	0	0	0	0	0	0	0	0	0	0	0	0	0	0	0	0	0	0	0	0	0	0	0	0	0	0	0	0	0	0	0	0	0	0	0	0	0	0	0
QLAAAFDSQR	0	0	0	0	0	1	0	0	0	0	0	0	0	0	1	0	0	0	1	0	2	0	0	0	0	0	0	0	0	0	0	0	0	0	0	0	0	0	0	1	0	0	0	0	2	0	0	0	0
AGKR	0	0	0	0	0	0	0	0	0	0	0	0	0	0	0	0	0	0	0	0	1	0	0	0	0	1	0	0	0	0	0	0	0	0	0	0	0	0	0	0	0	0	0	0	0	0	0	0	0
FsSFALRQLWRGLCEL	0	0	0	0	2	0	0	0	2	0	0	0	0	0	2	0	1	0	0	1	0	0	0	0	0	1	0	0	0	0	0	0	0	0	0	1	0	0	0	0	0	0	1	0	1	0	0	0	0
YIKGTsHVQLCAIKRHPTILEVILsDT	1	2	1	2	0	0	0	0	1	0	0	1	1	0	0	0	1	0	0	0	1	0	0	1	0	0	1	0	0	0	1	2	0	0	0	0	0	0	0	0	0	1	0	0	1	0	0	0	2
FGVSGITQVLIITQPFGGVLYLTSLALSSYTYFVPGPTNLRKIEKYFRGW	1	0	3	1	0	2	1	0	2	1	0	0	3	4	0	0	0	0	1	0	0	0	1	1	0	4	1	0	2	0	2	2	0	1	0	1	2	0	1	0	2	2	1	1	1	1	0	0	0
LLRIVSEHFTRYKNKSYNSEHPRCRYKTSEKICTLKSYFCPFGLssLKDQLHVQSESFNYPCLYSAISFTRsEPLAQAWLKVLsNSDSII	1	3	1	1	0	3	4	1	1	0	2	1	0	2	3	0	1	3	2	0	1	0	0	0	1	0	1	0	2	1	0	2	2	0	1	1	0	0	6	3	3	3	1	3	0	2	2	0	3
	0	0	0	0	0	0	0	0	0	0	0	0	0	0	0	0	0	0	0	0	0	0	0	0	0	0	0	0	0	0	0	0	0	0	0	0	0	0	0	0	0	0	0	0	0	0	0	0	0
SRKGGVRGRDRGKFTRALsHKHINKsILDRKHHRV	1	0	1	0	1	0	0	0	1	1	0	0	1	1	0	0	0	0	0	0	0	1	0	0	4	0	0	0	0	0	0	0	1	0	0	1	0	0	0	0	0	0	0	0	0	1	0	1	3
KsGLHSRKHLQVsQPDL	0	0	0	1	1	0	0	1	0	0	1	0	0	0	0	0	0	0	0	0	0	0	0	0	0	1	0	0	0	1	0	0	0	0	0	0	0	0	1	0	0	0	0	1	1	0	0	2	0
IEHRRSsKGYFHVV	0	0	1	0	0	0	0	0	0	0	0	2	0	1	0	0	0	0	0	0	0	0	0	0	0	1	0	0	0	0	0	0	0	0	0	0	0	0	1	0	1	0	0	0	0	0	0	1	1
KSPISCV	0	1	0	0	0	0	0	0	0	0	0	0	1	0	0	0	0	1	0	0	0	0	0	0	0	0	0	0	1	0	0	0	0	0	1	1	0	0	0	0	0	0	0	0	0	0	0	0	0
TAKG	0	0	0	0	0	0	0	0	0	0	0	0	0	0	0	0	0	0	0	1	0	0	1	0	0	0	0	0	0	0	0	0	1	0	0	0	0	0	0	0	0	0	0	0	0	0	0	0	0
sR	0	0	0	0	0	0	0	0	0	0	0	0	0	0	0	0	0	0	0	0	0	0	0	0	0	0	0	0	0	0	0	0	0	0	0	0	0	0	0	0	0	0	0	0	0	0	0	0	0
ICGNNRH	1	0	0	0	0	0	0	0	0	0	0	0	0	0	0	0	1	0	0	0	0	0	0	0	1	0	0	0	0	0	0	0	0	0	0	0	0	0	0	0	0	0	0	0	0	0	2	0	1
	0	0	0	0	0	0	0	0	0	0	0	0	0	0	0	0	0	0	0	0	0	0	0	0	0	0	0	0	0	0	0	0	0	0	0	0	0	0	0	0	0	0	0	0	0	0	0	0	0
INKKI	1	1	0	0	0	0	0	0	0	0	0	0	0	0	0	0	0	0	0	0	0	0	0	0	0	0	0	0	0	0	0	0	0	0	0	0	0	0	0	0	0	0	0	0	0	1	0	0	0
KTKFN	0	0	0	0	0	0	0	0	0	0	0	0	0	1	0	0	0	0	0	0	0	0	0	0	0	0	0	0	0	0	1	0	0	0	0	0	0	0	0	0	0	0	0	0	0	1	0	0	0
IVYYTRKAVRYRILRsQDKN	0	2	0	0	0	1	0	0	0	0	1	1	0	0	0	0	0	0	0	0	0	1	0	0	0	0	0	0	0	0	1	0	0	0	0	0	0	0	0	0	2	1	0	1	0	1	0	0	0
ISFID	0	1	1	0	0	0	0	0	0	0	0	0	0	1	0	0	0	0	0	0	0	0	0	0	0	0	0	0	0	0	0	0	0	0	1	0	0	0	0	0	0	0	0	0	0	0	0	0	0
HDPTLLGVGKKIGKG	0	1	0	0	1	1	0	0	0	1	0	0	0	0	0	0	0	0	0	0	0	0	2	1	1	0	0	1	0	0	0	0	1	0	0	0	0	0	0	0	0	0	0	0	0	0	0	0	1
RISRKRTKH	0	0	1	0	0	0	0	0	0	0	0	0	0	0	0	0	0	0	0	0	0	0	0	0	0	0	0	0	0	0	0	1	0	0	0	0	0	0	0	1	0	0	0	0	0	0	0	1	0
ALNFIV	1	0	0	1	0	0	0	0	0	1	0	0	0	0	1	0	0	0	0	1	0	0	0	0	0	0	0	0	0	0	0	0	0	0	0	0	0	0	0	0	0	0	0	0	0	1	0	0	0
sTIP	0	1	0	0	0	0	0	0	0	0	0	0	0	0	0	0	0	0	0	0	0	0	0	0	0	0	1	0	0	0	0	0	1	0	0	0	0	0	0	0	0	0	0	0	0	0	0	0	0
APQRRPSAS	0	0	0	0	0	0	0	0	0	0	0	0	0	0	0	0	0	0	0	1	0	1	0	0	0	0	0	0	1	1	0	0	0	0	0	1	0	0	1	0	0	0	0	0	1	0	0	0	0
SEKVYSAVG	0	0	0	0	0	0	0	0	0	0	0	1	1	0	0	0	0	0	0	0	1	0	0	0	1	0	0	0	0	0	0	0	0	0	0	0	0	0	2	0	1	0	0	0	0	0	0	0	0
SFSFFLKLATSSHHIFIAFVTALLLGHSVLAQLPNCGRPLQLLLSFPSPTLLLRTAAR	1	0	1	3	0	1	4	4	2	1	0	0	1	5	1	0	1	0	2	0	3	1	0	1	0	1	0	2	1	1	0	4	0	0	4	1	0	0	1	1	0	0	0	1	1	0	1	1	2
NQNLTSSWKRRKGTKIFGGDTKCEALKEDPAWRGVVLNCRCYLKRCKVPWGRVGSWRFLSRGVCSLKRRPFGKLDAFsQSRCDSKGPEGLFALQHNCVACFsAFSSLVCAsRRKRAPTP	0	0	1	1	1	1	3	2	2	2	2	0	3	4	3	0	4	5	1	0	5	2	2	2	3	3	2	2	2	0	0	0	2	2	2	0	2	5	0	0	1	0	4	2	1	1	3	1	0
RLNSLRCSSGsRPSSTGTLGSRAEARTFESKWKGRKQQAERERERGKERLKSTDRKLsVKPQRAKEQR	0	0	0	2	0	1	2	0	0	1	0	0	0	1	0	0	0	1	0	0	2	2	1	1	2	1	1	0	1	0	0	1	3	0	1	0	1	1	1	4	0	0	1	1	3	0	1	0	0
TEILWSPSILYSQPTNCGNRRLGKWLAFVG	0	0	2	0	0	0	2	2	0	0	0	1	0	0	1	0	1	0	0	0	1	0	1	0	1	1	0	2	0	0	1	0	1	0	0	0	1	1	1	0	1	0	2	0	1	2	0	0	0
GEWLsQKEARPWEGYGHSNSQVSSATRLGRHDQQRDFFFPFLFSQQGTPsAARCGCDFSSHRRGAVAVTFLPERLIVRWSGREEGNSNNNKKsRESLVHLHRGVGGPGGGWTEETQAGDFWVIALGLTQLPFISVWIVFISPACSYVNsIPFSDVVRRsALFFsRKKRARGKKGSNVCLSGAPV	3	3	0	4	2	0	1	2	3	3	2	3	6	8	5	0	2	2	6	2	2	2	6	3	6	5	0	2	3	4	3	0	1	2	3	1	1	3	3	5	0	2	6	4	4	3	4	2	3
CFSVKGG	0	0	0	0	0	0	0	0	0	1	0	0	0	1	0	0	0	1	0	0	0	0	1	1	0	0	0	0	0	0	0	0	0	0	0	0	0	0	0	1	0	0	0	0	0	0	0	0	0
LLCLRYGWFLIFFFEVTSQLFFSLKRRRVAEsRQLAALLVDLGLVPLSFSPLVIQEQFE	1	1	0	2	2	0	2	3	4	1	0	2	2	6	2	0	0	1	1	0	2	0	1	0	0	1	0	1	0	1	0	0	0	1	2	1	0	1	0	0	0	1	1	1	3	0	0	0	0
VSCVHTRVSGYQEWEDGILCT	1	0	0	0	0	0	1	0	0	2	0	0	1	0	0	0	2	0	0	0	0	0	0	2	0	0	0	0	0	0	0	1	0	1	0	1	1	0	0	0	0	1	1	0	1	0	0	0	1
TYENVYEEsQEIIPSLEsGsRRKKK	1	0	1	0	0	0	0	1	0	0	1	0	0	0	0	0	0	0	0	0	0	0	0	0	0	1	0	0	1	0	0	0	1	0	0	1	0	0	0	0	0	2	0	1	0	0	1	0	0
KGWKGRTRGF	0	0	0	0	0	0	0	0	0	0	0	0	0	1	0	0	0	0	0	0	0	0	0	1	0	2	0	0	0	0	1	0	0	0	0	0	0	0	0	0	0	0	1	0	0	0	0	0	0
QRVTYKAFGKDSYNS	0	0	0	0	0	0	0	0	0	0	1	0	0	0	1	0	0	0	1	0	0	0	0	0	0	1	0	0	0	0	1	0	0	0	0	0	0	0	0	2	1	1	0	0	1	0	1	0	0
YPSSsAPLIGSLRQKPKTTRISNSP	1	1	0	1	0	0	0	1	0	0	0	0	0	0	0	0	0	0	0	0	0	1	0	0	1	0	0	2	0	2	1	0	1	0	1	1	0	2	0	1	1	0	0	1	0	1	0	0	0
LTSKATTEKH	0	0	0	0	0	0	1	0	0	0	0	0	0	0	0	0	0	0	0	0	0	1	0	0	0	0	0	0	0	0	0	0	3	0	0	0	0	0	0	1	0	0	0	0	0	0	0	1	0
QGsYKKERFQNRVITLSRGTKKSHTSKPLKIIKQLINKNK	1	1	2	0	0	1	0	2	0	0	1	0	0	1	0	0	0	0	0	0	0	0	0	0	1	1	1	0	0	0	0	1	1	1	0	0	1	0	1	1	0	1	0	2	1	1	2	0	1
	0	0	0	0	0	0	0	0	0	0	0	0	0	0	0	0	0	0	0	0	0	0	0	0	0	0	0	0	0	0	0	0	0	0	0	0	0	0	0	0	0	0	0	0	0	0	0	0	0
QA	0	0	0	0	0	0	0	0	0	0	0	0	0	0	0	0	0	0	0	0	1	0	0	0	0	0	0	0	0	0	0	0	0	0	0	0	0	0	0	0	0	0	0	1	0	0	0	0	0
IYsGLACLLRDQNFGGRE	0	0	1	1	1	0	0	0	1	0	0	0	0	1	0	0	1	0	1	0	0	0	2	0	0	1	0	0	0	0	0	0	0	0	0	0	0	0	0	0	1	0	0	1	0	1	0	0	0
ACRSELR	0	0	0	0	0	0	0	1	0	0	0	0	0	0	0	0	0	1	1	0	0	0	0	0	0	0	0	0	0	0	0	0	0	0	0	0	1	0	0	0	0	0	0	0	0	0	0	0	0
KRRR	0	0	0	0	0	0	0	0	0	0	0	0	0	0	0	0	0	0	0	0	0	0	0	0	0	0	0	0	0	0	0	0	0	0	0	0	0	0	0	0	0	0	0	0	0	0	0	0	0
YHFP	0	0	0	0	0	0	0	0	0	0	0	0	0	0	1	0	0	0	0	0	0	0	0	0	0	0	0	0	1	0	0	0	0	0	0	0	0	0	0	0	1	0	0	0	0	0	0	1	0
SRTTH	0	0	0	0	0	0	0	0	0	0	0	0	0	0	0	0	0	0	0	0	0	0	0	0	0	0	0	0	0	0	0	0	1	1	1	0	0	0	0	0	0	0	0	0	0	0	0	1	0
APQELDGTVAYS	0	0	0	0	0	0	1	0	0	0	1	0	0	0	0	0	0	0	0	2	0	0	1	0	0	0	0	0	1	0	0	0	1	0	0	1	0	0	0	0	1	0	0	1	0	0	0	0	0
	0	0	0	0	0	0	0	0	0	0	0	0	0	0	0	0	0	0	0	0	0	0	0	0	0	0	0	0	0	0	0	0	0	0	0	0	0	0	0	0	0	0	0	0	0	0	0	0	0
VLTVHWTYWLYRLRQIFDI	1	0	1	2	0	0	0	0	1	1	0	0	1	1	0	0	0	0	0	0	0	0	0	0	0	0	0	0	0	0	0	1	0	1	0	0	0	0	0	0	1	1	2	1	0	0	0	1	0
CCSHSSGIASAPRVRLICIPLLFYISFCATPRPTH	2	2	0	1	1	1	0	0	0	1	0	0	0	1	1	0	3	1	0	1	1	1	1	0	0	0	1	1	1	1	1	0	1	0	2	1	1	0	0	1	0	1	0	0	0	0	0	1	1
sRGTGEGCTVDsELLSRE	0	0	0	1	0	0	0	1	0	0	0	0	1	0	0	0	1	0	0	0	0	0	1	0	2	0	0	0	0	0	1	0	0	1	0	0	0	1	0	0	0	0	0	0	0	0	0	0	0
YI	0	1	0	0	0	0	0	0	0	0	0	0	0	0	0	0	0	0	0	0	0	0	0	0	0	0	0	0	0	0	0	0	0	0	0	0	0	0	0	0	0	1	0	0	0	0	0	0	0
GsIGs	1	0	0	0	0	0	0	0	0	0	0	0	0	0	0	0	0	0	0	0	0	0	0	0	1	1	0	0	0	0	0	0	0	0	0	0	0	0	0	0	0	0	0	0	0	0	0	0	0
SLENREKDGRLKVPEQKHTLAYTHLRPTsVRSLGIRN	0	1	0	0	1	2	1	1	0	0	0	2	0	0	0	0	0	0	0	0	1	0	1	1	0	0	2	0	0	0	0	0	2	1	0	0	0	0	1	1	1	0	0	1	0	2	0	0	2
ANLSAFRTKGDTCKsGFNSGSSIAIAQVKRLISRRIQRRSRLRRsRAAFYTFPEQPLGQQAPARRRRRFCsQKVLRKVVRTGIPLTCHFVLIKGKTPTKTLGVTFVALKAAATRRKILDCFHFCFKA	1	0	6	3	2	1	2	1	1	4	1	1	1	6	4	0	3	2	5	1	2	5	2	2	2	1	2	1	1	1	3	1	4	2	0	1	0	1	1	3	1	0	0	4	2	1	1	2	0
VCs	0	0	0	0	0	0	0	0	0	1	0	0	0	0	0	0	1	0	0	0	0	0	0	0	0	0	0	0	0	0	0	0	0	0	0	0	0	0	0	0	0	0	0	0	0	0	0	0	0
SRsTATGLLPLTHIHQPGPVSGGGRDWALRHWHTPYAGHTAGRTELLGAECH	0	1	0	1	1	1	1	2	0	0	0	0	1	0	0	0	1	0	2	2	0	1	5	1	0	2	0	4	0	0	2	1	1	2	1	0	0	0	0	1	0	1	2	0	1	0	0	1	5
LSC	0	0	0	1	0	0	0	0	0	0	0	0	0	0	0	0	0	1	0	0	0	0	0	0	0	0	0	0	0	0	0	0	0	0	0	1	0	0	0	0	0	0	0	0	0	0	0	0	0
GSRTDDTSSSV	0	0	0	0	0	0	0	0	0	0	0	0	1	0	0	0	0	0	0	0	0	0	0	0	1	0	0	0	0	0	0	0	2	0	0	2	0	0	1	1	0	0	0	0	0	0	0	0	0
sPVASCIYSFAVSHGYFA	1	0	0	0	0	0	0	0	0	1	0	0	1	2	0	0	0	1	1	2	0	0	0	0	0	1	0	0	1	0	0	0	0	0	1	1	0	1	0	0	2	0	0	0	0	0	0	0	1
	0	0	0	0	0	0	0	0	0	0	0	0	0	0	0	0	0	0	0	0	0	0	0	0	0	0	0	0	0	0	0	0	0	0	0	0	0	0	0	0	0	0	0	0	0	0	0	0	0
EEGEVCVAQI	0	1	0	0	0	0	0	0	0	1	1	0	0	0	0	0	0	1	0	0	1	0	0	0	0	1	0	0	0	0	0	0	0	0	0	0	0	0	0	0	0	0	0	1	0	0	0	0	0
PCVGQSCAAALFPC	0	0	0	0	0	0	0	0	1	1	0	0	0	0	1	0	3	0	1	1	1	0	0	0	0	1	1	0	0	1	0	0	0	0	0	0	0	0	1	0	0	0	0	1	0	0	0	0	0
sDVHEKTSVAVVGGGGsNQLKW	0	0	0	1	0	0	0	0	0	0	0	1	3	0	0	0	0	0	0	0	0	1	1	0	0	3	0	0	0	0	0	1	0	0	0	0	0	0	0	1	0	0	1	1	0	0	1	0	1
SFVLLLPsSDsVFAVAAssEVL	0	0	0	0	1	0	1	1	1	1	0	2	1	2	0	0	0	0	1	0	1	1	0	0	0	0	0	0	0	1	0	0	0	0	0	0	0	0	2	0	0	0	0	0	0	0	0	0	0
FYSCRINRSRG	0	0	1	0	0	0	0	0	0	0	0	0	0	0	1	0	1	0	0	0	0	0	0	1	0	0	0	0	0	0	0	0	0	0	0	2	0	0	0	0	1	0	0	0	0	0	1	0	0
VPRVTCPFIHSLSFRAYPGLPIQYSLCGRGGQ	1	0	1	0	2	0	0	0	1	2	0	0	0	1	1	0	2	0	1	0	0	0	1	1	0	2	2	0	2	0	0	0	0	1	1	2	0	0	0	0	2	0	0	1	1	0	0	1	0
AAARRCTTFFLKRVWRGSRGsNPLCKLTSLCSs	0	0	0	1	0	0	1	1	1	1	0	0	0	1	1	0	1	2	2	0	1	0	0	0	0	2	0	0	1	0	1	1	1	0	2	0	0	1	0	0	0	0	1	0	0	1	0	0	0
SFRFLFISVRHVWLAKEDTESVGKVEsVLLNPTSLPFLTFIA	2	0	0	1	2	1	1	1	0	3	1	1	0	4	1	0	0	0	0	0	1	1	0	0	0	1	0	2	0	0	2	1	0	0	0	3	0	0	1	0	0	0	1	0	0	1	0	0	1
NsKTWFSCVGAEDLsWs	0	0	0	0	0	0	0	1	0	0	0	1	0	0	1	0	1	0	0	0	0	1	1	0	0	0	0	0	0	0	1	0	0	0	0	0	0	0	1	0	0	0	2	0	0	1	0	0	0
REN	0	0	0	0	0	0	0	0	0	0	0	0	0	0	0	0	0	0	0	0	0	0	0	0	0	0	0	0	0	0	0	0	0	0	0	0	0	0	0	0	0	0	0	0	0	1	0	0	0
APLPSSLFLQRNTSKKKNLRKKKSNL	0	0	0	1	2	0	1	1	0	0	0	0	0	1	0	0	0	0	0	0	1	0	0	0	0	0	1	0	1	0	0	0	1	0	1	0	2	0	0	1	0	0	0	1	0	2	1	0	0
WRYS	0	0	0	0	0	0	0	0	0	0	0	0	0	0	0	0	0	0	0	0	0	0	0	0	0	0	0	0	0	0	0	0	0	0	0	0	0	1	0	0	0	1	1	0	0	0	0	0	0
SHFCsGIGTKNRCLWKTTKEKKREKSKKKEQQRIHVAAVSTAEAERWEVVDRRVGSGHGATTARE	0	2	0	0	0	0	0	0	1	2	1	1	1	0	1	0	0	2	2	0	2	2	3	2	0	0	0	0	0	0	0	3	2	1	0	0	2	0	2	0	0	0	2	1	1	0	1	1	2
TSDHFLVLAHI	1	0	0	0	1	0	0	1	0	1	0	0	0	1	0	0	0	0	0	0	1	0	0	0	0	0	0	0	0	0	1	0	0	0	0	1	0	0	0	0	0	0	0	0	0	0	0	0	2
VIRQLsGGGGGAsRVGPNAVFIVSVVSVSQSCPCFFFRFFASVRss	0	0	2	0	0	0	0	0	1	2	1	1	4	5	1	0	2	0	0	0	2	1	0	0	5	1	1	0	1	0	0	0	0	0	2	0	2	0	1	0	0	0	0	0	2	0	1	0	0
TESCSVSGFICVPLQRVLLHSTPVPCTHTATHISCRFITGG	2	1	0	1	1	0	0	0	1	3	0	0	1	1	1	0	4	0	1	0	0	0	2	0	0	1	1	1	0	1	1	1	3	1	0	3	0	0	2	0	0	0	0	1	0	0	0	1	2
IFKNRRKNS	1	0	0	0	0	0	0	0	0	0	0	0	0	0	1	0	0	0	0	0	0	0	0	0	0	0	0	0	0	0	0	0	0	0	0	0	0	0	0	1	0	0	0	0	0	0	2	0	0
PQsGTSLQYSIG	0	1	0	1	0	0	0	0	0	0	0	0	0	0	0	0	0	0	0	0	0	0	1	1	0	0	0	1	0	0	1	0	0	0	1	1	0	0	0	0	0	1	0	2	0	0	0	0	0
sIFSTFSCGVAFPFNAHFSSDIHHGEKEYLLVHCLYsVSC	1	0	1	1	1	0	0	0	1	2	0	1	0	4	1	0	1	2	1	0	0	1	0	2	0	0	0	0	1	0	0	1	0	0	2	1	0	2	0	0	2	0	0	0	0	0	1	2	2
REAIIKKEKEDTRAAFIQANRSVsLsKGNSAVKNGLVPQHRIQLERFRRPRQQG	2	1	1	0	0	0	1	1	1	1	0	0	2	2	0	0	0	0	1	2	1	1	1	0	2	0	0	0	2	0	0	1	0	0	0	1	0	1	0	0	0	0	0	3	2	1	2	0	1
TA	0	0	0	0	0	0	0	0	0	0	0	0	0	0	0	0	0	0	0	0	1	0	0	0	0	0	0	0	0	0	0	0	0	1	0	0	0	0	0	0	0	0	0	0	0	0	0	0	0
RHRLVSERKPFRLLFFFFSTEARLKTVYFNIEAISSRF	2	0	0	1	1	1	0	1	0	0	0	1	1	4	3	0	0	0	1	0	1	0	0	0	0	0	0	0	1	0	0	1	0	1	2	0	0	1	0	1	1	0	0	0	0	0	1	0	1
VGsPFGITTFPCRVTRHIFLVPCQATSPLCDSYCKKKSISAGFCLKNYT	2	1	0	1	1	0	0	0	1	2	0	1	0	2	2	0	4	1	1	1	0	0	2	1	0	0	2	1	0	1	2	2	1	0	1	1	0	0	0	2	1	1	0	1	0	1	0	0	1
	0	0	0	0	0	0	0	0	0	0	0	0	0	0	0	0	0	0	0	0	0	0	0	0	0	0	0	0	0	0	0	0	0	0	0	0	0	0	0	0	0	0	0	0	0	0	0	0	0
HRNSsNVRNFSHLAKKKFSTWSTVENFV	0	0	0	0	0	0	0	1	0	1	0	0	2	3	0	0	0	0	0	0	1	0	0	0	0	0	0	0	0	0	1	0	0	1	1	0	1	1	0	1	0	0	1	0	0	2	2	2	0
FIKPPATSYPVSSA	0	1	0	0	0	0	0	0	0	1	0	0	0	1	0	0	0	0	1	0	1	0	0	0	0	0	0	0	3	0	0	0	1	0	0	0	1	0	1	1	1	0	0	0	0	0	0	0	0
AAAVGLSCYSGIPTPSSSTFSQ	1	0	0	0	0	0	0	1	0	0	0	1	0	1	0	0	1	0	3	0	0	0	1	0	0	1	2	0	0	0	0	0	1	1	0	3	1	1	0	1	1	0	0	0	1	0	0	0	0
TVFLLIA	0	1	0	1	1	0	0	0	0	1	0	0	0	0	1	0	0	0	1	0	0	0	0	0	0	0	0	0	0	0	0	0	1	0	0	0	0	0	0	0	0	0	0	0	0	0	0	0	0
RREKTsE	0	0	0	0	0	0	0	0	0	0	0	0	0	0	0	0	0	0	0	0	0	0	0	0	0	0	0	0	0	0	0	0	0	1	0	0	0	0	0	0	0	0	0	0	0	0	0	0	0
ATLGNGSEHC	0	0	0	1	0	0	0	0	0	0	0	0	0	0	0	0	0	1	0	0	1	0	2	0	0	0	0	0	0	0	0	0	0	1	0	0	0	0	0	1	0	0	0	0	0	0	1	0	1
RLSGKsGKSCTRHsTFPRGALTAHCANQVLsGKKNLLGSVN	0	0	0	0	1	0	1	1	2	0	0	0	2	0	1	0	1	1	0	2	1	0	1	0	2	2	0	0	0	1	1	1	1	0	0	1	0	2	0	0	0	0	0	1	0	3	0	1	1
sFsNRSTSRASFPGECHsTKLEILLQRRASWRLHRLLVELFPFKA	0	0	1	1	1	0	1	3	1	0	1	0	0	2	2	0	1	0	0	1	2	0	0	0	1	0	0	1	0	1	1	0	0	1	0	1	0	3	0	0	0	0	1	1	0	0	1	1	1
QEHSGANNLHLQRAASIKITTDRLTTVKYLSHVPs	1	0	1	0	1	0	0	1	2	1	1	0	0	0	0	0	0	0	0	1	0	2	0	0	1	0	0	1	0	0	2	1	1	0	0	1	1	0	0	1	1	0	0	0	2	0	2	1	2
NH	0	0	0	0	0	0	0	0	0	0	0	0	0	0	0	0	0	0	0	0	0	0	0	0	0	0	0	0	0	0	0	0	0	0	0	0	0	0	0	0	0	0	0	0	0	1	0	0	1
HQNIQASFKVRsPQYS	0	0	1	0	0	0	0	0	0	0	1	0	0	1	0	0	0	0	0	0	0	1	0	0	0	0	0	0	1	0	0	0	0	0	0	1	1	0	0	0	0	1	0	3	0	1	0	1	0
TKGITPHsRRRRSAFAYTASLK	0	1	0	0	1	0	0	0	0	0	0	0	0	1	0	0	0	0	0	0	1	2	0	0	1	0	0	0	1	0	1	2	0	0	1	0	0	0	1	0	0	1	0	0	0	0	0	0	1
AAALYT	0	0	0	0	0	0	0	0	1	0	0	0	0	0	0	0	0	0	1	0	1	1	0	0	0	0	0	0	0	0	0	1	0	0	0	0	0	0	0	0	1	0	0	0	0	0	0	0	0
ATSPSPHWRRQTPCYQKKTIITHRLTNNPR	0	0	2	1	0	0	0	0	0	0	0	0	0	0	0	0	1	0	0	0	1	0	0	0	0	0	0	2	2	0	1	1	1	2	1	0	1	0	0	0	0	1	1	2	0	1	1	1	1
REIELAPRPFKSIGGGG	1	1	0	0	0	0	0	0	1	0	0	0	0	0	1	0	0	0	0	1	0	0	0	0	0	4	0	0	0	2	0	0	0	0	0	0	1	0	0	0	0	0	0	0	0	0	0	0	0
sPKG	0	0	0	0	0	0	0	0	0	0	0	0	0	0	0	0	0	0	0	0	0	0	0	0	1	0	0	0	1	0	0	0	0	0	0	0	0	0	0	0	0	0	0	0	0	0	0	0	0
SPQGRKITAAVTGLYGsVQLsIGAs	1	0	1	0	0	0	2	0	0	1	0	1	0	0	0	0	0	0	1	0	2	0	1	0	2	1	0	1	0	0	1	1	0	0	0	0	0	0	1	0	0	1	0	1	1	0	0	0	0
SSGVsFPsFHSsGTRPVVLCCDISEGR	0	1	0	0	1	0	0	0	0	1	0	1	1	2	0	0	0	2	0	0	0	0	1	0	1	1	1	0	1	0	0	0	1	0	1	0	0	1	1	1	0	0	0	0	0	0	0	0	1
TITCLFGVVGRANTRTLPCLsSFGRAsIIQEIRGGGIEKDKNKTESVVKKRGKRGKKANKKRKRKNRIVLNHTIKGSTWIIGKFIsVHLHLNDLTATHILRRSWWEFRHRSGKGQGCVGsKGREQEIKEKECGGPGPITYTNILDQsQQQDSCPPQTEGNQGTDRRSsTEVFSYEVRQQTKFKEARTQNSGGPSATRLKLSRRFHNLTSPTDIFLG	6	3	6	3	2	0	0	2	6	2	2	3	2	4	4	0	4	1	1	1	2	2	5	1	7	10	3	1	3	0	4	3	10	2	2	1	3	2	3	1	1	1	3	9	3	6	4	3	3
CD	0	0	0	0	0	0	0	0	0	0	0	0	0	0	0	0	0	1	0	0	0	0	0	0	0	0	0	0	0	0	0	0	0	0	0	0	0	0	0	0	0	0	0	0	0	0	0	0	0
SSYSTTEVRQPPQGKKGFQTKEALRWGGELLRKLIREGIGAKGRIKERKTEGTPARVLKGE	0	0	3	0	0	1	2	2	0	0	0	0	2	0	1	0	0	0	0	0	3	0	1	1	2	5	1	0	2	0	0	1	2	2	0	0	1	2	0	0	0	1	1	1	2	0	0	0	0
PTPTWWLR	0	0	0	0	1	0	0	0	0	0	0	0	0	0	0	0	0	0	0	0	0	0	0	0	0	0	0	2	0	0	1	0	0	1	0	0	0	0	0	0	0	0	2	0	0	0	0	0	0
EGKKGERKVPRVTNWHAHLRDsTSVFFFRDIPLGNRTR	0	0	1	1	0	0	0	0	1	1	0	1	1	3	0	0	0	0	0	0	1	0	0	0	1	2	0	0	0	2	0	1	2	0	0	0	0	0	1	0	0	0	1	0	0	2	0	1	1
VVLYLFPY	0	0	0	1	0	0	0	1	0	1	1	0	0	1	0	0	0	0	0	0	0	0	0	0	0	0	0	0	1	0	0	0	0	0	0	0	0	0	0	0	0	2	0	0	0	0	0	0	0
T	0	0	0	0	0	0	0	0	0	0	0	0	0	0	0	0	0	0	0	0	0	0	0	0	0	0	0	0	0	0	1	0	0	0	0	0	0	0	0	0	0	0	0	0	0	0	0	0	0
GRIKRKERsKsNsRVRGKEKHCsVIssTLLSLGIAAHsVFVTSVCKHLLPRsN	0	1	2	2	1	0	1	1	0	1	1	1	2	1	0	0	2	0	1	1	0	0	1	0	2	0	1	0	0	0	1	0	0	1	2	0	0	0	0	0	0	0	0	0	0	1	1	1	2
RHNATEERLTSFISVYTRRFSPQTSTLPSCILFSSHTDQHLAAPRAVTFSGSLKQYILGIGDKIIsKYLDIssLLRLLLsTKQsSYQNREFLA	4	1	2	1	1	3	1	3	4	1	1	0	0	5	0	0	1	0	2	0	1	2	2	1	0	0	0	3	0	0	4	2	1	1	3	1	2	2	0	2	3	1	0	4	1	1	1	1	2
SNTLTRVLCIELLPGRWRWRQTPPLGFG	1	0	0	2	0	0	2	1	0	0	1	0	0	1	0	0	0	1	0	0	0	0	0	1	1	1	0	1	0	2	1	1	0	1	0	1	0	0	0	0	0	0	2	1	0	0	1	0	0
DIAVKVC	0	0	1	0	0	0	0	0	0	1	0	0	1	0	0	0	0	1	1	0	0	0	0	0	0	0	0	0	0	0	0	0	0	0	0	0	0	0	0	0	0	0	0	0	0	0	0	0	0
EETRKEKKRKRKTE	0	0	0	0	0	0	0	0	0	0	0	0	0	0	0	0	0	0	0	0	0	0	0	0	0	0	0	0	0	0	0	0	2	0	0	0	0	0	0	0	0	0	0	0	0	0	0	0	0
PYVFS	0	0	0	0	0	0	0	0	0	0	1	0	0	1	0	0	0	0	0	0	0	0	0	0	0	0	1	0	0	0	0	0	0	0	0	0	0	1	0	0	0	1	0	0	0	0	0	0	0
RNLDLFGKGVRVRAIVCGSIGPKRKRAQRESEHsEPLsKQKATGNKQKEATRKRNRNKKTSVLEILsTLSFRVTNQEVPYFSPLLKPGQLRKITQAERESsQLTSSVPFIVSIEGPTQVSSATFCLRNTYKQPGINsTVERPTEQEKRSLPISIGGLYLCAssVPSLNSLTsAFTFHRCAAGFsRRGYsSLKGVKEEKLEHPVRTHLDCRREASTDNAGDVsGRHFLKEKKHASADVKEHTSTIELPTCGCHRFCELRssREESNNHGIEGKGNTNNKERLIAKTEIQKEISIFLQGVVQTSRLVLPSLKGQSYHIYLDVRGFASLDKKDNYRERETsNLLsTTNQRKQRVVPNYTKHFVDsKRKsEHKRDYTYRGILHQSAHPAsLCLCQFTHTKRNC…	2	7	10	7	1	5	5	13	9	6	1	9	12	10	5	0	5	6	4	1	7	8	4	4	6	10	3	4	4	5	4	5	14	7	3	3	4	5	6	5	7	4	0	11	9	10	9	6	9
PLKKGSISGLSVQsRRERGRW	0	1	0	0	0	0	1	1	0	1	0	0	0	0	0	0	0	0	0	0	0	0	0	1	1	1	0	0	0	1	0	0	0	0	0	1	0	0	1	1	0	0	1	1	0	0	0	0	0
RYKHTPSYPLQsAsKRDRLSRA	0	0	0	0	0	1	0	0	1	0	0	0	0	0	0	0	0	0	0	0	1	1	0	0	0	0	1	1	0	0	0	0	1	0	0	2	0	0	0	0	0	2	0	0	1	0	0	1	0
FISYTKALIA	1	0	1	0	0	0	1	0	0	0	0	0	0	1	0	0	0	0	1	1	0	0	0	0	0	0	0	0	0	0	0	0	1	0	0	0	0	0	1	0	0	1	0	0	0	0	0	0	0
G	0	0	0	0	0	0	0	0	0	0	0	0	0	0	0	0	0	0	0	0	0	0	0	0	1	0	0	0	0	0	0	0	0	0	0	0	0	0	0	0	0	0	0	0	0	0	0	0	0
KF	0	0	0	0	0	0	0	0	0	0	0	0	0	1	0	0	0	0	0	0	0	0	0	0	0	0	0	0	0	0	0	0	0	0	0	0	0	0	0	0	0	0	0	0	0	0	0	0	0
VYSRFLQPLIQVDHHPSLHIPPDLFFPLHFFLSPRHLISYPFTTFFYFSS	2	1	0	3	1	2	0	1	0	1	1	0	0	7	2	0	0	0	0	0	0	0	0	0	0	0	4	2	1	0	0	1	1	0	2	0	4	0	0	0	3	0	0	1	1	0	0	0	5
R	0	0	0	0	0	0	0	0	0	0	0	0	0	0	0	0	0	0	0	0	0	0	0	0	0	0	0	0	0	0	0	0	0	0	0	0	0	0	0	0	0	0	0	0	0	0	0	0	0
WRETCW	0	0	0	0	0	0	0	0	0	0	0	0	0	0	0	0	1	0	0	0	0	0	0	0	0	0	0	0	0	0	0	1	0	0	0	0	0	0	0	0	0	0	2	0	0	0	0	0	0
VISS	0	0	1	0	0	0	0	0	0	0	0	1	0	0	0	0	0	0	0	0	0	0	0	0	0	0	0	0	0	0	0	0	0	0	0	0	0	0	2	0	0	0	0	0	0	0	0	0	0
SIKQ	0	1	0	0	0	0	0	0	0	0	0	0	0	0	0	0	0	0	0	0	0	0	0	0	0	0	0	0	0	0	0	0	0	0	0	0	0	0	0	1	0	0	0	1	0	0	0	0	0
	0	0	0	0	0	0	0	0	0	0	0	0	0	0	0	0	0	0	0	0	0	0	0	0	0	0	0	0	0	0	0	0	0	0	0	0	0	0	0	0	0	0	0	0	0	0	0	0	0
KGGNEK	0	0	0	0	0	0	0	0	0	0	0	0	0	0	0	0	0	0	0	0	0	0	0	0	0	2	0	0	0	0	0	0	0	0	0	0	0	0	0	0	0	0	0	0	0	0	1	0	0
AEA	0	0	0	0	0	0	0	0	0	0	0	0	0	0	0	0	0	0	1	1	0	0	0	0	0	0	0	0	0	0	0	0	0	0	0	0	0	0	0	0	0	0	0	0	0	0	0	0	0
CVVVSASL	0	0	0	0	0	0	0	0	1	2	0	0	1	0	0	0	0	1	1	0	0	0	0	0	0	0	0	0	0	0	0	0	0	0	0	0	1	1	0	0	0	0	0	0	0	0	0	0	0
YWWWSVI	1	0	0	0	0	0	0	0	0	0	0	1	0	0	0	0	0	0	0	0	0	0	0	0	0	0	0	0	0	0	0	0	0	0	0	0	0	1	0	0	1	0	3	0	0	0	0	0	0
KKKRCAAVRSSVYIYVAQIFTPLIQSAPCRGEAVLAYSYWAV	0	2	1	1	1	0	0	0	0	2	0	3	0	0	1	0	1	1	4	1	2	0	0	0	1	0	1	0	0	1	0	0	1	0	1	0	1	1	1	0	1	3	1	2	0	0	0	0	0
TRSRKRKGLFFLAFSQSVEKSEGIFIYLLRFFIWsLPRVWRVGDCRYRQSECTRVRQKYIRKTPSAVCECVFACTL	0	3	1	1	0	0	2	2	1	0	2	1	3	4	3	0	3	2	1	1	0	1	0	1	2	0	0	0	1	1	1	1	1	1	0	0	1	1	4	0	2	1	2	2	1	0	0	0	0
LDTERGPTGRRD	0	0	0	0	0	0	0	1	0	0	0	0	0	0	0	0	0	0	0	0	0	0	0	0	0	2	0	0	1	0	0	0	1	1	0	0	0	0	0	0	0	0	0	0	0	0	0	0	0
PLGFHRsFY	0	0	0	0	0	0	1	0	0	0	0	0	0	2	0	0	0	0	0	0	0	0	0	1	0	0	0	0	1	0	0	0	0	0	0	0	0	0	0	0	1	0	0	0	0	0	0	0	1
Ls	0	0	0	0	0	0	0	0	1	0	0	0	0	0	0	0	0	0	0	0	0	0	0	0	0	0	0	0	0	0	0	0	0	0	0	0	0	0	0	0	0	0	0	0	0	0	0	0	0
FWRGKLFTRCsACGTWsYWLKYVGG	0	0	0	1	0	0	0	0	1	1	0	0	0	2	0	0	2	0	0	1	0	0	2	0	2	0	0	0	0	0	1	0	0	1	0	0	0	0	0	0	1	1	3	0	0	0	0	0	0
T	0	0	0	0	0	0	0	0	0	0	0	0	0	0	0	0	0	0	0	0	0	0	0	0	0	0	0	0	0	0	0	0	0	1	0	0	0	0	0	0	0	0	0	0	0	0	0	0	0
G	0	0	0	0	0	0	0	0	0	0	0	0	0	0	0	0	0	0	0	0	0	0	1	0	0	0	0	0	0	0	0	0	0	0	0	0	0	0	0	0	0	0	0	0	0	0	0	0	0
LRCILW	0	1	0	0	0	0	0	0	2	0	0	0	0	0	0	0	0	1	0	0	0	0	0	0	0	0	0	0	0	0	0	0	0	0	0	0	0	0	0	0	0	0	1	0	0	0	0	0	0
WVLSFRLTVYSCYFsLYHPCEQRNVRAGLV	0	0	0	3	0	0	0	0	1	1	0	1	2	2	0	0	2	0	0	0	1	0	0	1	0	0	1	0	0	0	0	1	0	0	1	1	0	0	0	0	2	1	1	1	0	0	1	1	0
FTLIAsQGYA	0	1	0	1	0	0	0	0	0	0	0	0	0	1	0	0	0	0	2	0	0	0	0	0	0	1	0	0	0	0	0	1	0	0	0	0	0	0	0	0	0	1	0	1	0	0	0	0	0
PRGITIEsASASPSVLVLPPHSPYPALLssNsLQFCARR	1	1	0	1	1	0	0	0	3	2	0	0	0	0	1	0	1	0	0	2	1	1	0	0	1	0	1	1	0	4	0	0	0	1	2	0	0	1	0	1	0	1	0	0	1	0	1	0	1
LsKsAYPFASHERQCCCL	0	0	0	1	0	1	0	0	0	0	0	0	0	1	0	0	1	2	0	0	1	1	0	0	0	0	1	0	0	0	0	0	0	0	0	1	0	0	0	0	0	1	0	0	1	0	0	0	1
SRQ	0	0	0	0	0	0	0	0	0	0	0	0	0	0	0	0	0	0	0	0	0	0	0	0	0	0	0	0	0	0	0	0	0	0	0	0	0	1	0	0	0	0	0	0	1	0	0	0	0
LKVsNKHKRIIs	1	0	1	0	0	0	1	0	0	0	0	1	0	0	0	0	0	0	0	0	0	0	0	0	0	0	0	0	0	0	0	0	0	0	0	0	0	0	0	0	0	0	0	0	0	1	0	0	1
sPVIsLsPFL	1	0	0	2	0	0	0	0	0	1	0	0	0	0	1	0	0	0	0	0	0	0	0	0	0	0	1	1	0	0	0	0	0	0	0	0	0	0	0	0	0	0	0	0	0	0	0	0	0
IFIYYS	1	1	0	0	0	0	0	0	0	0	0	0	0	1	0	0	0	0	0	0	0	0	0	0	0	0	0	0	0	0	0	0	0	0	0	0	0	0	1	0	2	0	0	0	0	0	0	0	0
KTFCLLSVGDQSNRIRRLLDDIIIFNKRKIsRsQTDLHTSIGQNRWIQsPRsGRTRGRGNCTsLSAKWINNLKKKERSEVRLKsPWKPRR	1	4	3	1	1	1	0	1	4	0	0	2	0	1	1	0	0	2	0	0	1	0	1	1	2	1	0	1	1	1	2	1	2	0	1	1	0	2	0	1	0	0	3	4	0	4	2	0	1
ARALLLsRGHQVAs	0	0	0	1	0	0	0	1	1	0	0	1	0	0	0	0	0	0	0	2	0	1	0	0	0	1	0	0	0	0	0	0	0	0	0	0	0	0	0	0	0	0	0	0	1	0	0	1	0
SCNRFLSFESCRAIPS	1	0	0	1	0	0	0	0	0	0	0	0	0	1	1	0	0	2	0	0	0	1	0	0	0	0	0	0	1	0	0	0	0	0	2	1	0	1	0	0	0	0	0	0	0	0	1	0	0
LLLPQsRVRRDFTLQRLsHRsKQEKQHIsLLRLALTISKGERRTGLGVTDHCTRNNQDLCKEVLSASTFRCAsRDINSLKsSDVRSNLQKSVPLLGTTRRENVCQPIPKVFCLGKSAASYIFARVAAVVCGCCSADSYPRAI	3	2	1	4	1	2	4	3	3	4	1	1	4	2	2	0	3	5	1	2	5	2	1	3	1	1	1	1	2	1	1	2	3	2	1	0	3	0	5	2	0	2	0	3	4	0	5	2	1
KLENNQRETSI	0	0	1	1	0	0	0	0	0	0	0	0	0	0	0	0	0	0	0	0	0	0	0	0	0	0	0	0	0	0	0	0	1	0	0	0	0	0	0	1	0	0	0	0	1	1	1	0	0
	0	0	0	0	0	0	0	0	0	0	0	0	0	0	0	0	0	0	0	0	0	0	0	0	0	0	0	0	0	0	0	0	0	0	0	0	0	0	0	0	0	0	0	0	0	0	0	0	0
L	0	0	0	0	0	0	0	0	1	0	0	0	0	0	0	0	0	0	0	0	0	0	0	0	0	0	0	0	0	0	0	0	0	0	0	0	0	0	0	0	0	0	0	0	0	0	0	0	0
TN	0	0	0	0	0	0	0	0	0	0	0	0	0	0	0	0	0	0	0	0	0	0	0	0	0	0	0	0	0	0	0	0	1	0	0	0	0	0	0	0	0	0	0	0	0	0	1	0	0
YCFH	0	0	0	0	0	0	0	0	0	0	0	0	0	1	0	0	1	0	0	0	0	0	0	0	0	0	0	0	0	0	0	0	0	0	0	0	0	0	0	0	0	1	0	0	0	0	0	1	0
LRHN	0	0	0	0	1	0	0	0	0	0	0	0	0	0	0	0	0	0	0	0	0	0	0	0	0	0	0	0	0	0	0	0	0	0	0	0	0	0	0	0	0	0	0	0	0	1	0	1	0
	0	0	0	0	0	0	0	0	0	0	0	0	0	0	0	0	0	0	0	0	0	0	0	0	0	0	0	0	0	0	0	0	0	0	0	0	0	0	0	0	0	0	0	0	0	0	0	0	0
VHSRRGVGVGRGRVVRsVRS	0	0	0	0	0	0	0	0	0	1	0	2	3	0	0	0	0	0	0	0	0	0	1	0	2	1	0	0	0	0	0	0	0	0	0	0	0	1	0	1	0	0	0	0	0	0	0	1	0
GIATRGEsFLRQ	1	0	0	0	0	0	0	1	0	0	0	0	0	1	0	0	0	0	0	1	0	0	0	0	0	2	0	0	0	0	1	0	0	0	0	0	0	0	0	0	0	0	0	0	1	0	0	0	0
SDPL	0	0	0	0	0	0	0	1	0	0	0	0	0	0	0	0	0	0	0	0	0	0	0	0	0	0	1	0	0	0	0	0	0	0	0	0	0	0	1	0	0	0	0	0	0	0	0	0	0
	0	0	0	0	0	0	0	0	0	0	0	0	0	0	0	0	0	0	0	0	0	0	0	0	0	0	0	0	0	0	0	0	0	0	0	0	0	0	0	0	0	0	0	0	0	0	0	0	0
FFLEIIGGsNsCCSEKsLTVVLVLGWSGVL	1	0	1	1	0	0	0	2	2	2	0	0	2	1	1	0	1	1	0	0	0	0	1	1	0	2	0	0	0	0	1	0	0	0	0	0	0	0	2	0	0	0	1	0	0	1	0	0	0
YRVELLEYIFQNHFEDFTTYTSTFHPLLLTFFFV	1	0	0	2	0	0	0	2	1	1	0	1	0	5	2	0	0	0	0	0	0	0	0	0	0	0	1	0	0	0	0	4	1	0	0	1	0	0	0	0	3	0	0	0	1	0	1	1	1
RW	0	0	0	0	0	0	0	0	0	0	0	0	0	0	0	0	0	0	0	0	0	0	0	0	0	0	0	0	0	0	0	0	0	0	0	0	0	0	0	0	0	0	1	0	0	0	0	0	0
GKKQKGIKLGRNKIRsGKFNKPVQKKsRKIKQDKGIELTVILPEGGGGRNFKFSRQHCSLFVVSLE	3	1	1	0	0	0	1	3	1	1	2	0	1	2	2	0	1	0	0	0	0	0	1	1	5	2	0	0	1	1	0	1	0	0	1	0	0	1	1	0	0	0	0	2	2	2	1	1	0
	0	0	0	0	0	0	0	0	0	0	0	0	0	0	0	0	0	0	0	0	0	0	0	0	0	0	0	0	0	0	0	0	0	0	0	0	0	0	0	0	0	0	0	0	0	0	0	0	0
IGLTTRRVLSCWLSRCAVCLFsFLVRHRLASSVCFVPLFCTVLIRSLsFVVVYC	1	0	1	6	0	2	0	0	1	4	1	0	4	3	2	0	4	2	0	0	1	1	0	0	0	1	0	0	0	1	0	0	1	2	0	2	2	0	1	0	1	0	1	0	0	0	0	0	1
CNHFPSWWCLsGACTLRVVRRYFSFCCLLsQVSLLFVFR	0	0	0	1	0	3	0	2	0	3	0	0	1	3	2	0	4	1	1	0	0	0	1	0	0	0	1	0	0	0	1	0	0	0	2	1	0	0	0	0	1	0	2	0	1	1	0	1	0
HVsCPGGLTAAPHRKRKVLGPREESHCGTTsYSNREINSGTSGGSQQQLQALSSTETDKIWWAGTPDFQPSYLISGSYSHGTADVSGWYQSPPVSSAAVVVTIYKIRTSHIELIAIAIVIIIIIIIIIISLEQLSLLLKKKTFI	12	4	4	2	1	0	2	3	3	4	1	0	3	2	0	0	0	2	3	3	1	2	3	2	1	5	5	1	1	0	1	1	4	5	4	2	3	3	2	4	2	3	3	4	3	0	2	1	4
N	0	0	0	0	0	0	0	0	0	0	0	0	0	0	0	0	0	0	0	0	0	0	0	0	0	0	0	0	0	0	0	0	0	0	0	0	0	0	0	0	0	0	0	0	0	1	0	0	0
SKVVWSLE	0	0	0	0	0	1	0	0	0	2	0	0	0	0	0	0	0	0	0	0	0	0	0	0	0	0	0	0	0	0	0	0	0	0	1	0	1	0	0	0	0	0	1	0	0	0	0	0	0
KDR	0	0	0	0	0	0	0	0	0	0	0	0	0	0	0	0	0	0	0	0	0	0	0	0	0	0	0	0	0	0	0	0	0	0	0	0	0	0	0	0	0	0	0	0	0	0	0	0	0
CsFAFRFSFASITPsFLRIGPVEWGNIRQRVCsTFSFLPPPCSKCTLVQLTCVCGEsGWGCASVWLEAALYLLALsEsFIWCTVWDWRLSSWRDTQIIQERIVPCVLHSSSLRHITCSLLLILLP	5	2	2	3	1	1	5	3	4	5	0	0	3	4	4	0	4	6	1	1	3	1	4	0	0	1	2	2	0	3	1	2	1	3	3	2	2	1	3	0	0	1	7	2	2	1	0	1	1
sPCGSAIYRFRHTLCYFRHPNLVIVLGGRRKFTRQCTsSLDRLIHPNNHFTLSNEDLSGRWGPTAPLS	0	2	1	1	2	0	2	1	2	0	0	1	1	2	2	0	0	3	0	1	1	0	1	2	1	1	2	2	1	0	0	1	2	2	0	0	1	2	1	1	1	1	1	0	1	2	2	2	2
RDPSGAPLPSTGYFTPGI	0	0	1	0	1	0	0	0	0	0	0	0	0	1	0	0	0	0	0	0	1	0	0	3	0	0	1	0	2	1	0	2	0	0	1	0	1	0	0	0	0	1	0	0	0	0	0	0	0
GYIGAV	1	0	0	0	0	0	0	0	0	0	0	0	1	0	0	0	0	0	0	0	0	1	0	0	1	1	0	0	0	0	0	0	0	0	0	0	0	0	0	0	0	1	0	0	0	0	0	0	0
SWETIEAAIVLFPFFSFSRRLLDITT	2	0	1	0	1	0	1	1	0	1	0	0	0	3	1	0	0	0	0	0	1	1	0	0	0	0	0	1	0	0	0	0	2	1	1	0	0	1	1	0	0	0	1	0	0	0	0	0	0
SRKKRGKKsKILS	0	0	1	1	0	0	0	0	0	0	0	0	0	0	0	0	0	0	0	0	0	0	0	0	0	1	0	0	0	0	0	0	0	0	0	0	0	0	2	0	0	0	0	0	0	0	0	0	0
CSCLW	0	0	0	1	0	0	0	0	0	0	0	0	0	0	0	0	1	1	0	0	0	0	0	0	0	0	0	0	0	0	0	0	0	0	1	0	0	0	0	0	0	0	1	0	0	0	0	0	0
sG	0	0	0	0	0	0	0	0	0	0	0	0	0	0	0	0	0	0	0	0	0	0	0	0	0	1	0	0	0	0	0	0	0	0	0	0	0	0	0	0	0	0	0	0	0	0	0	0	0
sRVsRPLGVV	0	0	0	0	0	0	1	0	0	1	0	0	2	0	0	0	0	0	0	0	0	0	0	1	0	0	0	0	1	0	0	0	0	0	0	0	0	0	0	0	0	0	0	0	0	0	0	0	0
IRKVRKNVVG	1	0	0	0	0	0	0	0	0	0	0	1	2	0	0	0	0	0	0	0	0	0	0	0	0	1	0	0	0	0	0	0	0	0	0	0	0	0	0	0	0	0	0	0	0	0	1	0	0
GLGLIELRGAGYLQKRTsFAFIQYLRSQLYVILRIPCDILsP	1	1	3	2	0	2	1	2	1	1	0	0	0	1	1	0	1	0	0	1	1	0	1	0	3	0	0	0	1	1	1	0	0	0	0	0	0	1	0	0	2	1	0	2	1	0	0	0	0
LKEKKLLsVLICALNLCT	1	0	0	0	0	0	2	2	2	0	0	0	1	0	0	0	2	0	0	0	1	0	0	0	0	0	0	0	0	0	0	1	0	0	0	0	0	0	0	0	0	0	0	0	0	0	1	0	0
VTDVRLGGKVIICLCSLILF	2	1	0	0	1	1	0	1	1	2	0	0	1	1	0	0	2	0	0	0	0	0	0	1	0	1	0	0	0	0	1	0	0	0	1	0	0	0	0	0	0	0	0	0	0	0	0	0	0
	0	0	0	0	0	0	0	0	0	0	0	0	0	0	0	0	0	0	0	0	0	0	0	0	0	0	0	0	0	0	0	0	0	0	0	0	0	0	0	0	0	0	0	0	0	0	0	0	0
YFFRAPSYISSIYRSGTQTGGANKT	1	1	0	0	0	0	0	0	0	0	0	0	0	2	0	0	0	0	0	0	2	0	1	2	0	0	0	1	0	0	0	0	2	1	1	1	1	0	1	0	2	1	0	0	1	1	0	0	0
HsQSsITVDS	0	0	1	0	0	0	0	0	0	1	0	0	0	0	0	0	0	0	0	0	0	0	0	0	0	0	0	0	0	0	0	0	0	1	0	0	0	0	2	0	0	0	0	1	0	0	0	0	1
LFSCWRLARGHS	0	0	0	0	0	0	0	1	1	0	0	0	0	0	1	0	1	0	0	0	0	1	1	0	0	0	0	0	0	0	0	0	0	0	0	0	0	0	1	1	0	0	1	0	0	0	0	1	0
IGPSVVRVTIGLLLICDRLLTRETTFHTFSGAKVRHRRYFSFLNLFGELS	2	0	1	1	1	1	0	1	4	1	0	2	1	3	2	0	1	0	1	0	0	0	2	0	0	2	0	0	1	0	2	0	1	2	2	0	1	0	1	0	0	1	0	0	0	0	1	0	2
GFAVYR	0	0	0	0	0	0	0	0	0	0	0	0	1	0	1	0	0	0	0	1	0	0	0	0	0	1	0	0	0	0	0	0	0	0	0	0	0	0	0	0	0	1	0	0	0	0	0	0	0
SQASSE	0	0	0	0	0	0	0	0	0	0	0	0	0	0	0	0	0	0	0	1	0	0	0	0	0	0	0	0	0	0	0	0	0	0	0	0	0	0	1	2	0	0	0	0	1	0	0	0	0
LsEIsRYCRNLYTsGILLsVKLFW	2	0	0	0	0	0	1	1	3	0	0	1	0	1	0	0	1	0	0	0	0	0	0	0	0	1	0	0	0	0	0	0	0	1	0	0	0	0	0	0	2	0	1	0	0	0	1	0	0
TFTGVPEESVTsTFIIHCLADTVFRAPCSYSFH	1	1	0	0	0	0	0	0	1	0	0	1	2	0	4	0	0	2	1	0	1	0	0	0	0	1	0	1	1	0	1	1	2	1	1	0	0	0	1	1	0	1	0	0	0	0	0	1	1
VDSKSsTGATRGH	0	0	0	0	0	0	0	0	0	1	0	0	0	0	0	0	0	0	1	0	0	0	0	1	1	0	0	0	0	0	0	0	2	0	0	0	0	0	0	2	0	0	0	0	0	0	0	1	0
C	0	0	0	0	0	0	0	0	0	0	0	0	0	0	0	0	0	1	0	0	0	0	0	0	0	0	0	0	0	0	0	0	0	0	0	0	0	0	0	0	0	0	0	0	0	0	0	0	0
FGATIAEKSVAFHHFSLLTPYFHTQKEKQSWQLPCsRGKFDIKDQLAYNRRETRKGPHTIYE	0	0	3	0	0	0	1	0	3	0	0	0	1	5	0	0	1	0	1	0	3	0	0	0	1	2	1	0	0	2	2	1	1	1	0	0	0	1	1	1	0	3	1	3	1	1	0	2	2
GERKsS	0	0	0	0	0	0	0	0	0	0	0	0	0	0	0	0	0	0	0	0	0	0	0	1	0	0	0	0	0	0	0	0	0	0	0	0	0	0	1	0	0	0	0	0	0	0	0	0	0
GAPRPTHHQTCTSVAPV	0	0	0	0	0	0	0	0	0	0	1	0	1	0	0	0	0	1	0	0	1	1	1	0	0	0	0	1	1	1	0	0	1	2	0	0	0	0	0	1	0	0	0	1	0	0	0	0	2
SANIIPYEG	1	1	0	0	0	0	0	0	0	0	0	0	0	0	0	0	0	0	1	0	0	0	0	0	0	1	0	0	1	0	0	0	0	0	1	0	0	0	0	0	0	1	0	0	0	0	1	0	0
ITNLLAIERYIELNKRHRFVDRTVGSKCR	2	1	0	1	1	0	1	0	0	0	1	0	1	0	1	0	0	1	0	1	0	0	0	0	0	1	0	0	0	0	0	0	1	1	0	0	0	1	0	0	0	1	0	0	0	1	1	0	1
S	0	0	0	0	0	0	0	0	0	0	0	0	0	0	0	0	0	0	0	0	0	0	0	0	0	0	0	0	0	0	0	0	0	0	0	0	1	0	0	0	0	0	0	0	0	0	0	0	0
[truncated: 18,716 more rows]
[truncated: 38 more columns]
