# Supplementary material for: Life cycle adapted upstream open reading frames (uORFs) in Trypanosoma congolense: A post-transcriptional approach to accurate gene regulation
Source: PLoS One. 2018 Aug 9;13(8):e0201461. doi: 10.1371/journal.pone.0201461 (PMC6084854; doi:10.1371/journal.pone.0201461)
Supplement: S6 Data — Information on number of mapped tags per trans-splicing site is provided in as Note = N, where N is the number of tags. (GFF) [file pone.0201461.s020.gff]

##gff-version 3
##annotations of 5' UTRs based on RNA-seq data from all four life cycle stages of T. congolense. Jakalski et al. unpublished.
##sequence-region T.congo.pschr.1 1 842607
##sequence-region T.congo.pschr.10 1 3840014
##sequence-region T.congo.pschr.11 1 4815855
##sequence-region T.congo.pschr.2 1 795470
##sequence-region T.congo.pschr.3 1 1480841
##sequence-region T.congo.pschr.4 1 1316041
##sequence-region T.congo.pschr.5 1 1252731
##sequence-region T.congo.pschr.6 1 1222280
##sequence-region T.congo.pschr.7 1 2264776
##sequence-region T.congo.pschr.8 1 2469386
##sequence-region T.congo.pschr.9 1 2203460
##sequence-region T.congo_bin 1 18805544
##sequence-region tcon_BAC13h6 1 15337
##sequence-region tcon_BAC15b11 1 20550
##sequence-region tcon_BAC1h7 1 17405
##sequence-region tcon_BAC4b1 1 9744
T.congo.pschr.11	TriTrypDB	mRNA	16373	17351	.	-	.	ID=TcIL3000.11.100-1-5utr-1;Note=614
T.congo.pschr.11	TriTrypDB	CDS	16373	17317	.	-	0	Parent=TcIL3000.11.100-1-5utr-1
T.congo.pschr.11	TriTrypDB	five_prime_UTR	17318	17351	.	-	.	Parent=TcIL3000.11.100-1-5utr-1
###
T.congo.pschr.11	TriTrypDB	mRNA	259739	261199	.	+	.	ID=TcIL3000.11.1000-1-5utr-1;Note=281
T.congo.pschr.11	TriTrypDB	five_prime_UTR	259739	259789	.	+	.	Parent=TcIL3000.11.1000-1-5utr-1
T.congo.pschr.11	TriTrypDB	CDS	259790	261199	.	+	0	Parent=TcIL3000.11.1000-1-5utr-1
###
T.congo.pschr.11	TriTrypDB	mRNA	259742	261199	.	+	.	ID=TcIL3000.11.1000-1-5utr-2;Note=19
T.congo.pschr.11	TriTrypDB	five_prime_UTR	259742	259789	.	+	.	Parent=TcIL3000.11.1000-1-5utr-2
T.congo.pschr.11	TriTrypDB	CDS	259790	261199	.	+	0	Parent=TcIL3000.11.1000-1-5utr-2
###
T.congo.pschr.11	TriTrypDB	mRNA	2686249	2687528	.	-	.	ID=TcIL3000.11.10000-1-5utr-1;Note=333
T.congo.pschr.11	TriTrypDB	CDS	2686249	2687037	.	-	0	Parent=TcIL3000.11.10000-1-5utr-1
T.congo.pschr.11	TriTrypDB	five_prime_UTR	2687038	2687528	.	-	.	Parent=TcIL3000.11.10000-1-5utr-1
###
T.congo.pschr.11	TriTrypDB	mRNA	2686249	2687131	.	-	.	ID=TcIL3000.11.10000-1-5utr-2;Note=1688
T.congo.pschr.11	TriTrypDB	CDS	2686249	2687037	.	-	0	Parent=TcIL3000.11.10000-1-5utr-2
T.congo.pschr.11	TriTrypDB	five_prime_UTR	2687038	2687131	.	-	.	Parent=TcIL3000.11.10000-1-5utr-2
###
T.congo.pschr.11	TriTrypDB	mRNA	2686249	2687103	.	-	.	ID=TcIL3000.11.10000-1-5utr-3;Note=20
T.congo.pschr.11	TriTrypDB	CDS	2686249	2687037	.	-	0	Parent=TcIL3000.11.10000-1-5utr-3
T.congo.pschr.11	TriTrypDB	five_prime_UTR	2687038	2687103	.	-	.	Parent=TcIL3000.11.10000-1-5utr-3
###
T.congo.pschr.11	TriTrypDB	mRNA	2686249	2687107	.	-	.	ID=TcIL3000.11.10000-1-5utr-4;Note=263
T.congo.pschr.11	TriTrypDB	CDS	2686249	2687037	.	-	0	Parent=TcIL3000.11.10000-1-5utr-4
T.congo.pschr.11	TriTrypDB	five_prime_UTR	2687038	2687107	.	-	.	Parent=TcIL3000.11.10000-1-5utr-4
###
T.congo.pschr.11	TriTrypDB	mRNA	2686249	2687121	.	-	.	ID=TcIL3000.11.10000-1-5utr-5;Note=182
T.congo.pschr.11	TriTrypDB	CDS	2686249	2687037	.	-	0	Parent=TcIL3000.11.10000-1-5utr-5
T.congo.pschr.11	TriTrypDB	five_prime_UTR	2687038	2687121	.	-	.	Parent=TcIL3000.11.10000-1-5utr-5
###
T.congo.pschr.11	TriTrypDB	mRNA	2688078	2689768	.	-	.	ID=TcIL3000.11.10010-1-5utr-1;Note=199
T.congo.pschr.11	TriTrypDB	CDS	2688078	2689733	.	-	0	Parent=TcIL3000.11.10010-1-5utr-1
T.congo.pschr.11	TriTrypDB	five_prime_UTR	2689734	2689768	.	-	.	Parent=TcIL3000.11.10010-1-5utr-1
###
T.congo.pschr.11	TriTrypDB	mRNA	2688078	2689750	.	-	.	ID=TcIL3000.11.10010-1-5utr-2;Note=10
T.congo.pschr.11	TriTrypDB	CDS	2688078	2689733	.	-	0	Parent=TcIL3000.11.10010-1-5utr-2
T.congo.pschr.11	TriTrypDB	five_prime_UTR	2689734	2689750	.	-	.	Parent=TcIL3000.11.10010-1-5utr-2
###
T.congo.pschr.11	TriTrypDB	mRNA	2690335	2691783	.	-	.	ID=TcIL3000.11.10020-1-5utr-1;Note=237
T.congo.pschr.11	TriTrypDB	CDS	2690335	2691360	.	-	0	Parent=TcIL3000.11.10020-1-5utr-1
T.congo.pschr.11	TriTrypDB	five_prime_UTR	2691361	2691783	.	-	.	Parent=TcIL3000.11.10020-1-5utr-1
###
T.congo.pschr.11	TriTrypDB	mRNA	2692002	2693643	.	-	.	ID=TcIL3000.11.10030-1-5utr-1;Note=97
T.congo.pschr.11	TriTrypDB	CDS	2692002	2693630	.	-	0	Parent=TcIL3000.11.10030-1-5utr-1
T.congo.pschr.11	TriTrypDB	five_prime_UTR	2693631	2693643	.	-	.	Parent=TcIL3000.11.10030-1-5utr-1
###
T.congo.pschr.11	TriTrypDB	mRNA	2694045	2694968	.	-	.	ID=TcIL3000.11.10040-1-5utr-1;Note=241
T.congo.pschr.11	TriTrypDB	CDS	2694045	2694941	.	-	0	Parent=TcIL3000.11.10040-1-5utr-1
T.congo.pschr.11	TriTrypDB	five_prime_UTR	2694942	2694968	.	-	.	Parent=TcIL3000.11.10040-1-5utr-1
###
T.congo.pschr.11	TriTrypDB	mRNA	2694045	2694955	.	-	.	ID=TcIL3000.11.10040-1-5utr-2;Note=20
T.congo.pschr.11	TriTrypDB	CDS	2694045	2694941	.	-	0	Parent=TcIL3000.11.10040-1-5utr-2
T.congo.pschr.11	TriTrypDB	five_prime_UTR	2694942	2694955	.	-	.	Parent=TcIL3000.11.10040-1-5utr-2
###
T.congo.pschr.11	TriTrypDB	mRNA	2695246	2695672	.	-	.	ID=TcIL3000.11.10050-1-5utr-1;Note=98
T.congo.pschr.11	TriTrypDB	CDS	2695246	2695641	.	-	0	Parent=TcIL3000.11.10050-1-5utr-1
T.congo.pschr.11	TriTrypDB	five_prime_UTR	2695642	2695672	.	-	.	Parent=TcIL3000.11.10050-1-5utr-1
###
T.congo.pschr.11	TriTrypDB	mRNA	2695246	2695502	.	-	.	ID=TcIL3000.11.10050-1-5utr-2;Note=350
T.congo.pschr.11	TriTrypDB	CDS	2695246	2695485	.	-	0	Parent=TcIL3000.11.10050-1-5utr-2
T.congo.pschr.11	TriTrypDB	five_prime_UTR	2695486	2695502	.	-	.	Parent=TcIL3000.11.10050-1-5utr-2
###
T.congo.pschr.11	TriTrypDB	mRNA	2695246	2695486	.	-	.	ID=TcIL3000.11.10050-1-5utr-3;Note=45
T.congo.pschr.11	TriTrypDB	CDS	2695246	2695485	.	-	0	Parent=TcIL3000.11.10050-1-5utr-3
T.congo.pschr.11	TriTrypDB	five_prime_UTR	2695486	2695486	.	-	.	Parent=TcIL3000.11.10050-1-5utr-3
###
T.congo.pschr.11	TriTrypDB	mRNA	2695246	2695654	.	-	.	ID=TcIL3000.11.10050-1-5utr-4;Note=21
T.congo.pschr.11	TriTrypDB	CDS	2695246	2695641	.	-	0	Parent=TcIL3000.11.10050-1-5utr-4
T.congo.pschr.11	TriTrypDB	five_prime_UTR	2695642	2695654	.	-	.	Parent=TcIL3000.11.10050-1-5utr-4
###
T.congo.pschr.11	TriTrypDB	mRNA	2695246	2695493	.	-	.	ID=TcIL3000.11.10050-1-5utr-5;Note=71
T.congo.pschr.11	TriTrypDB	CDS	2695246	2695485	.	-	0	Parent=TcIL3000.11.10050-1-5utr-5
T.congo.pschr.11	TriTrypDB	five_prime_UTR	2695486	2695493	.	-	.	Parent=TcIL3000.11.10050-1-5utr-5
###
T.congo.pschr.11	TriTrypDB	mRNA	2697137	2697843	.	-	.	ID=TcIL3000.11.10070-1-5utr-1;Note=232
T.congo.pschr.11	TriTrypDB	CDS	2697137	2697715	.	-	0	Parent=TcIL3000.11.10070-1-5utr-1
T.congo.pschr.11	TriTrypDB	five_prime_UTR	2697716	2697843	.	-	.	Parent=TcIL3000.11.10070-1-5utr-1
###
T.congo.pschr.11	TriTrypDB	mRNA	2697137	2697840	.	-	.	ID=TcIL3000.11.10070-1-5utr-2;Note=654
T.congo.pschr.11	TriTrypDB	CDS	2697137	2697715	.	-	0	Parent=TcIL3000.11.10070-1-5utr-2
T.congo.pschr.11	TriTrypDB	five_prime_UTR	2697716	2697840	.	-	.	Parent=TcIL3000.11.10070-1-5utr-2
###
T.congo.pschr.11	TriTrypDB	mRNA	2698442	2699363	.	-	.	ID=TcIL3000.11.10080-1-5utr-1;Note=24
T.congo.pschr.11	TriTrypDB	CDS	2698442	2699332	.	-	0	Parent=TcIL3000.11.10080-1-5utr-1
T.congo.pschr.11	TriTrypDB	five_prime_UTR	2699333	2699363	.	-	.	Parent=TcIL3000.11.10080-1-5utr-1
###
T.congo.pschr.11	TriTrypDB	mRNA	2700241	2701679	.	-	.	ID=TcIL3000.11.10090-1-5utr-1;Note=1094
T.congo.pschr.11	TriTrypDB	CDS	2700241	2701554	.	-	0	Parent=TcIL3000.11.10090-1-5utr-1
T.congo.pschr.11	TriTrypDB	five_prime_UTR	2701555	2701679	.	-	.	Parent=TcIL3000.11.10090-1-5utr-1
###
T.congo.pschr.11	TriTrypDB	mRNA	2700241	2701655	.	-	.	ID=TcIL3000.11.10090-1-5utr-2;Note=14
T.congo.pschr.11	TriTrypDB	CDS	2700241	2701554	.	-	0	Parent=TcIL3000.11.10090-1-5utr-2
T.congo.pschr.11	TriTrypDB	five_prime_UTR	2701555	2701655	.	-	.	Parent=TcIL3000.11.10090-1-5utr-2
###
T.congo.pschr.11	TriTrypDB	mRNA	2700241	2701682	.	-	.	ID=TcIL3000.11.10090-1-5utr-3;Note=317
T.congo.pschr.11	TriTrypDB	CDS	2700241	2701554	.	-	0	Parent=TcIL3000.11.10090-1-5utr-3
T.congo.pschr.11	TriTrypDB	five_prime_UTR	2701555	2701682	.	-	.	Parent=TcIL3000.11.10090-1-5utr-3
###
T.congo.pschr.11	TriTrypDB	mRNA	261971	262079	.	+	.	ID=TcIL3000.11.1010-1-5utr-1;Note=12
###
T.congo.pschr.11	TriTrypDB	mRNA	2702281	2703202	.	-	.	ID=TcIL3000.11.10100-1-5utr-1;Note=43
T.congo.pschr.11	TriTrypDB	CDS	2702281	2703171	.	-	0	Parent=TcIL3000.11.10100-1-5utr-1
T.congo.pschr.11	TriTrypDB	five_prime_UTR	2703172	2703202	.	-	.	Parent=TcIL3000.11.10100-1-5utr-1
###
T.congo.pschr.11	TriTrypDB	mRNA	2702281	2703180	.	-	.	ID=TcIL3000.11.10100-1-5utr-2;Note=26
T.congo.pschr.11	TriTrypDB	CDS	2702281	2703171	.	-	0	Parent=TcIL3000.11.10100-1-5utr-2
T.congo.pschr.11	TriTrypDB	five_prime_UTR	2703172	2703180	.	-	.	Parent=TcIL3000.11.10100-1-5utr-2
###
T.congo.pschr.11	TriTrypDB	mRNA	2703447	2704649	.	-	.	ID=TcIL3000.11.10110-1-5utr-1;Note=35
T.congo.pschr.11	TriTrypDB	CDS	2703447	2704475	.	-	0	Parent=TcIL3000.11.10110-1-5utr-1
T.congo.pschr.11	TriTrypDB	five_prime_UTR	2704476	2704649	.	-	.	Parent=TcIL3000.11.10110-1-5utr-1
###
T.congo.pschr.11	TriTrypDB	mRNA	2704899	2707890	.	-	.	ID=TcIL3000.11.10120-1-5utr-1;Note=182
T.congo.pschr.11	TriTrypDB	CDS	2704899	2707157	.	-	0	Parent=TcIL3000.11.10120-1-5utr-1
T.congo.pschr.11	TriTrypDB	five_prime_UTR	2707158	2707890	.	-	.	Parent=TcIL3000.11.10120-1-5utr-1
###
T.congo.pschr.11	TriTrypDB	mRNA	2704899	2707870	.	-	.	ID=TcIL3000.11.10120-1-5utr-2;Note=44
T.congo.pschr.11	TriTrypDB	CDS	2704899	2707157	.	-	0	Parent=TcIL3000.11.10120-1-5utr-2
T.congo.pschr.11	TriTrypDB	five_prime_UTR	2707158	2707870	.	-	.	Parent=TcIL3000.11.10120-1-5utr-2
###
T.congo.pschr.11	TriTrypDB	mRNA	2704899	2707172	.	-	.	ID=TcIL3000.11.10120-1-5utr-3;Note=80
T.congo.pschr.11	TriTrypDB	CDS	2704899	2707157	.	-	0	Parent=TcIL3000.11.10120-1-5utr-3
T.congo.pschr.11	TriTrypDB	five_prime_UTR	2707158	2707172	.	-	.	Parent=TcIL3000.11.10120-1-5utr-3
###
T.congo.pschr.11	TriTrypDB	mRNA	2708655	2709470	.	-	.	ID=TcIL3000.11.10130-1-5utr-1;Note=24
T.congo.pschr.11	TriTrypDB	CDS	2708655	2709350	.	-	0	Parent=TcIL3000.11.10130-1-5utr-1
T.congo.pschr.11	TriTrypDB	five_prime_UTR	2709351	2709470	.	-	.	Parent=TcIL3000.11.10130-1-5utr-1
###
T.congo.pschr.11	TriTrypDB	mRNA	2708655	2709484	.	-	.	ID=TcIL3000.11.10130-1-5utr-2;Note=282
T.congo.pschr.11	TriTrypDB	CDS	2708655	2709350	.	-	0	Parent=TcIL3000.11.10130-1-5utr-2
T.congo.pschr.11	TriTrypDB	five_prime_UTR	2709351	2709484	.	-	.	Parent=TcIL3000.11.10130-1-5utr-2
###
T.congo.pschr.11	TriTrypDB	mRNA	2709870	2711821	.	-	.	ID=TcIL3000.11.10140-1-5utr-1;Note=15
T.congo.pschr.11	TriTrypDB	CDS	2709870	2711744	.	-	0	Parent=TcIL3000.11.10140-1-5utr-1
T.congo.pschr.11	TriTrypDB	five_prime_UTR	2711745	2711821	.	-	.	Parent=TcIL3000.11.10140-1-5utr-1
###
T.congo.pschr.11	TriTrypDB	mRNA	2709870	2711829	.	-	.	ID=TcIL3000.11.10140-1-5utr-2;Note=587
T.congo.pschr.11	TriTrypDB	CDS	2709870	2711744	.	-	0	Parent=TcIL3000.11.10140-1-5utr-2
T.congo.pschr.11	TriTrypDB	five_prime_UTR	2711745	2711829	.	-	.	Parent=TcIL3000.11.10140-1-5utr-2
###
T.congo.pschr.11	TriTrypDB	mRNA	2712645	2714148	.	-	.	ID=TcIL3000.11.10150-1-5utr-1;Note=246
T.congo.pschr.11	TriTrypDB	CDS	2712645	2714123	.	-	0	Parent=TcIL3000.11.10150-1-5utr-1
T.congo.pschr.11	TriTrypDB	five_prime_UTR	2714124	2714148	.	-	.	Parent=TcIL3000.11.10150-1-5utr-1
###
T.congo.pschr.11	TriTrypDB	mRNA	2712645	2714151	.	-	.	ID=TcIL3000.11.10150-1-5utr-2;Note=50
T.congo.pschr.11	TriTrypDB	CDS	2712645	2714123	.	-	0	Parent=TcIL3000.11.10150-1-5utr-2
T.congo.pschr.11	TriTrypDB	five_prime_UTR	2714124	2714151	.	-	.	Parent=TcIL3000.11.10150-1-5utr-2
###
T.congo.pschr.11	TriTrypDB	mRNA	2712645	2714127	.	-	.	ID=TcIL3000.11.10150-1-5utr-3;Note=55
T.congo.pschr.11	TriTrypDB	CDS	2712645	2714123	.	-	0	Parent=TcIL3000.11.10150-1-5utr-3
T.congo.pschr.11	TriTrypDB	five_prime_UTR	2714124	2714127	.	-	.	Parent=TcIL3000.11.10150-1-5utr-3
###
T.congo.pschr.11	TriTrypDB	mRNA	2714480	2715646	.	-	.	ID=TcIL3000.11.10160-1-5utr-1;Note=607
T.congo.pschr.11	TriTrypDB	CDS	2714480	2715385	.	-	0	Parent=TcIL3000.11.10160-1-5utr-1
T.congo.pschr.11	TriTrypDB	five_prime_UTR	2715386	2715646	.	-	.	Parent=TcIL3000.11.10160-1-5utr-1
###
T.congo.pschr.11	TriTrypDB	mRNA	2714480	2715421	.	-	.	ID=TcIL3000.11.10160-1-5utr-2;Note=200
T.congo.pschr.11	TriTrypDB	CDS	2714480	2715385	.	-	0	Parent=TcIL3000.11.10160-1-5utr-2
T.congo.pschr.11	TriTrypDB	five_prime_UTR	2715386	2715421	.	-	.	Parent=TcIL3000.11.10160-1-5utr-2
###
T.congo.pschr.11	TriTrypDB	mRNA	2714480	2715624	.	-	.	ID=TcIL3000.11.10160-1-5utr-3;Note=19
T.congo.pschr.11	TriTrypDB	CDS	2714480	2715385	.	-	0	Parent=TcIL3000.11.10160-1-5utr-3
T.congo.pschr.11	TriTrypDB	five_prime_UTR	2715386	2715624	.	-	.	Parent=TcIL3000.11.10160-1-5utr-3
###
T.congo.pschr.11	TriTrypDB	mRNA	2714480	2716335	.	-	.	ID=TcIL3000.11.10160-1-5utr-4;Note=186
T.congo.pschr.11	TriTrypDB	CDS	2714480	2715385	.	-	0	Parent=TcIL3000.11.10160-1-5utr-4
T.congo.pschr.11	TriTrypDB	five_prime_UTR	2715386	2716335	.	-	.	Parent=TcIL3000.11.10160-1-5utr-4
###
T.congo.pschr.11	TriTrypDB	mRNA	2714480	2716332	.	-	.	ID=TcIL3000.11.10160-1-5utr-5;Note=15
T.congo.pschr.11	TriTrypDB	CDS	2714480	2715385	.	-	0	Parent=TcIL3000.11.10160-1-5utr-5
T.congo.pschr.11	TriTrypDB	five_prime_UTR	2715386	2716332	.	-	.	Parent=TcIL3000.11.10160-1-5utr-5
###
T.congo.pschr.11	TriTrypDB	mRNA	2716990	2718150	.	-	.	ID=TcIL3000.11.10170-1-5utr-1;Note=32
T.congo.pschr.11	TriTrypDB	CDS	2716990	2718117	.	-	0	Parent=TcIL3000.11.10170-1-5utr-1
T.congo.pschr.11	TriTrypDB	five_prime_UTR	2718118	2718150	.	-	.	Parent=TcIL3000.11.10170-1-5utr-1
###
T.congo.pschr.11	TriTrypDB	mRNA	2718331	2720144	.	-	.	ID=TcIL3000.11.10180-1-5utr-1;Note=30
T.congo.pschr.11	TriTrypDB	CDS	2718331	2720121	.	-	0	Parent=TcIL3000.11.10180-1-5utr-1
T.congo.pschr.11	TriTrypDB	five_prime_UTR	2720122	2720144	.	-	.	Parent=TcIL3000.11.10180-1-5utr-1
###
T.congo.pschr.11	TriTrypDB	mRNA	2720458	2722201	.	-	.	ID=TcIL3000.11.10190-1-5utr-1;Note=33
T.congo.pschr.11	TriTrypDB	CDS	2720458	2721444	.	-	0	Parent=TcIL3000.11.10190-1-5utr-1
T.congo.pschr.11	TriTrypDB	five_prime_UTR	2721445	2722201	.	-	.	Parent=TcIL3000.11.10190-1-5utr-1
###
T.congo.pschr.11	TriTrypDB	mRNA	2720458	2722174	.	-	.	ID=TcIL3000.11.10190-1-5utr-2;Note=22
T.congo.pschr.11	TriTrypDB	CDS	2720458	2721444	.	-	0	Parent=TcIL3000.11.10190-1-5utr-2
T.congo.pschr.11	TriTrypDB	five_prime_UTR	2721445	2722174	.	-	.	Parent=TcIL3000.11.10190-1-5utr-2
###
T.congo.pschr.11	TriTrypDB	mRNA	2720458	2722176	.	-	.	ID=TcIL3000.11.10190-1-5utr-3;Note=29
T.congo.pschr.11	TriTrypDB	CDS	2720458	2721444	.	-	0	Parent=TcIL3000.11.10190-1-5utr-3
T.congo.pschr.11	TriTrypDB	five_prime_UTR	2721445	2722176	.	-	.	Parent=TcIL3000.11.10190-1-5utr-3
###
T.congo.pschr.11	TriTrypDB	mRNA	2720458	2721586	.	-	.	ID=TcIL3000.11.10190-1-5utr-4;Note=210
T.congo.pschr.11	TriTrypDB	CDS	2720458	2721444	.	-	0	Parent=TcIL3000.11.10190-1-5utr-4
T.congo.pschr.11	TriTrypDB	five_prime_UTR	2721445	2721586	.	-	.	Parent=TcIL3000.11.10190-1-5utr-4
###
T.congo.pschr.11	TriTrypDB	mRNA	2720458	2722189	.	-	.	ID=TcIL3000.11.10190-1-5utr-5;Note=1637
T.congo.pschr.11	TriTrypDB	CDS	2720458	2721444	.	-	0	Parent=TcIL3000.11.10190-1-5utr-5
T.congo.pschr.11	TriTrypDB	five_prime_UTR	2721445	2722189	.	-	.	Parent=TcIL3000.11.10190-1-5utr-5
###
T.congo.pschr.11	TriTrypDB	mRNA	262386	264261	.	+	.	ID=TcIL3000.11.1020-1-5utr-1;Note=899
T.congo.pschr.11	TriTrypDB	five_prime_UTR	262386	262431	.	+	.	Parent=TcIL3000.11.1020-1-5utr-1
T.congo.pschr.11	TriTrypDB	CDS	262432	264261	.	+	0	Parent=TcIL3000.11.1020-1-5utr-1
###
T.congo.pschr.11	TriTrypDB	mRNA	2722493	2723159	.	-	.	ID=TcIL3000.11.10200-1-5utr-1;Note=2647
T.congo.pschr.11	TriTrypDB	CDS	2722493	2723137	.	-	0	Parent=TcIL3000.11.10200-1-5utr-1
T.congo.pschr.11	TriTrypDB	five_prime_UTR	2723138	2723159	.	-	.	Parent=TcIL3000.11.10200-1-5utr-1
###
T.congo.pschr.11	TriTrypDB	mRNA	2722493	2723890	.	-	.	ID=TcIL3000.11.10200-1-5utr-2;Note=36
T.congo.pschr.11	TriTrypDB	CDS	2722493	2723137	.	-	0	Parent=TcIL3000.11.10200-1-5utr-2
T.congo.pschr.11	TriTrypDB	five_prime_UTR	2723138	2723890	.	-	.	Parent=TcIL3000.11.10200-1-5utr-2
###
T.congo.pschr.11	TriTrypDB	mRNA	2722493	2723868	.	-	.	ID=TcIL3000.11.10200-1-5utr-3;Note=4342
T.congo.pschr.11	TriTrypDB	CDS	2722493	2723137	.	-	0	Parent=TcIL3000.11.10200-1-5utr-3
T.congo.pschr.11	TriTrypDB	five_prime_UTR	2723138	2723868	.	-	.	Parent=TcIL3000.11.10200-1-5utr-3
###
T.congo.pschr.11	TriTrypDB	mRNA	2724219	2724781	.	-	.	ID=TcIL3000.11.10210-1-5utr-1;Note=123
T.congo.pschr.11	TriTrypDB	CDS	2724219	2724734	.	-	0	Parent=TcIL3000.11.10210-1-5utr-1
T.congo.pschr.11	TriTrypDB	five_prime_UTR	2724735	2724781	.	-	.	Parent=TcIL3000.11.10210-1-5utr-1
###
T.congo.pschr.11	TriTrypDB	mRNA	2724219	2724783	.	-	.	ID=TcIL3000.11.10210-1-5utr-2;Note=5546
T.congo.pschr.11	TriTrypDB	CDS	2724219	2724734	.	-	0	Parent=TcIL3000.11.10210-1-5utr-2
T.congo.pschr.11	TriTrypDB	five_prime_UTR	2724735	2724783	.	-	.	Parent=TcIL3000.11.10210-1-5utr-2
###
T.congo.pschr.11	TriTrypDB	mRNA	2724219	2724773	.	-	.	ID=TcIL3000.11.10210-1-5utr-3;Note=55
T.congo.pschr.11	TriTrypDB	CDS	2724219	2724734	.	-	0	Parent=TcIL3000.11.10210-1-5utr-3
T.congo.pschr.11	TriTrypDB	five_prime_UTR	2724735	2724773	.	-	.	Parent=TcIL3000.11.10210-1-5utr-3
###
T.congo.pschr.11	TriTrypDB	mRNA	2725001	2725629	.	-	.	ID=TcIL3000.11.10220-1-5utr-1;Note=72
T.congo.pschr.11	TriTrypDB	CDS	2725001	2725621	.	-	0	Parent=TcIL3000.11.10220-1-5utr-1
T.congo.pschr.11	TriTrypDB	five_prime_UTR	2725622	2725629	.	-	.	Parent=TcIL3000.11.10220-1-5utr-1
###
T.congo.pschr.11	TriTrypDB	mRNA	2726018	2728016	.	-	.	ID=TcIL3000.11.10230-1-5utr-1;Note=23
T.congo.pschr.11	TriTrypDB	CDS	2726018	2727907	.	-	0	Parent=TcIL3000.11.10230-1-5utr-1
T.congo.pschr.11	TriTrypDB	five_prime_UTR	2727908	2728016	.	-	.	Parent=TcIL3000.11.10230-1-5utr-1
###
T.congo.pschr.11	TriTrypDB	mRNA	2726018	2728024	.	-	.	ID=TcIL3000.11.10230-1-5utr-2;Note=208
T.congo.pschr.11	TriTrypDB	CDS	2726018	2727907	.	-	0	Parent=TcIL3000.11.10230-1-5utr-2
T.congo.pschr.11	TriTrypDB	five_prime_UTR	2727908	2728024	.	-	.	Parent=TcIL3000.11.10230-1-5utr-2
###
T.congo.pschr.11	TriTrypDB	mRNA	2728403	2729842	.	-	.	ID=TcIL3000.11.10240-1-5utr-1;Note=13
T.congo.pschr.11	TriTrypDB	CDS	2728403	2729695	.	-	0	Parent=TcIL3000.11.10240-1-5utr-1
T.congo.pschr.11	TriTrypDB	five_prime_UTR	2729696	2729842	.	-	.	Parent=TcIL3000.11.10240-1-5utr-1
###
T.congo.pschr.11	TriTrypDB	mRNA	2728403	2729846	.	-	.	ID=TcIL3000.11.10240-1-5utr-2;Note=223
T.congo.pschr.11	TriTrypDB	CDS	2728403	2729695	.	-	0	Parent=TcIL3000.11.10240-1-5utr-2
T.congo.pschr.11	TriTrypDB	five_prime_UTR	2729696	2729846	.	-	.	Parent=TcIL3000.11.10240-1-5utr-2
###
T.congo.pschr.11	TriTrypDB	mRNA	2732105	2732725	.	-	.	ID=TcIL3000.11.10260-1-5utr-1;Note=751
T.congo.pschr.11	TriTrypDB	CDS	2732105	2732671	.	-	0	Parent=TcIL3000.11.10260-1-5utr-1
T.congo.pschr.11	TriTrypDB	five_prime_UTR	2732672	2732725	.	-	.	Parent=TcIL3000.11.10260-1-5utr-1
###
T.congo.pschr.11	TriTrypDB	mRNA	2733062	2736311	.	-	.	ID=TcIL3000.11.10270-1-5utr-1;Note=111
T.congo.pschr.11	TriTrypDB	CDS	2733062	2736292	.	-	0	Parent=TcIL3000.11.10270-1-5utr-1
T.congo.pschr.11	TriTrypDB	five_prime_UTR	2736293	2736311	.	-	.	Parent=TcIL3000.11.10270-1-5utr-1
###
T.congo.pschr.11	TriTrypDB	mRNA	2736620	2737156	.	-	.	ID=TcIL3000.11.10280-1-5utr-1;Note=10
T.congo.pschr.11	TriTrypDB	CDS	2736620	2737111	.	-	0	Parent=TcIL3000.11.10280-1-5utr-1
T.congo.pschr.11	TriTrypDB	five_prime_UTR	2737112	2737156	.	-	.	Parent=TcIL3000.11.10280-1-5utr-1
###
T.congo.pschr.11	TriTrypDB	mRNA	2736620	2737206	.	-	.	ID=TcIL3000.11.10280-1-5utr-2;Note=13
T.congo.pschr.11	TriTrypDB	CDS	2736620	2737111	.	-	0	Parent=TcIL3000.11.10280-1-5utr-2
T.congo.pschr.11	TriTrypDB	five_prime_UTR	2737112	2737206	.	-	.	Parent=TcIL3000.11.10280-1-5utr-2
###
T.congo.pschr.11	TriTrypDB	mRNA	2736620	2737223	.	-	.	ID=TcIL3000.11.10280-1-5utr-3;Note=672
T.congo.pschr.11	TriTrypDB	CDS	2736620	2737111	.	-	0	Parent=TcIL3000.11.10280-1-5utr-3
T.congo.pschr.11	TriTrypDB	five_prime_UTR	2737112	2737223	.	-	.	Parent=TcIL3000.11.10280-1-5utr-3
###
T.congo.pschr.11	TriTrypDB	mRNA	2737438	2738440	.	-	.	ID=TcIL3000.11.10290-1-5utr-1;Note=482
T.congo.pschr.11	TriTrypDB	CDS	2737438	2738385	.	-	0	Parent=TcIL3000.11.10290-1-5utr-1
T.congo.pschr.11	TriTrypDB	five_prime_UTR	2738386	2738440	.	-	.	Parent=TcIL3000.11.10290-1-5utr-1
###
T.congo.pschr.11	TriTrypDB	mRNA	2738660	2740691	.	-	.	ID=TcIL3000.11.10300-1-5utr-1;Note=19
T.congo.pschr.11	TriTrypDB	CDS	2738660	2739385	.	-	0	Parent=TcIL3000.11.10300-1-5utr-1
T.congo.pschr.11	TriTrypDB	five_prime_UTR	2739386	2740691	.	-	.	Parent=TcIL3000.11.10300-1-5utr-1
###
T.congo.pschr.11	TriTrypDB	mRNA	2738660	2739445	.	-	.	ID=TcIL3000.11.10300-1-5utr-2;Note=20
T.congo.pschr.11	TriTrypDB	CDS	2738660	2739385	.	-	0	Parent=TcIL3000.11.10300-1-5utr-2
T.congo.pschr.11	TriTrypDB	five_prime_UTR	2739386	2739445	.	-	.	Parent=TcIL3000.11.10300-1-5utr-2
###
T.congo.pschr.11	TriTrypDB	mRNA	2738660	2741349	.	-	.	ID=TcIL3000.11.10300-1-5utr-3;Note=10
T.congo.pschr.11	TriTrypDB	CDS	2738660	2739385	.	-	0	Parent=TcIL3000.11.10300-1-5utr-3
T.congo.pschr.11	TriTrypDB	five_prime_UTR	2739386	2741349	.	-	.	Parent=TcIL3000.11.10300-1-5utr-3
###
T.congo.pschr.11	TriTrypDB	mRNA	2738660	2739797	.	-	.	ID=TcIL3000.11.10300-1-5utr-4;Note=52
T.congo.pschr.11	TriTrypDB	CDS	2738660	2739385	.	-	0	Parent=TcIL3000.11.10300-1-5utr-4
T.congo.pschr.11	TriTrypDB	five_prime_UTR	2739386	2739797	.	-	.	Parent=TcIL3000.11.10300-1-5utr-4
###
T.congo.pschr.11	TriTrypDB	mRNA	2738660	2740760	.	-	.	ID=TcIL3000.11.10300-1-5utr-5;Note=75
T.congo.pschr.11	TriTrypDB	CDS	2738660	2739385	.	-	0	Parent=TcIL3000.11.10300-1-5utr-5
T.congo.pschr.11	TriTrypDB	five_prime_UTR	2739386	2740760	.	-	.	Parent=TcIL3000.11.10300-1-5utr-5
###
T.congo.pschr.11	TriTrypDB	mRNA	2751059	2751638	.	+	.	ID=TcIL3000.11.10330-1-5utr-1;Note=73
T.congo.pschr.11	TriTrypDB	five_prime_UTR	2751059	2751203	.	+	.	Parent=TcIL3000.11.10330-1-5utr-1
T.congo.pschr.11	TriTrypDB	CDS	2751204	2751638	.	+	0	Parent=TcIL3000.11.10330-1-5utr-1
###
T.congo.pschr.11	TriTrypDB	mRNA	2749254	2751638	.	+	.	ID=TcIL3000.11.10330-1-5utr-2;Note=132
T.congo.pschr.11	TriTrypDB	five_prime_UTR	2749254	2751044	.	+	.	Parent=TcIL3000.11.10330-1-5utr-2
T.congo.pschr.11	TriTrypDB	CDS	2751045	2751638	.	+	0	Parent=TcIL3000.11.10330-1-5utr-2
###
T.congo.pschr.11	TriTrypDB	mRNA	2751014	2751638	.	+	.	ID=TcIL3000.11.10330-1-5utr-3;Note=27
T.congo.pschr.11	TriTrypDB	five_prime_UTR	2751014	2751044	.	+	.	Parent=TcIL3000.11.10330-1-5utr-3
T.congo.pschr.11	TriTrypDB	CDS	2751045	2751638	.	+	0	Parent=TcIL3000.11.10330-1-5utr-3
###
T.congo.pschr.11	TriTrypDB	mRNA	2751003	2751638	.	+	.	ID=TcIL3000.11.10330-1-5utr-4;Note=641
T.congo.pschr.11	TriTrypDB	five_prime_UTR	2751003	2751044	.	+	.	Parent=TcIL3000.11.10330-1-5utr-4
T.congo.pschr.11	TriTrypDB	CDS	2751045	2751638	.	+	0	Parent=TcIL3000.11.10330-1-5utr-4
###
T.congo.pschr.11	TriTrypDB	mRNA	2751844	2753065	.	+	.	ID=TcIL3000.11.10340-1-5utr-1;Note=76
T.congo.pschr.11	TriTrypDB	five_prime_UTR	2751844	2751895	.	+	.	Parent=TcIL3000.11.10340-1-5utr-1
T.congo.pschr.11	TriTrypDB	CDS	2751896	2753065	.	+	0	Parent=TcIL3000.11.10340-1-5utr-1
###
T.congo.pschr.11	TriTrypDB	mRNA	2752170	2753065	.	+	.	ID=TcIL3000.11.10340-1-5utr-2;Note=12
T.congo.pschr.11	TriTrypDB	five_prime_UTR	2752170	2752267	.	+	.	Parent=TcIL3000.11.10340-1-5utr-2
T.congo.pschr.11	TriTrypDB	CDS	2752268	2753065	.	+	0	Parent=TcIL3000.11.10340-1-5utr-2
###
T.congo.pschr.11	TriTrypDB	mRNA	2751873	2753065	.	+	.	ID=TcIL3000.11.10340-1-5utr-3;Note=45
T.congo.pschr.11	TriTrypDB	five_prime_UTR	2751873	2751895	.	+	.	Parent=TcIL3000.11.10340-1-5utr-3
T.congo.pschr.11	TriTrypDB	CDS	2751896	2753065	.	+	0	Parent=TcIL3000.11.10340-1-5utr-3
###
T.congo.pschr.11	TriTrypDB	mRNA	2751878	2753065	.	+	.	ID=TcIL3000.11.10340-1-5utr-4;Note=210
T.congo.pschr.11	TriTrypDB	five_prime_UTR	2751878	2751895	.	+	.	Parent=TcIL3000.11.10340-1-5utr-4
T.congo.pschr.11	TriTrypDB	CDS	2751896	2753065	.	+	0	Parent=TcIL3000.11.10340-1-5utr-4
###
T.congo.pschr.11	TriTrypDB	mRNA	2751851	2753065	.	+	.	ID=TcIL3000.11.10340-1-5utr-6;Note=42
T.congo.pschr.11	TriTrypDB	five_prime_UTR	2751851	2751895	.	+	.	Parent=TcIL3000.11.10340-1-5utr-6
T.congo.pschr.11	TriTrypDB	CDS	2751896	2753065	.	+	0	Parent=TcIL3000.11.10340-1-5utr-6
###
T.congo.pschr.11	TriTrypDB	mRNA	2751858	2753065	.	+	.	ID=TcIL3000.11.10340-1-5utr-7;Note=11
T.congo.pschr.11	TriTrypDB	five_prime_UTR	2751858	2751895	.	+	.	Parent=TcIL3000.11.10340-1-5utr-7
T.congo.pschr.11	TriTrypDB	CDS	2751896	2753065	.	+	0	Parent=TcIL3000.11.10340-1-5utr-7
###
T.congo.pschr.11	TriTrypDB	mRNA	2755339	2756534	.	+	.	ID=TcIL3000.11.10350-1-5utr-1;Note=938
T.congo.pschr.11	TriTrypDB	five_prime_UTR	2755339	2755340	.	+	.	Parent=TcIL3000.11.10350-1-5utr-1
T.congo.pschr.11	TriTrypDB	CDS	2755341	2756534	.	+	0	Parent=TcIL3000.11.10350-1-5utr-1
###
T.congo.pschr.11	TriTrypDB	mRNA	2753708	2756534	.	+	.	ID=TcIL3000.11.10350-1-5utr-2;Note=2628
T.congo.pschr.11	TriTrypDB	five_prime_UTR	2753708	2755340	.	+	.	Parent=TcIL3000.11.10350-1-5utr-2
T.congo.pschr.11	TriTrypDB	CDS	2755341	2756534	.	+	0	Parent=TcIL3000.11.10350-1-5utr-2
###
T.congo.pschr.11	TriTrypDB	mRNA	2753710	2756534	.	+	.	ID=TcIL3000.11.10350-1-5utr-3;Note=63
T.congo.pschr.11	TriTrypDB	five_prime_UTR	2753710	2755340	.	+	.	Parent=TcIL3000.11.10350-1-5utr-3
T.congo.pschr.11	TriTrypDB	CDS	2755341	2756534	.	+	0	Parent=TcIL3000.11.10350-1-5utr-3
###
T.congo.pschr.11	TriTrypDB	mRNA	2755292	2756534	.	+	.	ID=TcIL3000.11.10350-1-5utr-4;Note=49
T.congo.pschr.11	TriTrypDB	five_prime_UTR	2755292	2755340	.	+	.	Parent=TcIL3000.11.10350-1-5utr-4
T.congo.pschr.11	TriTrypDB	CDS	2755341	2756534	.	+	0	Parent=TcIL3000.11.10350-1-5utr-4
###
T.congo.pschr.11	TriTrypDB	mRNA	2754562	2756534	.	+	.	ID=TcIL3000.11.10350-1-5utr-5;Note=648
T.congo.pschr.11	TriTrypDB	five_prime_UTR	2754562	2755340	.	+	.	Parent=TcIL3000.11.10350-1-5utr-5
T.congo.pschr.11	TriTrypDB	CDS	2755341	2756534	.	+	0	Parent=TcIL3000.11.10350-1-5utr-5
###
T.congo.pschr.11	TriTrypDB	mRNA	2754570	2756534	.	+	.	ID=TcIL3000.11.10350-1-5utr-6;Note=45
T.congo.pschr.11	TriTrypDB	five_prime_UTR	2754570	2755340	.	+	.	Parent=TcIL3000.11.10350-1-5utr-6
T.congo.pschr.11	TriTrypDB	CDS	2755341	2756534	.	+	0	Parent=TcIL3000.11.10350-1-5utr-6
###
T.congo.pschr.11	TriTrypDB	mRNA	2753729	2756534	.	+	.	ID=TcIL3000.11.10350-1-5utr-7;Note=20
T.congo.pschr.11	TriTrypDB	five_prime_UTR	2753729	2755340	.	+	.	Parent=TcIL3000.11.10350-1-5utr-7
T.congo.pschr.11	TriTrypDB	CDS	2755341	2756534	.	+	0	Parent=TcIL3000.11.10350-1-5utr-7
###
T.congo.pschr.11	TriTrypDB	mRNA	2756684	2759057	.	+	.	ID=TcIL3000.11.10360-1-5utr-1;Note=45
T.congo.pschr.11	TriTrypDB	five_prime_UTR	2756684	2757698	.	+	.	Parent=TcIL3000.11.10360-1-5utr-1
T.congo.pschr.11	TriTrypDB	CDS	2757699	2759057	.	+	0	Parent=TcIL3000.11.10360-1-5utr-1
###
T.congo.pschr.11	TriTrypDB	mRNA	2757632	2759057	.	+	.	ID=TcIL3000.11.10360-1-5utr-2;Note=222
T.congo.pschr.11	TriTrypDB	five_prime_UTR	2757632	2757698	.	+	.	Parent=TcIL3000.11.10360-1-5utr-2
T.congo.pschr.11	TriTrypDB	CDS	2757699	2759057	.	+	0	Parent=TcIL3000.11.10360-1-5utr-2
###
T.congo.pschr.11	TriTrypDB	mRNA	2757658	2759057	.	+	.	ID=TcIL3000.11.10360-1-5utr-3;Note=144
T.congo.pschr.11	TriTrypDB	five_prime_UTR	2757658	2757698	.	+	.	Parent=TcIL3000.11.10360-1-5utr-3
T.congo.pschr.11	TriTrypDB	CDS	2757699	2759057	.	+	0	Parent=TcIL3000.11.10360-1-5utr-3
###
T.congo.pschr.11	TriTrypDB	mRNA	2759354	2761109	.	+	.	ID=TcIL3000.11.10370-1-5utr-1;Note=328
T.congo.pschr.11	TriTrypDB	five_prime_UTR	2759354	2759369	.	+	.	Parent=TcIL3000.11.10370-1-5utr-1
T.congo.pschr.11	TriTrypDB	CDS	2759370	2761109	.	+	0	Parent=TcIL3000.11.10370-1-5utr-1
###
T.congo.pschr.11	TriTrypDB	mRNA	2762121	2763835	.	+	.	ID=TcIL3000.11.10390-1-5utr-3;Note=271
T.congo.pschr.11	TriTrypDB	five_prime_UTR	2762121	2762167	.	+	.	Parent=TcIL3000.11.10390-1-5utr-3
T.congo.pschr.11	TriTrypDB	CDS	2762168	2763835	.	+	0	Parent=TcIL3000.11.10390-1-5utr-3
###
T.congo.pschr.11	TriTrypDB	mRNA	2762127	2763835	.	+	.	ID=TcIL3000.11.10390-1-5utr-4;Note=26
T.congo.pschr.11	TriTrypDB	five_prime_UTR	2762127	2762167	.	+	.	Parent=TcIL3000.11.10390-1-5utr-4
T.congo.pschr.11	TriTrypDB	CDS	2762168	2763835	.	+	0	Parent=TcIL3000.11.10390-1-5utr-4
###
T.congo.pschr.11	TriTrypDB	mRNA	293260	304559	.	+	.	ID=TcIL3000.11.1040-1-5utr-1;Note=15
T.congo.pschr.11	TriTrypDB	five_prime_UTR	293260	293591	.	+	.	Parent=TcIL3000.11.1040-1-5utr-1
T.congo.pschr.11	TriTrypDB	CDS	293592	304559	.	+	0	Parent=TcIL3000.11.1040-1-5utr-1
###
T.congo.pschr.11	TriTrypDB	mRNA	293254	304559	.	+	.	ID=TcIL3000.11.1040-1-5utr-2;Note=192
T.congo.pschr.11	TriTrypDB	five_prime_UTR	293254	293591	.	+	.	Parent=TcIL3000.11.1040-1-5utr-2
T.congo.pschr.11	TriTrypDB	CDS	293592	304559	.	+	0	Parent=TcIL3000.11.1040-1-5utr-2
###
T.congo.pschr.11	TriTrypDB	mRNA	292583	304559	.	+	.	ID=TcIL3000.11.1040-1-5utr-3;Note=14
T.congo.pschr.11	TriTrypDB	five_prime_UTR	292583	293591	.	+	.	Parent=TcIL3000.11.1040-1-5utr-3
T.congo.pschr.11	TriTrypDB	CDS	293592	304559	.	+	0	Parent=TcIL3000.11.1040-1-5utr-3
###
T.congo.pschr.11	TriTrypDB	mRNA	2764463	2765562	.	+	.	ID=TcIL3000.11.10400-1-5utr-1;Note=556
T.congo.pschr.11	TriTrypDB	five_prime_UTR	2764463	2764464	.	+	.	Parent=TcIL3000.11.10400-1-5utr-1
T.congo.pschr.11	TriTrypDB	CDS	2764465	2765562	.	+	0	Parent=TcIL3000.11.10400-1-5utr-1
###
T.congo.pschr.11	TriTrypDB	mRNA	2765679	2768624	.	+	.	ID=TcIL3000.11.10410-1-5utr-1;Note=382
T.congo.pschr.11	TriTrypDB	five_prime_UTR	2765679	2765738	.	+	.	Parent=TcIL3000.11.10410-1-5utr-1
T.congo.pschr.11	TriTrypDB	CDS	2765739	2768624	.	+	0	Parent=TcIL3000.11.10410-1-5utr-1
###
T.congo.pschr.11	TriTrypDB	mRNA	2765674	2768624	.	+	.	ID=TcIL3000.11.10410-1-5utr-2;Note=2987
T.congo.pschr.11	TriTrypDB	five_prime_UTR	2765674	2765738	.	+	.	Parent=TcIL3000.11.10410-1-5utr-2
T.congo.pschr.11	TriTrypDB	CDS	2765739	2768624	.	+	0	Parent=TcIL3000.11.10410-1-5utr-2
###
T.congo.pschr.11	TriTrypDB	mRNA	2765682	2768624	.	+	.	ID=TcIL3000.11.10410-1-5utr-3;Note=34
T.congo.pschr.11	TriTrypDB	five_prime_UTR	2765682	2765738	.	+	.	Parent=TcIL3000.11.10410-1-5utr-3
T.congo.pschr.11	TriTrypDB	CDS	2765739	2768624	.	+	0	Parent=TcIL3000.11.10410-1-5utr-3
###
T.congo.pschr.11	TriTrypDB	mRNA	2769195	2770059	.	+	.	ID=TcIL3000.11.10420-1-5utr-1;Note=250
T.congo.pschr.11	TriTrypDB	five_prime_UTR	2769195	2769288	.	+	.	Parent=TcIL3000.11.10420-1-5utr-1
T.congo.pschr.11	TriTrypDB	CDS	2769289	2770059	.	+	0	Parent=TcIL3000.11.10420-1-5utr-1
###
T.congo.pschr.11	TriTrypDB	mRNA	2769201	2770059	.	+	.	ID=TcIL3000.11.10420-1-5utr-2;Note=20
T.congo.pschr.11	TriTrypDB	five_prime_UTR	2769201	2769288	.	+	.	Parent=TcIL3000.11.10420-1-5utr-2
T.congo.pschr.11	TriTrypDB	CDS	2769289	2770059	.	+	0	Parent=TcIL3000.11.10420-1-5utr-2
###
T.congo.pschr.11	TriTrypDB	mRNA	2768842	2770059	.	+	.	ID=TcIL3000.11.10420-1-5utr-3;Note=27
T.congo.pschr.11	TriTrypDB	five_prime_UTR	2768842	2769288	.	+	.	Parent=TcIL3000.11.10420-1-5utr-3
T.congo.pschr.11	TriTrypDB	CDS	2769289	2770059	.	+	0	Parent=TcIL3000.11.10420-1-5utr-3
###
T.congo.pschr.11	TriTrypDB	mRNA	2770572	2771250	.	+	.	ID=TcIL3000.11.10430-1-5utr-1;Note=15
T.congo.pschr.11	TriTrypDB	five_prime_UTR	2770572	2770662	.	+	.	Parent=TcIL3000.11.10430-1-5utr-1
T.congo.pschr.11	TriTrypDB	CDS	2770663	2771250	.	+	0	Parent=TcIL3000.11.10430-1-5utr-1
###
T.congo.pschr.11	TriTrypDB	mRNA	2770570	2771250	.	+	.	ID=TcIL3000.11.10430-1-5utr-2;Note=252
T.congo.pschr.11	TriTrypDB	five_prime_UTR	2770570	2770662	.	+	.	Parent=TcIL3000.11.10430-1-5utr-2
T.congo.pschr.11	TriTrypDB	CDS	2770663	2771250	.	+	0	Parent=TcIL3000.11.10430-1-5utr-2
###
T.congo.pschr.11	TriTrypDB	mRNA	2771499	2773979	.	+	.	ID=TcIL3000.11.10440-1-5utr-1;Note=185
T.congo.pschr.11	TriTrypDB	five_prime_UTR	2771499	2771639	.	+	.	Parent=TcIL3000.11.10440-1-5utr-1
T.congo.pschr.11	TriTrypDB	CDS	2771640	2773979	.	+	0	Parent=TcIL3000.11.10440-1-5utr-1
###
T.congo.pschr.11	TriTrypDB	mRNA	2774226	2775125	.	+	.	ID=TcIL3000.11.10450-1-5utr-1;Note=285
T.congo.pschr.11	TriTrypDB	five_prime_UTR	2774226	2774234	.	+	.	Parent=TcIL3000.11.10450-1-5utr-1
T.congo.pschr.11	TriTrypDB	CDS	2774235	2775125	.	+	0	Parent=TcIL3000.11.10450-1-5utr-1
###
T.congo.pschr.11	TriTrypDB	mRNA	2775473	2776104	.	+	.	ID=TcIL3000.11.10460-1-5utr-1;Note=696
T.congo.pschr.11	TriTrypDB	five_prime_UTR	2775473	2775537	.	+	.	Parent=TcIL3000.11.10460-1-5utr-1
T.congo.pschr.11	TriTrypDB	CDS	2775538	2776104	.	+	0	Parent=TcIL3000.11.10460-1-5utr-1
###
T.congo.pschr.11	TriTrypDB	mRNA	2781693	2782773	.	+	.	ID=TcIL3000.11.10510-1-5utr-2;Note=143
T.congo.pschr.11	TriTrypDB	five_prime_UTR	2781693	2781852	.	+	.	Parent=TcIL3000.11.10510-1-5utr-2
T.congo.pschr.11	TriTrypDB	CDS	2781853	2782773	.	+	0	Parent=TcIL3000.11.10510-1-5utr-2
###
T.congo.pschr.11	TriTrypDB	mRNA	2783102	2783858	.	+	.	ID=TcIL3000.11.10520-1-5utr-1;Note=29
T.congo.pschr.11	TriTrypDB	five_prime_UTR	2783102	2783195	.	+	.	Parent=TcIL3000.11.10520-1-5utr-1
T.congo.pschr.11	TriTrypDB	CDS	2783196	2783858	.	+	0	Parent=TcIL3000.11.10520-1-5utr-1
###
T.congo.pschr.11	TriTrypDB	mRNA	2783059	2783858	.	+	.	ID=TcIL3000.11.10520-1-5utr-2;Note=202
T.congo.pschr.11	TriTrypDB	five_prime_UTR	2783059	2783195	.	+	.	Parent=TcIL3000.11.10520-1-5utr-2
T.congo.pschr.11	TriTrypDB	CDS	2783196	2783858	.	+	0	Parent=TcIL3000.11.10520-1-5utr-2
###
T.congo.pschr.11	TriTrypDB	mRNA	2783069	2783858	.	+	.	ID=TcIL3000.11.10520-1-5utr-3;Note=16
T.congo.pschr.11	TriTrypDB	five_prime_UTR	2783069	2783195	.	+	.	Parent=TcIL3000.11.10520-1-5utr-3
T.congo.pschr.11	TriTrypDB	CDS	2783196	2783858	.	+	0	Parent=TcIL3000.11.10520-1-5utr-3
###
T.congo.pschr.11	TriTrypDB	mRNA	2784244	2786677	.	+	.	ID=TcIL3000.11.10530-1-5utr-1;Note=31
T.congo.pschr.11	TriTrypDB	five_prime_UTR	2784244	2785621	.	+	.	Parent=TcIL3000.11.10530-1-5utr-1
T.congo.pschr.11	TriTrypDB	CDS	2785622	2786677	.	+	0	Parent=TcIL3000.11.10530-1-5utr-1
###
T.congo.pschr.11	TriTrypDB	mRNA	2784275	2786677	.	+	.	ID=TcIL3000.11.10530-1-5utr-2;Note=12
T.congo.pschr.11	TriTrypDB	five_prime_UTR	2784275	2785621	.	+	.	Parent=TcIL3000.11.10530-1-5utr-2
T.congo.pschr.11	TriTrypDB	CDS	2785622	2786677	.	+	0	Parent=TcIL3000.11.10530-1-5utr-2
###
T.congo.pschr.11	TriTrypDB	mRNA	2785469	2786677	.	+	.	ID=TcIL3000.11.10530-1-5utr-3;Note=113
T.congo.pschr.11	TriTrypDB	five_prime_UTR	2785469	2785621	.	+	.	Parent=TcIL3000.11.10530-1-5utr-3
T.congo.pschr.11	TriTrypDB	CDS	2785622	2786677	.	+	0	Parent=TcIL3000.11.10530-1-5utr-3
###
T.congo.pschr.11	TriTrypDB	mRNA	2784111	2786677	.	+	.	ID=TcIL3000.11.10530-1-5utr-4;Note=63
T.congo.pschr.11	TriTrypDB	five_prime_UTR	2784111	2785621	.	+	.	Parent=TcIL3000.11.10530-1-5utr-4
T.congo.pschr.11	TriTrypDB	CDS	2785622	2786677	.	+	0	Parent=TcIL3000.11.10530-1-5utr-4
###
T.congo.pschr.11	TriTrypDB	mRNA	2784233	2786677	.	+	.	ID=TcIL3000.11.10530-1-5utr-5;Note=11
T.congo.pschr.11	TriTrypDB	five_prime_UTR	2784233	2785621	.	+	.	Parent=TcIL3000.11.10530-1-5utr-5
T.congo.pschr.11	TriTrypDB	CDS	2785622	2786677	.	+	0	Parent=TcIL3000.11.10530-1-5utr-5
###
T.congo.pschr.11	TriTrypDB	mRNA	2787638	2788722	.	+	.	ID=TcIL3000.11.10540-1-5utr-1;Note=94
T.congo.pschr.11	TriTrypDB	five_prime_UTR	2787638	2787783	.	+	.	Parent=TcIL3000.11.10540-1-5utr-1
T.congo.pschr.11	TriTrypDB	CDS	2787784	2788722	.	+	0	Parent=TcIL3000.11.10540-1-5utr-1
###
T.congo.pschr.11	TriTrypDB	mRNA	2787635	2788722	.	+	.	ID=TcIL3000.11.10540-1-5utr-2;Note=107
T.congo.pschr.11	TriTrypDB	five_prime_UTR	2787635	2787783	.	+	.	Parent=TcIL3000.11.10540-1-5utr-2
T.congo.pschr.11	TriTrypDB	CDS	2787784	2788722	.	+	0	Parent=TcIL3000.11.10540-1-5utr-2
###
T.congo.pschr.11	TriTrypDB	mRNA	2791505	2793053	.	+	.	ID=TcIL3000.11.10550-1-5utr-5;Note=466
T.congo.pschr.11	TriTrypDB	five_prime_UTR	2791505	2792309	.	+	.	Parent=TcIL3000.11.10550-1-5utr-5
T.congo.pschr.11	TriTrypDB	CDS	2792310	2793053	.	+	0	Parent=TcIL3000.11.10550-1-5utr-5
###
T.congo.pschr.11	TriTrypDB	mRNA	2792298	2793053	.	+	.	ID=TcIL3000.11.10550-1-5utr-6;Note=277
T.congo.pschr.11	TriTrypDB	five_prime_UTR	2792298	2792309	.	+	.	Parent=TcIL3000.11.10550-1-5utr-6
T.congo.pschr.11	TriTrypDB	CDS	2792310	2793053	.	+	0	Parent=TcIL3000.11.10550-1-5utr-6
###
T.congo.pschr.11	TriTrypDB	mRNA	2790551	2793053	.	+	.	ID=TcIL3000.11.10550-1-5utr-7;Note=148
T.congo.pschr.11	TriTrypDB	five_prime_UTR	2790551	2792309	.	+	.	Parent=TcIL3000.11.10550-1-5utr-7
T.congo.pschr.11	TriTrypDB	CDS	2792310	2793053	.	+	0	Parent=TcIL3000.11.10550-1-5utr-7
###
T.congo.pschr.11	TriTrypDB	mRNA	2794713	2795428	.	+	.	ID=TcIL3000.11.10560-1-5utr-1;Note=121
T.congo.pschr.11	TriTrypDB	five_prime_UTR	2794713	2794762	.	+	.	Parent=TcIL3000.11.10560-1-5utr-1
T.congo.pschr.11	TriTrypDB	CDS	2794763	2795428	.	+	0	Parent=TcIL3000.11.10560-1-5utr-1
###
T.congo.pschr.11	TriTrypDB	mRNA	2796779	2797428	.	+	.	ID=TcIL3000.11.10570-1-5utr-1;Note=138
T.congo.pschr.11	TriTrypDB	five_prime_UTR	2796779	2796858	.	+	.	Parent=TcIL3000.11.10570-1-5utr-1
T.congo.pschr.11	TriTrypDB	CDS	2796859	2797428	.	+	0	Parent=TcIL3000.11.10570-1-5utr-1
###
T.congo.pschr.11	TriTrypDB	mRNA	2796056	2797428	.	+	.	ID=TcIL3000.11.10570-1-5utr-2;Note=144
T.congo.pschr.11	TriTrypDB	five_prime_UTR	2796056	2796858	.	+	.	Parent=TcIL3000.11.10570-1-5utr-2
T.congo.pschr.11	TriTrypDB	CDS	2796859	2797428	.	+	0	Parent=TcIL3000.11.10570-1-5utr-2
###
T.congo.pschr.11	TriTrypDB	mRNA	2797721	2799236	.	+	.	ID=TcIL3000.11.10580-1-5utr-1;Note=92
T.congo.pschr.11	TriTrypDB	five_prime_UTR	2797721	2797997	.	+	.	Parent=TcIL3000.11.10580-1-5utr-1
T.congo.pschr.11	TriTrypDB	CDS	2797998	2799236	.	+	0	Parent=TcIL3000.11.10580-1-5utr-1
###
T.congo.pschr.11	TriTrypDB	mRNA	2799697	2800300	.	+	.	ID=TcIL3000.11.10590-1-5utr-1;Note=300
T.congo.pschr.11	TriTrypDB	five_prime_UTR	2799697	2799820	.	+	.	Parent=TcIL3000.11.10590-1-5utr-1
T.congo.pschr.11	TriTrypDB	CDS	2799821	2800300	.	+	0	Parent=TcIL3000.11.10590-1-5utr-1
###
T.congo.pschr.11	TriTrypDB	mRNA	2799705	2800300	.	+	.	ID=TcIL3000.11.10590-1-5utr-2;Note=10
T.congo.pschr.11	TriTrypDB	five_prime_UTR	2799705	2799820	.	+	.	Parent=TcIL3000.11.10590-1-5utr-2
T.congo.pschr.11	TriTrypDB	CDS	2799821	2800300	.	+	0	Parent=TcIL3000.11.10590-1-5utr-2
###
T.congo.pschr.11	TriTrypDB	mRNA	2800888	2802073	.	+	.	ID=TcIL3000.11.10600-1-5utr-1;Note=307
T.congo.pschr.11	TriTrypDB	five_prime_UTR	2800888	2800900	.	+	.	Parent=TcIL3000.11.10600-1-5utr-1
T.congo.pschr.11	TriTrypDB	CDS	2800901	2802073	.	+	0	Parent=TcIL3000.11.10600-1-5utr-1
###
T.congo.pschr.11	TriTrypDB	mRNA	2800891	2802073	.	+	.	ID=TcIL3000.11.10600-1-5utr-2;Note=16
T.congo.pschr.11	TriTrypDB	five_prime_UTR	2800891	2800900	.	+	.	Parent=TcIL3000.11.10600-1-5utr-2
T.congo.pschr.11	TriTrypDB	CDS	2800901	2802073	.	+	0	Parent=TcIL3000.11.10600-1-5utr-2
###
T.congo.pschr.11	TriTrypDB	mRNA	2802442	2805138	.	+	.	ID=TcIL3000.11.10610-1-5utr-1;Note=49
T.congo.pschr.11	TriTrypDB	five_prime_UTR	2802442	2802696	.	+	.	Parent=TcIL3000.11.10610-1-5utr-1
T.congo.pschr.11	TriTrypDB	CDS	2802697	2805138	.	+	0	Parent=TcIL3000.11.10610-1-5utr-1
###
T.congo.pschr.11	TriTrypDB	mRNA	2805851	2807082	.	+	.	ID=TcIL3000.11.10620-1-5utr-1;Note=27
T.congo.pschr.11	TriTrypDB	five_prime_UTR	2805851	2806122	.	+	.	Parent=TcIL3000.11.10620-1-5utr-1
T.congo.pschr.11	TriTrypDB	CDS	2806123	2807082	.	+	0	Parent=TcIL3000.11.10620-1-5utr-1
###
T.congo.pschr.11	TriTrypDB	mRNA	2806063	2807082	.	+	.	ID=TcIL3000.11.10620-1-5utr-2;Note=124
T.congo.pschr.11	TriTrypDB	five_prime_UTR	2806063	2806122	.	+	.	Parent=TcIL3000.11.10620-1-5utr-2
T.congo.pschr.11	TriTrypDB	CDS	2806123	2807082	.	+	0	Parent=TcIL3000.11.10620-1-5utr-2
###
T.congo.pschr.11	TriTrypDB	mRNA	2807358	2808176	.	+	.	ID=TcIL3000.11.10630-1-5utr-1;Note=403
T.congo.pschr.11	TriTrypDB	five_prime_UTR	2807358	2807363	.	+	.	Parent=TcIL3000.11.10630-1-5utr-1
T.congo.pschr.11	TriTrypDB	CDS	2807364	2808176	.	+	0	Parent=TcIL3000.11.10630-1-5utr-1
###
T.congo.pschr.11	TriTrypDB	mRNA	2808912	2812535	.	+	.	ID=TcIL3000.11.10640-1-5utr-1;Note=97
T.congo.pschr.11	TriTrypDB	five_prime_UTR	2808912	2808941	.	+	.	Parent=TcIL3000.11.10640-1-5utr-1
T.congo.pschr.11	TriTrypDB	CDS	2808942	2812535	.	+	0	Parent=TcIL3000.11.10640-1-5utr-1
###
T.congo.pschr.11	TriTrypDB	mRNA	2808854	2812535	.	+	.	ID=TcIL3000.11.10640-1-5utr-2;Note=104
T.congo.pschr.11	TriTrypDB	five_prime_UTR	2808854	2808941	.	+	.	Parent=TcIL3000.11.10640-1-5utr-2
T.congo.pschr.11	TriTrypDB	CDS	2808942	2812535	.	+	0	Parent=TcIL3000.11.10640-1-5utr-2
###
T.congo.pschr.11	TriTrypDB	mRNA	2813716	2814620	.	+	.	ID=TcIL3000.11.10650-1-5utr-1;Note=232
T.congo.pschr.11	TriTrypDB	five_prime_UTR	2813716	2813957	.	+	.	Parent=TcIL3000.11.10650-1-5utr-1
T.congo.pschr.11	TriTrypDB	CDS	2813958	2814620	.	+	0	Parent=TcIL3000.11.10650-1-5utr-1
###
T.congo.pschr.11	TriTrypDB	mRNA	2814867	2816676	.	+	.	ID=TcIL3000.11.10660-1-5utr-1;Note=99
T.congo.pschr.11	TriTrypDB	five_prime_UTR	2814867	2814900	.	+	.	Parent=TcIL3000.11.10660-1-5utr-1
T.congo.pschr.11	TriTrypDB	CDS	2814901	2816676	.	+	0	Parent=TcIL3000.11.10660-1-5utr-1
###
T.congo.pschr.11	TriTrypDB	mRNA	2817151	2820729	.	+	.	ID=TcIL3000.11.10670-1-5utr-1;Note=315
T.congo.pschr.11	TriTrypDB	five_prime_UTR	2817151	2817234	.	+	.	Parent=TcIL3000.11.10670-1-5utr-1
T.congo.pschr.11	TriTrypDB	CDS	2817235	2820729	.	+	0	Parent=TcIL3000.11.10670-1-5utr-1
###
T.congo.pschr.11	TriTrypDB	mRNA	2816879	2820729	.	+	.	ID=TcIL3000.11.10670-1-5utr-2;Note=40
T.congo.pschr.11	TriTrypDB	five_prime_UTR	2816879	2817234	.	+	.	Parent=TcIL3000.11.10670-1-5utr-2
T.congo.pschr.11	TriTrypDB	CDS	2817235	2820729	.	+	0	Parent=TcIL3000.11.10670-1-5utr-2
###
T.congo.pschr.11	TriTrypDB	mRNA	2820961	2822586	.	+	.	ID=TcIL3000.11.10730-1-5utr-1;Note=10
T.congo.pschr.11	TriTrypDB	five_prime_UTR	2820961	2821116	.	+	.	Parent=TcIL3000.11.10730-1-5utr-1
T.congo.pschr.11	TriTrypDB	CDS	2821117	2822586	.	+	0	Parent=TcIL3000.11.10730-1-5utr-1
###
T.congo.pschr.11	TriTrypDB	mRNA	2820946	2822586	.	+	.	ID=TcIL3000.11.10730-1-5utr-2;Note=393
T.congo.pschr.11	TriTrypDB	five_prime_UTR	2820946	2821116	.	+	.	Parent=TcIL3000.11.10730-1-5utr-2
T.congo.pschr.11	TriTrypDB	CDS	2821117	2822586	.	+	0	Parent=TcIL3000.11.10730-1-5utr-2
###
T.congo.pschr.11	TriTrypDB	mRNA	2823020	2827031	.	+	.	ID=TcIL3000.11.10740-1-5utr-1;Note=267
T.congo.pschr.11	TriTrypDB	five_prime_UTR	2823020	2824688	.	+	.	Parent=TcIL3000.11.10740-1-5utr-1
T.congo.pschr.11	TriTrypDB	CDS	2824689	2827031	.	+	0	Parent=TcIL3000.11.10740-1-5utr-1
###
T.congo.pschr.11	TriTrypDB	mRNA	2827520	2829659	.	+	.	ID=TcIL3000.11.10750-1-5utr-1;Note=147
T.congo.pschr.11	TriTrypDB	five_prime_UTR	2827520	2828585	.	+	.	Parent=TcIL3000.11.10750-1-5utr-1
T.congo.pschr.11	TriTrypDB	CDS	2828586	2829659	.	+	0	Parent=TcIL3000.11.10750-1-5utr-1
###
T.congo.pschr.11	TriTrypDB	mRNA	2827549	2829659	.	+	.	ID=TcIL3000.11.10750-1-5utr-2;Note=12
T.congo.pschr.11	TriTrypDB	five_prime_UTR	2827549	2828585	.	+	.	Parent=TcIL3000.11.10750-1-5utr-2
T.congo.pschr.11	TriTrypDB	CDS	2828586	2829659	.	+	0	Parent=TcIL3000.11.10750-1-5utr-2
###
T.congo.pschr.11	TriTrypDB	mRNA	2828561	2829659	.	+	.	ID=TcIL3000.11.10750-1-5utr-3;Note=407
T.congo.pschr.11	TriTrypDB	five_prime_UTR	2828561	2828585	.	+	.	Parent=TcIL3000.11.10750-1-5utr-3
T.congo.pschr.11	TriTrypDB	CDS	2828586	2829659	.	+	0	Parent=TcIL3000.11.10750-1-5utr-3
###
T.congo.pschr.11	TriTrypDB	mRNA	2827529	2829659	.	+	.	ID=TcIL3000.11.10750-1-5utr-4;Note=126
T.congo.pschr.11	TriTrypDB	five_prime_UTR	2827529	2828585	.	+	.	Parent=TcIL3000.11.10750-1-5utr-4
T.congo.pschr.11	TriTrypDB	CDS	2828586	2829659	.	+	0	Parent=TcIL3000.11.10750-1-5utr-4
###
T.congo.pschr.11	TriTrypDB	mRNA	2830521	2831349	.	+	.	ID=TcIL3000.11.10760-1-5utr-1;Note=259
T.congo.pschr.11	TriTrypDB	five_prime_UTR	2830521	2830713	.	+	.	Parent=TcIL3000.11.10760-1-5utr-1
T.congo.pschr.11	TriTrypDB	CDS	2830714	2831349	.	+	0	Parent=TcIL3000.11.10760-1-5utr-1
###
T.congo.pschr.11	TriTrypDB	mRNA	2832460	2833220	.	+	.	ID=TcIL3000.11.10770-1-5utr-1;Note=33
T.congo.pschr.11	TriTrypDB	five_prime_UTR	2832460	2832608	.	+	.	Parent=TcIL3000.11.10770-1-5utr-1
T.congo.pschr.11	TriTrypDB	CDS	2832609	2833220	.	+	0	Parent=TcIL3000.11.10770-1-5utr-1
###
T.congo.pschr.11	TriTrypDB	mRNA	2831980	2833220	.	+	.	ID=TcIL3000.11.10770-1-5utr-2;Note=362
T.congo.pschr.11	TriTrypDB	five_prime_UTR	2831980	2832608	.	+	.	Parent=TcIL3000.11.10770-1-5utr-2
T.congo.pschr.11	TriTrypDB	CDS	2832609	2833220	.	+	0	Parent=TcIL3000.11.10770-1-5utr-2
###
T.congo.pschr.11	TriTrypDB	mRNA	2832498	2833220	.	+	.	ID=TcIL3000.11.10770-1-5utr-3;Note=232
T.congo.pschr.11	TriTrypDB	five_prime_UTR	2832498	2832608	.	+	.	Parent=TcIL3000.11.10770-1-5utr-3
T.congo.pschr.11	TriTrypDB	CDS	2832609	2833220	.	+	0	Parent=TcIL3000.11.10770-1-5utr-3
###
T.congo.pschr.11	TriTrypDB	mRNA	2832895	2833220	.	+	.	ID=TcIL3000.11.10770-1-5utr-4;Note=25
T.congo.pschr.11	TriTrypDB	five_prime_UTR	2832895	2832971	.	+	.	Parent=TcIL3000.11.10770-1-5utr-4
T.congo.pschr.11	TriTrypDB	CDS	2832972	2833220	.	+	0	Parent=TcIL3000.11.10770-1-5utr-4
###
T.congo.pschr.11	TriTrypDB	mRNA	2833442	2835174	.	+	.	ID=TcIL3000.11.10780-1-5utr-1;Note=54
T.congo.pschr.11	TriTrypDB	five_prime_UTR	2833442	2833755	.	+	.	Parent=TcIL3000.11.10780-1-5utr-1
T.congo.pschr.11	TriTrypDB	CDS	2833756	2835174	.	+	0	Parent=TcIL3000.11.10780-1-5utr-1
###
T.congo.pschr.11	TriTrypDB	mRNA	2833693	2835174	.	+	.	ID=TcIL3000.11.10780-1-5utr-2;Note=35
T.congo.pschr.11	TriTrypDB	five_prime_UTR	2833693	2833755	.	+	.	Parent=TcIL3000.11.10780-1-5utr-2
T.congo.pschr.11	TriTrypDB	CDS	2833756	2835174	.	+	0	Parent=TcIL3000.11.10780-1-5utr-2
###
T.congo.pschr.11	TriTrypDB	mRNA	2833488	2835174	.	+	.	ID=TcIL3000.11.10780-1-5utr-3;Note=113
T.congo.pschr.11	TriTrypDB	five_prime_UTR	2833488	2833755	.	+	.	Parent=TcIL3000.11.10780-1-5utr-3
T.congo.pschr.11	TriTrypDB	CDS	2833756	2835174	.	+	0	Parent=TcIL3000.11.10780-1-5utr-3
###
T.congo.pschr.11	TriTrypDB	mRNA	318403	319754	.	+	.	ID=TcIL3000.11.1080-1-5utr-1;Note=754
T.congo.pschr.11	TriTrypDB	five_prime_UTR	318403	318755	.	+	.	Parent=TcIL3000.11.1080-1-5utr-1
T.congo.pschr.11	TriTrypDB	CDS	318756	319754	.	+	0	Parent=TcIL3000.11.1080-1-5utr-1
###
T.congo.pschr.11	TriTrypDB	mRNA	2837777	2841992	.	+	.	ID=TcIL3000.11.10800-1-5utr-1;Note=159
T.congo.pschr.11	TriTrypDB	five_prime_UTR	2837777	2838428	.	+	.	Parent=TcIL3000.11.10800-1-5utr-1
T.congo.pschr.11	TriTrypDB	CDS	2838429	2841992	.	+	0	Parent=TcIL3000.11.10800-1-5utr-1
###
T.congo.pschr.11	TriTrypDB	mRNA	2842678	2844364	.	+	.	ID=TcIL3000.11.10810-1-5utr-1;Note=129
T.congo.pschr.11	TriTrypDB	five_prime_UTR	2842678	2843335	.	+	.	Parent=TcIL3000.11.10810-1-5utr-1
T.congo.pschr.11	TriTrypDB	CDS	2843336	2844364	.	+	0	Parent=TcIL3000.11.10810-1-5utr-1
###
T.congo.pschr.11	TriTrypDB	mRNA	2842669	2844364	.	+	.	ID=TcIL3000.11.10810-1-5utr-2;Note=189
T.congo.pschr.11	TriTrypDB	five_prime_UTR	2842669	2843335	.	+	.	Parent=TcIL3000.11.10810-1-5utr-2
T.congo.pschr.11	TriTrypDB	CDS	2843336	2844364	.	+	0	Parent=TcIL3000.11.10810-1-5utr-2
###
T.congo.pschr.11	TriTrypDB	mRNA	2845077	2846462	.	+	.	ID=TcIL3000.11.10820-1-5utr-1;Note=11
T.congo.pschr.11	TriTrypDB	five_prime_UTR	2845077	2845238	.	+	.	Parent=TcIL3000.11.10820-1-5utr-1
T.congo.pschr.11	TriTrypDB	CDS	2845239	2846462	.	+	0	Parent=TcIL3000.11.10820-1-5utr-1
###
T.congo.pschr.11	TriTrypDB	mRNA	2845189	2846462	.	+	.	ID=TcIL3000.11.10820-1-5utr-2;Note=77
T.congo.pschr.11	TriTrypDB	five_prime_UTR	2845189	2845238	.	+	.	Parent=TcIL3000.11.10820-1-5utr-2
T.congo.pschr.11	TriTrypDB	CDS	2845239	2846462	.	+	0	Parent=TcIL3000.11.10820-1-5utr-2
###
T.congo.pschr.11	TriTrypDB	mRNA	2845205	2846462	.	+	.	ID=TcIL3000.11.10820-1-5utr-3;Note=21
T.congo.pschr.11	TriTrypDB	five_prime_UTR	2845205	2845238	.	+	.	Parent=TcIL3000.11.10820-1-5utr-3
T.congo.pschr.11	TriTrypDB	CDS	2845239	2846462	.	+	0	Parent=TcIL3000.11.10820-1-5utr-3
###
T.congo.pschr.11	TriTrypDB	mRNA	2844971	2846462	.	+	.	ID=TcIL3000.11.10820-1-5utr-4;Note=39
T.congo.pschr.11	TriTrypDB	five_prime_UTR	2844971	2845238	.	+	.	Parent=TcIL3000.11.10820-1-5utr-4
T.congo.pschr.11	TriTrypDB	CDS	2845239	2846462	.	+	0	Parent=TcIL3000.11.10820-1-5utr-4
###
T.congo.pschr.11	TriTrypDB	mRNA	2846785	2848828	.	+	.	ID=TcIL3000.11.10830-1-5utr-1;Note=142
T.congo.pschr.11	TriTrypDB	five_prime_UTR	2846785	2846950	.	+	.	Parent=TcIL3000.11.10830-1-5utr-1
T.congo.pschr.11	TriTrypDB	CDS	2846951	2848828	.	+	0	Parent=TcIL3000.11.10830-1-5utr-1
###
T.congo.pschr.11	TriTrypDB	mRNA	2850145	2852503	.	+	.	ID=TcIL3000.11.10840-1-5utr-1;Note=16
T.congo.pschr.11	TriTrypDB	five_prime_UTR	2850145	2851588	.	+	.	Parent=TcIL3000.11.10840-1-5utr-1
T.congo.pschr.11	TriTrypDB	CDS	2851589	2852503	.	+	0	Parent=TcIL3000.11.10840-1-5utr-1
###
T.congo.pschr.11	TriTrypDB	mRNA	2850839	2852503	.	+	.	ID=TcIL3000.11.10840-1-5utr-2;Note=136
T.congo.pschr.11	TriTrypDB	five_prime_UTR	2850839	2851588	.	+	.	Parent=TcIL3000.11.10840-1-5utr-2
T.congo.pschr.11	TriTrypDB	CDS	2851589	2852503	.	+	0	Parent=TcIL3000.11.10840-1-5utr-2
###
T.congo.pschr.11	TriTrypDB	mRNA	2850140	2852503	.	+	.	ID=TcIL3000.11.10840-1-5utr-4;Note=208
T.congo.pschr.11	TriTrypDB	five_prime_UTR	2850140	2851588	.	+	.	Parent=TcIL3000.11.10840-1-5utr-4
T.congo.pschr.11	TriTrypDB	CDS	2851589	2852503	.	+	0	Parent=TcIL3000.11.10840-1-5utr-4
###
T.congo.pschr.11	TriTrypDB	mRNA	2851501	2852503	.	+	.	ID=TcIL3000.11.10840-1-5utr-7;Note=16
T.congo.pschr.11	TriTrypDB	five_prime_UTR	2851501	2851588	.	+	.	Parent=TcIL3000.11.10840-1-5utr-7
T.congo.pschr.11	TriTrypDB	CDS	2851589	2852503	.	+	0	Parent=TcIL3000.11.10840-1-5utr-7
###
T.congo.pschr.11	TriTrypDB	mRNA	2850844	2852503	.	+	.	ID=TcIL3000.11.10840-1-5utr-8;Note=16
T.congo.pschr.11	TriTrypDB	five_prime_UTR	2850844	2851588	.	+	.	Parent=TcIL3000.11.10840-1-5utr-8
T.congo.pschr.11	TriTrypDB	CDS	2851589	2852503	.	+	0	Parent=TcIL3000.11.10840-1-5utr-8
###
T.congo.pschr.11	TriTrypDB	mRNA	2852806	2854563	.	+	.	ID=TcIL3000.11.10850-1-5utr-1;Note=381
T.congo.pschr.11	TriTrypDB	five_prime_UTR	2852806	2853543	.	+	.	Parent=TcIL3000.11.10850-1-5utr-1
T.congo.pschr.11	TriTrypDB	CDS	2853544	2854563	.	+	0	Parent=TcIL3000.11.10850-1-5utr-1
###
T.congo.pschr.11	TriTrypDB	mRNA	2852811	2854563	.	+	.	ID=TcIL3000.11.10850-1-5utr-2;Note=42
T.congo.pschr.11	TriTrypDB	five_prime_UTR	2852811	2853543	.	+	.	Parent=TcIL3000.11.10850-1-5utr-2
T.congo.pschr.11	TriTrypDB	CDS	2853544	2854563	.	+	0	Parent=TcIL3000.11.10850-1-5utr-2
###
T.congo.pschr.11	TriTrypDB	mRNA	2853501	2854563	.	+	.	ID=TcIL3000.11.10850-1-5utr-3;Note=497
T.congo.pschr.11	TriTrypDB	five_prime_UTR	2853501	2853543	.	+	.	Parent=TcIL3000.11.10850-1-5utr-3
T.congo.pschr.11	TriTrypDB	CDS	2853544	2854563	.	+	0	Parent=TcIL3000.11.10850-1-5utr-3
###
T.congo.pschr.11	TriTrypDB	mRNA	2854954	2856425	.	+	.	ID=TcIL3000.11.10860-1-5utr-1;Note=12
T.congo.pschr.11	TriTrypDB	five_prime_UTR	2854954	2855018	.	+	.	Parent=TcIL3000.11.10860-1-5utr-1
T.congo.pschr.11	TriTrypDB	CDS	2855019	2856425	.	+	0	Parent=TcIL3000.11.10860-1-5utr-1
###
T.congo.pschr.11	TriTrypDB	mRNA	2854951	2856425	.	+	.	ID=TcIL3000.11.10860-1-5utr-2;Note=64
T.congo.pschr.11	TriTrypDB	five_prime_UTR	2854951	2855018	.	+	.	Parent=TcIL3000.11.10860-1-5utr-2
T.congo.pschr.11	TriTrypDB	CDS	2855019	2856425	.	+	0	Parent=TcIL3000.11.10860-1-5utr-2
###
T.congo.pschr.11	TriTrypDB	mRNA	2860119	2861348	.	+	.	ID=TcIL3000.11.10880-1-5utr-1;Note=137
T.congo.pschr.11	TriTrypDB	five_prime_UTR	2860119	2860187	.	+	.	Parent=TcIL3000.11.10880-1-5utr-1
T.congo.pschr.11	TriTrypDB	CDS	2860188	2861348	.	+	0	Parent=TcIL3000.11.10880-1-5utr-1
###
T.congo.pschr.11	TriTrypDB	mRNA	2860113	2861348	.	+	.	ID=TcIL3000.11.10880-1-5utr-2;Note=239
T.congo.pschr.11	TriTrypDB	five_prime_UTR	2860113	2860187	.	+	.	Parent=TcIL3000.11.10880-1-5utr-2
T.congo.pschr.11	TriTrypDB	CDS	2860188	2861348	.	+	0	Parent=TcIL3000.11.10880-1-5utr-2
###
T.congo.pschr.11	TriTrypDB	mRNA	2861974	2864414	.	+	.	ID=TcIL3000.11.10890-1-5utr-1;Note=164
T.congo.pschr.11	TriTrypDB	five_prime_UTR	2861974	2862083	.	+	.	Parent=TcIL3000.11.10890-1-5utr-1
T.congo.pschr.11	TriTrypDB	CDS	2862084	2864414	.	+	0	Parent=TcIL3000.11.10890-1-5utr-1
###
T.congo.pschr.11	TriTrypDB	mRNA	321014	323802	.	+	.	ID=TcIL3000.11.1090-1-5utr-1;Note=130
T.congo.pschr.11	TriTrypDB	five_prime_UTR	321014	321207	.	+	.	Parent=TcIL3000.11.1090-1-5utr-1
T.congo.pschr.11	TriTrypDB	CDS	321208	323802	.	+	0	Parent=TcIL3000.11.1090-1-5utr-1
###
T.congo.pschr.11	TriTrypDB	mRNA	2864654	2865436	.	+	.	ID=TcIL3000.11.10900-1-5utr-1;Note=17
T.congo.pschr.11	TriTrypDB	five_prime_UTR	2864654	2864815	.	+	.	Parent=TcIL3000.11.10900-1-5utr-1
T.congo.pschr.11	TriTrypDB	CDS	2864816	2865436	.	+	0	Parent=TcIL3000.11.10900-1-5utr-1
###
T.congo.pschr.11	TriTrypDB	mRNA	2864646	2865436	.	+	.	ID=TcIL3000.11.10900-1-5utr-2;Note=283
T.congo.pschr.11	TriTrypDB	five_prime_UTR	2864646	2864815	.	+	.	Parent=TcIL3000.11.10900-1-5utr-2
T.congo.pschr.11	TriTrypDB	CDS	2864816	2865436	.	+	0	Parent=TcIL3000.11.10900-1-5utr-2
###
T.congo.pschr.11	TriTrypDB	mRNA	2865593	2866308	.	+	.	ID=TcIL3000.11.10910-1-5utr-1;Note=571
T.congo.pschr.11	TriTrypDB	five_prime_UTR	2865593	2865738	.	+	.	Parent=TcIL3000.11.10910-1-5utr-1
T.congo.pschr.11	TriTrypDB	CDS	2865739	2866308	.	+	0	Parent=TcIL3000.11.10910-1-5utr-1
###
T.congo.pschr.11	TriTrypDB	mRNA	2865639	2866308	.	+	.	ID=TcIL3000.11.10910-1-5utr-2;Note=17
T.congo.pschr.11	TriTrypDB	five_prime_UTR	2865639	2865738	.	+	.	Parent=TcIL3000.11.10910-1-5utr-2
T.congo.pschr.11	TriTrypDB	CDS	2865739	2866308	.	+	0	Parent=TcIL3000.11.10910-1-5utr-2
###
T.congo.pschr.11	TriTrypDB	mRNA	2867037	2867662	.	+	.	ID=TcIL3000.11.10920-1-5utr-1;Note=455
T.congo.pschr.11	TriTrypDB	five_prime_UTR	2867037	2867230	.	+	.	Parent=TcIL3000.11.10920-1-5utr-1
T.congo.pschr.11	TriTrypDB	CDS	2867231	2867662	.	+	0	Parent=TcIL3000.11.10920-1-5utr-1
###
T.congo.pschr.11	TriTrypDB	mRNA	2868315	2870049	.	+	.	ID=TcIL3000.11.10990-1-5utr-1;Note=100
T.congo.pschr.11	TriTrypDB	five_prime_UTR	2868315	2868327	.	+	.	Parent=TcIL3000.11.10990-1-5utr-1
T.congo.pschr.11	TriTrypDB	CDS	2868328	2870049	.	+	0	Parent=TcIL3000.11.10990-1-5utr-1
###
T.congo.pschr.11	TriTrypDB	mRNA	325920	328417	.	+	.	ID=TcIL3000.11.1100-1-5utr-1;Note=45
T.congo.pschr.11	TriTrypDB	five_prime_UTR	325920	326284	.	+	.	Parent=TcIL3000.11.1100-1-5utr-1
T.congo.pschr.11	TriTrypDB	CDS	326285	328417	.	+	0	Parent=TcIL3000.11.1100-1-5utr-1
###
T.congo.pschr.11	TriTrypDB	mRNA	326272	328417	.	+	.	ID=TcIL3000.11.1100-1-5utr-2;Note=12
T.congo.pschr.11	TriTrypDB	five_prime_UTR	326272	326284	.	+	.	Parent=TcIL3000.11.1100-1-5utr-2
T.congo.pschr.11	TriTrypDB	CDS	326285	328417	.	+	0	Parent=TcIL3000.11.1100-1-5utr-2
###
T.congo.pschr.11	TriTrypDB	mRNA	325983	328417	.	+	.	ID=TcIL3000.11.1100-1-5utr-3;Note=10
T.congo.pschr.11	TriTrypDB	five_prime_UTR	325983	326284	.	+	.	Parent=TcIL3000.11.1100-1-5utr-3
T.congo.pschr.11	TriTrypDB	CDS	326285	328417	.	+	0	Parent=TcIL3000.11.1100-1-5utr-3
###
T.congo.pschr.11	TriTrypDB	mRNA	2870545	2871324	.	+	.	ID=TcIL3000.11.11000-1-5utr-1;Note=18
T.congo.pschr.11	TriTrypDB	five_prime_UTR	2870545	2870574	.	+	.	Parent=TcIL3000.11.11000-1-5utr-1
T.congo.pschr.11	TriTrypDB	CDS	2870575	2871324	.	+	0	Parent=TcIL3000.11.11000-1-5utr-1
###
T.congo.pschr.11	TriTrypDB	mRNA	2870539	2871324	.	+	.	ID=TcIL3000.11.11000-1-5utr-2;Note=394
T.congo.pschr.11	TriTrypDB	five_prime_UTR	2870539	2870574	.	+	.	Parent=TcIL3000.11.11000-1-5utr-2
T.congo.pschr.11	TriTrypDB	CDS	2870575	2871324	.	+	0	Parent=TcIL3000.11.11000-1-5utr-2
###
T.congo.pschr.11	TriTrypDB	mRNA	2871512	2872956	.	+	.	ID=TcIL3000.11.11010-1-5utr-1;Note=35
T.congo.pschr.11	TriTrypDB	five_prime_UTR	2871512	2871771	.	+	.	Parent=TcIL3000.11.11010-1-5utr-1
T.congo.pschr.11	TriTrypDB	CDS	2871772	2872956	.	+	0	Parent=TcIL3000.11.11010-1-5utr-1
###
T.congo.pschr.11	TriTrypDB	mRNA	2871608	2872956	.	+	.	ID=TcIL3000.11.11010-1-5utr-2;Note=150
T.congo.pschr.11	TriTrypDB	five_prime_UTR	2871608	2871771	.	+	.	Parent=TcIL3000.11.11010-1-5utr-2
T.congo.pschr.11	TriTrypDB	CDS	2871772	2872956	.	+	0	Parent=TcIL3000.11.11010-1-5utr-2
###
T.congo.pschr.11	TriTrypDB	mRNA	2873810	2874989	.	+	.	ID=TcIL3000.11.11020-1-5utr-1;Note=456
T.congo.pschr.11	TriTrypDB	five_prime_UTR	2873810	2874056	.	+	.	Parent=TcIL3000.11.11020-1-5utr-1
T.congo.pschr.11	TriTrypDB	CDS	2874057	2874989	.	+	0	Parent=TcIL3000.11.11020-1-5utr-1
###
T.congo.pschr.11	TriTrypDB	mRNA	2873760	2874989	.	+	.	ID=TcIL3000.11.11020-1-5utr-2;Note=18
T.congo.pschr.11	TriTrypDB	five_prime_UTR	2873760	2874056	.	+	.	Parent=TcIL3000.11.11020-1-5utr-2
T.congo.pschr.11	TriTrypDB	CDS	2874057	2874989	.	+	0	Parent=TcIL3000.11.11020-1-5utr-2
###
T.congo.pschr.11	TriTrypDB	mRNA	2875735	2877801	.	+	.	ID=TcIL3000.11.11050-1-5utr-1;Note=36
T.congo.pschr.11	TriTrypDB	five_prime_UTR	2875735	2875830	.	+	.	Parent=TcIL3000.11.11050-1-5utr-1
T.congo.pschr.11	TriTrypDB	CDS	2875831	2877801	.	+	0	Parent=TcIL3000.11.11050-1-5utr-1
###
T.congo.pschr.11	TriTrypDB	mRNA	2879712	2882647	.	+	.	ID=TcIL3000.11.11070-1-5utr-1;Note=27
T.congo.pschr.11	TriTrypDB	five_prime_UTR	2879712	2879728	.	+	.	Parent=TcIL3000.11.11070-1-5utr-1
T.congo.pschr.11	TriTrypDB	CDS	2879729	2882647	.	+	0	Parent=TcIL3000.11.11070-1-5utr-1
###
T.congo.pschr.11	TriTrypDB	mRNA	2883097	2884882	.	+	.	ID=TcIL3000.11.11080-1-5utr-1;Note=20
T.congo.pschr.11	TriTrypDB	five_prime_UTR	2883097	2883190	.	+	.	Parent=TcIL3000.11.11080-1-5utr-1
T.congo.pschr.11	TriTrypDB	CDS	2883191	2884882	.	+	0	Parent=TcIL3000.11.11080-1-5utr-1
###
T.congo.pschr.11	TriTrypDB	mRNA	2883187	2884882	.	+	.	ID=TcIL3000.11.11080-1-5utr-2;Note=142
T.congo.pschr.11	TriTrypDB	five_prime_UTR	2883187	2883190	.	+	.	Parent=TcIL3000.11.11080-1-5utr-2
T.congo.pschr.11	TriTrypDB	CDS	2883191	2884882	.	+	0	Parent=TcIL3000.11.11080-1-5utr-2
###
T.congo.pschr.11	TriTrypDB	mRNA	2885457	2887171	.	+	.	ID=TcIL3000.11.11090-1-5utr-1;Note=14
T.congo.pschr.11	TriTrypDB	five_prime_UTR	2885457	2885572	.	+	.	Parent=TcIL3000.11.11090-1-5utr-1
T.congo.pschr.11	TriTrypDB	CDS	2885573	2887171	.	+	0	Parent=TcIL3000.11.11090-1-5utr-1
###
T.congo.pschr.11	TriTrypDB	mRNA	2885425	2887171	.	+	.	ID=TcIL3000.11.11090-1-5utr-2;Note=84
T.congo.pschr.11	TriTrypDB	five_prime_UTR	2885425	2885572	.	+	.	Parent=TcIL3000.11.11090-1-5utr-2
T.congo.pschr.11	TriTrypDB	CDS	2885573	2887171	.	+	0	Parent=TcIL3000.11.11090-1-5utr-2
###
T.congo.pschr.11	TriTrypDB	mRNA	2887549	2888594	.	+	.	ID=TcIL3000.11.11100-1-5utr-1;Note=16
T.congo.pschr.11	TriTrypDB	five_prime_UTR	2887549	2887730	.	+	.	Parent=TcIL3000.11.11100-1-5utr-1
T.congo.pschr.11	TriTrypDB	CDS	2887731	2888594	.	+	0	Parent=TcIL3000.11.11100-1-5utr-1
###
T.congo.pschr.11	TriTrypDB	mRNA	2887526	2888594	.	+	.	ID=TcIL3000.11.11100-1-5utr-2;Note=351
T.congo.pschr.11	TriTrypDB	five_prime_UTR	2887526	2887730	.	+	.	Parent=TcIL3000.11.11100-1-5utr-2
T.congo.pschr.11	TriTrypDB	CDS	2887731	2888594	.	+	0	Parent=TcIL3000.11.11100-1-5utr-2
###
T.congo.pschr.11	TriTrypDB	mRNA	2887459	2888594	.	+	.	ID=TcIL3000.11.11100-1-5utr-3;Note=19
T.congo.pschr.11	TriTrypDB	five_prime_UTR	2887459	2887730	.	+	.	Parent=TcIL3000.11.11100-1-5utr-3
T.congo.pschr.11	TriTrypDB	CDS	2887731	2888594	.	+	0	Parent=TcIL3000.11.11100-1-5utr-3
###
T.congo.pschr.11	TriTrypDB	mRNA	2889674	2893774	.	+	.	ID=TcIL3000.11.11110-1-5utr-1;Note=87
T.congo.pschr.11	TriTrypDB	five_prime_UTR	2889674	2889976	.	+	.	Parent=TcIL3000.11.11110-1-5utr-1
T.congo.pschr.11	TriTrypDB	CDS	2889977	2893774	.	+	0	Parent=TcIL3000.11.11110-1-5utr-1
###
T.congo.pschr.11	TriTrypDB	mRNA	2889826	2893774	.	+	.	ID=TcIL3000.11.11110-1-5utr-2;Note=13
T.congo.pschr.11	TriTrypDB	five_prime_UTR	2889826	2889976	.	+	.	Parent=TcIL3000.11.11110-1-5utr-2
T.congo.pschr.11	TriTrypDB	CDS	2889977	2893774	.	+	0	Parent=TcIL3000.11.11110-1-5utr-2
###
T.congo.pschr.11	TriTrypDB	mRNA	2895053	2895686	.	+	.	ID=TcIL3000.11.11120-1-5utr-1;Note=183
T.congo.pschr.11	TriTrypDB	five_prime_UTR	2895053	2895056	.	+	.	Parent=TcIL3000.11.11120-1-5utr-1
T.congo.pschr.11	TriTrypDB	CDS	2895057	2895686	.	+	0	Parent=TcIL3000.11.11120-1-5utr-1
###
T.congo.pschr.11	TriTrypDB	mRNA	2896076	2898745	.	+	.	ID=TcIL3000.11.11130-1-5utr-1;Note=336
T.congo.pschr.11	TriTrypDB	five_prime_UTR	2896076	2896180	.	+	.	Parent=TcIL3000.11.11130-1-5utr-1
T.congo.pschr.11	TriTrypDB	CDS	2896181	2898745	.	+	0	Parent=TcIL3000.11.11130-1-5utr-1
###
T.congo.pschr.11	TriTrypDB	mRNA	2896043	2898745	.	+	.	ID=TcIL3000.11.11130-1-5utr-2;Note=28
T.congo.pschr.11	TriTrypDB	five_prime_UTR	2896043	2896180	.	+	.	Parent=TcIL3000.11.11130-1-5utr-2
T.congo.pschr.11	TriTrypDB	CDS	2896181	2898745	.	+	0	Parent=TcIL3000.11.11130-1-5utr-2
###
T.congo.pschr.11	TriTrypDB	mRNA	2899823	2902511	.	+	.	ID=TcIL3000.11.11140-1-5utr-1;Note=106
T.congo.pschr.11	TriTrypDB	five_prime_UTR	2899823	2899967	.	+	.	Parent=TcIL3000.11.11140-1-5utr-1
T.congo.pschr.11	TriTrypDB	CDS	2899968	2902511	.	+	0	Parent=TcIL3000.11.11140-1-5utr-1
###
T.congo.pschr.11	TriTrypDB	mRNA	2901187	2902511	.	+	.	ID=TcIL3000.11.11140-1-5utr-2;Note=16
T.congo.pschr.11	TriTrypDB	five_prime_UTR	2901187	2901437	.	+	.	Parent=TcIL3000.11.11140-1-5utr-2
T.congo.pschr.11	TriTrypDB	CDS	2901438	2902511	.	+	0	Parent=TcIL3000.11.11140-1-5utr-2
###
T.congo.pschr.11	TriTrypDB	mRNA	2903214	2905700	.	+	.	ID=TcIL3000.11.11150-1-5utr-1;Note=422
T.congo.pschr.11	TriTrypDB	five_prime_UTR	2903214	2903624	.	+	.	Parent=TcIL3000.11.11150-1-5utr-1
T.congo.pschr.11	TriTrypDB	CDS	2903625	2905700	.	+	0	Parent=TcIL3000.11.11150-1-5utr-1
###
T.congo.pschr.11	TriTrypDB	mRNA	2907644	2908849	.	+	.	ID=TcIL3000.11.11180-1-5utr-1;Note=203
T.congo.pschr.11	TriTrypDB	five_prime_UTR	2907644	2907847	.	+	.	Parent=TcIL3000.11.11180-1-5utr-1
T.congo.pschr.11	TriTrypDB	CDS	2907848	2908849	.	+	0	Parent=TcIL3000.11.11180-1-5utr-1
###
T.congo.pschr.11	TriTrypDB	mRNA	2909135	2911925	.	+	.	ID=TcIL3000.11.11220-1-5utr-1;Note=183
T.congo.pschr.11	TriTrypDB	five_prime_UTR	2909135	2909384	.	+	.	Parent=TcIL3000.11.11220-1-5utr-1
T.congo.pschr.11	TriTrypDB	CDS	2909385	2911925	.	+	0	Parent=TcIL3000.11.11220-1-5utr-1
###
T.congo.pschr.11	TriTrypDB	mRNA	2912459	2914289	.	+	.	ID=TcIL3000.11.11230-1-5utr-1;Note=20
T.congo.pschr.11	TriTrypDB	five_prime_UTR	2912459	2912540	.	+	.	Parent=TcIL3000.11.11230-1-5utr-1
T.congo.pschr.11	TriTrypDB	CDS	2912541	2914289	.	+	0	Parent=TcIL3000.11.11230-1-5utr-1
###
T.congo.pschr.11	TriTrypDB	mRNA	2912326	2914289	.	+	.	ID=TcIL3000.11.11230-1-5utr-2;Note=18
T.congo.pschr.11	TriTrypDB	five_prime_UTR	2912326	2912540	.	+	.	Parent=TcIL3000.11.11230-1-5utr-2
T.congo.pschr.11	TriTrypDB	CDS	2912541	2914289	.	+	0	Parent=TcIL3000.11.11230-1-5utr-2
###
T.congo.pschr.11	TriTrypDB	mRNA	2914599	2915934	.	+	.	ID=TcIL3000.11.11240-1-5utr-1;Note=15
T.congo.pschr.11	TriTrypDB	five_prime_UTR	2914599	2914845	.	+	.	Parent=TcIL3000.11.11240-1-5utr-1
T.congo.pschr.11	TriTrypDB	CDS	2914846	2915934	.	+	0	Parent=TcIL3000.11.11240-1-5utr-1
###
T.congo.pschr.11	TriTrypDB	mRNA	2914592	2915934	.	+	.	ID=TcIL3000.11.11240-1-5utr-2;Note=449
T.congo.pschr.11	TriTrypDB	five_prime_UTR	2914592	2914845	.	+	.	Parent=TcIL3000.11.11240-1-5utr-2
T.congo.pschr.11	TriTrypDB	CDS	2914846	2915934	.	+	0	Parent=TcIL3000.11.11240-1-5utr-2
###
T.congo.pschr.11	TriTrypDB	mRNA	2914602	2915934	.	+	.	ID=TcIL3000.11.11240-1-5utr-3;Note=13
T.congo.pschr.11	TriTrypDB	five_prime_UTR	2914602	2914845	.	+	.	Parent=TcIL3000.11.11240-1-5utr-3
T.congo.pschr.11	TriTrypDB	CDS	2914846	2915934	.	+	0	Parent=TcIL3000.11.11240-1-5utr-3
###
T.congo.pschr.11	TriTrypDB	mRNA	2916553	2919324	.	+	.	ID=TcIL3000.11.11250-1-5utr-1;Note=28
T.congo.pschr.11	TriTrypDB	five_prime_UTR	2916553	2916567	.	+	.	Parent=TcIL3000.11.11250-1-5utr-1
T.congo.pschr.11	TriTrypDB	CDS	2916568	2919324	.	+	0	Parent=TcIL3000.11.11250-1-5utr-1
###
T.congo.pschr.11	TriTrypDB	mRNA	2916456	2919324	.	+	.	ID=TcIL3000.11.11250-1-5utr-2;Note=168
T.congo.pschr.11	TriTrypDB	five_prime_UTR	2916456	2916567	.	+	.	Parent=TcIL3000.11.11250-1-5utr-2
T.congo.pschr.11	TriTrypDB	CDS	2916568	2919324	.	+	0	Parent=TcIL3000.11.11250-1-5utr-2
###
T.congo.pschr.11	TriTrypDB	mRNA	2920426	2921279	.	+	.	ID=TcIL3000.11.11270-1-5utr-1;Note=172
T.congo.pschr.11	TriTrypDB	five_prime_UTR	2920426	2920694	.	+	.	Parent=TcIL3000.11.11270-1-5utr-1
T.congo.pschr.11	TriTrypDB	CDS	2920695	2921279	.	+	0	Parent=TcIL3000.11.11270-1-5utr-1
###
T.congo.pschr.11	TriTrypDB	mRNA	2920417	2921279	.	+	.	ID=TcIL3000.11.11270-1-5utr-2;Note=93
T.congo.pschr.11	TriTrypDB	five_prime_UTR	2920417	2920694	.	+	.	Parent=TcIL3000.11.11270-1-5utr-2
T.congo.pschr.11	TriTrypDB	CDS	2920695	2921279	.	+	0	Parent=TcIL3000.11.11270-1-5utr-2
###
T.congo.pschr.11	TriTrypDB	mRNA	2925462	2927424	.	+	.	ID=TcIL3000.11.11290-1-5utr-1;Note=128
T.congo.pschr.11	TriTrypDB	five_prime_UTR	2925462	2925603	.	+	.	Parent=TcIL3000.11.11290-1-5utr-1
T.congo.pschr.11	TriTrypDB	CDS	2925604	2927424	.	+	0	Parent=TcIL3000.11.11290-1-5utr-1
###
T.congo.pschr.11	TriTrypDB	mRNA	2927953	2930745	.	+	.	ID=TcIL3000.11.11300-1-5utr-1;Note=140
T.congo.pschr.11	TriTrypDB	five_prime_UTR	2927953	2928021	.	+	.	Parent=TcIL3000.11.11300-1-5utr-1
T.congo.pschr.11	TriTrypDB	CDS	2928022	2930745	.	+	0	Parent=TcIL3000.11.11300-1-5utr-1
###
T.congo.pschr.11	TriTrypDB	mRNA	2931593	2932060	.	+	.	ID=TcIL3000.11.11310-1-5utr-1;Note=50
###
T.congo.pschr.11	TriTrypDB	mRNA	2931590	2932060	.	+	.	ID=TcIL3000.11.11310-1-5utr-2;Note=37
###
T.congo.pschr.11	TriTrypDB	mRNA	2944570	2948552	.	+	.	ID=TcIL3000.11.11340-1-5utr-1;Note=210
T.congo.pschr.11	TriTrypDB	five_prime_UTR	2944570	2944964	.	+	.	Parent=TcIL3000.11.11340-1-5utr-1
T.congo.pschr.11	TriTrypDB	CDS	2944965	2948552	.	+	0	Parent=TcIL3000.11.11340-1-5utr-1
###
T.congo.pschr.11	TriTrypDB	mRNA	2949900	2952035	.	+	.	ID=TcIL3000.11.11350-1-5utr-1;Note=11
T.congo.pschr.11	TriTrypDB	five_prime_UTR	2949900	2950805	.	+	.	Parent=TcIL3000.11.11350-1-5utr-1
T.congo.pschr.11	TriTrypDB	CDS	2950806	2952035	.	+	0	Parent=TcIL3000.11.11350-1-5utr-1
###
T.congo.pschr.11	TriTrypDB	mRNA	2950749	2952035	.	+	.	ID=TcIL3000.11.11350-1-5utr-2;Note=103
T.congo.pschr.11	TriTrypDB	five_prime_UTR	2950749	2950805	.	+	.	Parent=TcIL3000.11.11350-1-5utr-2
T.congo.pschr.11	TriTrypDB	CDS	2950806	2952035	.	+	0	Parent=TcIL3000.11.11350-1-5utr-2
###
T.congo.pschr.11	TriTrypDB	mRNA	2952339	2953177	.	+	.	ID=TcIL3000.11.11360-1-5utr-1;Note=251
T.congo.pschr.11	TriTrypDB	five_prime_UTR	2952339	2952409	.	+	.	Parent=TcIL3000.11.11360-1-5utr-1
T.congo.pschr.11	TriTrypDB	CDS	2952410	2953177	.	+	0	Parent=TcIL3000.11.11360-1-5utr-1
###
T.congo.pschr.11	TriTrypDB	mRNA	2953516	2957218	.	+	.	ID=TcIL3000.11.11370-1-5utr-1;Note=32
T.congo.pschr.11	TriTrypDB	five_prime_UTR	2953516	2953618	.	+	.	Parent=TcIL3000.11.11370-1-5utr-1
T.congo.pschr.11	TriTrypDB	CDS	2953619	2957218	.	+	0	Parent=TcIL3000.11.11370-1-5utr-1
###
T.congo.pschr.11	TriTrypDB	mRNA	2957484	2960455	.	+	.	ID=TcIL3000.11.11380-1-5utr-1;Note=20
T.congo.pschr.11	TriTrypDB	five_prime_UTR	2957484	2957698	.	+	.	Parent=TcIL3000.11.11380-1-5utr-1
T.congo.pschr.11	TriTrypDB	CDS	2957699	2960455	.	+	0	Parent=TcIL3000.11.11380-1-5utr-1
###
T.congo.pschr.11	TriTrypDB	mRNA	2957475	2960455	.	+	.	ID=TcIL3000.11.11380-1-5utr-2;Note=250
T.congo.pschr.11	TriTrypDB	five_prime_UTR	2957475	2957698	.	+	.	Parent=TcIL3000.11.11380-1-5utr-2
T.congo.pschr.11	TriTrypDB	CDS	2957699	2960455	.	+	0	Parent=TcIL3000.11.11380-1-5utr-2
###
T.congo.pschr.11	TriTrypDB	mRNA	2960692	2964615	.	+	.	ID=TcIL3000.11.11390-1-5utr-1;Note=131
T.congo.pschr.11	TriTrypDB	five_prime_UTR	2960692	2960967	.	+	.	Parent=TcIL3000.11.11390-1-5utr-1
T.congo.pschr.11	TriTrypDB	CDS	2960968	2964615	.	+	0	Parent=TcIL3000.11.11390-1-5utr-1
###
T.congo.pschr.11	TriTrypDB	mRNA	333210	334659	.	+	.	ID=TcIL3000.11.1140-1-5utr-1;Note=167
T.congo.pschr.11	TriTrypDB	five_prime_UTR	333210	333291	.	+	.	Parent=TcIL3000.11.1140-1-5utr-1
T.congo.pschr.11	TriTrypDB	CDS	333292	334659	.	+	0	Parent=TcIL3000.11.1140-1-5utr-1
###
T.congo.pschr.11	TriTrypDB	mRNA	2965149	2965965	.	+	.	ID=TcIL3000.11.11400-1-5utr-1;Note=62
T.congo.pschr.11	TriTrypDB	five_prime_UTR	2965149	2965314	.	+	.	Parent=TcIL3000.11.11400-1-5utr-1
T.congo.pschr.11	TriTrypDB	CDS	2965315	2965965	.	+	0	Parent=TcIL3000.11.11400-1-5utr-1
###
T.congo.pschr.11	TriTrypDB	mRNA	2965139	2965965	.	+	.	ID=TcIL3000.11.11400-1-5utr-2;Note=365
T.congo.pschr.11	TriTrypDB	five_prime_UTR	2965139	2965314	.	+	.	Parent=TcIL3000.11.11400-1-5utr-2
T.congo.pschr.11	TriTrypDB	CDS	2965315	2965965	.	+	0	Parent=TcIL3000.11.11400-1-5utr-2
###
T.congo.pschr.11	TriTrypDB	mRNA	2966328	2968148	.	+	.	ID=TcIL3000.11.11410-1-5utr-1;Note=131
T.congo.pschr.11	TriTrypDB	five_prime_UTR	2966328	2966393	.	+	.	Parent=TcIL3000.11.11410-1-5utr-1
T.congo.pschr.11	TriTrypDB	CDS	2966394	2968148	.	+	0	Parent=TcIL3000.11.11410-1-5utr-1
###
T.congo.pschr.11	TriTrypDB	mRNA	2966326	2968148	.	+	.	ID=TcIL3000.11.11410-1-5utr-2;Note=59
T.congo.pschr.11	TriTrypDB	five_prime_UTR	2966326	2966393	.	+	.	Parent=TcIL3000.11.11410-1-5utr-2
T.congo.pschr.11	TriTrypDB	CDS	2966394	2968148	.	+	0	Parent=TcIL3000.11.11410-1-5utr-2
###
T.congo.pschr.11	TriTrypDB	mRNA	2966335	2968148	.	+	.	ID=TcIL3000.11.11410-1-5utr-3;Note=127
T.congo.pschr.11	TriTrypDB	five_prime_UTR	2966335	2966393	.	+	.	Parent=TcIL3000.11.11410-1-5utr-3
T.congo.pschr.11	TriTrypDB	CDS	2966394	2968148	.	+	0	Parent=TcIL3000.11.11410-1-5utr-3
###
T.congo.pschr.11	TriTrypDB	mRNA	2968426	2970364	.	+	.	ID=TcIL3000.11.11420-1-5utr-1;Note=38
T.congo.pschr.11	TriTrypDB	five_prime_UTR	2968426	2968618	.	+	.	Parent=TcIL3000.11.11420-1-5utr-1
T.congo.pschr.11	TriTrypDB	CDS	2968619	2970364	.	+	0	Parent=TcIL3000.11.11420-1-5utr-1
###
T.congo.pschr.11	TriTrypDB	mRNA	2968419	2970364	.	+	.	ID=TcIL3000.11.11420-1-5utr-2;Note=273
T.congo.pschr.11	TriTrypDB	five_prime_UTR	2968419	2968618	.	+	.	Parent=TcIL3000.11.11420-1-5utr-2
T.congo.pschr.11	TriTrypDB	CDS	2968619	2970364	.	+	0	Parent=TcIL3000.11.11420-1-5utr-2
###
T.congo.pschr.11	TriTrypDB	mRNA	2973622	2974782	.	+	.	ID=TcIL3000.11.11450-1-5utr-1;Note=10
T.congo.pschr.11	TriTrypDB	five_prime_UTR	2973622	2973939	.	+	.	Parent=TcIL3000.11.11450-1-5utr-1
T.congo.pschr.11	TriTrypDB	CDS	2973940	2974782	.	+	0	Parent=TcIL3000.11.11450-1-5utr-1
###
T.congo.pschr.11	TriTrypDB	mRNA	2973610	2974782	.	+	.	ID=TcIL3000.11.11450-1-5utr-2;Note=220
T.congo.pschr.11	TriTrypDB	five_prime_UTR	2973610	2973939	.	+	.	Parent=TcIL3000.11.11450-1-5utr-2
T.congo.pschr.11	TriTrypDB	CDS	2973940	2974782	.	+	0	Parent=TcIL3000.11.11450-1-5utr-2
###
T.congo.pschr.11	TriTrypDB	mRNA	2973799	2974782	.	+	.	ID=TcIL3000.11.11450-1-5utr-3;Note=405
T.congo.pschr.11	TriTrypDB	five_prime_UTR	2973799	2973939	.	+	.	Parent=TcIL3000.11.11450-1-5utr-3
T.congo.pschr.11	TriTrypDB	CDS	2973940	2974782	.	+	0	Parent=TcIL3000.11.11450-1-5utr-3
###
T.congo.pschr.11	TriTrypDB	mRNA	2975353	2976121	.	+	.	ID=TcIL3000.11.11460-1-5utr-1;Note=9827
T.congo.pschr.11	TriTrypDB	five_prime_UTR	2975353	2975386	.	+	.	Parent=TcIL3000.11.11460-1-5utr-1
T.congo.pschr.11	TriTrypDB	CDS	2975387	2976121	.	+	0	Parent=TcIL3000.11.11460-1-5utr-1
###
T.congo.pschr.11	TriTrypDB	mRNA	2975361	2976121	.	+	.	ID=TcIL3000.11.11460-1-5utr-2;Note=55
T.congo.pschr.11	TriTrypDB	five_prime_UTR	2975361	2975386	.	+	.	Parent=TcIL3000.11.11460-1-5utr-2
T.congo.pschr.11	TriTrypDB	CDS	2975387	2976121	.	+	0	Parent=TcIL3000.11.11460-1-5utr-2
###
T.congo.pschr.11	TriTrypDB	mRNA	2976466	2977448	.	+	.	ID=TcIL3000.11.11470-1-5utr-2;Note=335
T.congo.pschr.11	TriTrypDB	five_prime_UTR	2976466	2976677	.	+	.	Parent=TcIL3000.11.11470-1-5utr-2
T.congo.pschr.11	TriTrypDB	CDS	2976678	2977448	.	+	0	Parent=TcIL3000.11.11470-1-5utr-2
###
T.congo.pschr.11	TriTrypDB	mRNA	2978597	2979874	.	+	.	ID=TcIL3000.11.11480-1-5utr-1;Note=548
T.congo.pschr.11	TriTrypDB	five_prime_UTR	2978597	2978995	.	+	.	Parent=TcIL3000.11.11480-1-5utr-1
T.congo.pschr.11	TriTrypDB	CDS	2978996	2979874	.	+	0	Parent=TcIL3000.11.11480-1-5utr-1
###
T.congo.pschr.11	TriTrypDB	mRNA	2978045	2979874	.	+	.	ID=TcIL3000.11.11480-1-5utr-2;Note=241
T.congo.pschr.11	TriTrypDB	five_prime_UTR	2978045	2978995	.	+	.	Parent=TcIL3000.11.11480-1-5utr-2
T.congo.pschr.11	TriTrypDB	CDS	2978996	2979874	.	+	0	Parent=TcIL3000.11.11480-1-5utr-2
###
T.congo.pschr.11	TriTrypDB	mRNA	2981091	2982674	.	+	.	ID=TcIL3000.11.11490-1-5utr-1;Note=154
T.congo.pschr.11	TriTrypDB	five_prime_UTR	2981091	2981168	.	+	.	Parent=TcIL3000.11.11490-1-5utr-1
T.congo.pschr.11	TriTrypDB	CDS	2981169	2982674	.	+	0	Parent=TcIL3000.11.11490-1-5utr-1
###
T.congo.pschr.11	TriTrypDB	mRNA	2983069	2984411	.	+	.	ID=TcIL3000.11.11520-1-5utr-1;Note=274
T.congo.pschr.11	TriTrypDB	five_prime_UTR	2983069	2983190	.	+	.	Parent=TcIL3000.11.11520-1-5utr-1
T.congo.pschr.11	TriTrypDB	CDS	2983191	2984411	.	+	0	Parent=TcIL3000.11.11520-1-5utr-1
###
T.congo.pschr.11	TriTrypDB	mRNA	2984856	2986216	.	+	.	ID=TcIL3000.11.11530-1-5utr-1;Note=55
T.congo.pschr.11	TriTrypDB	five_prime_UTR	2984856	2984857	.	+	.	Parent=TcIL3000.11.11530-1-5utr-1
T.congo.pschr.11	TriTrypDB	CDS	2984858	2986216	.	+	0	Parent=TcIL3000.11.11530-1-5utr-1
###
T.congo.pschr.11	TriTrypDB	mRNA	2984819	2986216	.	+	.	ID=TcIL3000.11.11530-1-5utr-2;Note=10
T.congo.pschr.11	TriTrypDB	five_prime_UTR	2984819	2984857	.	+	.	Parent=TcIL3000.11.11530-1-5utr-2
T.congo.pschr.11	TriTrypDB	CDS	2984858	2986216	.	+	0	Parent=TcIL3000.11.11530-1-5utr-2
###
T.congo.pschr.11	TriTrypDB	mRNA	2984811	2986216	.	+	.	ID=TcIL3000.11.11530-1-5utr-3;Note=173
T.congo.pschr.11	TriTrypDB	five_prime_UTR	2984811	2984857	.	+	.	Parent=TcIL3000.11.11530-1-5utr-3
T.congo.pschr.11	TriTrypDB	CDS	2984858	2986216	.	+	0	Parent=TcIL3000.11.11530-1-5utr-3
###
T.congo.pschr.11	TriTrypDB	mRNA	2984816	2986216	.	+	.	ID=TcIL3000.11.11530-1-5utr-4;Note=186
T.congo.pschr.11	TriTrypDB	five_prime_UTR	2984816	2984857	.	+	.	Parent=TcIL3000.11.11530-1-5utr-4
T.congo.pschr.11	TriTrypDB	CDS	2984858	2986216	.	+	0	Parent=TcIL3000.11.11530-1-5utr-4
###
T.congo.pschr.11	TriTrypDB	mRNA	2986682	2987460	.	+	.	ID=TcIL3000.11.11540-1-5utr-1;Note=232
T.congo.pschr.11	TriTrypDB	five_prime_UTR	2986682	2986719	.	+	.	Parent=TcIL3000.11.11540-1-5utr-1
T.congo.pschr.11	TriTrypDB	CDS	2986720	2987460	.	+	0	Parent=TcIL3000.11.11540-1-5utr-1
###
T.congo.pschr.11	TriTrypDB	mRNA	2986677	2987460	.	+	.	ID=TcIL3000.11.11540-1-5utr-2;Note=136
T.congo.pschr.11	TriTrypDB	five_prime_UTR	2986677	2986719	.	+	.	Parent=TcIL3000.11.11540-1-5utr-2
T.congo.pschr.11	TriTrypDB	CDS	2986720	2987460	.	+	0	Parent=TcIL3000.11.11540-1-5utr-2
###
T.congo.pschr.11	TriTrypDB	mRNA	2988206	2989534	.	+	.	ID=TcIL3000.11.11550-1-5utr-1;Note=421
T.congo.pschr.11	TriTrypDB	five_prime_UTR	2988206	2988235	.	+	.	Parent=TcIL3000.11.11550-1-5utr-1
T.congo.pschr.11	TriTrypDB	CDS	2988236	2989534	.	+	0	Parent=TcIL3000.11.11550-1-5utr-1
###
T.congo.pschr.11	TriTrypDB	mRNA	2987881	2989534	.	+	.	ID=TcIL3000.11.11550-1-5utr-2;Note=12
T.congo.pschr.11	TriTrypDB	five_prime_UTR	2987881	2987917	.	+	.	Parent=TcIL3000.11.11550-1-5utr-2
T.congo.pschr.11	TriTrypDB	CDS	2987918	2989534	.	+	0	Parent=TcIL3000.11.11550-1-5utr-2
###
T.congo.pschr.11	TriTrypDB	mRNA	2988230	2989534	.	+	.	ID=TcIL3000.11.11550-1-5utr-3;Note=13
T.congo.pschr.11	TriTrypDB	five_prime_UTR	2988230	2988235	.	+	.	Parent=TcIL3000.11.11550-1-5utr-3
T.congo.pschr.11	TriTrypDB	CDS	2988236	2989534	.	+	0	Parent=TcIL3000.11.11550-1-5utr-3
###
T.congo.pschr.11	TriTrypDB	mRNA	2990617	2991935	.	+	.	ID=TcIL3000.11.11570-1-5utr-1;Note=188
T.congo.pschr.11	TriTrypDB	five_prime_UTR	2990617	2990642	.	+	.	Parent=TcIL3000.11.11570-1-5utr-1
T.congo.pschr.11	TriTrypDB	CDS	2990643	2991935	.	+	0	Parent=TcIL3000.11.11570-1-5utr-1
###
T.congo.pschr.11	TriTrypDB	mRNA	2992145	2994787	.	+	.	ID=TcIL3000.11.11580-1-5utr-1;Note=342
T.congo.pschr.11	TriTrypDB	five_prime_UTR	2992145	2992240	.	+	.	Parent=TcIL3000.11.11580-1-5utr-1
T.congo.pschr.11	TriTrypDB	CDS	2992241	2994787	.	+	0	Parent=TcIL3000.11.11580-1-5utr-1
###
T.congo.pschr.11	TriTrypDB	mRNA	2995161	2995929	.	+	.	ID=TcIL3000.11.11590-1-5utr-1;Note=9923
T.congo.pschr.11	TriTrypDB	five_prime_UTR	2995161	2995194	.	+	.	Parent=TcIL3000.11.11590-1-5utr-1
T.congo.pschr.11	TriTrypDB	CDS	2995195	2995929	.	+	0	Parent=TcIL3000.11.11590-1-5utr-1
###
T.congo.pschr.11	TriTrypDB	mRNA	2995169	2995929	.	+	.	ID=TcIL3000.11.11590-1-5utr-2;Note=47
T.congo.pschr.11	TriTrypDB	five_prime_UTR	2995169	2995194	.	+	.	Parent=TcIL3000.11.11590-1-5utr-2
T.congo.pschr.11	TriTrypDB	CDS	2995195	2995929	.	+	0	Parent=TcIL3000.11.11590-1-5utr-2
###
T.congo.pschr.11	TriTrypDB	mRNA	336865	338593	.	+	.	ID=TcIL3000.11.1160-1-5utr-1;Note=228
T.congo.pschr.11	TriTrypDB	five_prime_UTR	336865	336874	.	+	.	Parent=TcIL3000.11.1160-1-5utr-1
T.congo.pschr.11	TriTrypDB	CDS	336875	338593	.	+	0	Parent=TcIL3000.11.1160-1-5utr-1
###
T.congo.pschr.11	TriTrypDB	mRNA	2996869	2997661	.	+	.	ID=TcIL3000.11.11600-1-5utr-1;Note=26
T.congo.pschr.11	TriTrypDB	five_prime_UTR	2996869	2996959	.	+	.	Parent=TcIL3000.11.11600-1-5utr-1
T.congo.pschr.11	TriTrypDB	CDS	2996960	2997661	.	+	0	Parent=TcIL3000.11.11600-1-5utr-1
###
T.congo.pschr.11	TriTrypDB	mRNA	2996811	2997661	.	+	.	ID=TcIL3000.11.11600-1-5utr-2;Note=22
T.congo.pschr.11	TriTrypDB	five_prime_UTR	2996811	2996851	.	+	.	Parent=TcIL3000.11.11600-1-5utr-2
T.congo.pschr.11	TriTrypDB	CDS	2996852	2997661	.	+	0	Parent=TcIL3000.11.11600-1-5utr-2
###
T.congo.pschr.11	TriTrypDB	mRNA	2996272	2997661	.	+	.	ID=TcIL3000.11.11600-1-5utr-3;Note=507
T.congo.pschr.11	TriTrypDB	five_prime_UTR	2996272	2996740	.	+	.	Parent=TcIL3000.11.11600-1-5utr-3
T.congo.pschr.11	TriTrypDB	CDS	2996741	2997661	.	+	0	Parent=TcIL3000.11.11600-1-5utr-3
###
T.congo.pschr.11	TriTrypDB	mRNA	2998612	3000312	.	+	.	ID=TcIL3000.11.11610-1-5utr-1;Note=177
T.congo.pschr.11	TriTrypDB	five_prime_UTR	2998612	2998851	.	+	.	Parent=TcIL3000.11.11610-1-5utr-1
T.congo.pschr.11	TriTrypDB	CDS	2998852	3000312	.	+	0	Parent=TcIL3000.11.11610-1-5utr-1
###
T.congo.pschr.11	TriTrypDB	mRNA	2998641	3000312	.	+	.	ID=TcIL3000.11.11610-1-5utr-2;Note=153
T.congo.pschr.11	TriTrypDB	five_prime_UTR	2998641	2998851	.	+	.	Parent=TcIL3000.11.11610-1-5utr-2
T.congo.pschr.11	TriTrypDB	CDS	2998852	3000312	.	+	0	Parent=TcIL3000.11.11610-1-5utr-2
###
T.congo.pschr.11	TriTrypDB	mRNA	3000729	3001735	.	+	.	ID=TcIL3000.11.11620-1-5utr-1;Note=13
T.congo.pschr.11	TriTrypDB	five_prime_UTR	3000729	3000880	.	+	.	Parent=TcIL3000.11.11620-1-5utr-1
T.congo.pschr.11	TriTrypDB	CDS	3000881	3001735	.	+	0	Parent=TcIL3000.11.11620-1-5utr-1
###
T.congo.pschr.11	TriTrypDB	mRNA	3000717	3001735	.	+	.	ID=TcIL3000.11.11620-1-5utr-2;Note=354
T.congo.pschr.11	TriTrypDB	five_prime_UTR	3000717	3000880	.	+	.	Parent=TcIL3000.11.11620-1-5utr-2
T.congo.pschr.11	TriTrypDB	CDS	3000881	3001735	.	+	0	Parent=TcIL3000.11.11620-1-5utr-2
###
T.congo.pschr.11	TriTrypDB	mRNA	3006676	3007774	.	+	.	ID=TcIL3000.11.11650-1-5utr-1;Note=408
T.congo.pschr.11	TriTrypDB	five_prime_UTR	3006676	3006802	.	+	.	Parent=TcIL3000.11.11650-1-5utr-1
T.congo.pschr.11	TriTrypDB	CDS	3006803	3007774	.	+	0	Parent=TcIL3000.11.11650-1-5utr-1
###
T.congo.pschr.11	TriTrypDB	mRNA	3006684	3007774	.	+	.	ID=TcIL3000.11.11650-1-5utr-2;Note=27
T.congo.pschr.11	TriTrypDB	five_prime_UTR	3006684	3006802	.	+	.	Parent=TcIL3000.11.11650-1-5utr-2
T.congo.pschr.11	TriTrypDB	CDS	3006803	3007774	.	+	0	Parent=TcIL3000.11.11650-1-5utr-2
###
T.congo.pschr.11	TriTrypDB	mRNA	3008055	3016012	.	+	.	ID=TcIL3000.11.11660-1-5utr-1;Note=19
T.congo.pschr.11	TriTrypDB	five_prime_UTR	3008055	3008329	.	+	.	Parent=TcIL3000.11.11660-1-5utr-1
T.congo.pschr.11	TriTrypDB	CDS	3008330	3016012	.	+	0	Parent=TcIL3000.11.11660-1-5utr-1
###
T.congo.pschr.11	TriTrypDB	mRNA	3008046	3016012	.	+	.	ID=TcIL3000.11.11660-1-5utr-2;Note=121
T.congo.pschr.11	TriTrypDB	five_prime_UTR	3008046	3008329	.	+	.	Parent=TcIL3000.11.11660-1-5utr-2
T.congo.pschr.11	TriTrypDB	CDS	3008330	3016012	.	+	0	Parent=TcIL3000.11.11660-1-5utr-2
###
T.congo.pschr.11	TriTrypDB	mRNA	3008091	3016012	.	+	.	ID=TcIL3000.11.11660-1-5utr-3;Note=10
T.congo.pschr.11	TriTrypDB	five_prime_UTR	3008091	3008329	.	+	.	Parent=TcIL3000.11.11660-1-5utr-3
T.congo.pschr.11	TriTrypDB	CDS	3008330	3016012	.	+	0	Parent=TcIL3000.11.11660-1-5utr-3
###
T.congo.pschr.11	TriTrypDB	mRNA	3016734	3018778	.	+	.	ID=TcIL3000.11.11680-1-5utr-1;Note=191
T.congo.pschr.11	TriTrypDB	five_prime_UTR	3016734	3016885	.	+	.	Parent=TcIL3000.11.11680-1-5utr-1
T.congo.pschr.11	TriTrypDB	CDS	3016886	3018778	.	+	0	Parent=TcIL3000.11.11680-1-5utr-1
###
T.congo.pschr.11	TriTrypDB	mRNA	3016784	3018778	.	+	.	ID=TcIL3000.11.11680-1-5utr-2;Note=13
T.congo.pschr.11	TriTrypDB	five_prime_UTR	3016784	3016885	.	+	.	Parent=TcIL3000.11.11680-1-5utr-2
T.congo.pschr.11	TriTrypDB	CDS	3016886	3018778	.	+	0	Parent=TcIL3000.11.11680-1-5utr-2
###
T.congo.pschr.11	TriTrypDB	mRNA	3016605	3018778	.	+	.	ID=TcIL3000.11.11680-1-5utr-3;Note=10
T.congo.pschr.11	TriTrypDB	five_prime_UTR	3016605	3016885	.	+	.	Parent=TcIL3000.11.11680-1-5utr-3
T.congo.pschr.11	TriTrypDB	CDS	3016886	3018778	.	+	0	Parent=TcIL3000.11.11680-1-5utr-3
###
T.congo.pschr.11	TriTrypDB	mRNA	3016779	3018778	.	+	.	ID=TcIL3000.11.11680-1-5utr-4;Note=69
T.congo.pschr.11	TriTrypDB	five_prime_UTR	3016779	3016885	.	+	.	Parent=TcIL3000.11.11680-1-5utr-4
T.congo.pschr.11	TriTrypDB	CDS	3016886	3018778	.	+	0	Parent=TcIL3000.11.11680-1-5utr-4
###
T.congo.pschr.11	TriTrypDB	mRNA	3019414	3020238	.	+	.	ID=TcIL3000.11.11690-1-5utr-1;Note=286
T.congo.pschr.11	TriTrypDB	five_prime_UTR	3019414	3019437	.	+	.	Parent=TcIL3000.11.11690-1-5utr-1
T.congo.pschr.11	TriTrypDB	CDS	3019438	3020238	.	+	0	Parent=TcIL3000.11.11690-1-5utr-1
###
T.congo.pschr.11	TriTrypDB	mRNA	339039	341403	.	+	.	ID=TcIL3000.11.1170-1-5utr-1;Note=10
T.congo.pschr.11	TriTrypDB	five_prime_UTR	339039	339051	.	+	.	Parent=TcIL3000.11.1170-1-5utr-1
T.congo.pschr.11	TriTrypDB	CDS	339052	341403	.	+	0	Parent=TcIL3000.11.1170-1-5utr-1
###
T.congo.pschr.11	TriTrypDB	mRNA	339030	341403	.	+	.	ID=TcIL3000.11.1170-1-5utr-2;Note=309
T.congo.pschr.11	TriTrypDB	five_prime_UTR	339030	339051	.	+	.	Parent=TcIL3000.11.1170-1-5utr-2
T.congo.pschr.11	TriTrypDB	CDS	339052	341403	.	+	0	Parent=TcIL3000.11.1170-1-5utr-2
###
T.congo.pschr.11	TriTrypDB	mRNA	3020717	3021473	.	+	.	ID=TcIL3000.11.11700-1-5utr-1;Note=292
T.congo.pschr.11	TriTrypDB	five_prime_UTR	3020717	3020948	.	+	.	Parent=TcIL3000.11.11700-1-5utr-1
T.congo.pschr.11	TriTrypDB	CDS	3020949	3021473	.	+	0	Parent=TcIL3000.11.11700-1-5utr-1
###
T.congo.pschr.11	TriTrypDB	mRNA	3020720	3021473	.	+	.	ID=TcIL3000.11.11700-1-5utr-2;Note=85
T.congo.pschr.11	TriTrypDB	five_prime_UTR	3020720	3020948	.	+	.	Parent=TcIL3000.11.11700-1-5utr-2
T.congo.pschr.11	TriTrypDB	CDS	3020949	3021473	.	+	0	Parent=TcIL3000.11.11700-1-5utr-2
###
T.congo.pschr.11	TriTrypDB	mRNA	3020493	3021473	.	+	.	ID=TcIL3000.11.11700-1-5utr-3;Note=11
T.congo.pschr.11	TriTrypDB	five_prime_UTR	3020493	3020948	.	+	.	Parent=TcIL3000.11.11700-1-5utr-3
T.congo.pschr.11	TriTrypDB	CDS	3020949	3021473	.	+	0	Parent=TcIL3000.11.11700-1-5utr-3
###
T.congo.pschr.11	TriTrypDB	mRNA	3021869	3023168	.	+	.	ID=TcIL3000.11.11710-1-5utr-1;Note=540
T.congo.pschr.11	TriTrypDB	five_prime_UTR	3021869	3021995	.	+	.	Parent=TcIL3000.11.11710-1-5utr-1
T.congo.pschr.11	TriTrypDB	CDS	3021996	3023168	.	+	0	Parent=TcIL3000.11.11710-1-5utr-1
###
T.congo.pschr.11	TriTrypDB	mRNA	3021920	3023168	.	+	.	ID=TcIL3000.11.11710-1-5utr-2;Note=107
T.congo.pschr.11	TriTrypDB	five_prime_UTR	3021920	3021995	.	+	.	Parent=TcIL3000.11.11710-1-5utr-2
T.congo.pschr.11	TriTrypDB	CDS	3021996	3023168	.	+	0	Parent=TcIL3000.11.11710-1-5utr-2
###
T.congo.pschr.11	TriTrypDB	mRNA	3021875	3023168	.	+	.	ID=TcIL3000.11.11710-1-5utr-3;Note=33
T.congo.pschr.11	TriTrypDB	five_prime_UTR	3021875	3021995	.	+	.	Parent=TcIL3000.11.11710-1-5utr-3
T.congo.pschr.11	TriTrypDB	CDS	3021996	3023168	.	+	0	Parent=TcIL3000.11.11710-1-5utr-3
###
T.congo.pschr.11	TriTrypDB	mRNA	3024051	3025819	.	+	.	ID=TcIL3000.11.11720-1-5utr-1;Note=345
T.congo.pschr.11	TriTrypDB	five_prime_UTR	3024051	3024328	.	+	.	Parent=TcIL3000.11.11720-1-5utr-1
T.congo.pschr.11	TriTrypDB	CDS	3024329	3025819	.	+	0	Parent=TcIL3000.11.11720-1-5utr-1
###
T.congo.pschr.11	TriTrypDB	mRNA	3026910	3028072	.	+	.	ID=TcIL3000.11.11730-1-5utr-1;Note=775
T.congo.pschr.11	TriTrypDB	five_prime_UTR	3026910	3027025	.	+	.	Parent=TcIL3000.11.11730-1-5utr-1
T.congo.pschr.11	TriTrypDB	CDS	3027026	3028072	.	+	0	Parent=TcIL3000.11.11730-1-5utr-1
###
T.congo.pschr.11	TriTrypDB	mRNA	3029046	3034163	.	+	.	ID=TcIL3000.11.11740-1-5utr-1;Note=203
T.congo.pschr.11	TriTrypDB	five_prime_UTR	3029046	3029168	.	+	.	Parent=TcIL3000.11.11740-1-5utr-1
T.congo.pschr.11	TriTrypDB	CDS	3029169	3034163	.	+	0	Parent=TcIL3000.11.11740-1-5utr-1
###
T.congo.pschr.11	TriTrypDB	mRNA	3030402	3034163	.	+	.	ID=TcIL3000.11.11740-1-5utr-2;Note=30
T.congo.pschr.11	TriTrypDB	five_prime_UTR	3030402	3030548	.	+	.	Parent=TcIL3000.11.11740-1-5utr-2
T.congo.pschr.11	TriTrypDB	CDS	3030549	3034163	.	+	0	Parent=TcIL3000.11.11740-1-5utr-2
###
T.congo.pschr.11	TriTrypDB	mRNA	3034741	3035453	.	+	.	ID=TcIL3000.11.11750-1-5utr-1;Note=258
T.congo.pschr.11	TriTrypDB	five_prime_UTR	3034741	3034769	.	+	.	Parent=TcIL3000.11.11750-1-5utr-1
T.congo.pschr.11	TriTrypDB	CDS	3034770	3035453	.	+	0	Parent=TcIL3000.11.11750-1-5utr-1
###
T.congo.pschr.11	TriTrypDB	mRNA	3036001	3036504	.	+	.	ID=TcIL3000.11.11760-1-5utr-1;Note=15
T.congo.pschr.11	TriTrypDB	five_prime_UTR	3036001	3036156	.	+	.	Parent=TcIL3000.11.11760-1-5utr-1
T.congo.pschr.11	TriTrypDB	CDS	3036157	3036504	.	+	0	Parent=TcIL3000.11.11760-1-5utr-1
###
T.congo.pschr.11	TriTrypDB	mRNA	3035637	3036504	.	+	.	ID=TcIL3000.11.11760-1-5utr-2;Note=326
T.congo.pschr.11	TriTrypDB	five_prime_UTR	3035637	3035643	.	+	.	Parent=TcIL3000.11.11760-1-5utr-2
T.congo.pschr.11	TriTrypDB	CDS	3035644	3036504	.	+	0	Parent=TcIL3000.11.11760-1-5utr-2
###
T.congo.pschr.11	TriTrypDB	mRNA	3061119	3062252	.	+	.	ID=TcIL3000.11.11770-1-5utr-1;Note=249
T.congo.pschr.11	TriTrypDB	five_prime_UTR	3061119	3061145	.	+	.	Parent=TcIL3000.11.11770-1-5utr-1
T.congo.pschr.11	TriTrypDB	CDS	3061146	3062252	.	+	0	Parent=TcIL3000.11.11770-1-5utr-1
###
T.congo.pschr.11	TriTrypDB	mRNA	3061058	3062252	.	+	.	ID=TcIL3000.11.11770-1-5utr-2;Note=17
T.congo.pschr.11	TriTrypDB	five_prime_UTR	3061058	3061145	.	+	.	Parent=TcIL3000.11.11770-1-5utr-2
T.congo.pschr.11	TriTrypDB	CDS	3061146	3062252	.	+	0	Parent=TcIL3000.11.11770-1-5utr-2
###
T.congo.pschr.11	TriTrypDB	mRNA	3061131	3062252	.	+	.	ID=TcIL3000.11.11770-1-5utr-3;Note=13
T.congo.pschr.11	TriTrypDB	five_prime_UTR	3061131	3061145	.	+	.	Parent=TcIL3000.11.11770-1-5utr-3
T.congo.pschr.11	TriTrypDB	CDS	3061146	3062252	.	+	0	Parent=TcIL3000.11.11770-1-5utr-3
###
T.congo.pschr.11	TriTrypDB	mRNA	3060415	3062252	.	+	.	ID=TcIL3000.11.11770-1-5utr-4;Note=653
T.congo.pschr.11	TriTrypDB	five_prime_UTR	3060415	3061145	.	+	.	Parent=TcIL3000.11.11770-1-5utr-4
T.congo.pschr.11	TriTrypDB	CDS	3061146	3062252	.	+	0	Parent=TcIL3000.11.11770-1-5utr-4
###
T.congo.pschr.11	TriTrypDB	mRNA	3062826	3063454	.	+	.	ID=TcIL3000.11.11780-1-5utr-1;Note=489
T.congo.pschr.11	TriTrypDB	five_prime_UTR	3062826	3062854	.	+	.	Parent=TcIL3000.11.11780-1-5utr-1
T.congo.pschr.11	TriTrypDB	CDS	3062855	3063454	.	+	0	Parent=TcIL3000.11.11780-1-5utr-1
###
T.congo.pschr.11	TriTrypDB	mRNA	3063941	3064544	.	+	.	ID=TcIL3000.11.11790-1-5utr-1;Note=595
T.congo.pschr.11	TriTrypDB	five_prime_UTR	3063941	3064034	.	+	.	Parent=TcIL3000.11.11790-1-5utr-1
T.congo.pschr.11	TriTrypDB	CDS	3064035	3064544	.	+	0	Parent=TcIL3000.11.11790-1-5utr-1
###
T.congo.pschr.11	TriTrypDB	mRNA	3063949	3064544	.	+	.	ID=TcIL3000.11.11790-1-5utr-2;Note=12
T.congo.pschr.11	TriTrypDB	five_prime_UTR	3063949	3064034	.	+	.	Parent=TcIL3000.11.11790-1-5utr-2
T.congo.pschr.11	TriTrypDB	CDS	3064035	3064544	.	+	0	Parent=TcIL3000.11.11790-1-5utr-2
###
T.congo.pschr.11	TriTrypDB	mRNA	342347	343777	.	+	.	ID=TcIL3000.11.1180-1-5utr-1;Note=78
T.congo.pschr.11	TriTrypDB	five_prime_UTR	342347	342442	.	+	.	Parent=TcIL3000.11.1180-1-5utr-1
T.congo.pschr.11	TriTrypDB	CDS	342443	343777	.	+	0	Parent=TcIL3000.11.1180-1-5utr-1
###
T.congo.pschr.11	TriTrypDB	mRNA	3064773	3068573	.	+	.	ID=TcIL3000.11.11800-1-5utr-1;Note=18
T.congo.pschr.11	TriTrypDB	five_prime_UTR	3064773	3065606	.	+	.	Parent=TcIL3000.11.11800-1-5utr-1
T.congo.pschr.11	TriTrypDB	CDS	3065607	3068573	.	+	0	Parent=TcIL3000.11.11800-1-5utr-1
###
T.congo.pschr.11	TriTrypDB	mRNA	3064755	3068573	.	+	.	ID=TcIL3000.11.11800-1-5utr-2;Note=779
T.congo.pschr.11	TriTrypDB	five_prime_UTR	3064755	3065606	.	+	.	Parent=TcIL3000.11.11800-1-5utr-2
T.congo.pschr.11	TriTrypDB	CDS	3065607	3068573	.	+	0	Parent=TcIL3000.11.11800-1-5utr-2
###
T.congo.pschr.11	TriTrypDB	mRNA	3064760	3068573	.	+	.	ID=TcIL3000.11.11800-1-5utr-3;Note=67
T.congo.pschr.11	TriTrypDB	five_prime_UTR	3064760	3065606	.	+	.	Parent=TcIL3000.11.11800-1-5utr-3
T.congo.pschr.11	TriTrypDB	CDS	3065607	3068573	.	+	0	Parent=TcIL3000.11.11800-1-5utr-3
###
T.congo.pschr.11	TriTrypDB	mRNA	3065593	3068573	.	+	.	ID=TcIL3000.11.11800-1-5utr-4;Note=298
T.congo.pschr.11	TriTrypDB	five_prime_UTR	3065593	3065606	.	+	.	Parent=TcIL3000.11.11800-1-5utr-4
T.congo.pschr.11	TriTrypDB	CDS	3065607	3068573	.	+	0	Parent=TcIL3000.11.11800-1-5utr-4
###
T.congo.pschr.11	TriTrypDB	mRNA	3065569	3068573	.	+	.	ID=TcIL3000.11.11800-1-5utr-5;Note=10
T.congo.pschr.11	TriTrypDB	five_prime_UTR	3065569	3065606	.	+	.	Parent=TcIL3000.11.11800-1-5utr-5
T.congo.pschr.11	TriTrypDB	CDS	3065607	3068573	.	+	0	Parent=TcIL3000.11.11800-1-5utr-5
###
T.congo.pschr.11	TriTrypDB	mRNA	3070262	3071280	.	+	.	ID=TcIL3000.11.11810-1-5utr-1;Note=19
T.congo.pschr.11	TriTrypDB	five_prime_UTR	3070262	3070302	.	+	.	Parent=TcIL3000.11.11810-1-5utr-1
T.congo.pschr.11	TriTrypDB	CDS	3070303	3071280	.	+	0	Parent=TcIL3000.11.11810-1-5utr-1
###
T.congo.pschr.11	TriTrypDB	mRNA	3070278	3071280	.	+	.	ID=TcIL3000.11.11810-1-5utr-2;Note=167
T.congo.pschr.11	TriTrypDB	five_prime_UTR	3070278	3070302	.	+	.	Parent=TcIL3000.11.11810-1-5utr-2
T.congo.pschr.11	TriTrypDB	CDS	3070303	3071280	.	+	0	Parent=TcIL3000.11.11810-1-5utr-2
###
T.congo.pschr.11	TriTrypDB	mRNA	3069732	3071280	.	+	.	ID=TcIL3000.11.11810-1-5utr-3;Note=16
T.congo.pschr.11	TriTrypDB	five_prime_UTR	3069732	3070302	.	+	.	Parent=TcIL3000.11.11810-1-5utr-3
T.congo.pschr.11	TriTrypDB	CDS	3070303	3071280	.	+	0	Parent=TcIL3000.11.11810-1-5utr-3
###
T.congo.pschr.11	TriTrypDB	mRNA	3070281	3071280	.	+	.	ID=TcIL3000.11.11810-1-5utr-4;Note=52
T.congo.pschr.11	TriTrypDB	five_prime_UTR	3070281	3070302	.	+	.	Parent=TcIL3000.11.11810-1-5utr-4
T.congo.pschr.11	TriTrypDB	CDS	3070303	3071280	.	+	0	Parent=TcIL3000.11.11810-1-5utr-4
###
T.congo.pschr.11	TriTrypDB	mRNA	3071443	3073640	.	+	.	ID=TcIL3000.11.11820-1-5utr-1;Note=160
T.congo.pschr.11	TriTrypDB	five_prime_UTR	3071443	3071462	.	+	.	Parent=TcIL3000.11.11820-1-5utr-1
T.congo.pschr.11	TriTrypDB	CDS	3071463	3073640	.	+	0	Parent=TcIL3000.11.11820-1-5utr-1
###
T.congo.pschr.11	TriTrypDB	mRNA	3071440	3073640	.	+	.	ID=TcIL3000.11.11820-1-5utr-2;Note=262
T.congo.pschr.11	TriTrypDB	five_prime_UTR	3071440	3071462	.	+	.	Parent=TcIL3000.11.11820-1-5utr-2
T.congo.pschr.11	TriTrypDB	CDS	3071463	3073640	.	+	0	Parent=TcIL3000.11.11820-1-5utr-2
###
T.congo.pschr.11	TriTrypDB	mRNA	3075111	3075751	.	+	.	ID=TcIL3000.11.11830-1-5utr-1;Note=166
T.congo.pschr.11	TriTrypDB	five_prime_UTR	3075111	3075238	.	+	.	Parent=TcIL3000.11.11830-1-5utr-1
T.congo.pschr.11	TriTrypDB	CDS	3075239	3075751	.	+	0	Parent=TcIL3000.11.11830-1-5utr-1
###
T.congo.pschr.11	TriTrypDB	mRNA	3075141	3075751	.	+	.	ID=TcIL3000.11.11830-1-5utr-2;Note=275
T.congo.pschr.11	TriTrypDB	five_prime_UTR	3075141	3075238	.	+	.	Parent=TcIL3000.11.11830-1-5utr-2
T.congo.pschr.11	TriTrypDB	CDS	3075239	3075751	.	+	0	Parent=TcIL3000.11.11830-1-5utr-2
###
T.congo.pschr.11	TriTrypDB	mRNA	3074203	3075751	.	+	.	ID=TcIL3000.11.11830-1-5utr-3;Note=11
T.congo.pschr.11	TriTrypDB	five_prime_UTR	3074203	3075238	.	+	.	Parent=TcIL3000.11.11830-1-5utr-3
T.congo.pschr.11	TriTrypDB	CDS	3075239	3075751	.	+	0	Parent=TcIL3000.11.11830-1-5utr-3
###
T.congo.pschr.11	TriTrypDB	mRNA	3076191	3077014	.	+	.	ID=TcIL3000.11.11840-1-5utr-1;Note=152
T.congo.pschr.11	TriTrypDB	five_prime_UTR	3076191	3076210	.	+	.	Parent=TcIL3000.11.11840-1-5utr-1
T.congo.pschr.11	TriTrypDB	CDS	3076211	3077014	.	+	0	Parent=TcIL3000.11.11840-1-5utr-1
###
T.congo.pschr.11	TriTrypDB	mRNA	3077507	3079089	.	+	.	ID=TcIL3000.11.11850-1-5utr-1;Note=147
T.congo.pschr.11	TriTrypDB	five_prime_UTR	3077507	3077565	.	+	.	Parent=TcIL3000.11.11850-1-5utr-1
T.congo.pschr.11	TriTrypDB	CDS	3077566	3079089	.	+	0	Parent=TcIL3000.11.11850-1-5utr-1
###
T.congo.pschr.11	TriTrypDB	mRNA	3077504	3079089	.	+	.	ID=TcIL3000.11.11850-1-5utr-2;Note=55
T.congo.pschr.11	TriTrypDB	five_prime_UTR	3077504	3077565	.	+	.	Parent=TcIL3000.11.11850-1-5utr-2
T.congo.pschr.11	TriTrypDB	CDS	3077566	3079089	.	+	0	Parent=TcIL3000.11.11850-1-5utr-2
###
T.congo.pschr.11	TriTrypDB	mRNA	3077321	3079089	.	+	.	ID=TcIL3000.11.11850-1-5utr-3;Note=16
T.congo.pschr.11	TriTrypDB	five_prime_UTR	3077321	3077565	.	+	.	Parent=TcIL3000.11.11850-1-5utr-3
T.congo.pschr.11	TriTrypDB	CDS	3077566	3079089	.	+	0	Parent=TcIL3000.11.11850-1-5utr-3
###
T.congo.pschr.11	TriTrypDB	mRNA	3079520	3080596	.	+	.	ID=TcIL3000.11.11860-1-5utr-1;Note=352
T.congo.pschr.11	TriTrypDB	five_prime_UTR	3079520	3079525	.	+	.	Parent=TcIL3000.11.11860-1-5utr-1
T.congo.pschr.11	TriTrypDB	CDS	3079526	3080596	.	+	0	Parent=TcIL3000.11.11860-1-5utr-1
###
T.congo.pschr.11	TriTrypDB	mRNA	3079516	3080596	.	+	.	ID=TcIL3000.11.11860-1-5utr-2;Note=271
T.congo.pschr.11	TriTrypDB	five_prime_UTR	3079516	3079525	.	+	.	Parent=TcIL3000.11.11860-1-5utr-2
T.congo.pschr.11	TriTrypDB	CDS	3079526	3080596	.	+	0	Parent=TcIL3000.11.11860-1-5utr-2
###
T.congo.pschr.11	TriTrypDB	mRNA	3081472	3094462	.	+	.	ID=TcIL3000.11.11870-1-5utr-1;Note=92
T.congo.pschr.11	TriTrypDB	five_prime_UTR	3081472	3081739	.	+	.	Parent=TcIL3000.11.11870-1-5utr-1
T.congo.pschr.11	TriTrypDB	CDS	3081740	3094462	.	+	0	Parent=TcIL3000.11.11870-1-5utr-1
###
T.congo.pschr.11	TriTrypDB	mRNA	3081483	3094462	.	+	.	ID=TcIL3000.11.11870-1-5utr-2;Note=90
T.congo.pschr.11	TriTrypDB	five_prime_UTR	3081483	3081739	.	+	.	Parent=TcIL3000.11.11870-1-5utr-2
T.congo.pschr.11	TriTrypDB	CDS	3081740	3094462	.	+	0	Parent=TcIL3000.11.11870-1-5utr-2
###
T.congo.pschr.11	TriTrypDB	mRNA	3095626	3096196	.	+	.	ID=TcIL3000.11.11880-1-5utr-1;Note=62
T.congo.pschr.11	TriTrypDB	five_prime_UTR	3095626	3095641	.	+	.	Parent=TcIL3000.11.11880-1-5utr-1
T.congo.pschr.11	TriTrypDB	CDS	3095642	3096196	.	+	0	Parent=TcIL3000.11.11880-1-5utr-1
###
T.congo.pschr.11	TriTrypDB	mRNA	3095619	3096196	.	+	.	ID=TcIL3000.11.11880-1-5utr-2;Note=4234
T.congo.pschr.11	TriTrypDB	five_prime_UTR	3095619	3095641	.	+	.	Parent=TcIL3000.11.11880-1-5utr-2
T.congo.pschr.11	TriTrypDB	CDS	3095642	3096196	.	+	0	Parent=TcIL3000.11.11880-1-5utr-2
###
T.congo.pschr.11	TriTrypDB	mRNA	3095635	3096196	.	+	.	ID=TcIL3000.11.11880-1-5utr-3;Note=14
T.congo.pschr.11	TriTrypDB	five_prime_UTR	3095635	3095641	.	+	.	Parent=TcIL3000.11.11880-1-5utr-3
T.congo.pschr.11	TriTrypDB	CDS	3095642	3096196	.	+	0	Parent=TcIL3000.11.11880-1-5utr-3
###
T.congo.pschr.11	TriTrypDB	mRNA	3096514	3097232	.	+	.	ID=TcIL3000.11.11890-1-5utr-1;Note=209
T.congo.pschr.11	TriTrypDB	five_prime_UTR	3096514	3096602	.	+	.	Parent=TcIL3000.11.11890-1-5utr-1
T.congo.pschr.11	TriTrypDB	CDS	3096603	3097232	.	+	0	Parent=TcIL3000.11.11890-1-5utr-1
###
T.congo.pschr.11	TriTrypDB	mRNA	3097752	3098779	.	+	.	ID=TcIL3000.11.11900-1-5utr-1;Note=13
T.congo.pschr.11	TriTrypDB	five_prime_UTR	3097752	3097792	.	+	.	Parent=TcIL3000.11.11900-1-5utr-1
T.congo.pschr.11	TriTrypDB	CDS	3097793	3098779	.	+	0	Parent=TcIL3000.11.11900-1-5utr-1
###
T.congo.pschr.11	TriTrypDB	mRNA	3097745	3098779	.	+	.	ID=TcIL3000.11.11900-1-5utr-2;Note=534
T.congo.pschr.11	TriTrypDB	five_prime_UTR	3097745	3097792	.	+	.	Parent=TcIL3000.11.11900-1-5utr-2
T.congo.pschr.11	TriTrypDB	CDS	3097793	3098779	.	+	0	Parent=TcIL3000.11.11900-1-5utr-2
###
T.congo.pschr.11	TriTrypDB	mRNA	3097750	3098779	.	+	.	ID=TcIL3000.11.11900-1-5utr-3;Note=182
T.congo.pschr.11	TriTrypDB	five_prime_UTR	3097750	3097792	.	+	.	Parent=TcIL3000.11.11900-1-5utr-3
T.congo.pschr.11	TriTrypDB	CDS	3097793	3098779	.	+	0	Parent=TcIL3000.11.11900-1-5utr-3
###
T.congo.pschr.11	TriTrypDB	mRNA	3097740	3098779	.	+	.	ID=TcIL3000.11.11900-1-5utr-4;Note=25
T.congo.pschr.11	TriTrypDB	five_prime_UTR	3097740	3097792	.	+	.	Parent=TcIL3000.11.11900-1-5utr-4
T.congo.pschr.11	TriTrypDB	CDS	3097793	3098779	.	+	0	Parent=TcIL3000.11.11900-1-5utr-4
###
T.congo.pschr.11	TriTrypDB	mRNA	3099309	3100755	.	+	.	ID=TcIL3000.11.11910-1-5utr-1;Note=81
T.congo.pschr.11	TriTrypDB	five_prime_UTR	3099309	3099432	.	+	.	Parent=TcIL3000.11.11910-1-5utr-1
T.congo.pschr.11	TriTrypDB	CDS	3099433	3100755	.	+	0	Parent=TcIL3000.11.11910-1-5utr-1
###
T.congo.pschr.11	TriTrypDB	mRNA	3099312	3100755	.	+	.	ID=TcIL3000.11.11910-1-5utr-2;Note=64
T.congo.pschr.11	TriTrypDB	five_prime_UTR	3099312	3099432	.	+	.	Parent=TcIL3000.11.11910-1-5utr-2
T.congo.pschr.11	TriTrypDB	CDS	3099433	3100755	.	+	0	Parent=TcIL3000.11.11910-1-5utr-2
###
T.congo.pschr.11	TriTrypDB	mRNA	3101176	3102680	.	+	.	ID=TcIL3000.11.11920-1-5utr-1;Note=151
T.congo.pschr.11	TriTrypDB	five_prime_UTR	3101176	3101333	.	+	.	Parent=TcIL3000.11.11920-1-5utr-1
T.congo.pschr.11	TriTrypDB	CDS	3101334	3102680	.	+	0	Parent=TcIL3000.11.11920-1-5utr-1
###
T.congo.pschr.11	TriTrypDB	mRNA	3103183	3106336	.	+	.	ID=TcIL3000.11.11930-1-5utr-1;Note=149
T.congo.pschr.11	TriTrypDB	five_prime_UTR	3103183	3103201	.	+	.	Parent=TcIL3000.11.11930-1-5utr-1
T.congo.pschr.11	TriTrypDB	CDS	3103202	3106336	.	+	0	Parent=TcIL3000.11.11930-1-5utr-1
###
T.congo.pschr.11	TriTrypDB	mRNA	3107199	3109403	.	+	.	ID=TcIL3000.11.11940-1-5utr-1;Note=2420
T.congo.pschr.11	TriTrypDB	five_prime_UTR	3107199	3107252	.	+	.	Parent=TcIL3000.11.11940-1-5utr-1
T.congo.pschr.11	TriTrypDB	CDS	3107253	3109403	.	+	0	Parent=TcIL3000.11.11940-1-5utr-1
###
T.congo.pschr.11	TriTrypDB	mRNA	3107211	3109403	.	+	.	ID=TcIL3000.11.11940-1-5utr-2;Note=18
T.congo.pschr.11	TriTrypDB	five_prime_UTR	3107211	3107252	.	+	.	Parent=TcIL3000.11.11940-1-5utr-2
T.congo.pschr.11	TriTrypDB	CDS	3107253	3109403	.	+	0	Parent=TcIL3000.11.11940-1-5utr-2
###
T.congo.pschr.11	TriTrypDB	mRNA	3107184	3109403	.	+	.	ID=TcIL3000.11.11940-1-5utr-3;Note=21
T.congo.pschr.11	TriTrypDB	five_prime_UTR	3107184	3107252	.	+	.	Parent=TcIL3000.11.11940-1-5utr-3
T.congo.pschr.11	TriTrypDB	CDS	3107253	3109403	.	+	0	Parent=TcIL3000.11.11940-1-5utr-3
###
T.congo.pschr.11	TriTrypDB	mRNA	3109771	3110334	.	+	.	ID=TcIL3000.11.11950-1-5utr-1;Note=69
T.congo.pschr.11	TriTrypDB	five_prime_UTR	3109771	3109785	.	+	.	Parent=TcIL3000.11.11950-1-5utr-1
T.congo.pschr.11	TriTrypDB	CDS	3109786	3110334	.	+	0	Parent=TcIL3000.11.11950-1-5utr-1
###
T.congo.pschr.11	TriTrypDB	mRNA	3109765	3110334	.	+	.	ID=TcIL3000.11.11950-1-5utr-2;Note=209
T.congo.pschr.11	TriTrypDB	five_prime_UTR	3109765	3109785	.	+	.	Parent=TcIL3000.11.11950-1-5utr-2
T.congo.pschr.11	TriTrypDB	CDS	3109786	3110334	.	+	0	Parent=TcIL3000.11.11950-1-5utr-2
###
T.congo.pschr.11	TriTrypDB	mRNA	3110661	3112233	.	+	.	ID=TcIL3000.11.11960-1-5utr-1;Note=257
T.congo.pschr.11	TriTrypDB	five_prime_UTR	3110661	3110718	.	+	.	Parent=TcIL3000.11.11960-1-5utr-1
T.congo.pschr.11	TriTrypDB	CDS	3110719	3112233	.	+	0	Parent=TcIL3000.11.11960-1-5utr-1
###
T.congo.pschr.11	TriTrypDB	mRNA	3112628	3114660	.	+	.	ID=TcIL3000.11.11970-1-5utr-1;Note=47
T.congo.pschr.11	TriTrypDB	five_prime_UTR	3112628	3113496	.	+	.	Parent=TcIL3000.11.11970-1-5utr-1
T.congo.pschr.11	TriTrypDB	CDS	3113497	3114660	.	+	0	Parent=TcIL3000.11.11970-1-5utr-1
###
T.congo.pschr.11	TriTrypDB	mRNA	3113252	3114660	.	+	.	ID=TcIL3000.11.11970-1-5utr-2;Note=263
T.congo.pschr.11	TriTrypDB	five_prime_UTR	3113252	3113496	.	+	.	Parent=TcIL3000.11.11970-1-5utr-2
T.congo.pschr.11	TriTrypDB	CDS	3113497	3114660	.	+	0	Parent=TcIL3000.11.11970-1-5utr-2
###
T.congo.pschr.11	TriTrypDB	mRNA	3112655	3114660	.	+	.	ID=TcIL3000.11.11970-1-5utr-3;Note=18
T.congo.pschr.11	TriTrypDB	five_prime_UTR	3112655	3113496	.	+	.	Parent=TcIL3000.11.11970-1-5utr-3
T.congo.pschr.11	TriTrypDB	CDS	3113497	3114660	.	+	0	Parent=TcIL3000.11.11970-1-5utr-3
###
T.congo.pschr.11	TriTrypDB	mRNA	3112635	3114660	.	+	.	ID=TcIL3000.11.11970-1-5utr-4;Note=46
T.congo.pschr.11	TriTrypDB	five_prime_UTR	3112635	3113496	.	+	.	Parent=TcIL3000.11.11970-1-5utr-4
T.congo.pschr.11	TriTrypDB	CDS	3113497	3114660	.	+	0	Parent=TcIL3000.11.11970-1-5utr-4
###
T.congo.pschr.11	TriTrypDB	mRNA	3114819	3116856	.	+	.	ID=TcIL3000.11.11980-1-5utr-1;Note=15
T.congo.pschr.11	TriTrypDB	five_prime_UTR	3114819	3114864	.	+	.	Parent=TcIL3000.11.11980-1-5utr-1
T.congo.pschr.11	TriTrypDB	CDS	3114865	3116856	.	+	0	Parent=TcIL3000.11.11980-1-5utr-1
###
T.congo.pschr.11	TriTrypDB	mRNA	3114811	3116856	.	+	.	ID=TcIL3000.11.11980-1-5utr-2;Note=2358
T.congo.pschr.11	TriTrypDB	five_prime_UTR	3114811	3114864	.	+	.	Parent=TcIL3000.11.11980-1-5utr-2
T.congo.pschr.11	TriTrypDB	CDS	3114865	3116856	.	+	0	Parent=TcIL3000.11.11980-1-5utr-2
###
T.congo.pschr.11	TriTrypDB	mRNA	3114823	3116856	.	+	.	ID=TcIL3000.11.11980-1-5utr-3;Note=15
T.congo.pschr.11	TriTrypDB	five_prime_UTR	3114823	3114864	.	+	.	Parent=TcIL3000.11.11980-1-5utr-3
T.congo.pschr.11	TriTrypDB	CDS	3114865	3116856	.	+	0	Parent=TcIL3000.11.11980-1-5utr-3
###
T.congo.pschr.11	TriTrypDB	mRNA	3114796	3116856	.	+	.	ID=TcIL3000.11.11980-1-5utr-4;Note=30
T.congo.pschr.11	TriTrypDB	five_prime_UTR	3114796	3114864	.	+	.	Parent=TcIL3000.11.11980-1-5utr-4
T.congo.pschr.11	TriTrypDB	CDS	3114865	3116856	.	+	0	Parent=TcIL3000.11.11980-1-5utr-4
###
T.congo.pschr.11	TriTrypDB	mRNA	3117279	3119316	.	+	.	ID=TcIL3000.11.11990-1-5utr-1;Note=13
T.congo.pschr.11	TriTrypDB	five_prime_UTR	3117279	3117324	.	+	.	Parent=TcIL3000.11.11990-1-5utr-1
T.congo.pschr.11	TriTrypDB	CDS	3117325	3119316	.	+	0	Parent=TcIL3000.11.11990-1-5utr-1
###
T.congo.pschr.11	TriTrypDB	mRNA	3117256	3119316	.	+	.	ID=TcIL3000.11.11990-1-5utr-2;Note=19
T.congo.pschr.11	TriTrypDB	five_prime_UTR	3117256	3117324	.	+	.	Parent=TcIL3000.11.11990-1-5utr-2
T.congo.pschr.11	TriTrypDB	CDS	3117325	3119316	.	+	0	Parent=TcIL3000.11.11990-1-5utr-2
###
T.congo.pschr.11	TriTrypDB	mRNA	3117283	3119316	.	+	.	ID=TcIL3000.11.11990-1-5utr-3;Note=19
T.congo.pschr.11	TriTrypDB	five_prime_UTR	3117283	3117324	.	+	.	Parent=TcIL3000.11.11990-1-5utr-3
T.congo.pschr.11	TriTrypDB	CDS	3117325	3119316	.	+	0	Parent=TcIL3000.11.11990-1-5utr-3
###
T.congo.pschr.11	TriTrypDB	mRNA	3117271	3119316	.	+	.	ID=TcIL3000.11.11990-1-5utr-4;Note=2324
T.congo.pschr.11	TriTrypDB	five_prime_UTR	3117271	3117324	.	+	.	Parent=TcIL3000.11.11990-1-5utr-4
T.congo.pschr.11	TriTrypDB	CDS	3117325	3119316	.	+	0	Parent=TcIL3000.11.11990-1-5utr-4
###
T.congo.pschr.11	TriTrypDB	mRNA	19326	20286	.	-	.	ID=TcIL3000.11.120-1-5utr-1;Note=223
T.congo.pschr.11	TriTrypDB	CDS	19326	20249	.	-	0	Parent=TcIL3000.11.120-1-5utr-1
T.congo.pschr.11	TriTrypDB	five_prime_UTR	20250	20286	.	-	.	Parent=TcIL3000.11.120-1-5utr-1
###
T.congo.pschr.11	TriTrypDB	mRNA	19326	20279	.	-	.	ID=TcIL3000.11.120-1-5utr-2;Note=67
T.congo.pschr.11	TriTrypDB	CDS	19326	20249	.	-	0	Parent=TcIL3000.11.120-1-5utr-2
T.congo.pschr.11	TriTrypDB	five_prime_UTR	20250	20279	.	-	.	Parent=TcIL3000.11.120-1-5utr-2
###
T.congo.pschr.11	TriTrypDB	mRNA	347796	350435	.	+	.	ID=TcIL3000.11.1200-1-5utr-1;Note=294
T.congo.pschr.11	TriTrypDB	five_prime_UTR	347796	347807	.	+	.	Parent=TcIL3000.11.1200-1-5utr-1
T.congo.pschr.11	TriTrypDB	CDS	347808	350435	.	+	0	Parent=TcIL3000.11.1200-1-5utr-1
###
T.congo.pschr.11	TriTrypDB	mRNA	3119677	3122049	.	+	.	ID=TcIL3000.11.12000-1-5utr-1;Note=103
T.congo.pschr.11	TriTrypDB	five_prime_UTR	3119677	3119700	.	+	.	Parent=TcIL3000.11.12000-1-5utr-1
T.congo.pschr.11	TriTrypDB	CDS	3119701	3122049	.	+	0	Parent=TcIL3000.11.12000-1-5utr-1
###
T.congo.pschr.11	TriTrypDB	mRNA	3122278	3124469	.	+	.	ID=TcIL3000.11.12020-1-5utr-1;Note=123
T.congo.pschr.11	TriTrypDB	five_prime_UTR	3122278	3122783	.	+	.	Parent=TcIL3000.11.12020-1-5utr-1
T.congo.pschr.11	TriTrypDB	CDS	3122784	3124469	.	+	0	Parent=TcIL3000.11.12020-1-5utr-1
###
T.congo.pschr.11	TriTrypDB	mRNA	3122233	3124469	.	+	.	ID=TcIL3000.11.12020-1-5utr-2;Note=12
T.congo.pschr.11	TriTrypDB	five_prime_UTR	3122233	3122783	.	+	.	Parent=TcIL3000.11.12020-1-5utr-2
T.congo.pschr.11	TriTrypDB	CDS	3122784	3124469	.	+	0	Parent=TcIL3000.11.12020-1-5utr-2
###
T.congo.pschr.11	TriTrypDB	mRNA	3122665	3124469	.	+	.	ID=TcIL3000.11.12020-1-5utr-3;Note=276
T.congo.pschr.11	TriTrypDB	five_prime_UTR	3122665	3122783	.	+	.	Parent=TcIL3000.11.12020-1-5utr-3
T.congo.pschr.11	TriTrypDB	CDS	3122784	3124469	.	+	0	Parent=TcIL3000.11.12020-1-5utr-3
###
T.congo.pschr.11	TriTrypDB	mRNA	3122268	3124469	.	+	.	ID=TcIL3000.11.12020-1-5utr-4;Note=40
T.congo.pschr.11	TriTrypDB	five_prime_UTR	3122268	3122783	.	+	.	Parent=TcIL3000.11.12020-1-5utr-4
T.congo.pschr.11	TriTrypDB	CDS	3122784	3124469	.	+	0	Parent=TcIL3000.11.12020-1-5utr-4
###
T.congo.pschr.11	TriTrypDB	mRNA	3124650	3125649	.	+	.	ID=TcIL3000.11.12030-1-5utr-1;Note=6265
T.congo.pschr.11	TriTrypDB	five_prime_UTR	3124650	3124692	.	+	.	Parent=TcIL3000.11.12030-1-5utr-1
T.congo.pschr.11	TriTrypDB	CDS	3124693	3125649	.	+	0	Parent=TcIL3000.11.12030-1-5utr-1
###
T.congo.pschr.11	TriTrypDB	mRNA	3124654	3125649	.	+	.	ID=TcIL3000.11.12030-1-5utr-2;Note=354
T.congo.pschr.11	TriTrypDB	five_prime_UTR	3124654	3124692	.	+	.	Parent=TcIL3000.11.12030-1-5utr-2
T.congo.pschr.11	TriTrypDB	CDS	3124693	3125649	.	+	0	Parent=TcIL3000.11.12030-1-5utr-2
###
T.congo.pschr.11	TriTrypDB	mRNA	3124658	3125649	.	+	.	ID=TcIL3000.11.12030-1-5utr-3;Note=178
T.congo.pschr.11	TriTrypDB	five_prime_UTR	3124658	3124692	.	+	.	Parent=TcIL3000.11.12030-1-5utr-3
T.congo.pschr.11	TriTrypDB	CDS	3124693	3125649	.	+	0	Parent=TcIL3000.11.12030-1-5utr-3
###
T.congo.pschr.11	TriTrypDB	mRNA	3125974	3127659	.	+	.	ID=TcIL3000.11.12040-1-5utr-1;Note=314
T.congo.pschr.11	TriTrypDB	five_prime_UTR	3125974	3126012	.	+	.	Parent=TcIL3000.11.12040-1-5utr-1
T.congo.pschr.11	TriTrypDB	CDS	3126013	3127659	.	+	0	Parent=TcIL3000.11.12040-1-5utr-1
###
T.congo.pschr.11	TriTrypDB	mRNA	3125965	3127659	.	+	.	ID=TcIL3000.11.12040-1-5utr-2;Note=13
T.congo.pschr.11	TriTrypDB	five_prime_UTR	3125965	3126012	.	+	.	Parent=TcIL3000.11.12040-1-5utr-2
T.congo.pschr.11	TriTrypDB	CDS	3126013	3127659	.	+	0	Parent=TcIL3000.11.12040-1-5utr-2
###
T.congo.pschr.11	TriTrypDB	mRNA	3128109	3129469	.	+	.	ID=TcIL3000.11.12050-1-5utr-1;Note=21
T.congo.pschr.11	TriTrypDB	five_prime_UTR	3128109	3128467	.	+	.	Parent=TcIL3000.11.12050-1-5utr-1
T.congo.pschr.11	TriTrypDB	CDS	3128468	3129469	.	+	0	Parent=TcIL3000.11.12050-1-5utr-1
###
T.congo.pschr.11	TriTrypDB	mRNA	3128526	3129469	.	+	.	ID=TcIL3000.11.12050-1-5utr-2;Note=37
T.congo.pschr.11	TriTrypDB	five_prime_UTR	3128526	3128635	.	+	.	Parent=TcIL3000.11.12050-1-5utr-2
T.congo.pschr.11	TriTrypDB	CDS	3128636	3129469	.	+	0	Parent=TcIL3000.11.12050-1-5utr-2
###
T.congo.pschr.11	TriTrypDB	mRNA	3128575	3129469	.	+	.	ID=TcIL3000.11.12050-1-5utr-3;Note=63
T.congo.pschr.11	TriTrypDB	five_prime_UTR	3128575	3128635	.	+	.	Parent=TcIL3000.11.12050-1-5utr-3
T.congo.pschr.11	TriTrypDB	CDS	3128636	3129469	.	+	0	Parent=TcIL3000.11.12050-1-5utr-3
###
T.congo.pschr.11	TriTrypDB	mRNA	3128578	3129469	.	+	.	ID=TcIL3000.11.12050-1-5utr-4;Note=11
T.congo.pschr.11	TriTrypDB	five_prime_UTR	3128578	3128635	.	+	.	Parent=TcIL3000.11.12050-1-5utr-4
T.congo.pschr.11	TriTrypDB	CDS	3128636	3129469	.	+	0	Parent=TcIL3000.11.12050-1-5utr-4
###
T.congo.pschr.11	TriTrypDB	mRNA	3128087	3129469	.	+	.	ID=TcIL3000.11.12050-1-5utr-5;Note=631
T.congo.pschr.11	TriTrypDB	five_prime_UTR	3128087	3128467	.	+	.	Parent=TcIL3000.11.12050-1-5utr-5
T.congo.pschr.11	TriTrypDB	CDS	3128468	3129469	.	+	0	Parent=TcIL3000.11.12050-1-5utr-5
###
T.congo.pschr.11	TriTrypDB	mRNA	3171620	3174643	.	+	.	ID=TcIL3000.11.12080-1-5utr-1;Note=5295
T.congo.pschr.11	TriTrypDB	five_prime_UTR	3171620	3172993	.	+	.	Parent=TcIL3000.11.12080-1-5utr-1
T.congo.pschr.11	TriTrypDB	CDS	3172994	3174643	.	+	0	Parent=TcIL3000.11.12080-1-5utr-1
###
T.congo.pschr.11	TriTrypDB	mRNA	3171642	3174643	.	+	.	ID=TcIL3000.11.12080-1-5utr-2;Note=11
T.congo.pschr.11	TriTrypDB	five_prime_UTR	3171642	3172993	.	+	.	Parent=TcIL3000.11.12080-1-5utr-2
T.congo.pschr.11	TriTrypDB	CDS	3172994	3174643	.	+	0	Parent=TcIL3000.11.12080-1-5utr-2
###
T.congo.pschr.11	TriTrypDB	mRNA	3171645	3174643	.	+	.	ID=TcIL3000.11.12080-1-5utr-3;Note=13
T.congo.pschr.11	TriTrypDB	five_prime_UTR	3171645	3172993	.	+	.	Parent=TcIL3000.11.12080-1-5utr-3
T.congo.pschr.11	TriTrypDB	CDS	3172994	3174643	.	+	0	Parent=TcIL3000.11.12080-1-5utr-3
###
T.congo.pschr.11	TriTrypDB	mRNA	3172785	3174643	.	+	.	ID=TcIL3000.11.12080-1-5utr-4;Note=283
T.congo.pschr.11	TriTrypDB	five_prime_UTR	3172785	3172993	.	+	.	Parent=TcIL3000.11.12080-1-5utr-4
T.congo.pschr.11	TriTrypDB	CDS	3172994	3174643	.	+	0	Parent=TcIL3000.11.12080-1-5utr-4
###
T.congo.pschr.11	TriTrypDB	mRNA	3171627	3174643	.	+	.	ID=TcIL3000.11.12080-1-5utr-5;Note=197
T.congo.pschr.11	TriTrypDB	five_prime_UTR	3171627	3172993	.	+	.	Parent=TcIL3000.11.12080-1-5utr-5
T.congo.pschr.11	TriTrypDB	CDS	3172994	3174643	.	+	0	Parent=TcIL3000.11.12080-1-5utr-5
###
T.congo.pschr.11	TriTrypDB	mRNA	3172794	3174643	.	+	.	ID=TcIL3000.11.12080-1-5utr-6;Note=12
T.congo.pschr.11	TriTrypDB	five_prime_UTR	3172794	3172993	.	+	.	Parent=TcIL3000.11.12080-1-5utr-6
T.congo.pschr.11	TriTrypDB	CDS	3172994	3174643	.	+	0	Parent=TcIL3000.11.12080-1-5utr-6
###
T.congo.pschr.11	TriTrypDB	mRNA	3172203	3174643	.	+	.	ID=TcIL3000.11.12080-1-5utr-7;Note=479
T.congo.pschr.11	TriTrypDB	five_prime_UTR	3172203	3172993	.	+	.	Parent=TcIL3000.11.12080-1-5utr-7
T.congo.pschr.11	TriTrypDB	CDS	3172994	3174643	.	+	0	Parent=TcIL3000.11.12080-1-5utr-7
###
T.congo.pschr.11	TriTrypDB	mRNA	3177103	3179249	.	+	.	ID=TcIL3000.11.12090-1-5utr-1;Note=85
T.congo.pschr.11	TriTrypDB	five_prime_UTR	3177103	3177110	.	+	.	Parent=TcIL3000.11.12090-1-5utr-1
T.congo.pschr.11	TriTrypDB	CDS	3177111	3179249	.	+	0	Parent=TcIL3000.11.12090-1-5utr-1
###
T.congo.pschr.11	TriTrypDB	mRNA	3175723	3179249	.	+	.	ID=TcIL3000.11.12090-1-5utr-2;Note=16
T.congo.pschr.11	TriTrypDB	five_prime_UTR	3175723	3177110	.	+	.	Parent=TcIL3000.11.12090-1-5utr-2
T.congo.pschr.11	TriTrypDB	CDS	3177111	3179249	.	+	0	Parent=TcIL3000.11.12090-1-5utr-2
###
T.congo.pschr.11	TriTrypDB	mRNA	351044	354636	.	+	.	ID=TcIL3000.11.1210-1-5utr-1;Note=17
T.congo.pschr.11	TriTrypDB	five_prime_UTR	351044	351531	.	+	.	Parent=TcIL3000.11.1210-1-5utr-1
T.congo.pschr.11	TriTrypDB	CDS	351532	354636	.	+	0	Parent=TcIL3000.11.1210-1-5utr-1
###
T.congo.pschr.11	TriTrypDB	mRNA	351020	354636	.	+	.	ID=TcIL3000.11.1210-1-5utr-2;Note=181
T.congo.pschr.11	TriTrypDB	five_prime_UTR	351020	351531	.	+	.	Parent=TcIL3000.11.1210-1-5utr-2
T.congo.pschr.11	TriTrypDB	CDS	351532	354636	.	+	0	Parent=TcIL3000.11.1210-1-5utr-2
###
T.congo.pschr.11	TriTrypDB	mRNA	351024	354636	.	+	.	ID=TcIL3000.11.1210-1-5utr-3;Note=242
T.congo.pschr.11	TriTrypDB	five_prime_UTR	351024	351531	.	+	.	Parent=TcIL3000.11.1210-1-5utr-3
T.congo.pschr.11	TriTrypDB	CDS	351532	354636	.	+	0	Parent=TcIL3000.11.1210-1-5utr-3
###
T.congo.pschr.11	TriTrypDB	mRNA	351587	354636	.	+	.	ID=TcIL3000.11.1210-1-5utr-4;Note=333
T.congo.pschr.11	TriTrypDB	five_prime_UTR	351587	351753	.	+	.	Parent=TcIL3000.11.1210-1-5utr-4
T.congo.pschr.11	TriTrypDB	CDS	351754	354636	.	+	0	Parent=TcIL3000.11.1210-1-5utr-4
###
T.congo.pschr.11	TriTrypDB	mRNA	3179521	3181801	.	+	.	ID=TcIL3000.11.12100-1-5utr-1;Note=16
T.congo.pschr.11	TriTrypDB	five_prime_UTR	3179521	3180232	.	+	.	Parent=TcIL3000.11.12100-1-5utr-1
T.congo.pschr.11	TriTrypDB	CDS	3180233	3181801	.	+	0	Parent=TcIL3000.11.12100-1-5utr-1
###
T.congo.pschr.11	TriTrypDB	mRNA	3179577	3181801	.	+	.	ID=TcIL3000.11.12100-1-5utr-2;Note=489
T.congo.pschr.11	TriTrypDB	five_prime_UTR	3179577	3180232	.	+	.	Parent=TcIL3000.11.12100-1-5utr-2
T.congo.pschr.11	TriTrypDB	CDS	3180233	3181801	.	+	0	Parent=TcIL3000.11.12100-1-5utr-2
###
T.congo.pschr.11	TriTrypDB	mRNA	3179580	3181801	.	+	.	ID=TcIL3000.11.12100-1-5utr-3;Note=65
T.congo.pschr.11	TriTrypDB	five_prime_UTR	3179580	3180232	.	+	.	Parent=TcIL3000.11.12100-1-5utr-3
T.congo.pschr.11	TriTrypDB	CDS	3180233	3181801	.	+	0	Parent=TcIL3000.11.12100-1-5utr-3
###
T.congo.pschr.11	TriTrypDB	mRNA	3179858	3181801	.	+	.	ID=TcIL3000.11.12100-1-5utr-4;Note=32
T.congo.pschr.11	TriTrypDB	five_prime_UTR	3179858	3180232	.	+	.	Parent=TcIL3000.11.12100-1-5utr-4
T.congo.pschr.11	TriTrypDB	CDS	3180233	3181801	.	+	0	Parent=TcIL3000.11.12100-1-5utr-4
###
T.congo.pschr.11	TriTrypDB	mRNA	3183559	3184524	.	+	.	ID=TcIL3000.11.12120-1-5utr-1;Note=14
T.congo.pschr.11	TriTrypDB	five_prime_UTR	3183559	3183660	.	+	.	Parent=TcIL3000.11.12120-1-5utr-1
T.congo.pschr.11	TriTrypDB	CDS	3183661	3184524	.	+	0	Parent=TcIL3000.11.12120-1-5utr-1
###
T.congo.pschr.11	TriTrypDB	mRNA	3183505	3184524	.	+	.	ID=TcIL3000.11.12120-1-5utr-2;Note=10
T.congo.pschr.11	TriTrypDB	five_prime_UTR	3183505	3183660	.	+	.	Parent=TcIL3000.11.12120-1-5utr-2
T.congo.pschr.11	TriTrypDB	CDS	3183661	3184524	.	+	0	Parent=TcIL3000.11.12120-1-5utr-2
###
T.congo.pschr.11	TriTrypDB	mRNA	3183527	3184524	.	+	.	ID=TcIL3000.11.12120-1-5utr-3;Note=254
T.congo.pschr.11	TriTrypDB	five_prime_UTR	3183527	3183660	.	+	.	Parent=TcIL3000.11.12120-1-5utr-3
T.congo.pschr.11	TriTrypDB	CDS	3183661	3184524	.	+	0	Parent=TcIL3000.11.12120-1-5utr-3
###
T.congo.pschr.11	TriTrypDB	mRNA	3183549	3184524	.	+	.	ID=TcIL3000.11.12120-1-5utr-4;Note=33
T.congo.pschr.11	TriTrypDB	five_prime_UTR	3183549	3183660	.	+	.	Parent=TcIL3000.11.12120-1-5utr-4
T.congo.pschr.11	TriTrypDB	CDS	3183661	3184524	.	+	0	Parent=TcIL3000.11.12120-1-5utr-4
###
T.congo.pschr.11	TriTrypDB	mRNA	3183545	3184524	.	+	.	ID=TcIL3000.11.12120-1-5utr-5;Note=17
T.congo.pschr.11	TriTrypDB	five_prime_UTR	3183545	3183660	.	+	.	Parent=TcIL3000.11.12120-1-5utr-5
T.congo.pschr.11	TriTrypDB	CDS	3183661	3184524	.	+	0	Parent=TcIL3000.11.12120-1-5utr-5
###
T.congo.pschr.11	TriTrypDB	mRNA	3183480	3184524	.	+	.	ID=TcIL3000.11.12120-1-5utr-6;Note=243
T.congo.pschr.11	TriTrypDB	five_prime_UTR	3183480	3183660	.	+	.	Parent=TcIL3000.11.12120-1-5utr-6
T.congo.pschr.11	TriTrypDB	CDS	3183661	3184524	.	+	0	Parent=TcIL3000.11.12120-1-5utr-6
###
T.congo.pschr.11	TriTrypDB	mRNA	3184727	3185457	.	+	.	ID=TcIL3000.11.12130-1-5utr-1;Note=342
T.congo.pschr.11	TriTrypDB	five_prime_UTR	3184727	3184800	.	+	.	Parent=TcIL3000.11.12130-1-5utr-1
T.congo.pschr.11	TriTrypDB	CDS	3184801	3185457	.	+	0	Parent=TcIL3000.11.12130-1-5utr-1
###
T.congo.pschr.11	TriTrypDB	mRNA	3184779	3185457	.	+	.	ID=TcIL3000.11.12130-1-5utr-2;Note=2093
T.congo.pschr.11	TriTrypDB	five_prime_UTR	3184779	3184800	.	+	.	Parent=TcIL3000.11.12130-1-5utr-2
T.congo.pschr.11	TriTrypDB	CDS	3184801	3185457	.	+	0	Parent=TcIL3000.11.12130-1-5utr-2
###
T.congo.pschr.11	TriTrypDB	mRNA	3184743	3185457	.	+	.	ID=TcIL3000.11.12130-1-5utr-3;Note=21
T.congo.pschr.11	TriTrypDB	five_prime_UTR	3184743	3184800	.	+	.	Parent=TcIL3000.11.12130-1-5utr-3
T.congo.pschr.11	TriTrypDB	CDS	3184801	3185457	.	+	0	Parent=TcIL3000.11.12130-1-5utr-3
###
T.congo.pschr.11	TriTrypDB	mRNA	3184740	3185457	.	+	.	ID=TcIL3000.11.12130-1-5utr-4;Note=90
T.congo.pschr.11	TriTrypDB	five_prime_UTR	3184740	3184800	.	+	.	Parent=TcIL3000.11.12130-1-5utr-4
T.congo.pschr.11	TriTrypDB	CDS	3184801	3185457	.	+	0	Parent=TcIL3000.11.12130-1-5utr-4
###
T.congo.pschr.11	TriTrypDB	mRNA	3184735	3185457	.	+	.	ID=TcIL3000.11.12130-1-5utr-5;Note=1071
T.congo.pschr.11	TriTrypDB	five_prime_UTR	3184735	3184800	.	+	.	Parent=TcIL3000.11.12130-1-5utr-5
T.congo.pschr.11	TriTrypDB	CDS	3184801	3185457	.	+	0	Parent=TcIL3000.11.12130-1-5utr-5
###
T.congo.pschr.11	TriTrypDB	mRNA	3186641	3189380	.	+	.	ID=TcIL3000.11.12140-1-5utr-1;Note=222
T.congo.pschr.11	TriTrypDB	five_prime_UTR	3186641	3187328	.	+	.	Parent=TcIL3000.11.12140-1-5utr-1
T.congo.pschr.11	TriTrypDB	CDS	3187329	3189380	.	+	0	Parent=TcIL3000.11.12140-1-5utr-1
###
T.congo.pschr.11	TriTrypDB	mRNA	3186645	3189380	.	+	.	ID=TcIL3000.11.12140-1-5utr-2;Note=73
T.congo.pschr.11	TriTrypDB	five_prime_UTR	3186645	3187328	.	+	.	Parent=TcIL3000.11.12140-1-5utr-2
T.congo.pschr.11	TriTrypDB	CDS	3187329	3189380	.	+	0	Parent=TcIL3000.11.12140-1-5utr-2
###
T.congo.pschr.11	TriTrypDB	mRNA	3187556	3189380	.	+	.	ID=TcIL3000.11.12140-1-5utr-3;Note=764
T.congo.pschr.11	TriTrypDB	five_prime_UTR	3187556	3187589	.	+	.	Parent=TcIL3000.11.12140-1-5utr-3
T.congo.pschr.11	TriTrypDB	CDS	3187590	3189380	.	+	0	Parent=TcIL3000.11.12140-1-5utr-3
###
T.congo.pschr.11	TriTrypDB	mRNA	3189713	3194481	.	+	.	ID=TcIL3000.11.12150-1-5utr-1;Note=14
T.congo.pschr.11	TriTrypDB	five_prime_UTR	3189713	3190161	.	+	.	Parent=TcIL3000.11.12150-1-5utr-1
T.congo.pschr.11	TriTrypDB	CDS	3190162	3194481	.	+	0	Parent=TcIL3000.11.12150-1-5utr-1
###
T.congo.pschr.11	TriTrypDB	mRNA	3189703	3194481	.	+	.	ID=TcIL3000.11.12150-1-5utr-2;Note=58
T.congo.pschr.11	TriTrypDB	five_prime_UTR	3189703	3190161	.	+	.	Parent=TcIL3000.11.12150-1-5utr-2
T.congo.pschr.11	TriTrypDB	CDS	3190162	3194481	.	+	0	Parent=TcIL3000.11.12150-1-5utr-2
###
T.congo.pschr.11	TriTrypDB	mRNA	3189676	3194481	.	+	.	ID=TcIL3000.11.12150-1-5utr-3;Note=272
T.congo.pschr.11	TriTrypDB	five_prime_UTR	3189676	3190161	.	+	.	Parent=TcIL3000.11.12150-1-5utr-3
T.congo.pschr.11	TriTrypDB	CDS	3190162	3194481	.	+	0	Parent=TcIL3000.11.12150-1-5utr-3
###
T.congo.pschr.11	TriTrypDB	mRNA	3189747	3194481	.	+	.	ID=TcIL3000.11.12150-1-5utr-4;Note=12
T.congo.pschr.11	TriTrypDB	five_prime_UTR	3189747	3190161	.	+	.	Parent=TcIL3000.11.12150-1-5utr-4
T.congo.pschr.11	TriTrypDB	CDS	3190162	3194481	.	+	0	Parent=TcIL3000.11.12150-1-5utr-4
###
T.congo.pschr.11	TriTrypDB	mRNA	3194833	3200852	.	+	.	ID=TcIL3000.11.12160-1-5utr-1;Note=273
T.congo.pschr.11	TriTrypDB	five_prime_UTR	3194833	3196013	.	+	.	Parent=TcIL3000.11.12160-1-5utr-1
T.congo.pschr.11	TriTrypDB	CDS	3196014	3200852	.	+	0	Parent=TcIL3000.11.12160-1-5utr-1
###
T.congo.pschr.11	TriTrypDB	mRNA	3195286	3200852	.	+	.	ID=TcIL3000.11.12160-1-5utr-2;Note=28
T.congo.pschr.11	TriTrypDB	five_prime_UTR	3195286	3196013	.	+	.	Parent=TcIL3000.11.12160-1-5utr-2
T.congo.pschr.11	TriTrypDB	CDS	3196014	3200852	.	+	0	Parent=TcIL3000.11.12160-1-5utr-2
###
T.congo.pschr.11	TriTrypDB	mRNA	3194860	3200852	.	+	.	ID=TcIL3000.11.12160-1-5utr-3;Note=50
T.congo.pschr.11	TriTrypDB	five_prime_UTR	3194860	3196013	.	+	.	Parent=TcIL3000.11.12160-1-5utr-3
T.congo.pschr.11	TriTrypDB	CDS	3196014	3200852	.	+	0	Parent=TcIL3000.11.12160-1-5utr-3
###
T.congo.pschr.11	TriTrypDB	mRNA	3194904	3200852	.	+	.	ID=TcIL3000.11.12160-1-5utr-4;Note=15
T.congo.pschr.11	TriTrypDB	five_prime_UTR	3194904	3196013	.	+	.	Parent=TcIL3000.11.12160-1-5utr-4
T.congo.pschr.11	TriTrypDB	CDS	3196014	3200852	.	+	0	Parent=TcIL3000.11.12160-1-5utr-4
###
T.congo.pschr.11	TriTrypDB	mRNA	3201677	3204291	.	+	.	ID=TcIL3000.11.12170-1-5utr-1;Note=253
T.congo.pschr.11	TriTrypDB	five_prime_UTR	3201677	3201906	.	+	.	Parent=TcIL3000.11.12170-1-5utr-1
T.congo.pschr.11	TriTrypDB	CDS	3201907	3204291	.	+	0	Parent=TcIL3000.11.12170-1-5utr-1
###
T.congo.pschr.11	TriTrypDB	mRNA	3205137	3206727	.	+	.	ID=TcIL3000.11.12180-1-5utr-1;Note=305
T.congo.pschr.11	TriTrypDB	five_prime_UTR	3205137	3205464	.	+	.	Parent=TcIL3000.11.12180-1-5utr-1
T.congo.pschr.11	TriTrypDB	CDS	3205465	3206727	.	+	0	Parent=TcIL3000.11.12180-1-5utr-1
###
T.congo.pschr.11	TriTrypDB	mRNA	3207312	3209665	.	+	.	ID=TcIL3000.11.12190-1-5utr-1;Note=386
T.congo.pschr.11	TriTrypDB	five_prime_UTR	3207312	3208981	.	+	.	Parent=TcIL3000.11.12190-1-5utr-1
T.congo.pschr.11	TriTrypDB	CDS	3208982	3209665	.	+	0	Parent=TcIL3000.11.12190-1-5utr-1
###
T.congo.pschr.11	TriTrypDB	mRNA	355528	356157	.	+	.	ID=TcIL3000.11.1220-1-5utr-1;Note=53
T.congo.pschr.11	TriTrypDB	five_prime_UTR	355528	355647	.	+	.	Parent=TcIL3000.11.1220-1-5utr-1
T.congo.pschr.11	TriTrypDB	CDS	355648	356157	.	+	0	Parent=TcIL3000.11.1220-1-5utr-1
###
T.congo.pschr.11	TriTrypDB	mRNA	355593	356157	.	+	.	ID=TcIL3000.11.1220-1-5utr-2;Note=14
T.congo.pschr.11	TriTrypDB	five_prime_UTR	355593	355647	.	+	.	Parent=TcIL3000.11.1220-1-5utr-2
T.congo.pschr.11	TriTrypDB	CDS	355648	356157	.	+	0	Parent=TcIL3000.11.1220-1-5utr-2
###
T.congo.pschr.11	TriTrypDB	mRNA	355621	356157	.	+	.	ID=TcIL3000.11.1220-1-5utr-3;Note=11
T.congo.pschr.11	TriTrypDB	five_prime_UTR	355621	355647	.	+	.	Parent=TcIL3000.11.1220-1-5utr-3
T.congo.pschr.11	TriTrypDB	CDS	355648	356157	.	+	0	Parent=TcIL3000.11.1220-1-5utr-3
###
T.congo.pschr.11	TriTrypDB	mRNA	355585	356157	.	+	.	ID=TcIL3000.11.1220-1-5utr-4;Note=1458
T.congo.pschr.11	TriTrypDB	five_prime_UTR	355585	355647	.	+	.	Parent=TcIL3000.11.1220-1-5utr-4
T.congo.pschr.11	TriTrypDB	CDS	355648	356157	.	+	0	Parent=TcIL3000.11.1220-1-5utr-4
###
T.congo.pschr.11	TriTrypDB	mRNA	355587	356157	.	+	.	ID=TcIL3000.11.1220-1-5utr-5;Note=50
T.congo.pschr.11	TriTrypDB	five_prime_UTR	355587	355647	.	+	.	Parent=TcIL3000.11.1220-1-5utr-5
T.congo.pschr.11	TriTrypDB	CDS	355648	356157	.	+	0	Parent=TcIL3000.11.1220-1-5utr-5
###
T.congo.pschr.11	TriTrypDB	mRNA	3211350	3213197	.	+	.	ID=TcIL3000.11.12200-1-5utr-1;Note=75
T.congo.pschr.11	TriTrypDB	five_prime_UTR	3211350	3211466	.	+	.	Parent=TcIL3000.11.12200-1-5utr-1
T.congo.pschr.11	TriTrypDB	CDS	3211467	3213197	.	+	0	Parent=TcIL3000.11.12200-1-5utr-1
###
T.congo.pschr.11	TriTrypDB	mRNA	3211353	3213197	.	+	.	ID=TcIL3000.11.12200-1-5utr-2;Note=42
T.congo.pschr.11	TriTrypDB	five_prime_UTR	3211353	3211466	.	+	.	Parent=TcIL3000.11.12200-1-5utr-2
T.congo.pschr.11	TriTrypDB	CDS	3211467	3213197	.	+	0	Parent=TcIL3000.11.12200-1-5utr-2
###
T.congo.pschr.11	TriTrypDB	mRNA	3213680	3214445	.	+	.	ID=TcIL3000.11.12210-1-5utr-1;Note=723
T.congo.pschr.11	TriTrypDB	five_prime_UTR	3213680	3213728	.	+	.	Parent=TcIL3000.11.12210-1-5utr-1
T.congo.pschr.11	TriTrypDB	CDS	3213729	3214445	.	+	0	Parent=TcIL3000.11.12210-1-5utr-1
###
T.congo.pschr.11	TriTrypDB	mRNA	3213691	3214445	.	+	.	ID=TcIL3000.11.12210-1-5utr-2;Note=66
T.congo.pschr.11	TriTrypDB	five_prime_UTR	3213691	3213728	.	+	.	Parent=TcIL3000.11.12210-1-5utr-2
T.congo.pschr.11	TriTrypDB	CDS	3213729	3214445	.	+	0	Parent=TcIL3000.11.12210-1-5utr-2
###
T.congo.pschr.11	TriTrypDB	mRNA	3213695	3214445	.	+	.	ID=TcIL3000.11.12210-1-5utr-3;Note=18
T.congo.pschr.11	TriTrypDB	five_prime_UTR	3213695	3213728	.	+	.	Parent=TcIL3000.11.12210-1-5utr-3
T.congo.pschr.11	TriTrypDB	CDS	3213729	3214445	.	+	0	Parent=TcIL3000.11.12210-1-5utr-3
###
T.congo.pschr.11	TriTrypDB	mRNA	3215149	3216079	.	+	.	ID=TcIL3000.11.12220-1-5utr-1;Note=75
T.congo.pschr.11	TriTrypDB	five_prime_UTR	3215149	3215350	.	+	.	Parent=TcIL3000.11.12220-1-5utr-1
T.congo.pschr.11	TriTrypDB	CDS	3215351	3216079	.	+	0	Parent=TcIL3000.11.12220-1-5utr-1
###
T.congo.pschr.11	TriTrypDB	mRNA	3215154	3216079	.	+	.	ID=TcIL3000.11.12220-1-5utr-2;Note=12
T.congo.pschr.11	TriTrypDB	five_prime_UTR	3215154	3215350	.	+	.	Parent=TcIL3000.11.12220-1-5utr-2
T.congo.pschr.11	TriTrypDB	CDS	3215351	3216079	.	+	0	Parent=TcIL3000.11.12220-1-5utr-2
###
T.congo.pschr.11	TriTrypDB	mRNA	3219791	3222884	.	+	.	ID=TcIL3000.11.12260-1-5utr-1;Note=259
T.congo.pschr.11	TriTrypDB	five_prime_UTR	3219791	3219863	.	+	.	Parent=TcIL3000.11.12260-1-5utr-1
T.congo.pschr.11	TriTrypDB	CDS	3219864	3222884	.	+	0	Parent=TcIL3000.11.12260-1-5utr-1
###
T.congo.pschr.11	TriTrypDB	mRNA	3219802	3222884	.	+	.	ID=TcIL3000.11.12260-1-5utr-2;Note=15
T.congo.pschr.11	TriTrypDB	five_prime_UTR	3219802	3219863	.	+	.	Parent=TcIL3000.11.12260-1-5utr-2
T.congo.pschr.11	TriTrypDB	CDS	3219864	3222884	.	+	0	Parent=TcIL3000.11.12260-1-5utr-2
###
T.congo.pschr.11	TriTrypDB	mRNA	3223382	3224485	.	+	.	ID=TcIL3000.11.12270-1-5utr-1;Note=310
T.congo.pschr.11	TriTrypDB	five_prime_UTR	3223382	3223393	.	+	.	Parent=TcIL3000.11.12270-1-5utr-1
T.congo.pschr.11	TriTrypDB	CDS	3223394	3224485	.	+	0	Parent=TcIL3000.11.12270-1-5utr-1
###
T.congo.pschr.11	TriTrypDB	mRNA	3224685	3226525	.	+	.	ID=TcIL3000.11.12280-1-5utr-1;Note=39
T.congo.pschr.11	TriTrypDB	five_prime_UTR	3224685	3224788	.	+	.	Parent=TcIL3000.11.12280-1-5utr-1
T.congo.pschr.11	TriTrypDB	CDS	3224789	3226525	.	+	0	Parent=TcIL3000.11.12280-1-5utr-1
###
T.congo.pschr.11	TriTrypDB	mRNA	3224670	3226525	.	+	.	ID=TcIL3000.11.12280-1-5utr-2;Note=154
T.congo.pschr.11	TriTrypDB	five_prime_UTR	3224670	3224788	.	+	.	Parent=TcIL3000.11.12280-1-5utr-2
T.congo.pschr.11	TriTrypDB	CDS	3224789	3226525	.	+	0	Parent=TcIL3000.11.12280-1-5utr-2
###
T.congo.pschr.11	TriTrypDB	mRNA	3226774	3228044	.	+	.	ID=TcIL3000.11.12290-1-5utr-1;Note=15
T.congo.pschr.11	TriTrypDB	five_prime_UTR	3226774	3226889	.	+	.	Parent=TcIL3000.11.12290-1-5utr-1
T.congo.pschr.11	TriTrypDB	CDS	3226890	3228044	.	+	0	Parent=TcIL3000.11.12290-1-5utr-1
###
T.congo.pschr.11	TriTrypDB	mRNA	3226763	3228044	.	+	.	ID=TcIL3000.11.12290-1-5utr-2;Note=701
T.congo.pschr.11	TriTrypDB	five_prime_UTR	3226763	3226889	.	+	.	Parent=TcIL3000.11.12290-1-5utr-2
T.congo.pschr.11	TriTrypDB	CDS	3226890	3228044	.	+	0	Parent=TcIL3000.11.12290-1-5utr-2
###
T.congo.pschr.11	TriTrypDB	mRNA	357038	358487	.	+	.	ID=TcIL3000.11.1230-1-5utr-1;Note=258
T.congo.pschr.11	TriTrypDB	five_prime_UTR	357038	357614	.	+	.	Parent=TcIL3000.11.1230-1-5utr-1
T.congo.pschr.11	TriTrypDB	CDS	357615	358487	.	+	0	Parent=TcIL3000.11.1230-1-5utr-1
###
T.congo.pschr.11	TriTrypDB	mRNA	3230379	3231872	.	+	.	ID=TcIL3000.11.12320-1-5utr-1;Note=1841
T.congo.pschr.11	TriTrypDB	five_prime_UTR	3230379	3230384	.	+	.	Parent=TcIL3000.11.12320-1-5utr-1
T.congo.pschr.11	TriTrypDB	CDS	3230385	3231872	.	+	0	Parent=TcIL3000.11.12320-1-5utr-1
###
T.congo.pschr.11	TriTrypDB	mRNA	3232962	3235012	.	+	.	ID=TcIL3000.11.12330-1-5utr-1;Note=25
T.congo.pschr.11	TriTrypDB	five_prime_UTR	3232962	3233251	.	+	.	Parent=TcIL3000.11.12330-1-5utr-1
T.congo.pschr.11	TriTrypDB	CDS	3233252	3235012	.	+	0	Parent=TcIL3000.11.12330-1-5utr-1
###
T.congo.pschr.11	TriTrypDB	mRNA	3232963	3235012	.	+	.	ID=TcIL3000.11.12330-1-5utr-2;Note=179
T.congo.pschr.11	TriTrypDB	five_prime_UTR	3232963	3233251	.	+	.	Parent=TcIL3000.11.12330-1-5utr-2
T.congo.pschr.11	TriTrypDB	CDS	3233252	3235012	.	+	0	Parent=TcIL3000.11.12330-1-5utr-2
###
T.congo.pschr.11	TriTrypDB	mRNA	3235533	3236821	.	+	.	ID=TcIL3000.11.12340-1-5utr-1;Note=79
T.congo.pschr.11	TriTrypDB	five_prime_UTR	3235533	3235750	.	+	.	Parent=TcIL3000.11.12340-1-5utr-1
T.congo.pschr.11	TriTrypDB	CDS	3235751	3236821	.	+	0	Parent=TcIL3000.11.12340-1-5utr-1
###
T.congo.pschr.11	TriTrypDB	mRNA	3235569	3236821	.	+	.	ID=TcIL3000.11.12340-1-5utr-2;Note=29
T.congo.pschr.11	TriTrypDB	five_prime_UTR	3235569	3235750	.	+	.	Parent=TcIL3000.11.12340-1-5utr-2
T.congo.pschr.11	TriTrypDB	CDS	3235751	3236821	.	+	0	Parent=TcIL3000.11.12340-1-5utr-2
###
T.congo.pschr.11	TriTrypDB	mRNA	3237049	3239646	.	+	.	ID=TcIL3000.11.12350-1-5utr-1;Note=17
T.congo.pschr.11	TriTrypDB	five_prime_UTR	3237049	3237666	.	+	.	Parent=TcIL3000.11.12350-1-5utr-1
T.congo.pschr.11	TriTrypDB	CDS	3237667	3239646	.	+	0	Parent=TcIL3000.11.12350-1-5utr-1
###
T.congo.pschr.11	TriTrypDB	mRNA	3237755	3239646	.	+	.	ID=TcIL3000.11.12350-1-5utr-2;Note=760
T.congo.pschr.11	TriTrypDB	five_prime_UTR	3237755	3237783	.	+	.	Parent=TcIL3000.11.12350-1-5utr-2
T.congo.pschr.11	TriTrypDB	CDS	3237784	3239646	.	+	0	Parent=TcIL3000.11.12350-1-5utr-2
###
T.congo.pschr.11	TriTrypDB	mRNA	3237758	3239646	.	+	.	ID=TcIL3000.11.12350-1-5utr-3;Note=61
T.congo.pschr.11	TriTrypDB	five_prime_UTR	3237758	3237783	.	+	.	Parent=TcIL3000.11.12350-1-5utr-3
T.congo.pschr.11	TriTrypDB	CDS	3237784	3239646	.	+	0	Parent=TcIL3000.11.12350-1-5utr-3
###
T.congo.pschr.11	TriTrypDB	mRNA	3237783	3239646	.	+	.	ID=TcIL3000.11.12350-1-5utr-4;Note=15
T.congo.pschr.11	TriTrypDB	five_prime_UTR	3237783	3237783	.	+	.	Parent=TcIL3000.11.12350-1-5utr-4
T.congo.pschr.11	TriTrypDB	CDS	3237784	3239646	.	+	0	Parent=TcIL3000.11.12350-1-5utr-4
###
T.congo.pschr.11	TriTrypDB	mRNA	3240072	3241561	.	+	.	ID=TcIL3000.11.12390-1-5utr-1;Note=10
T.congo.pschr.11	TriTrypDB	five_prime_UTR	3240072	3240706	.	+	.	Parent=TcIL3000.11.12390-1-5utr-1
T.congo.pschr.11	TriTrypDB	CDS	3240707	3241561	.	+	0	Parent=TcIL3000.11.12390-1-5utr-1
###
T.congo.pschr.11	TriTrypDB	mRNA	3240575	3241561	.	+	.	ID=TcIL3000.11.12390-1-5utr-2;Note=161
T.congo.pschr.11	TriTrypDB	five_prime_UTR	3240575	3240706	.	+	.	Parent=TcIL3000.11.12390-1-5utr-2
T.congo.pschr.11	TriTrypDB	CDS	3240707	3241561	.	+	0	Parent=TcIL3000.11.12390-1-5utr-2
###
T.congo.pschr.11	TriTrypDB	mRNA	3240057	3241561	.	+	.	ID=TcIL3000.11.12390-1-5utr-3;Note=191
T.congo.pschr.11	TriTrypDB	five_prime_UTR	3240057	3240706	.	+	.	Parent=TcIL3000.11.12390-1-5utr-3
T.congo.pschr.11	TriTrypDB	CDS	3240707	3241561	.	+	0	Parent=TcIL3000.11.12390-1-5utr-3
###
T.congo.pschr.11	TriTrypDB	mRNA	3240050	3241561	.	+	.	ID=TcIL3000.11.12390-1-5utr-4;Note=5173
T.congo.pschr.11	TriTrypDB	five_prime_UTR	3240050	3240706	.	+	.	Parent=TcIL3000.11.12390-1-5utr-4
T.congo.pschr.11	TriTrypDB	CDS	3240707	3241561	.	+	0	Parent=TcIL3000.11.12390-1-5utr-4
###
T.congo.pschr.11	TriTrypDB	mRNA	3241807	3243419	.	+	.	ID=TcIL3000.11.12400-1-5utr-1;Note=246
T.congo.pschr.11	TriTrypDB	five_prime_UTR	3241807	3241910	.	+	.	Parent=TcIL3000.11.12400-1-5utr-1
T.congo.pschr.11	TriTrypDB	CDS	3241911	3243419	.	+	0	Parent=TcIL3000.11.12400-1-5utr-1
###
T.congo.pschr.11	TriTrypDB	mRNA	3241809	3243419	.	+	.	ID=TcIL3000.11.12400-1-5utr-2;Note=38
T.congo.pschr.11	TriTrypDB	five_prime_UTR	3241809	3241910	.	+	.	Parent=TcIL3000.11.12400-1-5utr-2
T.congo.pschr.11	TriTrypDB	CDS	3241911	3243419	.	+	0	Parent=TcIL3000.11.12400-1-5utr-2
###
T.congo.pschr.11	TriTrypDB	mRNA	3241819	3243419	.	+	.	ID=TcIL3000.11.12400-1-5utr-3;Note=16
T.congo.pschr.11	TriTrypDB	five_prime_UTR	3241819	3241910	.	+	.	Parent=TcIL3000.11.12400-1-5utr-3
T.congo.pschr.11	TriTrypDB	CDS	3241911	3243419	.	+	0	Parent=TcIL3000.11.12400-1-5utr-3
###
T.congo.pschr.11	TriTrypDB	mRNA	3250095	3251246	.	+	.	ID=TcIL3000.11.12410-1-5utr-1;Note=46
T.congo.pschr.11	TriTrypDB	five_prime_UTR	3250095	3250133	.	+	.	Parent=TcIL3000.11.12410-1-5utr-1
T.congo.pschr.11	TriTrypDB	CDS	3250134	3251246	.	+	0	Parent=TcIL3000.11.12410-1-5utr-1
###
T.congo.pschr.11	TriTrypDB	mRNA	3251568	3253571	.	+	.	ID=TcIL3000.11.12420-1-5utr-1;Note=10
T.congo.pschr.11	TriTrypDB	five_prime_UTR	3251568	3252290	.	+	.	Parent=TcIL3000.11.12420-1-5utr-1
T.congo.pschr.11	TriTrypDB	CDS	3252291	3253571	.	+	0	Parent=TcIL3000.11.12420-1-5utr-1
###
T.congo.pschr.11	TriTrypDB	mRNA	3251545	3253571	.	+	.	ID=TcIL3000.11.12420-1-5utr-2;Note=84
T.congo.pschr.11	TriTrypDB	five_prime_UTR	3251545	3252290	.	+	.	Parent=TcIL3000.11.12420-1-5utr-2
T.congo.pschr.11	TriTrypDB	CDS	3252291	3253571	.	+	0	Parent=TcIL3000.11.12420-1-5utr-2
###
T.congo.pschr.11	TriTrypDB	mRNA	3251954	3253571	.	+	.	ID=TcIL3000.11.12420-1-5utr-3;Note=109
T.congo.pschr.11	TriTrypDB	five_prime_UTR	3251954	3252290	.	+	.	Parent=TcIL3000.11.12420-1-5utr-3
T.congo.pschr.11	TriTrypDB	CDS	3252291	3253571	.	+	0	Parent=TcIL3000.11.12420-1-5utr-3
###
T.congo.pschr.11	TriTrypDB	mRNA	3251959	3253571	.	+	.	ID=TcIL3000.11.12420-1-5utr-4;Note=167
T.congo.pschr.11	TriTrypDB	five_prime_UTR	3251959	3252290	.	+	.	Parent=TcIL3000.11.12420-1-5utr-4
T.congo.pschr.11	TriTrypDB	CDS	3252291	3253571	.	+	0	Parent=TcIL3000.11.12420-1-5utr-4
###
T.congo.pschr.11	TriTrypDB	mRNA	3256484	3258456	.	+	.	ID=TcIL3000.11.12440-1-5utr-1;Note=65
T.congo.pschr.11	TriTrypDB	five_prime_UTR	3256484	3256629	.	+	.	Parent=TcIL3000.11.12440-1-5utr-1
T.congo.pschr.11	TriTrypDB	CDS	3256630	3258456	.	+	0	Parent=TcIL3000.11.12440-1-5utr-1
###
T.congo.pschr.11	TriTrypDB	mRNA	3256477	3258456	.	+	.	ID=TcIL3000.11.12440-1-5utr-2;Note=170
T.congo.pschr.11	TriTrypDB	five_prime_UTR	3256477	3256629	.	+	.	Parent=TcIL3000.11.12440-1-5utr-2
T.congo.pschr.11	TriTrypDB	CDS	3256630	3258456	.	+	0	Parent=TcIL3000.11.12440-1-5utr-2
###
T.congo.pschr.11	TriTrypDB	mRNA	3259176	3261108	.	+	.	ID=TcIL3000.11.12450-1-5utr-1;Note=232
T.congo.pschr.11	TriTrypDB	five_prime_UTR	3259176	3259443	.	+	.	Parent=TcIL3000.11.12450-1-5utr-1
T.congo.pschr.11	TriTrypDB	CDS	3259444	3261108	.	+	0	Parent=TcIL3000.11.12450-1-5utr-1
###
T.congo.pschr.11	TriTrypDB	mRNA	3261549	3263940	.	+	.	ID=TcIL3000.11.12460-1-5utr-1;Note=141
T.congo.pschr.11	TriTrypDB	five_prime_UTR	3261549	3261588	.	+	.	Parent=TcIL3000.11.12460-1-5utr-1
T.congo.pschr.11	TriTrypDB	CDS	3261589	3263940	.	+	0	Parent=TcIL3000.11.12460-1-5utr-1
###
T.congo.pschr.11	TriTrypDB	mRNA	3264679	3268116	.	+	.	ID=TcIL3000.11.12470-1-5utr-1;Note=206
T.congo.pschr.11	TriTrypDB	five_prime_UTR	3264679	3264780	.	+	.	Parent=TcIL3000.11.12470-1-5utr-1
T.congo.pschr.11	TriTrypDB	CDS	3264781	3268116	.	+	0	Parent=TcIL3000.11.12470-1-5utr-1
###
T.congo.pschr.11	TriTrypDB	mRNA	3268809	3269259	.	+	.	ID=TcIL3000.11.12480-1-5utr-1;Note=51
T.congo.pschr.11	TriTrypDB	five_prime_UTR	3268809	3268830	.	+	.	Parent=TcIL3000.11.12480-1-5utr-1
T.congo.pschr.11	TriTrypDB	CDS	3268831	3269259	.	+	0	Parent=TcIL3000.11.12480-1-5utr-1
###
T.congo.pschr.11	TriTrypDB	mRNA	3268804	3269259	.	+	.	ID=TcIL3000.11.12480-1-5utr-2;Note=3956
T.congo.pschr.11	TriTrypDB	five_prime_UTR	3268804	3268830	.	+	.	Parent=TcIL3000.11.12480-1-5utr-2
T.congo.pschr.11	TriTrypDB	CDS	3268831	3269259	.	+	0	Parent=TcIL3000.11.12480-1-5utr-2
###
T.congo.pschr.11	TriTrypDB	mRNA	3269583	3270030	.	+	.	ID=TcIL3000.11.12490-1-5utr-1;Note=8211
T.congo.pschr.11	TriTrypDB	five_prime_UTR	3269583	3269601	.	+	.	Parent=TcIL3000.11.12490-1-5utr-1
T.congo.pschr.11	TriTrypDB	CDS	3269602	3270030	.	+	0	Parent=TcIL3000.11.12490-1-5utr-1
###
T.congo.pschr.11	TriTrypDB	mRNA	3269588	3270030	.	+	.	ID=TcIL3000.11.12490-1-5utr-2;Note=272
T.congo.pschr.11	TriTrypDB	five_prime_UTR	3269588	3269601	.	+	.	Parent=TcIL3000.11.12490-1-5utr-2
T.congo.pschr.11	TriTrypDB	CDS	3269602	3270030	.	+	0	Parent=TcIL3000.11.12490-1-5utr-2
###
T.congo.pschr.11	TriTrypDB	mRNA	370573	371382	.	+	.	ID=TcIL3000.11.1250-1-5utr-2;Note=300
T.congo.pschr.11	TriTrypDB	five_prime_UTR	370573	370773	.	+	.	Parent=TcIL3000.11.1250-1-5utr-2
T.congo.pschr.11	TriTrypDB	CDS	370774	371382	.	+	0	Parent=TcIL3000.11.1250-1-5utr-2
###
T.congo.pschr.11	TriTrypDB	mRNA	370178	371382	.	+	.	ID=TcIL3000.11.1250-1-5utr-3;Note=10
T.congo.pschr.11	TriTrypDB	five_prime_UTR	370178	370773	.	+	.	Parent=TcIL3000.11.1250-1-5utr-3
T.congo.pschr.11	TriTrypDB	CDS	370774	371382	.	+	0	Parent=TcIL3000.11.1250-1-5utr-3
###
T.congo.pschr.11	TriTrypDB	mRNA	3270314	3270709	.	+	.	ID=TcIL3000.11.12500-1-5utr-3;Note=206
T.congo.pschr.11	TriTrypDB	five_prime_UTR	3270314	3270340	.	+	.	Parent=TcIL3000.11.12500-1-5utr-3
T.congo.pschr.11	TriTrypDB	CDS	3270341	3270709	.	+	0	Parent=TcIL3000.11.12500-1-5utr-3
###
T.congo.pschr.11	TriTrypDB	mRNA	3270327	3270709	.	+	.	ID=TcIL3000.11.12500-1-5utr-4;Note=26
T.congo.pschr.11	TriTrypDB	five_prime_UTR	3270327	3270340	.	+	.	Parent=TcIL3000.11.12500-1-5utr-4
T.congo.pschr.11	TriTrypDB	CDS	3270341	3270709	.	+	0	Parent=TcIL3000.11.12500-1-5utr-4
###
T.congo.pschr.11	TriTrypDB	mRNA	3270330	3270709	.	+	.	ID=TcIL3000.11.12500-1-5utr-5;Note=211
T.congo.pschr.11	TriTrypDB	five_prime_UTR	3270330	3270340	.	+	.	Parent=TcIL3000.11.12500-1-5utr-5
T.congo.pschr.11	TriTrypDB	CDS	3270341	3270709	.	+	0	Parent=TcIL3000.11.12500-1-5utr-5
###
T.congo.pschr.11	TriTrypDB	mRNA	3271523	3272242	.	+	.	ID=TcIL3000.11.12510-1-5utr-1;Note=148
T.congo.pschr.11	TriTrypDB	five_prime_UTR	3271523	3271684	.	+	.	Parent=TcIL3000.11.12510-1-5utr-1
T.congo.pschr.11	TriTrypDB	CDS	3271685	3272242	.	+	0	Parent=TcIL3000.11.12510-1-5utr-1
###
T.congo.pschr.11	TriTrypDB	mRNA	3278667	3280781	.	+	.	ID=TcIL3000.11.12530-1-5utr-1;Note=242
T.congo.pschr.11	TriTrypDB	five_prime_UTR	3278667	3278693	.	+	.	Parent=TcIL3000.11.12530-1-5utr-1
T.congo.pschr.11	TriTrypDB	CDS	3278694	3280781	.	+	0	Parent=TcIL3000.11.12530-1-5utr-1
###
T.congo.pschr.11	TriTrypDB	mRNA	3281288	3282437	.	+	.	ID=TcIL3000.11.12540-1-5utr-1;Note=156
T.congo.pschr.11	TriTrypDB	five_prime_UTR	3281288	3281390	.	+	.	Parent=TcIL3000.11.12540-1-5utr-1
T.congo.pschr.11	TriTrypDB	CDS	3281391	3282437	.	+	0	Parent=TcIL3000.11.12540-1-5utr-1
###
T.congo.pschr.11	TriTrypDB	mRNA	3282705	3287006	.	+	.	ID=TcIL3000.11.12550-1-5utr-1;Note=114
T.congo.pschr.11	TriTrypDB	five_prime_UTR	3282705	3282866	.	+	.	Parent=TcIL3000.11.12550-1-5utr-1
T.congo.pschr.11	TriTrypDB	CDS	3282867	3287006	.	+	0	Parent=TcIL3000.11.12550-1-5utr-1
###
T.congo.pschr.11	TriTrypDB	mRNA	3287448	3290453	.	+	.	ID=TcIL3000.11.12560-1-5utr-1;Note=16
T.congo.pschr.11	TriTrypDB	five_prime_UTR	3287448	3287822	.	+	.	Parent=TcIL3000.11.12560-1-5utr-1
T.congo.pschr.11	TriTrypDB	CDS	3287823	3290453	.	+	0	Parent=TcIL3000.11.12560-1-5utr-1
###
T.congo.pschr.11	TriTrypDB	mRNA	3287489	3290453	.	+	.	ID=TcIL3000.11.12560-1-5utr-2;Note=289
T.congo.pschr.11	TriTrypDB	five_prime_UTR	3287489	3287822	.	+	.	Parent=TcIL3000.11.12560-1-5utr-2
T.congo.pschr.11	TriTrypDB	CDS	3287823	3290453	.	+	0	Parent=TcIL3000.11.12560-1-5utr-2
###
T.congo.pschr.11	TriTrypDB	mRNA	3287630	3290453	.	+	.	ID=TcIL3000.11.12560-1-5utr-3;Note=10
T.congo.pschr.11	TriTrypDB	five_prime_UTR	3287630	3287822	.	+	.	Parent=TcIL3000.11.12560-1-5utr-3
T.congo.pschr.11	TriTrypDB	CDS	3287823	3290453	.	+	0	Parent=TcIL3000.11.12560-1-5utr-3
###
T.congo.pschr.11	TriTrypDB	mRNA	3291168	3291891	.	+	.	ID=TcIL3000.11.12570-1-5utr-1;Note=312
T.congo.pschr.11	TriTrypDB	five_prime_UTR	3291168	3291351	.	+	.	Parent=TcIL3000.11.12570-1-5utr-1
T.congo.pschr.11	TriTrypDB	CDS	3291352	3291891	.	+	0	Parent=TcIL3000.11.12570-1-5utr-1
###
T.congo.pschr.11	TriTrypDB	mRNA	3292409	3294858	.	+	.	ID=TcIL3000.11.12580-1-5utr-1;Note=129
T.congo.pschr.11	TriTrypDB	five_prime_UTR	3292409	3292581	.	+	.	Parent=TcIL3000.11.12580-1-5utr-1
T.congo.pschr.11	TriTrypDB	CDS	3292582	3294858	.	+	0	Parent=TcIL3000.11.12580-1-5utr-1
###
T.congo.pschr.11	TriTrypDB	mRNA	3295525	3296169	.	+	.	ID=TcIL3000.11.12590-1-5utr-1;Note=37
T.congo.pschr.11	TriTrypDB	five_prime_UTR	3295525	3295605	.	+	.	Parent=TcIL3000.11.12590-1-5utr-1
T.congo.pschr.11	TriTrypDB	CDS	3295606	3296169	.	+	0	Parent=TcIL3000.11.12590-1-5utr-1
###
T.congo.pschr.11	TriTrypDB	mRNA	3295503	3296169	.	+	.	ID=TcIL3000.11.12590-1-5utr-2;Note=146
T.congo.pschr.11	TriTrypDB	five_prime_UTR	3295503	3295605	.	+	.	Parent=TcIL3000.11.12590-1-5utr-2
T.congo.pschr.11	TriTrypDB	CDS	3295606	3296169	.	+	0	Parent=TcIL3000.11.12590-1-5utr-2
###
T.congo.pschr.11	TriTrypDB	mRNA	3295546	3296169	.	+	.	ID=TcIL3000.11.12590-1-5utr-3;Note=16
T.congo.pschr.11	TriTrypDB	five_prime_UTR	3295546	3295605	.	+	.	Parent=TcIL3000.11.12590-1-5utr-3
T.congo.pschr.11	TriTrypDB	CDS	3295606	3296169	.	+	0	Parent=TcIL3000.11.12590-1-5utr-3
###
T.congo.pschr.11	TriTrypDB	mRNA	3295741	3296169	.	+	.	ID=TcIL3000.11.12590-1-5utr-4;Note=349
T.congo.pschr.11	TriTrypDB	five_prime_UTR	3295741	3295743	.	+	.	Parent=TcIL3000.11.12590-1-5utr-4
T.congo.pschr.11	TriTrypDB	CDS	3295744	3296169	.	+	0	Parent=TcIL3000.11.12590-1-5utr-4
###
T.congo.pschr.11	TriTrypDB	mRNA	374238	375051	.	+	.	ID=TcIL3000.11.1260-1-5utr-2;Note=311
T.congo.pschr.11	TriTrypDB	five_prime_UTR	374238	374442	.	+	.	Parent=TcIL3000.11.1260-1-5utr-2
T.congo.pschr.11	TriTrypDB	CDS	374443	375051	.	+	0	Parent=TcIL3000.11.1260-1-5utr-2
###
T.congo.pschr.11	TriTrypDB	mRNA	3296780	3297769	.	+	.	ID=TcIL3000.11.12600-1-5utr-1;Note=433
T.congo.pschr.11	TriTrypDB	five_prime_UTR	3296780	3296848	.	+	.	Parent=TcIL3000.11.12600-1-5utr-1
T.congo.pschr.11	TriTrypDB	CDS	3296849	3297769	.	+	0	Parent=TcIL3000.11.12600-1-5utr-1
###
T.congo.pschr.11	TriTrypDB	mRNA	3298288	3299555	.	+	.	ID=TcIL3000.11.12610-1-5utr-1;Note=220
T.congo.pschr.11	TriTrypDB	five_prime_UTR	3298288	3298358	.	+	.	Parent=TcIL3000.11.12610-1-5utr-1
T.congo.pschr.11	TriTrypDB	CDS	3298359	3299555	.	+	0	Parent=TcIL3000.11.12610-1-5utr-1
###
T.congo.pschr.11	TriTrypDB	mRNA	3298297	3299555	.	+	.	ID=TcIL3000.11.12610-1-5utr-2;Note=10
T.congo.pschr.11	TriTrypDB	five_prime_UTR	3298297	3298358	.	+	.	Parent=TcIL3000.11.12610-1-5utr-2
T.congo.pschr.11	TriTrypDB	CDS	3298359	3299555	.	+	0	Parent=TcIL3000.11.12610-1-5utr-2
###
T.congo.pschr.11	TriTrypDB	mRNA	3299960	3300851	.	+	.	ID=TcIL3000.11.12620-1-5utr-1;Note=178
T.congo.pschr.11	TriTrypDB	five_prime_UTR	3299960	3299993	.	+	.	Parent=TcIL3000.11.12620-1-5utr-1
T.congo.pschr.11	TriTrypDB	CDS	3299994	3300851	.	+	0	Parent=TcIL3000.11.12620-1-5utr-1
###
T.congo.pschr.11	TriTrypDB	mRNA	3315356	3316208	.	-	.	ID=TcIL3000.11.12650-1-5utr-1;Note=18
T.congo.pschr.11	TriTrypDB	CDS	3315356	3316183	.	-	0	Parent=TcIL3000.11.12650-1-5utr-1
T.congo.pschr.11	TriTrypDB	five_prime_UTR	3316184	3316208	.	-	.	Parent=TcIL3000.11.12650-1-5utr-1
###
T.congo.pschr.11	TriTrypDB	mRNA	3317884	3319735	.	+	.	ID=TcIL3000.11.12660-1-5utr-10;Note=19
T.congo.pschr.11	TriTrypDB	five_prime_UTR	3317884	3319057	.	+	.	Parent=TcIL3000.11.12660-1-5utr-10
T.congo.pschr.11	TriTrypDB	CDS	3319058	3319735	.	+	0	Parent=TcIL3000.11.12660-1-5utr-10
###
T.congo.pschr.11	TriTrypDB	mRNA	3319024	3319735	.	+	.	ID=TcIL3000.11.12660-1-5utr-2;Note=867
T.congo.pschr.11	TriTrypDB	five_prime_UTR	3319024	3319057	.	+	.	Parent=TcIL3000.11.12660-1-5utr-2
T.congo.pschr.11	TriTrypDB	CDS	3319058	3319735	.	+	0	Parent=TcIL3000.11.12660-1-5utr-2
###
T.congo.pschr.11	TriTrypDB	mRNA	3319120	3319735	.	+	.	ID=TcIL3000.11.12660-1-5utr-3;Note=23
T.congo.pschr.11	TriTrypDB	five_prime_UTR	3319120	3319372	.	+	.	Parent=TcIL3000.11.12660-1-5utr-3
T.congo.pschr.11	TriTrypDB	CDS	3319373	3319735	.	+	0	Parent=TcIL3000.11.12660-1-5utr-3
###
T.congo.pschr.11	TriTrypDB	mRNA	3319064	3319735	.	+	.	ID=TcIL3000.11.12660-1-5utr-6;Note=47
T.congo.pschr.11	TriTrypDB	five_prime_UTR	3319064	3319372	.	+	.	Parent=TcIL3000.11.12660-1-5utr-6
T.congo.pschr.11	TriTrypDB	CDS	3319373	3319735	.	+	0	Parent=TcIL3000.11.12660-1-5utr-6
###
T.congo.pschr.11	TriTrypDB	mRNA	3318995	3319735	.	+	.	ID=TcIL3000.11.12660-1-5utr-8;Note=13
T.congo.pschr.11	TriTrypDB	five_prime_UTR	3318995	3319057	.	+	.	Parent=TcIL3000.11.12660-1-5utr-8
T.congo.pschr.11	TriTrypDB	CDS	3319058	3319735	.	+	0	Parent=TcIL3000.11.12660-1-5utr-8
###
T.congo.pschr.11	TriTrypDB	mRNA	3319067	3319735	.	+	.	ID=TcIL3000.11.12660-1-5utr-9;Note=42
T.congo.pschr.11	TriTrypDB	five_prime_UTR	3319067	3319372	.	+	.	Parent=TcIL3000.11.12660-1-5utr-9
T.congo.pschr.11	TriTrypDB	CDS	3319373	3319735	.	+	0	Parent=TcIL3000.11.12660-1-5utr-9
###
T.congo.pschr.11	TriTrypDB	mRNA	3319921	3320984	.	+	.	ID=TcIL3000.11.12670-1-5utr-1;Note=201
T.congo.pschr.11	TriTrypDB	five_prime_UTR	3319921	3319922	.	+	.	Parent=TcIL3000.11.12670-1-5utr-1
T.congo.pschr.11	TriTrypDB	CDS	3319923	3320984	.	+	0	Parent=TcIL3000.11.12670-1-5utr-1
###
T.congo.pschr.11	TriTrypDB	mRNA	3319951	3320984	.	+	.	ID=TcIL3000.11.12670-1-5utr-2;Note=28
T.congo.pschr.11	TriTrypDB	five_prime_UTR	3319951	3320042	.	+	.	Parent=TcIL3000.11.12670-1-5utr-2
T.congo.pschr.11	TriTrypDB	CDS	3320043	3320984	.	+	0	Parent=TcIL3000.11.12670-1-5utr-2
###
T.congo.pschr.11	TriTrypDB	mRNA	3322288	3324155	.	+	.	ID=TcIL3000.11.12680-1-5utr-1;Note=22
T.congo.pschr.11	TriTrypDB	five_prime_UTR	3322288	3322289	.	+	.	Parent=TcIL3000.11.12680-1-5utr-1
T.congo.pschr.11	TriTrypDB	CDS	3322290	3324155	.	+	0	Parent=TcIL3000.11.12680-1-5utr-1
###
T.congo.pschr.11	TriTrypDB	mRNA	3321904	3324155	.	+	.	ID=TcIL3000.11.12680-1-5utr-2;Note=30
T.congo.pschr.11	TriTrypDB	five_prime_UTR	3321904	3322289	.	+	.	Parent=TcIL3000.11.12680-1-5utr-2
T.congo.pschr.11	TriTrypDB	CDS	3322290	3324155	.	+	0	Parent=TcIL3000.11.12680-1-5utr-2
###
T.congo.pschr.11	TriTrypDB	mRNA	3321298	3324155	.	+	.	ID=TcIL3000.11.12680-1-5utr-3;Note=19
T.congo.pschr.11	TriTrypDB	five_prime_UTR	3321298	3322289	.	+	.	Parent=TcIL3000.11.12680-1-5utr-3
T.congo.pschr.11	TriTrypDB	CDS	3322290	3324155	.	+	0	Parent=TcIL3000.11.12680-1-5utr-3
###
T.congo.pschr.11	TriTrypDB	mRNA	3322270	3324155	.	+	.	ID=TcIL3000.11.12680-1-5utr-4;Note=115
T.congo.pschr.11	TriTrypDB	five_prime_UTR	3322270	3322289	.	+	.	Parent=TcIL3000.11.12680-1-5utr-4
T.congo.pschr.11	TriTrypDB	CDS	3322290	3324155	.	+	0	Parent=TcIL3000.11.12680-1-5utr-4
###
T.congo.pschr.11	TriTrypDB	mRNA	3322805	3324155	.	+	.	ID=TcIL3000.11.12680-1-5utr-5;Note=24
T.congo.pschr.11	TriTrypDB	five_prime_UTR	3322805	3322934	.	+	.	Parent=TcIL3000.11.12680-1-5utr-5
T.congo.pschr.11	TriTrypDB	CDS	3322935	3324155	.	+	0	Parent=TcIL3000.11.12680-1-5utr-5
###
T.congo.pschr.11	TriTrypDB	mRNA	3321897	3324155	.	+	.	ID=TcIL3000.11.12680-1-5utr-6;Note=856
T.congo.pschr.11	TriTrypDB	five_prime_UTR	3321897	3322289	.	+	.	Parent=TcIL3000.11.12680-1-5utr-6
T.congo.pschr.11	TriTrypDB	CDS	3322290	3324155	.	+	0	Parent=TcIL3000.11.12680-1-5utr-6
###
T.congo.pschr.11	TriTrypDB	mRNA	3321279	3324155	.	+	.	ID=TcIL3000.11.12680-1-5utr-7;Note=6265
T.congo.pschr.11	TriTrypDB	five_prime_UTR	3321279	3322289	.	+	.	Parent=TcIL3000.11.12680-1-5utr-7
T.congo.pschr.11	TriTrypDB	CDS	3322290	3324155	.	+	0	Parent=TcIL3000.11.12680-1-5utr-7
###
T.congo.pschr.11	TriTrypDB	mRNA	3321285	3324155	.	+	.	ID=TcIL3000.11.12680-1-5utr-8;Note=281
T.congo.pschr.11	TriTrypDB	five_prime_UTR	3321285	3322289	.	+	.	Parent=TcIL3000.11.12680-1-5utr-8
T.congo.pschr.11	TriTrypDB	CDS	3322290	3324155	.	+	0	Parent=TcIL3000.11.12680-1-5utr-8
###
T.congo.pschr.11	TriTrypDB	mRNA	3324358	3325306	.	+	.	ID=TcIL3000.11.12690-1-5utr-1;Note=16
T.congo.pschr.11	TriTrypDB	five_prime_UTR	3324358	3324358	.	+	.	Parent=TcIL3000.11.12690-1-5utr-1
T.congo.pschr.11	TriTrypDB	CDS	3324359	3325306	.	+	0	Parent=TcIL3000.11.12690-1-5utr-1
###
T.congo.pschr.11	TriTrypDB	mRNA	3324348	3325306	.	+	.	ID=TcIL3000.11.12690-1-5utr-2;Note=465
T.congo.pschr.11	TriTrypDB	five_prime_UTR	3324348	3324358	.	+	.	Parent=TcIL3000.11.12690-1-5utr-2
T.congo.pschr.11	TriTrypDB	CDS	3324359	3325306	.	+	0	Parent=TcIL3000.11.12690-1-5utr-2
###
T.congo.pschr.11	TriTrypDB	mRNA	3324350	3325306	.	+	.	ID=TcIL3000.11.12690-1-5utr-3;Note=14
T.congo.pschr.11	TriTrypDB	five_prime_UTR	3324350	3324358	.	+	.	Parent=TcIL3000.11.12690-1-5utr-3
T.congo.pschr.11	TriTrypDB	CDS	3324359	3325306	.	+	0	Parent=TcIL3000.11.12690-1-5utr-3
###
T.congo.pschr.11	TriTrypDB	mRNA	375955	380840	.	+	.	ID=TcIL3000.11.1270-1-5utr-1;Note=26
T.congo.pschr.11	TriTrypDB	five_prime_UTR	375955	377363	.	+	.	Parent=TcIL3000.11.1270-1-5utr-1
T.congo.pschr.11	TriTrypDB	CDS	377364	380840	.	+	0	Parent=TcIL3000.11.1270-1-5utr-1
###
T.congo.pschr.11	TriTrypDB	mRNA	377266	380840	.	+	.	ID=TcIL3000.11.1270-1-5utr-2;Note=291
T.congo.pschr.11	TriTrypDB	five_prime_UTR	377266	377363	.	+	.	Parent=TcIL3000.11.1270-1-5utr-2
T.congo.pschr.11	TriTrypDB	CDS	377364	380840	.	+	0	Parent=TcIL3000.11.1270-1-5utr-2
###
T.congo.pschr.11	TriTrypDB	mRNA	376803	380840	.	+	.	ID=TcIL3000.11.1270-1-5utr-3;Note=154
T.congo.pschr.11	TriTrypDB	five_prime_UTR	376803	377363	.	+	.	Parent=TcIL3000.11.1270-1-5utr-3
T.congo.pschr.11	TriTrypDB	CDS	377364	380840	.	+	0	Parent=TcIL3000.11.1270-1-5utr-3
###
T.congo.pschr.11	TriTrypDB	mRNA	375942	380840	.	+	.	ID=TcIL3000.11.1270-1-5utr-4;Note=680
T.congo.pschr.11	TriTrypDB	five_prime_UTR	375942	377363	.	+	.	Parent=TcIL3000.11.1270-1-5utr-4
T.congo.pschr.11	TriTrypDB	CDS	377364	380840	.	+	0	Parent=TcIL3000.11.1270-1-5utr-4
###
T.congo.pschr.11	TriTrypDB	mRNA	3325630	3326515	.	+	.	ID=TcIL3000.11.12700-1-5utr-1;Note=19
T.congo.pschr.11	TriTrypDB	five_prime_UTR	3325630	3325639	.	+	.	Parent=TcIL3000.11.12700-1-5utr-1
T.congo.pschr.11	TriTrypDB	CDS	3325640	3326515	.	+	0	Parent=TcIL3000.11.12700-1-5utr-1
###
T.congo.pschr.11	TriTrypDB	mRNA	3325625	3326515	.	+	.	ID=TcIL3000.11.12700-1-5utr-2;Note=372
T.congo.pschr.11	TriTrypDB	five_prime_UTR	3325625	3325639	.	+	.	Parent=TcIL3000.11.12700-1-5utr-2
T.congo.pschr.11	TriTrypDB	CDS	3325640	3326515	.	+	0	Parent=TcIL3000.11.12700-1-5utr-2
###
T.congo.pschr.11	TriTrypDB	mRNA	3326772	3327569	.	+	.	ID=TcIL3000.11.12710-1-5utr-1;Note=579
T.congo.pschr.11	TriTrypDB	five_prime_UTR	3326772	3326804	.	+	.	Parent=TcIL3000.11.12710-1-5utr-1
T.congo.pschr.11	TriTrypDB	CDS	3326805	3327569	.	+	0	Parent=TcIL3000.11.12710-1-5utr-1
###
T.congo.pschr.11	TriTrypDB	mRNA	3326786	3327569	.	+	.	ID=TcIL3000.11.12710-1-5utr-2;Note=16
T.congo.pschr.11	TriTrypDB	five_prime_UTR	3326786	3326804	.	+	.	Parent=TcIL3000.11.12710-1-5utr-2
T.congo.pschr.11	TriTrypDB	CDS	3326805	3327569	.	+	0	Parent=TcIL3000.11.12710-1-5utr-2
###
T.congo.pschr.11	TriTrypDB	mRNA	3327766	3328559	.	+	.	ID=TcIL3000.11.12720-1-5utr-1;Note=23
T.congo.pschr.11	TriTrypDB	five_prime_UTR	3327766	3327779	.	+	.	Parent=TcIL3000.11.12720-1-5utr-1
T.congo.pschr.11	TriTrypDB	CDS	3327780	3328559	.	+	0	Parent=TcIL3000.11.12720-1-5utr-1
###
T.congo.pschr.11	TriTrypDB	mRNA	3327761	3328559	.	+	.	ID=TcIL3000.11.12720-1-5utr-2;Note=349
T.congo.pschr.11	TriTrypDB	five_prime_UTR	3327761	3327779	.	+	.	Parent=TcIL3000.11.12720-1-5utr-2
T.congo.pschr.11	TriTrypDB	CDS	3327780	3328559	.	+	0	Parent=TcIL3000.11.12720-1-5utr-2
###
T.congo.pschr.11	TriTrypDB	mRNA	3327798	3328559	.	+	.	ID=TcIL3000.11.12720-1-5utr-3;Note=12
T.congo.pschr.11	TriTrypDB	five_prime_UTR	3327798	3327944	.	+	.	Parent=TcIL3000.11.12720-1-5utr-3
T.congo.pschr.11	TriTrypDB	CDS	3327945	3328559	.	+	0	Parent=TcIL3000.11.12720-1-5utr-3
###
T.congo.pschr.11	TriTrypDB	mRNA	3330979	3334971	.	+	.	ID=TcIL3000.11.12730-1-5utr-2;Note=96
T.congo.pschr.11	TriTrypDB	five_prime_UTR	3330979	3331068	.	+	.	Parent=TcIL3000.11.12730-1-5utr-2
T.congo.pschr.11	TriTrypDB	CDS	3331069	3334971	.	+	0	Parent=TcIL3000.11.12730-1-5utr-2
###
T.congo.pschr.11	TriTrypDB	mRNA	3334412	3334971	.	+	.	ID=TcIL3000.11.12730-1-5utr-4;Note=14
T.congo.pschr.11	TriTrypDB	five_prime_UTR	3334412	3334452	.	+	.	Parent=TcIL3000.11.12730-1-5utr-4
T.congo.pschr.11	TriTrypDB	CDS	3334453	3334971	.	+	0	Parent=TcIL3000.11.12730-1-5utr-4
###
T.congo.pschr.11	TriTrypDB	mRNA	3329803	3334971	.	+	.	ID=TcIL3000.11.12730-1-5utr-5;Note=17
T.congo.pschr.11	TriTrypDB	five_prime_UTR	3329803	3331068	.	+	.	Parent=TcIL3000.11.12730-1-5utr-5
T.congo.pschr.11	TriTrypDB	CDS	3331069	3334971	.	+	0	Parent=TcIL3000.11.12730-1-5utr-5
###
T.congo.pschr.11	TriTrypDB	mRNA	3335181	3335965	.	+	.	ID=TcIL3000.11.12740-1-5utr-1;Note=180
T.congo.pschr.11	TriTrypDB	five_prime_UTR	3335181	3335308	.	+	.	Parent=TcIL3000.11.12740-1-5utr-1
T.congo.pschr.11	TriTrypDB	CDS	3335309	3335965	.	+	0	Parent=TcIL3000.11.12740-1-5utr-1
###
T.congo.pschr.11	TriTrypDB	mRNA	3335238	3335965	.	+	.	ID=TcIL3000.11.12740-1-5utr-2;Note=20
T.congo.pschr.11	TriTrypDB	five_prime_UTR	3335238	3335308	.	+	.	Parent=TcIL3000.11.12740-1-5utr-2
T.congo.pschr.11	TriTrypDB	CDS	3335309	3335965	.	+	0	Parent=TcIL3000.11.12740-1-5utr-2
###
T.congo.pschr.11	TriTrypDB	mRNA	3352986	3355075	.	+	.	ID=TcIL3000.11.12750-1-5utr-1;Note=436
T.congo.pschr.11	TriTrypDB	five_prime_UTR	3352986	3353953	.	+	.	Parent=TcIL3000.11.12750-1-5utr-1
T.congo.pschr.11	TriTrypDB	CDS	3353954	3355075	.	+	0	Parent=TcIL3000.11.12750-1-5utr-1
###
T.congo.pschr.11	TriTrypDB	mRNA	3353749	3355075	.	+	.	ID=TcIL3000.11.12750-1-5utr-2;Note=296
T.congo.pschr.11	TriTrypDB	five_prime_UTR	3353749	3353953	.	+	.	Parent=TcIL3000.11.12750-1-5utr-2
T.congo.pschr.11	TriTrypDB	CDS	3353954	3355075	.	+	0	Parent=TcIL3000.11.12750-1-5utr-2
###
T.congo.pschr.11	TriTrypDB	mRNA	3356900	3357563	.	+	.	ID=TcIL3000.11.12770-1-5utr-1;Note=114
T.congo.pschr.11	TriTrypDB	five_prime_UTR	3356900	3356954	.	+	.	Parent=TcIL3000.11.12770-1-5utr-1
T.congo.pschr.11	TriTrypDB	CDS	3356955	3357563	.	+	0	Parent=TcIL3000.11.12770-1-5utr-1
###
T.congo.pschr.11	TriTrypDB	mRNA	3356871	3357563	.	+	.	ID=TcIL3000.11.12770-1-5utr-2;Note=21
T.congo.pschr.11	TriTrypDB	five_prime_UTR	3356871	3356954	.	+	.	Parent=TcIL3000.11.12770-1-5utr-2
T.congo.pschr.11	TriTrypDB	CDS	3356955	3357563	.	+	0	Parent=TcIL3000.11.12770-1-5utr-2
###
T.congo.pschr.11	TriTrypDB	mRNA	3356657	3357563	.	+	.	ID=TcIL3000.11.12770-1-5utr-3;Note=25
T.congo.pschr.11	TriTrypDB	five_prime_UTR	3356657	3356954	.	+	.	Parent=TcIL3000.11.12770-1-5utr-3
T.congo.pschr.11	TriTrypDB	CDS	3356955	3357563	.	+	0	Parent=TcIL3000.11.12770-1-5utr-3
###
T.congo.pschr.11	TriTrypDB	mRNA	3356920	3357563	.	+	.	ID=TcIL3000.11.12770-1-5utr-4;Note=10
T.congo.pschr.11	TriTrypDB	five_prime_UTR	3356920	3356954	.	+	.	Parent=TcIL3000.11.12770-1-5utr-4
T.congo.pschr.11	TriTrypDB	CDS	3356955	3357563	.	+	0	Parent=TcIL3000.11.12770-1-5utr-4
###
T.congo.pschr.11	TriTrypDB	mRNA	3358537	3360282	.	+	.	ID=TcIL3000.11.12780-1-5utr-1;Note=27
T.congo.pschr.11	TriTrypDB	five_prime_UTR	3358537	3358545	.	+	.	Parent=TcIL3000.11.12780-1-5utr-1
T.congo.pschr.11	TriTrypDB	CDS	3358546	3360282	.	+	0	Parent=TcIL3000.11.12780-1-5utr-1
###
T.congo.pschr.11	TriTrypDB	mRNA	3358452	3360282	.	+	.	ID=TcIL3000.11.12780-1-5utr-2;Note=47
T.congo.pschr.11	TriTrypDB	five_prime_UTR	3358452	3358545	.	+	.	Parent=TcIL3000.11.12780-1-5utr-2
T.congo.pschr.11	TriTrypDB	CDS	3358546	3360282	.	+	0	Parent=TcIL3000.11.12780-1-5utr-2
###
T.congo.pschr.11	TriTrypDB	mRNA	3360903	3364019	.	+	.	ID=TcIL3000.11.12790-1-5utr-1;Note=171
T.congo.pschr.11	TriTrypDB	five_prime_UTR	3360903	3361259	.	+	.	Parent=TcIL3000.11.12790-1-5utr-1
T.congo.pschr.11	TriTrypDB	CDS	3361260	3364019	.	+	0	Parent=TcIL3000.11.12790-1-5utr-1
###
T.congo.pschr.11	TriTrypDB	mRNA	383938	384902	.	+	.	ID=TcIL3000.11.1280-1-5utr-1;Note=129
T.congo.pschr.11	TriTrypDB	five_prime_UTR	383938	384002	.	+	.	Parent=TcIL3000.11.1280-1-5utr-1
T.congo.pschr.11	TriTrypDB	CDS	384003	384902	.	+	0	Parent=TcIL3000.11.1280-1-5utr-1
###
T.congo.pschr.11	TriTrypDB	mRNA	3366079	3367986	.	+	.	ID=TcIL3000.11.12800-1-5utr-1;Note=13
T.congo.pschr.11	TriTrypDB	five_prime_UTR	3366079	3366282	.	+	.	Parent=TcIL3000.11.12800-1-5utr-1
T.congo.pschr.11	TriTrypDB	CDS	3366283	3367986	.	+	0	Parent=TcIL3000.11.12800-1-5utr-1
###
T.congo.pschr.11	TriTrypDB	mRNA	3366148	3367986	.	+	.	ID=TcIL3000.11.12800-1-5utr-2;Note=182
T.congo.pschr.11	TriTrypDB	five_prime_UTR	3366148	3366282	.	+	.	Parent=TcIL3000.11.12800-1-5utr-2
T.congo.pschr.11	TriTrypDB	CDS	3366283	3367986	.	+	0	Parent=TcIL3000.11.12800-1-5utr-2
###
T.congo.pschr.11	TriTrypDB	mRNA	3366167	3367986	.	+	.	ID=TcIL3000.11.12800-1-5utr-3;Note=32
T.congo.pschr.11	TriTrypDB	five_prime_UTR	3366167	3366282	.	+	.	Parent=TcIL3000.11.12800-1-5utr-3
T.congo.pschr.11	TriTrypDB	CDS	3366283	3367986	.	+	0	Parent=TcIL3000.11.12800-1-5utr-3
###
T.congo.pschr.11	TriTrypDB	mRNA	3366139	3367986	.	+	.	ID=TcIL3000.11.12800-1-5utr-4;Note=213
T.congo.pschr.11	TriTrypDB	five_prime_UTR	3366139	3366282	.	+	.	Parent=TcIL3000.11.12800-1-5utr-4
T.congo.pschr.11	TriTrypDB	CDS	3366283	3367986	.	+	0	Parent=TcIL3000.11.12800-1-5utr-4
###
T.congo.pschr.11	TriTrypDB	mRNA	3368537	3370763	.	+	.	ID=TcIL3000.11.12820-1-5utr-1;Note=34
T.congo.pschr.11	TriTrypDB	five_prime_UTR	3368537	3369875	.	+	.	Parent=TcIL3000.11.12820-1-5utr-1
T.congo.pschr.11	TriTrypDB	CDS	3369876	3370763	.	+	0	Parent=TcIL3000.11.12820-1-5utr-1
###
T.congo.pschr.11	TriTrypDB	mRNA	3369718	3370763	.	+	.	ID=TcIL3000.11.12820-1-5utr-2;Note=116
T.congo.pschr.11	TriTrypDB	five_prime_UTR	3369718	3369875	.	+	.	Parent=TcIL3000.11.12820-1-5utr-2
T.congo.pschr.11	TriTrypDB	CDS	3369876	3370763	.	+	0	Parent=TcIL3000.11.12820-1-5utr-2
###
T.congo.pschr.11	TriTrypDB	mRNA	3372368	3374859	.	+	.	ID=TcIL3000.11.12840-1-5utr-1;Note=888
T.congo.pschr.11	TriTrypDB	five_prime_UTR	3372368	3372471	.	+	.	Parent=TcIL3000.11.12840-1-5utr-1
T.congo.pschr.11	TriTrypDB	CDS	3372472	3374859	.	+	0	Parent=TcIL3000.11.12840-1-5utr-1
###
T.congo.pschr.11	TriTrypDB	mRNA	3372430	3374859	.	+	.	ID=TcIL3000.11.12840-1-5utr-2;Note=15
T.congo.pschr.11	TriTrypDB	five_prime_UTR	3372430	3372471	.	+	.	Parent=TcIL3000.11.12840-1-5utr-2
T.congo.pschr.11	TriTrypDB	CDS	3372472	3374859	.	+	0	Parent=TcIL3000.11.12840-1-5utr-2
###
T.congo.pschr.11	TriTrypDB	mRNA	3372296	3374859	.	+	.	ID=TcIL3000.11.12840-1-5utr-3;Note=12
T.congo.pschr.11	TriTrypDB	five_prime_UTR	3372296	3372471	.	+	.	Parent=TcIL3000.11.12840-1-5utr-3
T.congo.pschr.11	TriTrypDB	CDS	3372472	3374859	.	+	0	Parent=TcIL3000.11.12840-1-5utr-3
###
T.congo.pschr.11	TriTrypDB	mRNA	3375702	3377552	.	+	.	ID=TcIL3000.11.12860-1-5utr-1;Note=228
T.congo.pschr.11	TriTrypDB	five_prime_UTR	3375702	3376064	.	+	.	Parent=TcIL3000.11.12860-1-5utr-1
T.congo.pschr.11	TriTrypDB	CDS	3376065	3377552	.	+	0	Parent=TcIL3000.11.12860-1-5utr-1
###
T.congo.pschr.11	TriTrypDB	mRNA	3375247	3377552	.	+	.	ID=TcIL3000.11.12860-1-5utr-2;Note=48
T.congo.pschr.11	TriTrypDB	five_prime_UTR	3375247	3376064	.	+	.	Parent=TcIL3000.11.12860-1-5utr-2
T.congo.pschr.11	TriTrypDB	CDS	3376065	3377552	.	+	0	Parent=TcIL3000.11.12860-1-5utr-2
###
T.congo.pschr.11	TriTrypDB	mRNA	3378037	3380543	.	+	.	ID=TcIL3000.11.12870-1-5utr-1;Note=50
T.congo.pschr.11	TriTrypDB	five_prime_UTR	3378037	3378173	.	+	.	Parent=TcIL3000.11.12870-1-5utr-1
T.congo.pschr.11	TriTrypDB	CDS	3378174	3380543	.	+	0	Parent=TcIL3000.11.12870-1-5utr-1
###
T.congo.pschr.11	TriTrypDB	mRNA	3378019	3380543	.	+	.	ID=TcIL3000.11.12870-1-5utr-2;Note=154
T.congo.pschr.11	TriTrypDB	five_prime_UTR	3378019	3378173	.	+	.	Parent=TcIL3000.11.12870-1-5utr-2
T.congo.pschr.11	TriTrypDB	CDS	3378174	3380543	.	+	0	Parent=TcIL3000.11.12870-1-5utr-2
###
T.congo.pschr.11	TriTrypDB	mRNA	3378055	3380543	.	+	.	ID=TcIL3000.11.12870-1-5utr-3;Note=12
T.congo.pschr.11	TriTrypDB	five_prime_UTR	3378055	3378173	.	+	.	Parent=TcIL3000.11.12870-1-5utr-3
T.congo.pschr.11	TriTrypDB	CDS	3378174	3380543	.	+	0	Parent=TcIL3000.11.12870-1-5utr-3
###
T.congo.pschr.11	TriTrypDB	mRNA	3381695	3384290	.	+	.	ID=TcIL3000.11.12880-1-5utr-1;Note=195
T.congo.pschr.11	TriTrypDB	five_prime_UTR	3381695	3381779	.	+	.	Parent=TcIL3000.11.12880-1-5utr-1
T.congo.pschr.11	TriTrypDB	CDS	3381780	3384290	.	+	0	Parent=TcIL3000.11.12880-1-5utr-1
###
T.congo.pschr.11	TriTrypDB	mRNA	3381729	3384290	.	+	.	ID=TcIL3000.11.12880-1-5utr-2;Note=11
T.congo.pschr.11	TriTrypDB	five_prime_UTR	3381729	3381779	.	+	.	Parent=TcIL3000.11.12880-1-5utr-2
T.congo.pschr.11	TriTrypDB	CDS	3381780	3384290	.	+	0	Parent=TcIL3000.11.12880-1-5utr-2
###
T.congo.pschr.11	TriTrypDB	mRNA	3384469	3386388	.	+	.	ID=TcIL3000.11.12890-1-5utr-1;Note=16
T.congo.pschr.11	TriTrypDB	five_prime_UTR	3384469	3384549	.	+	.	Parent=TcIL3000.11.12890-1-5utr-1
T.congo.pschr.11	TriTrypDB	CDS	3384550	3386388	.	+	0	Parent=TcIL3000.11.12890-1-5utr-1
###
T.congo.pschr.11	TriTrypDB	mRNA	3384461	3386388	.	+	.	ID=TcIL3000.11.12890-1-5utr-2;Note=331
T.congo.pschr.11	TriTrypDB	five_prime_UTR	3384461	3384549	.	+	.	Parent=TcIL3000.11.12890-1-5utr-2
T.congo.pschr.11	TriTrypDB	CDS	3384550	3386388	.	+	0	Parent=TcIL3000.11.12890-1-5utr-2
###
T.congo.pschr.11	TriTrypDB	mRNA	385778	387948	.	+	.	ID=TcIL3000.11.1290-1-5utr-1;Note=218
T.congo.pschr.11	TriTrypDB	five_prime_UTR	385778	386292	.	+	.	Parent=TcIL3000.11.1290-1-5utr-1
T.congo.pschr.11	TriTrypDB	CDS	386293	387948	.	+	0	Parent=TcIL3000.11.1290-1-5utr-1
###
T.congo.pschr.11	TriTrypDB	mRNA	3386732	3388552	.	+	.	ID=TcIL3000.11.12900-1-5utr-1;Note=115
T.congo.pschr.11	TriTrypDB	five_prime_UTR	3386732	3387076	.	+	.	Parent=TcIL3000.11.12900-1-5utr-1
T.congo.pschr.11	TriTrypDB	CDS	3387077	3388552	.	+	0	Parent=TcIL3000.11.12900-1-5utr-1
###
T.congo.pschr.11	TriTrypDB	mRNA	3390196	3391979	.	+	.	ID=TcIL3000.11.12910-1-5utr-1;Note=310
T.congo.pschr.11	TriTrypDB	five_prime_UTR	3390196	3390356	.	+	.	Parent=TcIL3000.11.12910-1-5utr-1
T.congo.pschr.11	TriTrypDB	CDS	3390357	3391979	.	+	0	Parent=TcIL3000.11.12910-1-5utr-1
###
T.congo.pschr.11	TriTrypDB	mRNA	3390242	3391979	.	+	.	ID=TcIL3000.11.12910-1-5utr-2;Note=82
T.congo.pschr.11	TriTrypDB	five_prime_UTR	3390242	3390356	.	+	.	Parent=TcIL3000.11.12910-1-5utr-2
T.congo.pschr.11	TriTrypDB	CDS	3390357	3391979	.	+	0	Parent=TcIL3000.11.12910-1-5utr-2
###
T.congo.pschr.11	TriTrypDB	mRNA	3390213	3391979	.	+	.	ID=TcIL3000.11.12910-1-5utr-3;Note=27
T.congo.pschr.11	TriTrypDB	five_prime_UTR	3390213	3390356	.	+	.	Parent=TcIL3000.11.12910-1-5utr-3
T.congo.pschr.11	TriTrypDB	CDS	3390357	3391979	.	+	0	Parent=TcIL3000.11.12910-1-5utr-3
###
T.congo.pschr.11	TriTrypDB	mRNA	3392911	3394366	.	+	.	ID=TcIL3000.11.12920-1-5utr-1;Note=10
T.congo.pschr.11	TriTrypDB	five_prime_UTR	3392911	3393037	.	+	.	Parent=TcIL3000.11.12920-1-5utr-1
T.congo.pschr.11	TriTrypDB	CDS	3393038	3394366	.	+	0	Parent=TcIL3000.11.12920-1-5utr-1
###
T.congo.pschr.11	TriTrypDB	mRNA	3392897	3394366	.	+	.	ID=TcIL3000.11.12920-1-5utr-2;Note=15
T.congo.pschr.11	TriTrypDB	five_prime_UTR	3392897	3392902	.	+	.	Parent=TcIL3000.11.12920-1-5utr-2
T.congo.pschr.11	TriTrypDB	CDS	3392903	3394366	.	+	0	Parent=TcIL3000.11.12920-1-5utr-2
###
T.congo.pschr.11	TriTrypDB	mRNA	3392875	3394366	.	+	.	ID=TcIL3000.11.12920-1-5utr-3;Note=245
T.congo.pschr.11	TriTrypDB	five_prime_UTR	3392875	3392902	.	+	.	Parent=TcIL3000.11.12920-1-5utr-3
T.congo.pschr.11	TriTrypDB	CDS	3392903	3394366	.	+	0	Parent=TcIL3000.11.12920-1-5utr-3
###
T.congo.pschr.11	TriTrypDB	mRNA	3392888	3394366	.	+	.	ID=TcIL3000.11.12920-1-5utr-4;Note=30
T.congo.pschr.11	TriTrypDB	five_prime_UTR	3392888	3392902	.	+	.	Parent=TcIL3000.11.12920-1-5utr-4
T.congo.pschr.11	TriTrypDB	CDS	3392903	3394366	.	+	0	Parent=TcIL3000.11.12920-1-5utr-4
###
T.congo.pschr.11	TriTrypDB	mRNA	3394862	3395434	.	+	.	ID=TcIL3000.11.12930-1-5utr-1;Note=296
T.congo.pschr.11	TriTrypDB	five_prime_UTR	3394862	3394882	.	+	.	Parent=TcIL3000.11.12930-1-5utr-1
T.congo.pschr.11	TriTrypDB	CDS	3394883	3395434	.	+	0	Parent=TcIL3000.11.12930-1-5utr-1
###
T.congo.pschr.11	TriTrypDB	mRNA	3395750	3398416	.	+	.	ID=TcIL3000.11.12940-1-5utr-1;Note=16
T.congo.pschr.11	TriTrypDB	five_prime_UTR	3395750	3396100	.	+	.	Parent=TcIL3000.11.12940-1-5utr-1
T.congo.pschr.11	TriTrypDB	CDS	3396101	3398416	.	+	0	Parent=TcIL3000.11.12940-1-5utr-1
###
T.congo.pschr.11	TriTrypDB	mRNA	3395972	3398416	.	+	.	ID=TcIL3000.11.12940-1-5utr-2;Note=284
T.congo.pschr.11	TriTrypDB	five_prime_UTR	3395972	3396100	.	+	.	Parent=TcIL3000.11.12940-1-5utr-2
T.congo.pschr.11	TriTrypDB	CDS	3396101	3398416	.	+	0	Parent=TcIL3000.11.12940-1-5utr-2
###
T.congo.pschr.11	TriTrypDB	mRNA	3399833	3402844	.	+	.	ID=TcIL3000.11.12950-1-5utr-1;Note=587
T.congo.pschr.11	TriTrypDB	five_prime_UTR	3399833	3400273	.	+	.	Parent=TcIL3000.11.12950-1-5utr-1
T.congo.pschr.11	TriTrypDB	CDS	3400274	3402844	.	+	0	Parent=TcIL3000.11.12950-1-5utr-1
###
T.congo.pschr.11	TriTrypDB	mRNA	3399836	3402844	.	+	.	ID=TcIL3000.11.12950-1-5utr-2;Note=18
T.congo.pschr.11	TriTrypDB	five_prime_UTR	3399836	3400273	.	+	.	Parent=TcIL3000.11.12950-1-5utr-2
T.congo.pschr.11	TriTrypDB	CDS	3400274	3402844	.	+	0	Parent=TcIL3000.11.12950-1-5utr-2
###
T.congo.pschr.11	TriTrypDB	mRNA	3400431	3402844	.	+	.	ID=TcIL3000.11.12950-1-5utr-3;Note=11
T.congo.pschr.11	TriTrypDB	five_prime_UTR	3400431	3400672	.	+	.	Parent=TcIL3000.11.12950-1-5utr-3
T.congo.pschr.11	TriTrypDB	CDS	3400673	3402844	.	+	0	Parent=TcIL3000.11.12950-1-5utr-3
###
T.congo.pschr.11	TriTrypDB	mRNA	3401217	3402844	.	+	.	ID=TcIL3000.11.12950-1-5utr-4;Note=11
T.congo.pschr.11	TriTrypDB	five_prime_UTR	3401217	3401314	.	+	.	Parent=TcIL3000.11.12950-1-5utr-4
T.congo.pschr.11	TriTrypDB	CDS	3401315	3402844	.	+	0	Parent=TcIL3000.11.12950-1-5utr-4
###
T.congo.pschr.11	TriTrypDB	mRNA	3403641	3404070	.	+	.	ID=TcIL3000.11.12960-1-5utr-1;Note=188
T.congo.pschr.11	TriTrypDB	five_prime_UTR	3403641	3403662	.	+	.	Parent=TcIL3000.11.12960-1-5utr-1
T.congo.pschr.11	TriTrypDB	CDS	3403663	3404070	.	+	0	Parent=TcIL3000.11.12960-1-5utr-1
###
T.congo.pschr.11	TriTrypDB	mRNA	3404807	3407557	.	+	.	ID=TcIL3000.11.12970-1-5utr-1;Note=86
T.congo.pschr.11	TriTrypDB	five_prime_UTR	3404807	3404983	.	+	.	Parent=TcIL3000.11.12970-1-5utr-1
T.congo.pschr.11	TriTrypDB	CDS	3404984	3407557	.	+	0	Parent=TcIL3000.11.12970-1-5utr-1
###
T.congo.pschr.11	TriTrypDB	mRNA	3404830	3407557	.	+	.	ID=TcIL3000.11.12970-1-5utr-2;Note=11
T.congo.pschr.11	TriTrypDB	five_prime_UTR	3404830	3404983	.	+	.	Parent=TcIL3000.11.12970-1-5utr-2
T.congo.pschr.11	TriTrypDB	CDS	3404984	3407557	.	+	0	Parent=TcIL3000.11.12970-1-5utr-2
###
T.congo.pschr.11	TriTrypDB	mRNA	3407896	3408509	.	+	.	ID=TcIL3000.11.12980-1-5utr-1;Note=371
T.congo.pschr.11	TriTrypDB	five_prime_UTR	3407896	3408047	.	+	.	Parent=TcIL3000.11.12980-1-5utr-1
T.congo.pschr.11	TriTrypDB	CDS	3408048	3408509	.	+	0	Parent=TcIL3000.11.12980-1-5utr-1
###
T.congo.pschr.11	TriTrypDB	mRNA	3407900	3408509	.	+	.	ID=TcIL3000.11.12980-1-5utr-2;Note=28
T.congo.pschr.11	TriTrypDB	five_prime_UTR	3407900	3408047	.	+	.	Parent=TcIL3000.11.12980-1-5utr-2
T.congo.pschr.11	TriTrypDB	CDS	3408048	3408509	.	+	0	Parent=TcIL3000.11.12980-1-5utr-2
###
T.congo.pschr.11	TriTrypDB	mRNA	3409505	3410851	.	+	.	ID=TcIL3000.11.12990-1-5utr-1;Note=241
T.congo.pschr.11	TriTrypDB	five_prime_UTR	3409505	3410032	.	+	.	Parent=TcIL3000.11.12990-1-5utr-1
T.congo.pschr.11	TriTrypDB	CDS	3410033	3410851	.	+	0	Parent=TcIL3000.11.12990-1-5utr-1
###
T.congo.pschr.11	TriTrypDB	mRNA	3410111	3410851	.	+	.	ID=TcIL3000.11.12990-1-5utr-2;Note=137
T.congo.pschr.11	TriTrypDB	five_prime_UTR	3410111	3410125	.	+	.	Parent=TcIL3000.11.12990-1-5utr-2
T.congo.pschr.11	TriTrypDB	CDS	3410126	3410851	.	+	0	Parent=TcIL3000.11.12990-1-5utr-2
###
T.congo.pschr.11	TriTrypDB	mRNA	3409484	3410851	.	+	.	ID=TcIL3000.11.12990-1-5utr-3;Note=97
T.congo.pschr.11	TriTrypDB	five_prime_UTR	3409484	3410032	.	+	.	Parent=TcIL3000.11.12990-1-5utr-3
T.congo.pschr.11	TriTrypDB	CDS	3410033	3410851	.	+	0	Parent=TcIL3000.11.12990-1-5utr-3
###
T.congo.pschr.11	TriTrypDB	mRNA	20717	23912	.	-	.	ID=TcIL3000.11.130-1-5utr-1;Note=117
T.congo.pschr.11	TriTrypDB	CDS	20717	23878	.	-	0	Parent=TcIL3000.11.130-1-5utr-1
T.congo.pschr.11	TriTrypDB	five_prime_UTR	23879	23912	.	-	.	Parent=TcIL3000.11.130-1-5utr-1
###
T.congo.pschr.11	TriTrypDB	mRNA	389118	393546	.	+	.	ID=TcIL3000.11.1300-1-5utr-1;Note=16
T.congo.pschr.11	TriTrypDB	five_prime_UTR	389118	390390	.	+	.	Parent=TcIL3000.11.1300-1-5utr-1
T.congo.pschr.11	TriTrypDB	CDS	390391	393546	.	+	0	Parent=TcIL3000.11.1300-1-5utr-1
###
T.congo.pschr.11	TriTrypDB	mRNA	389115	393546	.	+	.	ID=TcIL3000.11.1300-1-5utr-2;Note=30
T.congo.pschr.11	TriTrypDB	five_prime_UTR	389115	390390	.	+	.	Parent=TcIL3000.11.1300-1-5utr-2
T.congo.pschr.11	TriTrypDB	CDS	390391	393546	.	+	0	Parent=TcIL3000.11.1300-1-5utr-2
###
T.congo.pschr.11	TriTrypDB	mRNA	389100	393546	.	+	.	ID=TcIL3000.11.1300-1-5utr-3;Note=272
T.congo.pschr.11	TriTrypDB	five_prime_UTR	389100	390390	.	+	.	Parent=TcIL3000.11.1300-1-5utr-3
T.congo.pschr.11	TriTrypDB	CDS	390391	393546	.	+	0	Parent=TcIL3000.11.1300-1-5utr-3
###
T.congo.pschr.11	TriTrypDB	mRNA	390059	393546	.	+	.	ID=TcIL3000.11.1300-1-5utr-4;Note=72
T.congo.pschr.11	TriTrypDB	five_prime_UTR	390059	390390	.	+	.	Parent=TcIL3000.11.1300-1-5utr-4
T.congo.pschr.11	TriTrypDB	CDS	390391	393546	.	+	0	Parent=TcIL3000.11.1300-1-5utr-4
###
T.congo.pschr.11	TriTrypDB	mRNA	3411095	3412512	.	+	.	ID=TcIL3000.11.13000-1-5utr-1;Note=144
T.congo.pschr.11	TriTrypDB	five_prime_UTR	3411095	3411261	.	+	.	Parent=TcIL3000.11.13000-1-5utr-1
T.congo.pschr.11	TriTrypDB	CDS	3411262	3412512	.	+	0	Parent=TcIL3000.11.13000-1-5utr-1
###
T.congo.pschr.11	TriTrypDB	mRNA	3412762	3416441	.	+	.	ID=TcIL3000.11.13010-1-5utr-1;Note=160
T.congo.pschr.11	TriTrypDB	five_prime_UTR	3412762	3412934	.	+	.	Parent=TcIL3000.11.13010-1-5utr-1
T.congo.pschr.11	TriTrypDB	CDS	3412935	3416441	.	+	0	Parent=TcIL3000.11.13010-1-5utr-1
###
T.congo.pschr.11	TriTrypDB	mRNA	3412914	3416441	.	+	.	ID=TcIL3000.11.13010-1-5utr-2;Note=45
T.congo.pschr.11	TriTrypDB	five_prime_UTR	3412914	3412934	.	+	.	Parent=TcIL3000.11.13010-1-5utr-2
T.congo.pschr.11	TriTrypDB	CDS	3412935	3416441	.	+	0	Parent=TcIL3000.11.13010-1-5utr-2
###
T.congo.pschr.11	TriTrypDB	mRNA	3416737	3419016	.	+	.	ID=TcIL3000.11.13020-1-5utr-1;Note=50
T.congo.pschr.11	TriTrypDB	five_prime_UTR	3416737	3417348	.	+	.	Parent=TcIL3000.11.13020-1-5utr-1
T.congo.pschr.11	TriTrypDB	CDS	3417349	3419016	.	+	0	Parent=TcIL3000.11.13020-1-5utr-1
###
T.congo.pschr.11	TriTrypDB	mRNA	3416815	3419016	.	+	.	ID=TcIL3000.11.13020-1-5utr-2;Note=103
T.congo.pschr.11	TriTrypDB	five_prime_UTR	3416815	3417348	.	+	.	Parent=TcIL3000.11.13020-1-5utr-2
T.congo.pschr.11	TriTrypDB	CDS	3417349	3419016	.	+	0	Parent=TcIL3000.11.13020-1-5utr-2
###
T.congo.pschr.11	TriTrypDB	mRNA	3421268	3422891	.	+	.	ID=TcIL3000.11.13030-1-5utr-1;Note=312
T.congo.pschr.11	TriTrypDB	five_prime_UTR	3421268	3421511	.	+	.	Parent=TcIL3000.11.13030-1-5utr-1
T.congo.pschr.11	TriTrypDB	CDS	3421512	3422891	.	+	0	Parent=TcIL3000.11.13030-1-5utr-1
###
T.congo.pschr.11	TriTrypDB	mRNA	3420661	3422891	.	+	.	ID=TcIL3000.11.13030-1-5utr-2;Note=616
T.congo.pschr.11	TriTrypDB	five_prime_UTR	3420661	3421511	.	+	.	Parent=TcIL3000.11.13030-1-5utr-2
T.congo.pschr.11	TriTrypDB	CDS	3421512	3422891	.	+	0	Parent=TcIL3000.11.13030-1-5utr-2
###
T.congo.pschr.11	TriTrypDB	mRNA	3468292	3469463	.	+	.	ID=TcIL3000.11.13060-1-5utr-1;Note=11
T.congo.pschr.11	TriTrypDB	five_prime_UTR	3468292	3468425	.	+	.	Parent=TcIL3000.11.13060-1-5utr-1
T.congo.pschr.11	TriTrypDB	CDS	3468426	3469463	.	+	0	Parent=TcIL3000.11.13060-1-5utr-1
###
T.congo.pschr.11	TriTrypDB	mRNA	3468375	3469463	.	+	.	ID=TcIL3000.11.13060-1-5utr-2;Note=52
T.congo.pschr.11	TriTrypDB	five_prime_UTR	3468375	3468425	.	+	.	Parent=TcIL3000.11.13060-1-5utr-2
T.congo.pschr.11	TriTrypDB	CDS	3468426	3469463	.	+	0	Parent=TcIL3000.11.13060-1-5utr-2
###
T.congo.pschr.11	TriTrypDB	mRNA	3469865	3472618	.	+	.	ID=TcIL3000.11.13070-1-5utr-1;Note=30
T.congo.pschr.11	TriTrypDB	five_prime_UTR	3469865	3469876	.	+	.	Parent=TcIL3000.11.13070-1-5utr-1
T.congo.pschr.11	TriTrypDB	CDS	3469877	3472618	.	+	0	Parent=TcIL3000.11.13070-1-5utr-1
###
T.congo.pschr.11	TriTrypDB	mRNA	3469841	3472618	.	+	.	ID=TcIL3000.11.13070-1-5utr-2;Note=213
T.congo.pschr.11	TriTrypDB	five_prime_UTR	3469841	3469876	.	+	.	Parent=TcIL3000.11.13070-1-5utr-2
T.congo.pschr.11	TriTrypDB	CDS	3469877	3472618	.	+	0	Parent=TcIL3000.11.13070-1-5utr-2
###
T.congo.pschr.11	TriTrypDB	mRNA	3473567	3474620	.	+	.	ID=TcIL3000.11.13080-1-5utr-1;Note=16
T.congo.pschr.11	TriTrypDB	five_prime_UTR	3473567	3473603	.	+	.	Parent=TcIL3000.11.13080-1-5utr-1
T.congo.pschr.11	TriTrypDB	CDS	3473604	3474620	.	+	0	Parent=TcIL3000.11.13080-1-5utr-1
###
T.congo.pschr.11	TriTrypDB	mRNA	3473554	3474620	.	+	.	ID=TcIL3000.11.13080-1-5utr-2;Note=117
T.congo.pschr.11	TriTrypDB	five_prime_UTR	3473554	3473603	.	+	.	Parent=TcIL3000.11.13080-1-5utr-2
T.congo.pschr.11	TriTrypDB	CDS	3473604	3474620	.	+	0	Parent=TcIL3000.11.13080-1-5utr-2
###
T.congo.pschr.11	TriTrypDB	mRNA	3475164	3477753	.	+	.	ID=TcIL3000.11.13090-1-5utr-1;Note=525
T.congo.pschr.11	TriTrypDB	five_prime_UTR	3475164	3475332	.	+	.	Parent=TcIL3000.11.13090-1-5utr-1
T.congo.pschr.11	TriTrypDB	CDS	3475333	3477753	.	+	0	Parent=TcIL3000.11.13090-1-5utr-1
###
T.congo.pschr.11	TriTrypDB	mRNA	3475180	3477753	.	+	.	ID=TcIL3000.11.13090-1-5utr-2;Note=63
T.congo.pschr.11	TriTrypDB	five_prime_UTR	3475180	3475332	.	+	.	Parent=TcIL3000.11.13090-1-5utr-2
T.congo.pschr.11	TriTrypDB	CDS	3475333	3477753	.	+	0	Parent=TcIL3000.11.13090-1-5utr-2
###
T.congo.pschr.11	TriTrypDB	mRNA	3479522	3482841	.	+	.	ID=TcIL3000.11.13110-1-5utr-1;Note=388
T.congo.pschr.11	TriTrypDB	five_prime_UTR	3479522	3479685	.	+	.	Parent=TcIL3000.11.13110-1-5utr-1
T.congo.pschr.11	TriTrypDB	CDS	3479686	3482841	.	+	0	Parent=TcIL3000.11.13110-1-5utr-1
###
T.congo.pschr.11	TriTrypDB	mRNA	3488547	3489489	.	+	.	ID=TcIL3000.11.13140-1-5utr-1;Note=92
T.congo.pschr.11	TriTrypDB	five_prime_UTR	3488547	3488571	.	+	.	Parent=TcIL3000.11.13140-1-5utr-1
T.congo.pschr.11	TriTrypDB	CDS	3488572	3489489	.	+	0	Parent=TcIL3000.11.13140-1-5utr-1
###
T.congo.pschr.11	TriTrypDB	mRNA	3489733	3490969	.	+	.	ID=TcIL3000.11.13150-1-5utr-1;Note=500
T.congo.pschr.11	TriTrypDB	five_prime_UTR	3489733	3489817	.	+	.	Parent=TcIL3000.11.13150-1-5utr-1
T.congo.pschr.11	TriTrypDB	CDS	3489818	3490969	.	+	0	Parent=TcIL3000.11.13150-1-5utr-1
###
T.congo.pschr.11	TriTrypDB	mRNA	3489739	3490969	.	+	.	ID=TcIL3000.11.13150-1-5utr-2;Note=24
T.congo.pschr.11	TriTrypDB	five_prime_UTR	3489739	3489817	.	+	.	Parent=TcIL3000.11.13150-1-5utr-2
T.congo.pschr.11	TriTrypDB	CDS	3489818	3490969	.	+	0	Parent=TcIL3000.11.13150-1-5utr-2
###
T.congo.pschr.11	TriTrypDB	mRNA	3492114	3493236	.	+	.	ID=TcIL3000.11.13160-1-5utr-1;Note=13
T.congo.pschr.11	TriTrypDB	five_prime_UTR	3492114	3492474	.	+	.	Parent=TcIL3000.11.13160-1-5utr-1
T.congo.pschr.11	TriTrypDB	CDS	3492475	3493236	.	+	0	Parent=TcIL3000.11.13160-1-5utr-1
###
T.congo.pschr.11	TriTrypDB	mRNA	3492206	3493236	.	+	.	ID=TcIL3000.11.13160-1-5utr-2;Note=85
T.congo.pschr.11	TriTrypDB	five_prime_UTR	3492206	3492474	.	+	.	Parent=TcIL3000.11.13160-1-5utr-2
T.congo.pschr.11	TriTrypDB	CDS	3492475	3493236	.	+	0	Parent=TcIL3000.11.13160-1-5utr-2
###
T.congo.pschr.11	TriTrypDB	mRNA	3491236	3493236	.	+	.	ID=TcIL3000.11.13160-1-5utr-3;Note=12
T.congo.pschr.11	TriTrypDB	five_prime_UTR	3491236	3492474	.	+	.	Parent=TcIL3000.11.13160-1-5utr-3
T.congo.pschr.11	TriTrypDB	CDS	3492475	3493236	.	+	0	Parent=TcIL3000.11.13160-1-5utr-3
###
T.congo.pschr.11	TriTrypDB	mRNA	3493769	3496378	.	+	.	ID=TcIL3000.11.13170-1-5utr-1;Note=98
T.congo.pschr.11	TriTrypDB	five_prime_UTR	3493769	3493858	.	+	.	Parent=TcIL3000.11.13170-1-5utr-1
T.congo.pschr.11	TriTrypDB	CDS	3493859	3496378	.	+	0	Parent=TcIL3000.11.13170-1-5utr-1
###
T.congo.pschr.11	TriTrypDB	mRNA	3497037	3498170	.	+	.	ID=TcIL3000.11.13190-1-5utr-1;Note=19
T.congo.pschr.11	TriTrypDB	five_prime_UTR	3497037	3497099	.	+	.	Parent=TcIL3000.11.13190-1-5utr-1
T.congo.pschr.11	TriTrypDB	CDS	3497100	3498170	.	+	0	Parent=TcIL3000.11.13190-1-5utr-1
###
T.congo.pschr.11	TriTrypDB	mRNA	3497034	3498170	.	+	.	ID=TcIL3000.11.13190-1-5utr-2;Note=156
T.congo.pschr.11	TriTrypDB	five_prime_UTR	3497034	3497099	.	+	.	Parent=TcIL3000.11.13190-1-5utr-2
T.congo.pschr.11	TriTrypDB	CDS	3497100	3498170	.	+	0	Parent=TcIL3000.11.13190-1-5utr-2
###
T.congo.pschr.11	TriTrypDB	mRNA	3496550	3498170	.	+	.	ID=TcIL3000.11.13190-1-5utr-3;Note=29
T.congo.pschr.11	TriTrypDB	five_prime_UTR	3496550	3497099	.	+	.	Parent=TcIL3000.11.13190-1-5utr-3
T.congo.pschr.11	TriTrypDB	CDS	3497100	3498170	.	+	0	Parent=TcIL3000.11.13190-1-5utr-3
###
T.congo.pschr.11	TriTrypDB	mRNA	3496546	3498170	.	+	.	ID=TcIL3000.11.13190-1-5utr-4;Note=466
T.congo.pschr.11	TriTrypDB	five_prime_UTR	3496546	3497099	.	+	.	Parent=TcIL3000.11.13190-1-5utr-4
T.congo.pschr.11	TriTrypDB	CDS	3497100	3498170	.	+	0	Parent=TcIL3000.11.13190-1-5utr-4
###
T.congo.pschr.11	TriTrypDB	mRNA	414014	416541	.	+	.	ID=TcIL3000.11.1320-1-5utr-1;Note=704
T.congo.pschr.11	TriTrypDB	five_prime_UTR	414014	414282	.	+	.	Parent=TcIL3000.11.1320-1-5utr-1
T.congo.pschr.11	TriTrypDB	CDS	414283	416541	.	+	0	Parent=TcIL3000.11.1320-1-5utr-1
###
T.congo.pschr.11	TriTrypDB	mRNA	3498466	3500803	.	+	.	ID=TcIL3000.11.13200-1-5utr-1;Note=232
T.congo.pschr.11	TriTrypDB	five_prime_UTR	3498466	3498604	.	+	.	Parent=TcIL3000.11.13200-1-5utr-1
T.congo.pschr.11	TriTrypDB	CDS	3498605	3500803	.	+	0	Parent=TcIL3000.11.13200-1-5utr-1
###
T.congo.pschr.11	TriTrypDB	mRNA	3501418	3503114	.	+	.	ID=TcIL3000.11.13220-1-5utr-1;Note=91
T.congo.pschr.11	TriTrypDB	five_prime_UTR	3501418	3501527	.	+	.	Parent=TcIL3000.11.13220-1-5utr-1
T.congo.pschr.11	TriTrypDB	CDS	3501528	3503114	.	+	0	Parent=TcIL3000.11.13220-1-5utr-1
###
T.congo.pschr.11	TriTrypDB	mRNA	3503500	3506215	.	+	.	ID=TcIL3000.11.13230-1-5utr-1;Note=81
T.congo.pschr.11	TriTrypDB	five_prime_UTR	3503500	3503635	.	+	.	Parent=TcIL3000.11.13230-1-5utr-1
T.congo.pschr.11	TriTrypDB	CDS	3503636	3506215	.	+	0	Parent=TcIL3000.11.13230-1-5utr-1
###
T.congo.pschr.11	TriTrypDB	mRNA	3503543	3506215	.	+	.	ID=TcIL3000.11.13230-1-5utr-2;Note=144
T.congo.pschr.11	TriTrypDB	five_prime_UTR	3503543	3503635	.	+	.	Parent=TcIL3000.11.13230-1-5utr-2
T.congo.pschr.11	TriTrypDB	CDS	3503636	3506215	.	+	0	Parent=TcIL3000.11.13230-1-5utr-2
###
T.congo.pschr.11	TriTrypDB	mRNA	3503552	3506215	.	+	.	ID=TcIL3000.11.13230-1-5utr-3;Note=10
T.congo.pschr.11	TriTrypDB	five_prime_UTR	3503552	3503635	.	+	.	Parent=TcIL3000.11.13230-1-5utr-3
T.congo.pschr.11	TriTrypDB	CDS	3503636	3506215	.	+	0	Parent=TcIL3000.11.13230-1-5utr-3
###
T.congo.pschr.11	TriTrypDB	mRNA	3506910	3508356	.	+	.	ID=TcIL3000.11.13240-1-5utr-1;Note=152
T.congo.pschr.11	TriTrypDB	five_prime_UTR	3506910	3507006	.	+	.	Parent=TcIL3000.11.13240-1-5utr-1
T.congo.pschr.11	TriTrypDB	CDS	3507007	3508356	.	+	0	Parent=TcIL3000.11.13240-1-5utr-1
###
T.congo.pschr.11	TriTrypDB	mRNA	3580866	3581863	.	-	.	ID=TcIL3000.11.13280-1-5utr-1;Note=179
T.congo.pschr.11	TriTrypDB	CDS	3580866	3581729	.	-	0	Parent=TcIL3000.11.13280-1-5utr-1
T.congo.pschr.11	TriTrypDB	five_prime_UTR	3581730	3581863	.	-	.	Parent=TcIL3000.11.13280-1-5utr-1
###
T.congo.pschr.11	TriTrypDB	mRNA	3582463	3586511	.	-	.	ID=TcIL3000.11.13290-1-5utr-1;Note=21
T.congo.pschr.11	TriTrypDB	CDS	3582463	3585693	.	-	0	Parent=TcIL3000.11.13290-1-5utr-1
T.congo.pschr.11	TriTrypDB	five_prime_UTR	3585694	3586511	.	-	.	Parent=TcIL3000.11.13290-1-5utr-1
###
T.congo.pschr.11	TriTrypDB	mRNA	3582463	3586888	.	-	.	ID=TcIL3000.11.13290-1-5utr-2;Note=197
T.congo.pschr.11	TriTrypDB	CDS	3582463	3585693	.	-	0	Parent=TcIL3000.11.13290-1-5utr-2
T.congo.pschr.11	TriTrypDB	five_prime_UTR	3585694	3586888	.	-	.	Parent=TcIL3000.11.13290-1-5utr-2
###
T.congo.pschr.11	TriTrypDB	mRNA	417469	417986	.	+	.	ID=TcIL3000.11.1330-1-5utr-1;Note=535
T.congo.pschr.11	TriTrypDB	five_prime_UTR	417469	417473	.	+	.	Parent=TcIL3000.11.1330-1-5utr-1
T.congo.pschr.11	TriTrypDB	CDS	417474	417986	.	+	0	Parent=TcIL3000.11.1330-1-5utr-1
###
T.congo.pschr.11	TriTrypDB	mRNA	417542	417986	.	+	.	ID=TcIL3000.11.1330-1-5utr-2;Note=24
T.congo.pschr.11	TriTrypDB	five_prime_UTR	417542	417560	.	+	.	Parent=TcIL3000.11.1330-1-5utr-2
T.congo.pschr.11	TriTrypDB	CDS	417561	417986	.	+	0	Parent=TcIL3000.11.1330-1-5utr-2
###
T.congo.pschr.11	TriTrypDB	mRNA	3587191	3587969	.	-	.	ID=TcIL3000.11.13300-1-5utr-1;Note=174
T.congo.pschr.11	TriTrypDB	CDS	3587191	3587775	.	-	0	Parent=TcIL3000.11.13300-1-5utr-1
T.congo.pschr.11	TriTrypDB	five_prime_UTR	3587776	3587969	.	-	.	Parent=TcIL3000.11.13300-1-5utr-1
###
T.congo.pschr.11	TriTrypDB	mRNA	3587191	3587961	.	-	.	ID=TcIL3000.11.13300-1-5utr-2;Note=12
T.congo.pschr.11	TriTrypDB	CDS	3587191	3587775	.	-	0	Parent=TcIL3000.11.13300-1-5utr-2
T.congo.pschr.11	TriTrypDB	five_prime_UTR	3587776	3587961	.	-	.	Parent=TcIL3000.11.13300-1-5utr-2
###
T.congo.pschr.11	TriTrypDB	mRNA	3588726	3590261	.	-	.	ID=TcIL3000.11.13310-1-5utr-1;Note=65
T.congo.pschr.11	TriTrypDB	CDS	3588726	3590033	.	-	0	Parent=TcIL3000.11.13310-1-5utr-1
T.congo.pschr.11	TriTrypDB	five_prime_UTR	3590034	3590261	.	-	.	Parent=TcIL3000.11.13310-1-5utr-1
###
T.congo.pschr.11	TriTrypDB	mRNA	3590516	3592856	.	-	.	ID=TcIL3000.11.13350-1-5utr-1;Note=69
T.congo.pschr.11	TriTrypDB	CDS	3590516	3592816	.	-	0	Parent=TcIL3000.11.13350-1-5utr-1
T.congo.pschr.11	TriTrypDB	five_prime_UTR	3592817	3592856	.	-	.	Parent=TcIL3000.11.13350-1-5utr-1
###
T.congo.pschr.11	TriTrypDB	mRNA	3607710	3611750	.	-	.	ID=TcIL3000.11.13380-1-5utr-1;Note=22
T.congo.pschr.11	TriTrypDB	CDS	3607710	3610961	.	-	0	Parent=TcIL3000.11.13380-1-5utr-1
T.congo.pschr.11	TriTrypDB	five_prime_UTR	3610962	3611750	.	-	.	Parent=TcIL3000.11.13380-1-5utr-1
###
T.congo.pschr.11	TriTrypDB	mRNA	3607710	3611692	.	-	.	ID=TcIL3000.11.13380-1-5utr-2;Note=211
T.congo.pschr.11	TriTrypDB	CDS	3607710	3610961	.	-	0	Parent=TcIL3000.11.13380-1-5utr-2
T.congo.pschr.11	TriTrypDB	five_prime_UTR	3610962	3611692	.	-	.	Parent=TcIL3000.11.13380-1-5utr-2
###
T.congo.pschr.11	TriTrypDB	mRNA	3616146	3616786	.	-	.	ID=TcIL3000.11.13390-1-5utr-1;Note=116
T.congo.pschr.11	TriTrypDB	CDS	3616146	3616736	.	-	0	Parent=TcIL3000.11.13390-1-5utr-1
T.congo.pschr.11	TriTrypDB	five_prime_UTR	3616737	3616786	.	-	.	Parent=TcIL3000.11.13390-1-5utr-1
###
T.congo.pschr.11	TriTrypDB	mRNA	3616146	3616822	.	-	.	ID=TcIL3000.11.13390-1-5utr-2;Note=200
T.congo.pschr.11	TriTrypDB	CDS	3616146	3616736	.	-	0	Parent=TcIL3000.11.13390-1-5utr-2
T.congo.pschr.11	TriTrypDB	five_prime_UTR	3616737	3616822	.	-	.	Parent=TcIL3000.11.13390-1-5utr-2
###
T.congo.pschr.11	TriTrypDB	mRNA	418402	421735	.	+	.	ID=TcIL3000.11.1340-1-5utr-1;Note=52
T.congo.pschr.11	TriTrypDB	five_prime_UTR	418402	418708	.	+	.	Parent=TcIL3000.11.1340-1-5utr-1
T.congo.pschr.11	TriTrypDB	CDS	418709	421735	.	+	0	Parent=TcIL3000.11.1340-1-5utr-1
###
T.congo.pschr.11	TriTrypDB	mRNA	418430	421735	.	+	.	ID=TcIL3000.11.1340-1-5utr-2;Note=106
T.congo.pschr.11	TriTrypDB	five_prime_UTR	418430	418708	.	+	.	Parent=TcIL3000.11.1340-1-5utr-2
T.congo.pschr.11	TriTrypDB	CDS	418709	421735	.	+	0	Parent=TcIL3000.11.1340-1-5utr-2
###
T.congo.pschr.11	TriTrypDB	mRNA	3617615	3618112	.	-	.	ID=TcIL3000.11.13400-1-5utr-1;Note=122
T.congo.pschr.11	TriTrypDB	CDS	3617615	3618064	.	-	0	Parent=TcIL3000.11.13400-1-5utr-1
T.congo.pschr.11	TriTrypDB	five_prime_UTR	3618065	3618112	.	-	.	Parent=TcIL3000.11.13400-1-5utr-1
###
T.congo.pschr.11	TriTrypDB	mRNA	3617615	3618129	.	-	.	ID=TcIL3000.11.13400-1-5utr-2;Note=528
T.congo.pschr.11	TriTrypDB	CDS	3617615	3618064	.	-	0	Parent=TcIL3000.11.13400-1-5utr-2
T.congo.pschr.11	TriTrypDB	five_prime_UTR	3618065	3618129	.	-	.	Parent=TcIL3000.11.13400-1-5utr-2
###
T.congo.pschr.11	TriTrypDB	mRNA	3617615	3618125	.	-	.	ID=TcIL3000.11.13400-1-5utr-3;Note=111
T.congo.pschr.11	TriTrypDB	CDS	3617615	3618064	.	-	0	Parent=TcIL3000.11.13400-1-5utr-3
T.congo.pschr.11	TriTrypDB	five_prime_UTR	3618065	3618125	.	-	.	Parent=TcIL3000.11.13400-1-5utr-3
###
T.congo.pschr.11	TriTrypDB	mRNA	3617615	3618101	.	-	.	ID=TcIL3000.11.13400-1-5utr-4;Note=19
T.congo.pschr.11	TriTrypDB	CDS	3617615	3618064	.	-	0	Parent=TcIL3000.11.13400-1-5utr-4
T.congo.pschr.11	TriTrypDB	five_prime_UTR	3618065	3618101	.	-	.	Parent=TcIL3000.11.13400-1-5utr-4
###
T.congo.pschr.11	TriTrypDB	mRNA	3618500	3619014	.	-	.	ID=TcIL3000.11.13410-1-5utr-1;Note=1498
T.congo.pschr.11	TriTrypDB	CDS	3618500	3618949	.	-	0	Parent=TcIL3000.11.13410-1-5utr-1
T.congo.pschr.11	TriTrypDB	five_prime_UTR	3618950	3619014	.	-	.	Parent=TcIL3000.11.13410-1-5utr-1
###
T.congo.pschr.11	TriTrypDB	mRNA	3618500	3619010	.	-	.	ID=TcIL3000.11.13410-1-5utr-2;Note=215
T.congo.pschr.11	TriTrypDB	CDS	3618500	3618949	.	-	0	Parent=TcIL3000.11.13410-1-5utr-2
T.congo.pschr.11	TriTrypDB	five_prime_UTR	3618950	3619010	.	-	.	Parent=TcIL3000.11.13410-1-5utr-2
###
T.congo.pschr.11	TriTrypDB	mRNA	3618500	3618997	.	-	.	ID=TcIL3000.11.13410-1-5utr-3;Note=182
T.congo.pschr.11	TriTrypDB	CDS	3618500	3618949	.	-	0	Parent=TcIL3000.11.13410-1-5utr-3
T.congo.pschr.11	TriTrypDB	five_prime_UTR	3618950	3618997	.	-	.	Parent=TcIL3000.11.13410-1-5utr-3
###
T.congo.pschr.11	TriTrypDB	mRNA	3618500	3618986	.	-	.	ID=TcIL3000.11.13410-1-5utr-4;Note=33
T.congo.pschr.11	TriTrypDB	CDS	3618500	3618949	.	-	0	Parent=TcIL3000.11.13410-1-5utr-4
T.congo.pschr.11	TriTrypDB	five_prime_UTR	3618950	3618986	.	-	.	Parent=TcIL3000.11.13410-1-5utr-4
###
T.congo.pschr.11	TriTrypDB	mRNA	3619385	3619886	.	-	.	ID=TcIL3000.11.13420-1-5utr-1;Note=241
T.congo.pschr.11	TriTrypDB	CDS	3619385	3619834	.	-	0	Parent=TcIL3000.11.13420-1-5utr-1
T.congo.pschr.11	TriTrypDB	five_prime_UTR	3619835	3619886	.	-	.	Parent=TcIL3000.11.13420-1-5utr-1
###
T.congo.pschr.11	TriTrypDB	mRNA	3619385	3619909	.	-	.	ID=TcIL3000.11.13420-1-5utr-2;Note=190
T.congo.pschr.11	TriTrypDB	CDS	3619385	3619834	.	-	0	Parent=TcIL3000.11.13420-1-5utr-2
T.congo.pschr.11	TriTrypDB	five_prime_UTR	3619835	3619909	.	-	.	Parent=TcIL3000.11.13420-1-5utr-2
###
T.congo.pschr.11	TriTrypDB	mRNA	3619385	3619935	.	-	.	ID=TcIL3000.11.13420-1-5utr-3;Note=17
T.congo.pschr.11	TriTrypDB	CDS	3619385	3619834	.	-	0	Parent=TcIL3000.11.13420-1-5utr-3
T.congo.pschr.11	TriTrypDB	five_prime_UTR	3619835	3619935	.	-	.	Parent=TcIL3000.11.13420-1-5utr-3
###
T.congo.pschr.11	TriTrypDB	mRNA	3619385	3619939	.	-	.	ID=TcIL3000.11.13420-1-5utr-4;Note=653
T.congo.pschr.11	TriTrypDB	CDS	3619385	3619834	.	-	0	Parent=TcIL3000.11.13420-1-5utr-4
T.congo.pschr.11	TriTrypDB	five_prime_UTR	3619835	3619939	.	-	.	Parent=TcIL3000.11.13420-1-5utr-4
###
T.congo.pschr.11	TriTrypDB	mRNA	3620236	3623465	.	-	.	ID=TcIL3000.11.13430-1-5utr-1;Note=195
T.congo.pschr.11	TriTrypDB	CDS	3620236	3623284	.	-	0	Parent=TcIL3000.11.13430-1-5utr-1
T.congo.pschr.11	TriTrypDB	five_prime_UTR	3623285	3623465	.	-	.	Parent=TcIL3000.11.13430-1-5utr-1
###
T.congo.pschr.11	TriTrypDB	mRNA	3624762	3625644	.	-	.	ID=TcIL3000.11.13450-1-5utr-1;Note=36
T.congo.pschr.11	TriTrypDB	CDS	3624762	3625598	.	-	0	Parent=TcIL3000.11.13450-1-5utr-1
T.congo.pschr.11	TriTrypDB	five_prime_UTR	3625599	3625644	.	-	.	Parent=TcIL3000.11.13450-1-5utr-1
###
T.congo.pschr.11	TriTrypDB	mRNA	3624762	3625892	.	-	.	ID=TcIL3000.11.13450-1-5utr-2;Note=105
T.congo.pschr.11	TriTrypDB	CDS	3624762	3625598	.	-	0	Parent=TcIL3000.11.13450-1-5utr-2
T.congo.pschr.11	TriTrypDB	five_prime_UTR	3625599	3625892	.	-	.	Parent=TcIL3000.11.13450-1-5utr-2
###
T.congo.pschr.11	TriTrypDB	mRNA	3626344	3628086	.	-	.	ID=TcIL3000.11.13460-1-5utr-1;Note=79
T.congo.pschr.11	TriTrypDB	CDS	3626344	3627930	.	-	0	Parent=TcIL3000.11.13460-1-5utr-1
T.congo.pschr.11	TriTrypDB	five_prime_UTR	3627931	3628086	.	-	.	Parent=TcIL3000.11.13460-1-5utr-1
###
T.congo.pschr.11	TriTrypDB	mRNA	3626344	3628014	.	-	.	ID=TcIL3000.11.13460-1-5utr-2;Note=25
T.congo.pschr.11	TriTrypDB	CDS	3626344	3627930	.	-	0	Parent=TcIL3000.11.13460-1-5utr-2
T.congo.pschr.11	TriTrypDB	five_prime_UTR	3627931	3628014	.	-	.	Parent=TcIL3000.11.13460-1-5utr-2
###
T.congo.pschr.11	TriTrypDB	mRNA	3628821	3630079	.	-	.	ID=TcIL3000.11.13470-1-5utr-1;Note=726
T.congo.pschr.11	TriTrypDB	CDS	3628821	3630041	.	-	0	Parent=TcIL3000.11.13470-1-5utr-1
T.congo.pschr.11	TriTrypDB	five_prime_UTR	3630042	3630079	.	-	.	Parent=TcIL3000.11.13470-1-5utr-1
###
T.congo.pschr.11	TriTrypDB	mRNA	3628821	3630072	.	-	.	ID=TcIL3000.11.13470-1-5utr-2;Note=20
T.congo.pschr.11	TriTrypDB	CDS	3628821	3630041	.	-	0	Parent=TcIL3000.11.13470-1-5utr-2
T.congo.pschr.11	TriTrypDB	five_prime_UTR	3630042	3630072	.	-	.	Parent=TcIL3000.11.13470-1-5utr-2
###
T.congo.pschr.11	TriTrypDB	mRNA	3630629	3632139	.	-	.	ID=TcIL3000.11.13480-1-5utr-1;Note=87
T.congo.pschr.11	TriTrypDB	CDS	3630629	3631417	.	-	0	Parent=TcIL3000.11.13480-1-5utr-1
T.congo.pschr.11	TriTrypDB	five_prime_UTR	3631418	3632139	.	-	.	Parent=TcIL3000.11.13480-1-5utr-1
###
T.congo.pschr.11	TriTrypDB	mRNA	3634313	3636834	.	-	.	ID=TcIL3000.11.13500-1-5utr-2;Note=20
T.congo.pschr.11	TriTrypDB	CDS	3634313	3636445	.	-	0	Parent=TcIL3000.11.13500-1-5utr-2
T.congo.pschr.11	TriTrypDB	five_prime_UTR	3636446	3636834	.	-	.	Parent=TcIL3000.11.13500-1-5utr-2
###
T.congo.pschr.11	TriTrypDB	mRNA	3634313	3637405	.	-	.	ID=TcIL3000.11.13500-1-5utr-3;Note=14
T.congo.pschr.11	TriTrypDB	CDS	3634313	3636445	.	-	0	Parent=TcIL3000.11.13500-1-5utr-3
T.congo.pschr.11	TriTrypDB	five_prime_UTR	3636446	3637405	.	-	.	Parent=TcIL3000.11.13500-1-5utr-3
###
T.congo.pschr.11	TriTrypDB	mRNA	3634313	3638224	.	-	.	ID=TcIL3000.11.13500-1-5utr-4;Note=14
T.congo.pschr.11	TriTrypDB	CDS	3634313	3636445	.	-	0	Parent=TcIL3000.11.13500-1-5utr-4
T.congo.pschr.11	TriTrypDB	five_prime_UTR	3636446	3638224	.	-	.	Parent=TcIL3000.11.13500-1-5utr-4
###
T.congo.pschr.11	TriTrypDB	mRNA	3634313	3636493	.	-	.	ID=TcIL3000.11.13500-1-5utr-5;Note=104
T.congo.pschr.11	TriTrypDB	CDS	3634313	3636445	.	-	0	Parent=TcIL3000.11.13500-1-5utr-5
T.congo.pschr.11	TriTrypDB	five_prime_UTR	3636446	3636493	.	-	.	Parent=TcIL3000.11.13500-1-5utr-5
###
T.congo.pschr.11	TriTrypDB	mRNA	3640713	3641652	.	-	.	ID=TcIL3000.11.13510-1-5utr-1;Note=130
T.congo.pschr.11	TriTrypDB	CDS	3640713	3641648	.	-	0	Parent=TcIL3000.11.13510-1-5utr-1
T.congo.pschr.11	TriTrypDB	five_prime_UTR	3641649	3641652	.	-	.	Parent=TcIL3000.11.13510-1-5utr-1
###
T.congo.pschr.11	TriTrypDB	mRNA	3660070	3661577	.	-	.	ID=TcIL3000.11.13530-1-5utr-1;Note=54
T.congo.pschr.11	TriTrypDB	CDS	3660070	3661560	.	-	0	Parent=TcIL3000.11.13530-1-5utr-1
T.congo.pschr.11	TriTrypDB	five_prime_UTR	3661561	3661577	.	-	.	Parent=TcIL3000.11.13530-1-5utr-1
###
T.congo.pschr.11	TriTrypDB	mRNA	3660070	3662689	.	-	.	ID=TcIL3000.11.13530-1-5utr-10;Note=59
T.congo.pschr.11	TriTrypDB	CDS	3660070	3661560	.	-	0	Parent=TcIL3000.11.13530-1-5utr-10
T.congo.pschr.11	TriTrypDB	five_prime_UTR	3661561	3662689	.	-	.	Parent=TcIL3000.11.13530-1-5utr-10
###
T.congo.pschr.11	TriTrypDB	mRNA	3660070	3661618	.	-	.	ID=TcIL3000.11.13530-1-5utr-11;Note=31
T.congo.pschr.11	TriTrypDB	CDS	3660070	3661560	.	-	0	Parent=TcIL3000.11.13530-1-5utr-11
T.congo.pschr.11	TriTrypDB	five_prime_UTR	3661561	3661618	.	-	.	Parent=TcIL3000.11.13530-1-5utr-11
###
T.congo.pschr.11	TriTrypDB	mRNA	3660070	3661923	.	-	.	ID=TcIL3000.11.13530-1-5utr-2;Note=149
T.congo.pschr.11	TriTrypDB	CDS	3660070	3661560	.	-	0	Parent=TcIL3000.11.13530-1-5utr-2
T.congo.pschr.11	TriTrypDB	five_prime_UTR	3661561	3661923	.	-	.	Parent=TcIL3000.11.13530-1-5utr-2
###
T.congo.pschr.11	TriTrypDB	mRNA	3660070	3662678	.	-	.	ID=TcIL3000.11.13530-1-5utr-3;Note=77
T.congo.pschr.11	TriTrypDB	CDS	3660070	3661560	.	-	0	Parent=TcIL3000.11.13530-1-5utr-3
T.congo.pschr.11	TriTrypDB	five_prime_UTR	3661561	3662678	.	-	.	Parent=TcIL3000.11.13530-1-5utr-3
###
T.congo.pschr.11	TriTrypDB	mRNA	3660070	3662676	.	-	.	ID=TcIL3000.11.13530-1-5utr-6;Note=29
T.congo.pschr.11	TriTrypDB	CDS	3660070	3661560	.	-	0	Parent=TcIL3000.11.13530-1-5utr-6
T.congo.pschr.11	TriTrypDB	five_prime_UTR	3661561	3662676	.	-	.	Parent=TcIL3000.11.13530-1-5utr-6
###
T.congo.pschr.11	TriTrypDB	mRNA	3660070	3662696	.	-	.	ID=TcIL3000.11.13530-1-5utr-7;Note=3492
T.congo.pschr.11	TriTrypDB	CDS	3660070	3661560	.	-	0	Parent=TcIL3000.11.13530-1-5utr-7
T.congo.pschr.11	TriTrypDB	five_prime_UTR	3661561	3662696	.	-	.	Parent=TcIL3000.11.13530-1-5utr-7
###
T.congo.pschr.11	TriTrypDB	mRNA	3660070	3661601	.	-	.	ID=TcIL3000.11.13530-1-5utr-8;Note=284
T.congo.pschr.11	TriTrypDB	CDS	3660070	3661560	.	-	0	Parent=TcIL3000.11.13530-1-5utr-8
T.congo.pschr.11	TriTrypDB	five_prime_UTR	3661561	3661601	.	-	.	Parent=TcIL3000.11.13530-1-5utr-8
###
T.congo.pschr.11	TriTrypDB	mRNA	3660070	3662684	.	-	.	ID=TcIL3000.11.13530-1-5utr-9;Note=44
T.congo.pschr.11	TriTrypDB	CDS	3660070	3661560	.	-	0	Parent=TcIL3000.11.13530-1-5utr-9
T.congo.pschr.11	TriTrypDB	five_prime_UTR	3661561	3662684	.	-	.	Parent=TcIL3000.11.13530-1-5utr-9
###
T.congo.pschr.11	TriTrypDB	mRNA	3683762	3685499	.	-	.	ID=TcIL3000.11.13540-1-5utr-1;Note=11
T.congo.pschr.11	TriTrypDB	CDS	3683762	3685426	.	-	0	Parent=TcIL3000.11.13540-1-5utr-1
T.congo.pschr.11	TriTrypDB	five_prime_UTR	3685427	3685499	.	-	.	Parent=TcIL3000.11.13540-1-5utr-1
###
T.congo.pschr.11	TriTrypDB	mRNA	3683762	3685507	.	-	.	ID=TcIL3000.11.13540-1-5utr-2;Note=562
T.congo.pschr.11	TriTrypDB	CDS	3683762	3685426	.	-	0	Parent=TcIL3000.11.13540-1-5utr-2
T.congo.pschr.11	TriTrypDB	five_prime_UTR	3685427	3685507	.	-	.	Parent=TcIL3000.11.13540-1-5utr-2
###
T.congo.pschr.11	TriTrypDB	mRNA	3686127	3687383	.	-	.	ID=TcIL3000.11.13550-1-5utr-1;Note=862
T.congo.pschr.11	TriTrypDB	CDS	3686127	3687347	.	-	0	Parent=TcIL3000.11.13550-1-5utr-1
T.congo.pschr.11	TriTrypDB	five_prime_UTR	3687348	3687383	.	-	.	Parent=TcIL3000.11.13550-1-5utr-1
###
T.congo.pschr.11	TriTrypDB	mRNA	3686127	3687368	.	-	.	ID=TcIL3000.11.13550-1-5utr-2;Note=20
T.congo.pschr.11	TriTrypDB	CDS	3686127	3687347	.	-	0	Parent=TcIL3000.11.13550-1-5utr-2
T.congo.pschr.11	TriTrypDB	five_prime_UTR	3687348	3687368	.	-	.	Parent=TcIL3000.11.13550-1-5utr-2
###
T.congo.pschr.11	TriTrypDB	mRNA	3688986	3690676	.	-	.	ID=TcIL3000.11.13560-1-5utr-1;Note=10
T.congo.pschr.11	TriTrypDB	CDS	3688986	3690386	.	-	0	Parent=TcIL3000.11.13560-1-5utr-1
T.congo.pschr.11	TriTrypDB	five_prime_UTR	3690387	3690676	.	-	.	Parent=TcIL3000.11.13560-1-5utr-1
###
T.congo.pschr.11	TriTrypDB	mRNA	3688986	3690410	.	-	.	ID=TcIL3000.11.13560-1-5utr-2;Note=11
T.congo.pschr.11	TriTrypDB	CDS	3688986	3690386	.	-	0	Parent=TcIL3000.11.13560-1-5utr-2
T.congo.pschr.11	TriTrypDB	five_prime_UTR	3690387	3690410	.	-	.	Parent=TcIL3000.11.13560-1-5utr-2
###
T.congo.pschr.11	TriTrypDB	mRNA	3688986	3690683	.	-	.	ID=TcIL3000.11.13560-1-5utr-3;Note=314
T.congo.pschr.11	TriTrypDB	CDS	3688986	3690386	.	-	0	Parent=TcIL3000.11.13560-1-5utr-3
T.congo.pschr.11	TriTrypDB	five_prime_UTR	3690387	3690683	.	-	.	Parent=TcIL3000.11.13560-1-5utr-3
###
T.congo.pschr.11	TriTrypDB	mRNA	3691120	3692283	.	-	.	ID=TcIL3000.11.13570-1-5utr-1;Note=454
T.congo.pschr.11	TriTrypDB	CDS	3691120	3692184	.	-	0	Parent=TcIL3000.11.13570-1-5utr-1
T.congo.pschr.11	TriTrypDB	five_prime_UTR	3692185	3692283	.	-	.	Parent=TcIL3000.11.13570-1-5utr-1
###
T.congo.pschr.11	TriTrypDB	mRNA	3691120	3692246	.	-	.	ID=TcIL3000.11.13570-1-5utr-2;Note=11
T.congo.pschr.11	TriTrypDB	CDS	3691120	3692184	.	-	0	Parent=TcIL3000.11.13570-1-5utr-2
T.congo.pschr.11	TriTrypDB	five_prime_UTR	3692185	3692246	.	-	.	Parent=TcIL3000.11.13570-1-5utr-2
###
T.congo.pschr.11	TriTrypDB	mRNA	3691120	3692662	.	-	.	ID=TcIL3000.11.13570-1-5utr-3;Note=24
T.congo.pschr.11	TriTrypDB	CDS	3691120	3692184	.	-	0	Parent=TcIL3000.11.13570-1-5utr-3
T.congo.pschr.11	TriTrypDB	five_prime_UTR	3692185	3692662	.	-	.	Parent=TcIL3000.11.13570-1-5utr-3
###
T.congo.pschr.11	TriTrypDB	mRNA	3691120	3692658	.	-	.	ID=TcIL3000.11.13570-1-5utr-4;Note=13
T.congo.pschr.11	TriTrypDB	CDS	3691120	3692184	.	-	0	Parent=TcIL3000.11.13570-1-5utr-4
T.congo.pschr.11	TriTrypDB	five_prime_UTR	3692185	3692658	.	-	.	Parent=TcIL3000.11.13570-1-5utr-4
###
T.congo.pschr.11	TriTrypDB	mRNA	3691120	3692267	.	-	.	ID=TcIL3000.11.13570-1-5utr-5;Note=30
T.congo.pschr.11	TriTrypDB	CDS	3691120	3692184	.	-	0	Parent=TcIL3000.11.13570-1-5utr-5
T.congo.pschr.11	TriTrypDB	five_prime_UTR	3692185	3692267	.	-	.	Parent=TcIL3000.11.13570-1-5utr-5
###
T.congo.pschr.11	TriTrypDB	mRNA	3698247	3700270	.	-	.	ID=TcIL3000.11.13580-1-5utr-1;Note=419
T.congo.pschr.11	TriTrypDB	CDS	3698247	3700160	.	-	0	Parent=TcIL3000.11.13580-1-5utr-1
T.congo.pschr.11	TriTrypDB	five_prime_UTR	3700161	3700270	.	-	.	Parent=TcIL3000.11.13580-1-5utr-1
###
T.congo.pschr.11	TriTrypDB	mRNA	3702337	3703311	.	-	.	ID=TcIL3000.11.13590-1-5utr-1;Note=617
T.congo.pschr.11	TriTrypDB	CDS	3702337	3702948	.	-	0	Parent=TcIL3000.11.13590-1-5utr-1
T.congo.pschr.11	TriTrypDB	five_prime_UTR	3702949	3703311	.	-	.	Parent=TcIL3000.11.13590-1-5utr-1
###
T.congo.pschr.11	TriTrypDB	mRNA	3702337	3703307	.	-	.	ID=TcIL3000.11.13590-1-5utr-2;Note=48
T.congo.pschr.11	TriTrypDB	CDS	3702337	3702948	.	-	0	Parent=TcIL3000.11.13590-1-5utr-2
T.congo.pschr.11	TriTrypDB	five_prime_UTR	3702949	3703307	.	-	.	Parent=TcIL3000.11.13590-1-5utr-2
###
T.congo.pschr.11	TriTrypDB	mRNA	423290	425640	.	+	.	ID=TcIL3000.11.1360-1-5utr-1;Note=40
T.congo.pschr.11	TriTrypDB	five_prime_UTR	423290	423522	.	+	.	Parent=TcIL3000.11.1360-1-5utr-1
T.congo.pschr.11	TriTrypDB	CDS	423523	425640	.	+	0	Parent=TcIL3000.11.1360-1-5utr-1
###
T.congo.pschr.11	TriTrypDB	mRNA	423327	425640	.	+	.	ID=TcIL3000.11.1360-1-5utr-2;Note=71
T.congo.pschr.11	TriTrypDB	five_prime_UTR	423327	423522	.	+	.	Parent=TcIL3000.11.1360-1-5utr-2
T.congo.pschr.11	TriTrypDB	CDS	423523	425640	.	+	0	Parent=TcIL3000.11.1360-1-5utr-2
###
T.congo.pschr.11	TriTrypDB	mRNA	423346	425640	.	+	.	ID=TcIL3000.11.1360-1-5utr-3;Note=62
T.congo.pschr.11	TriTrypDB	five_prime_UTR	423346	423522	.	+	.	Parent=TcIL3000.11.1360-1-5utr-3
T.congo.pschr.11	TriTrypDB	CDS	423523	425640	.	+	0	Parent=TcIL3000.11.1360-1-5utr-3
###
T.congo.pschr.11	TriTrypDB	mRNA	3703708	3704686	.	-	.	ID=TcIL3000.11.13600-1-5utr-2;Note=504
T.congo.pschr.11	TriTrypDB	CDS	3703708	3704442	.	-	0	Parent=TcIL3000.11.13600-1-5utr-2
T.congo.pschr.11	TriTrypDB	five_prime_UTR	3704443	3704686	.	-	.	Parent=TcIL3000.11.13600-1-5utr-2
###
T.congo.pschr.11	TriTrypDB	mRNA	3705829	3707403	.	-	.	ID=TcIL3000.11.13610-1-5utr-1;Note=13
T.congo.pschr.11	TriTrypDB	CDS	3705829	3707262	.	-	0	Parent=TcIL3000.11.13610-1-5utr-1
T.congo.pschr.11	TriTrypDB	five_prime_UTR	3707263	3707403	.	-	.	Parent=TcIL3000.11.13610-1-5utr-1
###
T.congo.pschr.11	TriTrypDB	mRNA	3705829	3707406	.	-	.	ID=TcIL3000.11.13610-1-5utr-2;Note=14
T.congo.pschr.11	TriTrypDB	CDS	3705829	3707262	.	-	0	Parent=TcIL3000.11.13610-1-5utr-2
T.congo.pschr.11	TriTrypDB	five_prime_UTR	3707263	3707406	.	-	.	Parent=TcIL3000.11.13610-1-5utr-2
###
T.congo.pschr.11	TriTrypDB	mRNA	3705829	3707422	.	-	.	ID=TcIL3000.11.13610-1-5utr-3;Note=427
T.congo.pschr.11	TriTrypDB	CDS	3705829	3707262	.	-	0	Parent=TcIL3000.11.13610-1-5utr-3
T.congo.pschr.11	TriTrypDB	five_prime_UTR	3707263	3707422	.	-	.	Parent=TcIL3000.11.13610-1-5utr-3
###
T.congo.pschr.11	TriTrypDB	mRNA	3708405	3709557	.	-	.	ID=TcIL3000.11.13620-1-5utr-1;Note=603
T.congo.pschr.11	TriTrypDB	CDS	3708405	3709307	.	-	0	Parent=TcIL3000.11.13620-1-5utr-1
T.congo.pschr.11	TriTrypDB	five_prime_UTR	3709308	3709557	.	-	.	Parent=TcIL3000.11.13620-1-5utr-1
###
T.congo.pschr.11	TriTrypDB	mRNA	3708405	3709550	.	-	.	ID=TcIL3000.11.13620-1-5utr-2;Note=21
T.congo.pschr.11	TriTrypDB	CDS	3708405	3709307	.	-	0	Parent=TcIL3000.11.13620-1-5utr-2
T.congo.pschr.11	TriTrypDB	five_prime_UTR	3709308	3709550	.	-	.	Parent=TcIL3000.11.13620-1-5utr-2
###
T.congo.pschr.11	TriTrypDB	mRNA	3712210	3713348	.	-	.	ID=TcIL3000.11.13640-1-5utr-1;Note=129
T.congo.pschr.11	TriTrypDB	CDS	3712210	3713022	.	-	0	Parent=TcIL3000.11.13640-1-5utr-1
T.congo.pschr.11	TriTrypDB	five_prime_UTR	3713023	3713348	.	-	.	Parent=TcIL3000.11.13640-1-5utr-1
###
T.congo.pschr.11	TriTrypDB	mRNA	3714323	3714993	.	-	.	ID=TcIL3000.11.13650-1-5utr-1;Note=21
T.congo.pschr.11	TriTrypDB	CDS	3714323	3714991	.	-	0	Parent=TcIL3000.11.13650-1-5utr-1
T.congo.pschr.11	TriTrypDB	five_prime_UTR	3714992	3714993	.	-	.	Parent=TcIL3000.11.13650-1-5utr-1
###
T.congo.pschr.11	TriTrypDB	mRNA	3714323	3715050	.	-	.	ID=TcIL3000.11.13650-1-5utr-2;Note=20
T.congo.pschr.11	TriTrypDB	CDS	3714323	3714991	.	-	0	Parent=TcIL3000.11.13650-1-5utr-2
T.congo.pschr.11	TriTrypDB	five_prime_UTR	3714992	3715050	.	-	.	Parent=TcIL3000.11.13650-1-5utr-2
###
T.congo.pschr.11	TriTrypDB	mRNA	3714323	3715005	.	-	.	ID=TcIL3000.11.13650-1-5utr-3;Note=1457
T.congo.pschr.11	TriTrypDB	CDS	3714323	3714991	.	-	0	Parent=TcIL3000.11.13650-1-5utr-3
T.congo.pschr.11	TriTrypDB	five_prime_UTR	3714992	3715005	.	-	.	Parent=TcIL3000.11.13650-1-5utr-3
###
T.congo.pschr.11	TriTrypDB	mRNA	3714323	3715000	.	-	.	ID=TcIL3000.11.13650-1-5utr-4;Note=73
T.congo.pschr.11	TriTrypDB	CDS	3714323	3714991	.	-	0	Parent=TcIL3000.11.13650-1-5utr-4
T.congo.pschr.11	TriTrypDB	five_prime_UTR	3714992	3715000	.	-	.	Parent=TcIL3000.11.13650-1-5utr-4
###
T.congo.pschr.11	TriTrypDB	mRNA	3715663	3716355	.	-	.	ID=TcIL3000.11.13660-1-5utr-1;Note=51
T.congo.pschr.11	TriTrypDB	CDS	3715663	3716121	.	-	0	Parent=TcIL3000.11.13660-1-5utr-1
T.congo.pschr.11	TriTrypDB	five_prime_UTR	3716122	3716355	.	-	.	Parent=TcIL3000.11.13660-1-5utr-1
###
T.congo.pschr.11	TriTrypDB	mRNA	3715663	3716360	.	-	.	ID=TcIL3000.11.13660-1-5utr-2;Note=165
T.congo.pschr.11	TriTrypDB	CDS	3715663	3716121	.	-	0	Parent=TcIL3000.11.13660-1-5utr-2
T.congo.pschr.11	TriTrypDB	five_prime_UTR	3716122	3716360	.	-	.	Parent=TcIL3000.11.13660-1-5utr-2
###
T.congo.pschr.11	TriTrypDB	mRNA	3715663	3716418	.	-	.	ID=TcIL3000.11.13660-1-5utr-3;Note=25
T.congo.pschr.11	TriTrypDB	CDS	3715663	3716121	.	-	0	Parent=TcIL3000.11.13660-1-5utr-3
T.congo.pschr.11	TriTrypDB	five_prime_UTR	3716122	3716418	.	-	.	Parent=TcIL3000.11.13660-1-5utr-3
###
T.congo.pschr.11	TriTrypDB	mRNA	3715663	3716375	.	-	.	ID=TcIL3000.11.13660-1-5utr-4;Note=21
T.congo.pschr.11	TriTrypDB	CDS	3715663	3716121	.	-	0	Parent=TcIL3000.11.13660-1-5utr-4
T.congo.pschr.11	TriTrypDB	five_prime_UTR	3716122	3716375	.	-	.	Parent=TcIL3000.11.13660-1-5utr-4
###
T.congo.pschr.11	TriTrypDB	mRNA	3715663	3716376	.	-	.	ID=TcIL3000.11.13660-1-5utr-5;Note=239
T.congo.pschr.11	TriTrypDB	CDS	3715663	3716121	.	-	0	Parent=TcIL3000.11.13660-1-5utr-5
T.congo.pschr.11	TriTrypDB	five_prime_UTR	3716122	3716376	.	-	.	Parent=TcIL3000.11.13660-1-5utr-5
###
T.congo.pschr.11	TriTrypDB	mRNA	3715663	3716325	.	-	.	ID=TcIL3000.11.13660-1-5utr-6;Note=103
T.congo.pschr.11	TriTrypDB	CDS	3715663	3716121	.	-	0	Parent=TcIL3000.11.13660-1-5utr-6
T.congo.pschr.11	TriTrypDB	five_prime_UTR	3716122	3716325	.	-	.	Parent=TcIL3000.11.13660-1-5utr-6
###
T.congo.pschr.11	TriTrypDB	mRNA	3717091	3717739	.	-	.	ID=TcIL3000.11.13670-1-5utr-1;Note=614
T.congo.pschr.11	TriTrypDB	CDS	3717091	3717561	.	-	0	Parent=TcIL3000.11.13670-1-5utr-1
T.congo.pschr.11	TriTrypDB	five_prime_UTR	3717562	3717739	.	-	.	Parent=TcIL3000.11.13670-1-5utr-1
###
T.congo.pschr.11	TriTrypDB	mRNA	3717091	3717733	.	-	.	ID=TcIL3000.11.13670-1-5utr-2;Note=17
T.congo.pschr.11	TriTrypDB	CDS	3717091	3717561	.	-	0	Parent=TcIL3000.11.13670-1-5utr-2
T.congo.pschr.11	TriTrypDB	five_prime_UTR	3717562	3717733	.	-	.	Parent=TcIL3000.11.13670-1-5utr-2
###
T.congo.pschr.11	TriTrypDB	mRNA	3718107	3719001	.	-	.	ID=TcIL3000.11.13680-1-5utr-1;Note=15
T.congo.pschr.11	TriTrypDB	CDS	3718107	3718772	.	-	0	Parent=TcIL3000.11.13680-1-5utr-1
T.congo.pschr.11	TriTrypDB	five_prime_UTR	3718773	3719001	.	-	.	Parent=TcIL3000.11.13680-1-5utr-1
###
T.congo.pschr.11	TriTrypDB	mRNA	3718107	3719026	.	-	.	ID=TcIL3000.11.13680-1-5utr-3;Note=438
T.congo.pschr.11	TriTrypDB	CDS	3718107	3719018	.	-	0	Parent=TcIL3000.11.13680-1-5utr-3
T.congo.pschr.11	TriTrypDB	five_prime_UTR	3719019	3719026	.	-	.	Parent=TcIL3000.11.13680-1-5utr-3
###
T.congo.pschr.11	TriTrypDB	mRNA	3720237	3720842	.	-	.	ID=TcIL3000.11.13690-1-5utr-1;Note=112
T.congo.pschr.11	TriTrypDB	CDS	3720237	3720776	.	-	0	Parent=TcIL3000.11.13690-1-5utr-1
T.congo.pschr.11	TriTrypDB	five_prime_UTR	3720777	3720842	.	-	.	Parent=TcIL3000.11.13690-1-5utr-1
###
T.congo.pschr.11	TriTrypDB	mRNA	3722521	3725774	.	-	.	ID=TcIL3000.11.13700-1-5utr-1;Note=273
T.congo.pschr.11	TriTrypDB	CDS	3722521	3725118	.	-	0	Parent=TcIL3000.11.13700-1-5utr-1
T.congo.pschr.11	TriTrypDB	five_prime_UTR	3725119	3725774	.	-	.	Parent=TcIL3000.11.13700-1-5utr-1
###
T.congo.pschr.11	TriTrypDB	mRNA	3722521	3725765	.	-	.	ID=TcIL3000.11.13700-1-5utr-2;Note=13
T.congo.pschr.11	TriTrypDB	CDS	3722521	3725118	.	-	0	Parent=TcIL3000.11.13700-1-5utr-2
T.congo.pschr.11	TriTrypDB	five_prime_UTR	3725119	3725765	.	-	.	Parent=TcIL3000.11.13700-1-5utr-2
###
T.congo.pschr.11	TriTrypDB	mRNA	3725996	3727296	.	-	.	ID=TcIL3000.11.13710-1-5utr-1;Note=27
T.congo.pschr.11	TriTrypDB	CDS	3725996	3727147	.	-	0	Parent=TcIL3000.11.13710-1-5utr-1
T.congo.pschr.11	TriTrypDB	five_prime_UTR	3727148	3727296	.	-	.	Parent=TcIL3000.11.13710-1-5utr-1
###
T.congo.pschr.11	TriTrypDB	mRNA	3725996	3728169	.	-	.	ID=TcIL3000.11.13710-1-5utr-2;Note=128
T.congo.pschr.11	TriTrypDB	CDS	3725996	3727312	.	-	0	Parent=TcIL3000.11.13710-1-5utr-2
T.congo.pschr.11	TriTrypDB	five_prime_UTR	3727313	3728169	.	-	.	Parent=TcIL3000.11.13710-1-5utr-2
###
T.congo.pschr.11	TriTrypDB	mRNA	3725996	3728039	.	-	.	ID=TcIL3000.11.13710-1-5utr-3;Note=64
T.congo.pschr.11	TriTrypDB	CDS	3725996	3727312	.	-	0	Parent=TcIL3000.11.13710-1-5utr-3
T.congo.pschr.11	TriTrypDB	five_prime_UTR	3727313	3728039	.	-	.	Parent=TcIL3000.11.13710-1-5utr-3
###
T.congo.pschr.11	TriTrypDB	mRNA	3725996	3727322	.	-	.	ID=TcIL3000.11.13710-1-5utr-4;Note=20
T.congo.pschr.11	TriTrypDB	CDS	3725996	3727312	.	-	0	Parent=TcIL3000.11.13710-1-5utr-4
T.congo.pschr.11	TriTrypDB	five_prime_UTR	3727313	3727322	.	-	.	Parent=TcIL3000.11.13710-1-5utr-4
###
T.congo.pschr.11	TriTrypDB	mRNA	3725996	3727350	.	-	.	ID=TcIL3000.11.13710-1-5utr-5;Note=203
T.congo.pschr.11	TriTrypDB	CDS	3725996	3727312	.	-	0	Parent=TcIL3000.11.13710-1-5utr-5
T.congo.pschr.11	TriTrypDB	five_prime_UTR	3727313	3727350	.	-	.	Parent=TcIL3000.11.13710-1-5utr-5
###
T.congo.pschr.11	TriTrypDB	mRNA	3728856	3732639	.	-	.	ID=TcIL3000.11.13720-1-5utr-1;Note=182
T.congo.pschr.11	TriTrypDB	CDS	3728856	3732605	.	-	0	Parent=TcIL3000.11.13720-1-5utr-1
T.congo.pschr.11	TriTrypDB	five_prime_UTR	3732606	3732639	.	-	.	Parent=TcIL3000.11.13720-1-5utr-1
###
T.congo.pschr.11	TriTrypDB	mRNA	3733140	3734000	.	-	.	ID=TcIL3000.11.13730-1-5utr-1;Note=191
T.congo.pschr.11	TriTrypDB	CDS	3733140	3733997	.	-	0	Parent=TcIL3000.11.13730-1-5utr-1
T.congo.pschr.11	TriTrypDB	five_prime_UTR	3733998	3734000	.	-	.	Parent=TcIL3000.11.13730-1-5utr-1
###
T.congo.pschr.11	TriTrypDB	mRNA	3737270	3739502	.	-	.	ID=TcIL3000.11.13750-1-5utr-1;Note=13
T.congo.pschr.11	TriTrypDB	CDS	3737270	3739282	.	-	0	Parent=TcIL3000.11.13750-1-5utr-1
T.congo.pschr.11	TriTrypDB	five_prime_UTR	3739283	3739502	.	-	.	Parent=TcIL3000.11.13750-1-5utr-1
###
T.congo.pschr.11	TriTrypDB	mRNA	3737270	3740549	.	-	.	ID=TcIL3000.11.13750-1-5utr-2;Note=11
T.congo.pschr.11	TriTrypDB	CDS	3737270	3739930	.	-	0	Parent=TcIL3000.11.13750-1-5utr-2
T.congo.pschr.11	TriTrypDB	five_prime_UTR	3739931	3740549	.	-	.	Parent=TcIL3000.11.13750-1-5utr-2
###
T.congo.pschr.11	TriTrypDB	mRNA	3737270	3741286	.	-	.	ID=TcIL3000.11.13750-1-5utr-3;Note=267
T.congo.pschr.11	TriTrypDB	CDS	3737270	3741283	.	-	0	Parent=TcIL3000.11.13750-1-5utr-3
T.congo.pschr.11	TriTrypDB	five_prime_UTR	3741284	3741286	.	-	.	Parent=TcIL3000.11.13750-1-5utr-3
###
T.congo.pschr.11	TriTrypDB	mRNA	3741974	3742558	.	-	.	ID=TcIL3000.11.13760-1-5utr-1;Note=124
T.congo.pschr.11	TriTrypDB	CDS	3741974	3742492	.	-	0	Parent=TcIL3000.11.13760-1-5utr-1
T.congo.pschr.11	TriTrypDB	five_prime_UTR	3742493	3742558	.	-	.	Parent=TcIL3000.11.13760-1-5utr-1
###
T.congo.pschr.11	TriTrypDB	mRNA	3741974	3742504	.	-	.	ID=TcIL3000.11.13760-1-5utr-2;Note=10
T.congo.pschr.11	TriTrypDB	CDS	3741974	3742492	.	-	0	Parent=TcIL3000.11.13760-1-5utr-2
T.congo.pschr.11	TriTrypDB	five_prime_UTR	3742493	3742504	.	-	.	Parent=TcIL3000.11.13760-1-5utr-2
###
T.congo.pschr.11	TriTrypDB	mRNA	3741974	3742494	.	-	.	ID=TcIL3000.11.13760-1-5utr-4;Note=264
T.congo.pschr.11	TriTrypDB	CDS	3741974	3742492	.	-	0	Parent=TcIL3000.11.13760-1-5utr-4
T.congo.pschr.11	TriTrypDB	five_prime_UTR	3742493	3742494	.	-	.	Parent=TcIL3000.11.13760-1-5utr-4
###
T.congo.pschr.11	TriTrypDB	mRNA	3742785	3744822	.	-	.	ID=TcIL3000.11.13770-1-5utr-1;Note=269
T.congo.pschr.11	TriTrypDB	CDS	3742785	3744812	.	-	0	Parent=TcIL3000.11.13770-1-5utr-1
T.congo.pschr.11	TriTrypDB	five_prime_UTR	3744813	3744822	.	-	.	Parent=TcIL3000.11.13770-1-5utr-1
###
T.congo.pschr.11	TriTrypDB	mRNA	3746000	3747057	.	-	.	ID=TcIL3000.11.13780-1-5utr-1;Note=20
T.congo.pschr.11	TriTrypDB	CDS	3746000	3746788	.	-	0	Parent=TcIL3000.11.13780-1-5utr-1
T.congo.pschr.11	TriTrypDB	five_prime_UTR	3746789	3747057	.	-	.	Parent=TcIL3000.11.13780-1-5utr-1
###
T.congo.pschr.11	TriTrypDB	mRNA	3746000	3747693	.	-	.	ID=TcIL3000.11.13780-1-5utr-2;Note=178
T.congo.pschr.11	TriTrypDB	CDS	3746000	3746788	.	-	0	Parent=TcIL3000.11.13780-1-5utr-2
T.congo.pschr.11	TriTrypDB	five_prime_UTR	3746789	3747693	.	-	.	Parent=TcIL3000.11.13780-1-5utr-2
###
T.congo.pschr.11	TriTrypDB	mRNA	3746000	3747016	.	-	.	ID=TcIL3000.11.13780-1-5utr-3;Note=12
T.congo.pschr.11	TriTrypDB	CDS	3746000	3746788	.	-	0	Parent=TcIL3000.11.13780-1-5utr-3
T.congo.pschr.11	TriTrypDB	five_prime_UTR	3746789	3747016	.	-	.	Parent=TcIL3000.11.13780-1-5utr-3
###
T.congo.pschr.11	TriTrypDB	mRNA	3746000	3747686	.	-	.	ID=TcIL3000.11.13780-1-5utr-4;Note=268
T.congo.pschr.11	TriTrypDB	CDS	3746000	3746788	.	-	0	Parent=TcIL3000.11.13780-1-5utr-4
T.congo.pschr.11	TriTrypDB	five_prime_UTR	3746789	3747686	.	-	.	Parent=TcIL3000.11.13780-1-5utr-4
###
T.congo.pschr.11	TriTrypDB	mRNA	3746000	3746951	.	-	.	ID=TcIL3000.11.13780-1-5utr-5;Note=113
T.congo.pschr.11	TriTrypDB	CDS	3746000	3746788	.	-	0	Parent=TcIL3000.11.13780-1-5utr-5
T.congo.pschr.11	TriTrypDB	five_prime_UTR	3746789	3746951	.	-	.	Parent=TcIL3000.11.13780-1-5utr-5
###
T.congo.pschr.11	TriTrypDB	mRNA	3748198	3749568	.	-	.	ID=TcIL3000.11.13790-1-5utr-1;Note=186
T.congo.pschr.11	TriTrypDB	CDS	3748198	3749193	.	-	0	Parent=TcIL3000.11.13790-1-5utr-1
T.congo.pschr.11	TriTrypDB	five_prime_UTR	3749194	3749568	.	-	.	Parent=TcIL3000.11.13790-1-5utr-1
###
T.congo.pschr.11	TriTrypDB	mRNA	3748198	3749229	.	-	.	ID=TcIL3000.11.13790-1-5utr-2;Note=232
T.congo.pschr.11	TriTrypDB	CDS	3748198	3749193	.	-	0	Parent=TcIL3000.11.13790-1-5utr-2
T.congo.pschr.11	TriTrypDB	five_prime_UTR	3749194	3749229	.	-	.	Parent=TcIL3000.11.13790-1-5utr-2
###
T.congo.pschr.11	TriTrypDB	mRNA	481301	482790	.	-	.	ID=TcIL3000.11.1380-1-5utr-1;Note=132
T.congo.pschr.11	TriTrypDB	CDS	481301	482746	.	-	0	Parent=TcIL3000.11.1380-1-5utr-1
T.congo.pschr.11	TriTrypDB	five_prime_UTR	482747	482790	.	-	.	Parent=TcIL3000.11.1380-1-5utr-1
###
T.congo.pschr.11	TriTrypDB	mRNA	481301	482787	.	-	.	ID=TcIL3000.11.1380-1-5utr-2;Note=18
T.congo.pschr.11	TriTrypDB	CDS	481301	482746	.	-	0	Parent=TcIL3000.11.1380-1-5utr-2
T.congo.pschr.11	TriTrypDB	five_prime_UTR	482747	482787	.	-	.	Parent=TcIL3000.11.1380-1-5utr-2
###
T.congo.pschr.11	TriTrypDB	mRNA	3750237	3751372	.	-	.	ID=TcIL3000.11.13800-1-5utr-1;Note=118
T.congo.pschr.11	TriTrypDB	CDS	3750237	3751211	.	-	0	Parent=TcIL3000.11.13800-1-5utr-1
T.congo.pschr.11	TriTrypDB	five_prime_UTR	3751212	3751372	.	-	.	Parent=TcIL3000.11.13800-1-5utr-1
###
T.congo.pschr.11	TriTrypDB	mRNA	3758587	3759749	.	-	.	ID=TcIL3000.11.13820-1-5utr-1;Note=337
T.congo.pschr.11	TriTrypDB	CDS	3758587	3759702	.	-	0	Parent=TcIL3000.11.13820-1-5utr-1
T.congo.pschr.11	TriTrypDB	five_prime_UTR	3759703	3759749	.	-	.	Parent=TcIL3000.11.13820-1-5utr-1
###
T.congo.pschr.11	TriTrypDB	mRNA	3763588	3765187	.	-	.	ID=TcIL3000.11.13830-1-5utr-1;Note=286
T.congo.pschr.11	TriTrypDB	CDS	3763588	3765075	.	-	0	Parent=TcIL3000.11.13830-1-5utr-1
T.congo.pschr.11	TriTrypDB	five_prime_UTR	3765076	3765187	.	-	.	Parent=TcIL3000.11.13830-1-5utr-1
###
T.congo.pschr.11	TriTrypDB	mRNA	3763588	3765167	.	-	.	ID=TcIL3000.11.13830-1-5utr-2;Note=453
T.congo.pschr.11	TriTrypDB	CDS	3763588	3765075	.	-	0	Parent=TcIL3000.11.13830-1-5utr-2
T.congo.pschr.11	TriTrypDB	five_prime_UTR	3765076	3765167	.	-	.	Parent=TcIL3000.11.13830-1-5utr-2
###
T.congo.pschr.11	TriTrypDB	mRNA	3763588	3765147	.	-	.	ID=TcIL3000.11.13830-1-5utr-3;Note=11
T.congo.pschr.11	TriTrypDB	CDS	3763588	3765075	.	-	0	Parent=TcIL3000.11.13830-1-5utr-3
T.congo.pschr.11	TriTrypDB	five_prime_UTR	3765076	3765147	.	-	.	Parent=TcIL3000.11.13830-1-5utr-3
###
T.congo.pschr.11	TriTrypDB	mRNA	3766002	3766585	.	-	.	ID=TcIL3000.11.13840-1-5utr-1;Note=173
T.congo.pschr.11	TriTrypDB	CDS	3766002	3766544	.	-	0	Parent=TcIL3000.11.13840-1-5utr-1
T.congo.pschr.11	TriTrypDB	five_prime_UTR	3766545	3766585	.	-	.	Parent=TcIL3000.11.13840-1-5utr-1
###
T.congo.pschr.11	TriTrypDB	mRNA	3766002	3767229	.	-	.	ID=TcIL3000.11.13840-1-5utr-2;Note=139
T.congo.pschr.11	TriTrypDB	CDS	3766002	3766544	.	-	0	Parent=TcIL3000.11.13840-1-5utr-2
T.congo.pschr.11	TriTrypDB	five_prime_UTR	3766545	3767229	.	-	.	Parent=TcIL3000.11.13840-1-5utr-2
###
T.congo.pschr.11	TriTrypDB	mRNA	3768244	3768975	.	-	.	ID=TcIL3000.11.13850-1-5utr-1;Note=13
T.congo.pschr.11	TriTrypDB	CDS	3768244	3768333	.	-	0	Parent=TcIL3000.11.13850-1-5utr-1
T.congo.pschr.11	TriTrypDB	five_prime_UTR	3768334	3768975	.	-	.	Parent=TcIL3000.11.13850-1-5utr-1
###
T.congo.pschr.11	TriTrypDB	mRNA	3772602	3773302	.	-	.	ID=TcIL3000.11.13860-1-5utr-1;Note=29
T.congo.pschr.11	TriTrypDB	CDS	3772602	3773213	.	-	0	Parent=TcIL3000.11.13860-1-5utr-1
T.congo.pschr.11	TriTrypDB	five_prime_UTR	3773214	3773302	.	-	.	Parent=TcIL3000.11.13860-1-5utr-1
###
T.congo.pschr.11	TriTrypDB	mRNA	3772602	3773292	.	-	.	ID=TcIL3000.11.13860-1-5utr-2;Note=250
T.congo.pschr.11	TriTrypDB	CDS	3772602	3773213	.	-	0	Parent=TcIL3000.11.13860-1-5utr-2
T.congo.pschr.11	TriTrypDB	five_prime_UTR	3773214	3773292	.	-	.	Parent=TcIL3000.11.13860-1-5utr-2
###
T.congo.pschr.11	TriTrypDB	mRNA	3773485	3775022	.	-	.	ID=TcIL3000.11.13870-1-5utr-1;Note=152
T.congo.pschr.11	TriTrypDB	CDS	3773485	3775014	.	-	0	Parent=TcIL3000.11.13870-1-5utr-1
T.congo.pschr.11	TriTrypDB	five_prime_UTR	3775015	3775022	.	-	.	Parent=TcIL3000.11.13870-1-5utr-1
###
T.congo.pschr.11	TriTrypDB	mRNA	3775922	3777877	.	-	.	ID=TcIL3000.11.13880-1-5utr-1;Note=416
T.congo.pschr.11	TriTrypDB	CDS	3775922	3777844	.	-	0	Parent=TcIL3000.11.13880-1-5utr-1
T.congo.pschr.11	TriTrypDB	five_prime_UTR	3777845	3777877	.	-	.	Parent=TcIL3000.11.13880-1-5utr-1
###
T.congo.pschr.11	TriTrypDB	mRNA	3778256	3779957	.	-	.	ID=TcIL3000.11.13890-1-5utr-1;Note=20
T.congo.pschr.11	TriTrypDB	CDS	3778256	3779890	.	-	0	Parent=TcIL3000.11.13890-1-5utr-1
T.congo.pschr.11	TriTrypDB	five_prime_UTR	3779891	3779957	.	-	.	Parent=TcIL3000.11.13890-1-5utr-1
###
T.congo.pschr.11	TriTrypDB	mRNA	3778256	3779984	.	-	.	ID=TcIL3000.11.13890-1-5utr-2;Note=81
T.congo.pschr.11	TriTrypDB	CDS	3778256	3779890	.	-	0	Parent=TcIL3000.11.13890-1-5utr-2
T.congo.pschr.11	TriTrypDB	five_prime_UTR	3779891	3779984	.	-	.	Parent=TcIL3000.11.13890-1-5utr-2
###
T.congo.pschr.11	TriTrypDB	mRNA	482797	483223	.	-	.	ID=TcIL3000.11.1390-1-5utr-1;Note=100
T.congo.pschr.11	TriTrypDB	CDS	482797	483189	.	-	0	Parent=TcIL3000.11.1390-1-5utr-1
T.congo.pschr.11	TriTrypDB	five_prime_UTR	483190	483223	.	-	.	Parent=TcIL3000.11.1390-1-5utr-1
###
T.congo.pschr.11	TriTrypDB	mRNA	3780670	3781194	.	-	.	ID=TcIL3000.11.13900-1-5utr-1;Note=151
T.congo.pschr.11	TriTrypDB	CDS	3780670	3781086	.	-	0	Parent=TcIL3000.11.13900-1-5utr-1
T.congo.pschr.11	TriTrypDB	five_prime_UTR	3781087	3781194	.	-	.	Parent=TcIL3000.11.13900-1-5utr-1
###
T.congo.pschr.11	TriTrypDB	mRNA	3780670	3781207	.	-	.	ID=TcIL3000.11.13900-1-5utr-2;Note=340
T.congo.pschr.11	TriTrypDB	CDS	3780670	3781086	.	-	0	Parent=TcIL3000.11.13900-1-5utr-2
T.congo.pschr.11	TriTrypDB	five_prime_UTR	3781087	3781207	.	-	.	Parent=TcIL3000.11.13900-1-5utr-2
###
T.congo.pschr.11	TriTrypDB	mRNA	3781704	3782468	.	-	.	ID=TcIL3000.11.13910-1-5utr-3;Note=270
T.congo.pschr.11	TriTrypDB	CDS	3781704	3782438	.	-	0	Parent=TcIL3000.11.13910-1-5utr-3
T.congo.pschr.11	TriTrypDB	five_prime_UTR	3782439	3782468	.	-	.	Parent=TcIL3000.11.13910-1-5utr-3
###
T.congo.pschr.11	TriTrypDB	mRNA	3781704	3782464	.	-	.	ID=TcIL3000.11.13910-1-5utr-4;Note=26
T.congo.pschr.11	TriTrypDB	CDS	3781704	3782438	.	-	0	Parent=TcIL3000.11.13910-1-5utr-4
T.congo.pschr.11	TriTrypDB	five_prime_UTR	3782439	3782464	.	-	.	Parent=TcIL3000.11.13910-1-5utr-4
###
T.congo.pschr.11	TriTrypDB	mRNA	3781704	3782469	.	-	.	ID=TcIL3000.11.13910-1-5utr-5;Note=207
T.congo.pschr.11	TriTrypDB	CDS	3781704	3782438	.	-	0	Parent=TcIL3000.11.13910-1-5utr-5
T.congo.pschr.11	TriTrypDB	five_prime_UTR	3782439	3782469	.	-	.	Parent=TcIL3000.11.13910-1-5utr-5
###
T.congo.pschr.11	TriTrypDB	mRNA	3784225	3785309	.	-	.	ID=TcIL3000.11.13930-1-5utr-1;Note=231
T.congo.pschr.11	TriTrypDB	CDS	3784225	3785307	.	-	0	Parent=TcIL3000.11.13930-1-5utr-1
T.congo.pschr.11	TriTrypDB	five_prime_UTR	3785308	3785309	.	-	.	Parent=TcIL3000.11.13930-1-5utr-1
###
T.congo.pschr.11	TriTrypDB	mRNA	3785821	3786280	.	-	.	ID=TcIL3000.11.13940-1-5utr-1;Note=1186
T.congo.pschr.11	TriTrypDB	CDS	3785821	3786234	.	-	0	Parent=TcIL3000.11.13940-1-5utr-1
T.congo.pschr.11	TriTrypDB	five_prime_UTR	3786235	3786280	.	-	.	Parent=TcIL3000.11.13940-1-5utr-1
###
T.congo.pschr.11	TriTrypDB	mRNA	3785821	3786263	.	-	.	ID=TcIL3000.11.13940-1-5utr-2;Note=23
T.congo.pschr.11	TriTrypDB	CDS	3785821	3786234	.	-	0	Parent=TcIL3000.11.13940-1-5utr-2
T.congo.pschr.11	TriTrypDB	five_prime_UTR	3786235	3786263	.	-	.	Parent=TcIL3000.11.13940-1-5utr-2
###
T.congo.pschr.11	TriTrypDB	mRNA	3785821	3786278	.	-	.	ID=TcIL3000.11.13940-1-5utr-3;Note=12
T.congo.pschr.11	TriTrypDB	CDS	3785821	3786234	.	-	0	Parent=TcIL3000.11.13940-1-5utr-3
T.congo.pschr.11	TriTrypDB	five_prime_UTR	3786235	3786278	.	-	.	Parent=TcIL3000.11.13940-1-5utr-3
###
T.congo.pschr.11	TriTrypDB	mRNA	3786900	3787422	.	-	.	ID=TcIL3000.11.13950-1-5utr-2;Note=436
T.congo.pschr.11	TriTrypDB	CDS	3786900	3787331	.	-	0	Parent=TcIL3000.11.13950-1-5utr-2
T.congo.pschr.11	TriTrypDB	five_prime_UTR	3787332	3787422	.	-	.	Parent=TcIL3000.11.13950-1-5utr-2
###
T.congo.pschr.11	TriTrypDB	mRNA	3786900	3787470	.	-	.	ID=TcIL3000.11.13950-1-5utr-3;Note=12
T.congo.pschr.11	TriTrypDB	CDS	3786900	3787331	.	-	0	Parent=TcIL3000.11.13950-1-5utr-3
T.congo.pschr.11	TriTrypDB	five_prime_UTR	3787332	3787470	.	-	.	Parent=TcIL3000.11.13950-1-5utr-3
###
T.congo.pschr.11	TriTrypDB	mRNA	3786900	3787415	.	-	.	ID=TcIL3000.11.13950-1-5utr-4;Note=53
T.congo.pschr.11	TriTrypDB	CDS	3786900	3787331	.	-	0	Parent=TcIL3000.11.13950-1-5utr-4
T.congo.pschr.11	TriTrypDB	five_prime_UTR	3787332	3787415	.	-	.	Parent=TcIL3000.11.13950-1-5utr-4
###
T.congo.pschr.11	TriTrypDB	mRNA	3794139	3799070	.	-	.	ID=TcIL3000.11.13980-1-5utr-1;Note=258
T.congo.pschr.11	TriTrypDB	CDS	3794139	3799043	.	-	0	Parent=TcIL3000.11.13980-1-5utr-1
T.congo.pschr.11	TriTrypDB	five_prime_UTR	3799044	3799070	.	-	.	Parent=TcIL3000.11.13980-1-5utr-1
###
T.congo.pschr.11	TriTrypDB	mRNA	3799430	3800577	.	-	.	ID=TcIL3000.11.13990-1-5utr-1;Note=42
T.congo.pschr.11	TriTrypDB	CDS	3799430	3800449	.	-	0	Parent=TcIL3000.11.13990-1-5utr-1
T.congo.pschr.11	TriTrypDB	five_prime_UTR	3800450	3800577	.	-	.	Parent=TcIL3000.11.13990-1-5utr-1
###
T.congo.pschr.11	TriTrypDB	mRNA	3799430	3800505	.	-	.	ID=TcIL3000.11.13990-1-5utr-2;Note=26
T.congo.pschr.11	TriTrypDB	CDS	3799430	3800449	.	-	0	Parent=TcIL3000.11.13990-1-5utr-2
T.congo.pschr.11	TriTrypDB	five_prime_UTR	3800450	3800505	.	-	.	Parent=TcIL3000.11.13990-1-5utr-2
###
T.congo.pschr.11	TriTrypDB	mRNA	3799430	3800581	.	-	.	ID=TcIL3000.11.13990-1-5utr-3;Note=561
T.congo.pschr.11	TriTrypDB	CDS	3799430	3800449	.	-	0	Parent=TcIL3000.11.13990-1-5utr-3
T.congo.pschr.11	TriTrypDB	five_prime_UTR	3800450	3800581	.	-	.	Parent=TcIL3000.11.13990-1-5utr-3
###
T.congo.pschr.11	TriTrypDB	mRNA	483672	484450	.	-	.	ID=TcIL3000.11.1400-1-5utr-1;Note=23
T.congo.pschr.11	TriTrypDB	CDS	483672	484250	.	-	0	Parent=TcIL3000.11.1400-1-5utr-1
T.congo.pschr.11	TriTrypDB	five_prime_UTR	484251	484450	.	-	.	Parent=TcIL3000.11.1400-1-5utr-1
###
T.congo.pschr.11	TriTrypDB	mRNA	483672	484462	.	-	.	ID=TcIL3000.11.1400-1-5utr-2;Note=240
T.congo.pschr.11	TriTrypDB	CDS	483672	484250	.	-	0	Parent=TcIL3000.11.1400-1-5utr-2
T.congo.pschr.11	TriTrypDB	five_prime_UTR	484251	484462	.	-	.	Parent=TcIL3000.11.1400-1-5utr-2
###
T.congo.pschr.11	TriTrypDB	mRNA	483672	484490	.	-	.	ID=TcIL3000.11.1400-1-5utr-3;Note=29
T.congo.pschr.11	TriTrypDB	CDS	483672	484250	.	-	0	Parent=TcIL3000.11.1400-1-5utr-3
T.congo.pschr.11	TriTrypDB	five_prime_UTR	484251	484490	.	-	.	Parent=TcIL3000.11.1400-1-5utr-3
###
T.congo.pschr.11	TriTrypDB	mRNA	483672	484416	.	-	.	ID=TcIL3000.11.1400-1-5utr-4;Note=12
T.congo.pschr.11	TriTrypDB	CDS	483672	484250	.	-	0	Parent=TcIL3000.11.1400-1-5utr-4
T.congo.pschr.11	TriTrypDB	five_prime_UTR	484251	484416	.	-	.	Parent=TcIL3000.11.1400-1-5utr-4
###
T.congo.pschr.11	TriTrypDB	mRNA	3800827	3801335	.	-	.	ID=TcIL3000.11.14000-1-5utr-1;Note=112
T.congo.pschr.11	TriTrypDB	CDS	3800827	3801330	.	-	0	Parent=TcIL3000.11.14000-1-5utr-1
T.congo.pschr.11	TriTrypDB	five_prime_UTR	3801331	3801335	.	-	.	Parent=TcIL3000.11.14000-1-5utr-1
###
T.congo.pschr.11	TriTrypDB	mRNA	3800827	3801338	.	-	.	ID=TcIL3000.11.14000-1-5utr-2;Note=997
T.congo.pschr.11	TriTrypDB	CDS	3800827	3801330	.	-	0	Parent=TcIL3000.11.14000-1-5utr-2
T.congo.pschr.11	TriTrypDB	five_prime_UTR	3801331	3801338	.	-	.	Parent=TcIL3000.11.14000-1-5utr-2
###
T.congo.pschr.11	TriTrypDB	mRNA	3800827	3802075	.	-	.	ID=TcIL3000.11.14000-1-5utr-3;Note=21
T.congo.pschr.11	TriTrypDB	CDS	3800827	3801330	.	-	0	Parent=TcIL3000.11.14000-1-5utr-3
T.congo.pschr.11	TriTrypDB	five_prime_UTR	3801331	3802075	.	-	.	Parent=TcIL3000.11.14000-1-5utr-3
###
T.congo.pschr.11	TriTrypDB	mRNA	3800827	3802088	.	-	.	ID=TcIL3000.11.14000-1-5utr-4;Note=75
T.congo.pschr.11	TriTrypDB	CDS	3800827	3801330	.	-	0	Parent=TcIL3000.11.14000-1-5utr-4
T.congo.pschr.11	TriTrypDB	five_prime_UTR	3801331	3802088	.	-	.	Parent=TcIL3000.11.14000-1-5utr-4
###
T.congo.pschr.11	TriTrypDB	mRNA	3800827	3802102	.	-	.	ID=TcIL3000.11.14000-1-5utr-5;Note=164
T.congo.pschr.11	TriTrypDB	CDS	3800827	3801330	.	-	0	Parent=TcIL3000.11.14000-1-5utr-5
T.congo.pschr.11	TriTrypDB	five_prime_UTR	3801331	3802102	.	-	.	Parent=TcIL3000.11.14000-1-5utr-5
###
T.congo.pschr.11	TriTrypDB	mRNA	3800827	3802124	.	-	.	ID=TcIL3000.11.14000-1-5utr-6;Note=378
T.congo.pschr.11	TriTrypDB	CDS	3800827	3801330	.	-	0	Parent=TcIL3000.11.14000-1-5utr-6
T.congo.pschr.11	TriTrypDB	five_prime_UTR	3801331	3802124	.	-	.	Parent=TcIL3000.11.14000-1-5utr-6
###
T.congo.pschr.11	TriTrypDB	mRNA	3804765	3806404	.	-	.	ID=TcIL3000.11.14010-1-5utr-1;Note=208
T.congo.pschr.11	TriTrypDB	CDS	3804765	3806393	.	-	0	Parent=TcIL3000.11.14010-1-5utr-1
T.congo.pschr.11	TriTrypDB	five_prime_UTR	3806394	3806404	.	-	.	Parent=TcIL3000.11.14010-1-5utr-1
###
T.congo.pschr.11	TriTrypDB	mRNA	3806589	3807140	.	-	.	ID=TcIL3000.11.14020-1-5utr-2;Note=68
T.congo.pschr.11	TriTrypDB	CDS	3806589	3807008	.	-	0	Parent=TcIL3000.11.14020-1-5utr-2
T.congo.pschr.11	TriTrypDB	five_prime_UTR	3807009	3807140	.	-	.	Parent=TcIL3000.11.14020-1-5utr-2
###
T.congo.pschr.11	TriTrypDB	mRNA	4306873	4312155	.	+	.	ID=TcIL3000.11.14040-1-5utr-1;Note=33
T.congo.pschr.11	TriTrypDB	five_prime_UTR	4306873	4308351	.	+	.	Parent=TcIL3000.11.14040-1-5utr-1
T.congo.pschr.11	TriTrypDB	CDS	4308352	4312155	.	+	0	Parent=TcIL3000.11.14040-1-5utr-1
###
T.congo.pschr.11	TriTrypDB	mRNA	4306822	4312155	.	+	.	ID=TcIL3000.11.14040-1-5utr-2;Note=400
T.congo.pschr.11	TriTrypDB	five_prime_UTR	4306822	4308351	.	+	.	Parent=TcIL3000.11.14040-1-5utr-2
T.congo.pschr.11	TriTrypDB	CDS	4308352	4312155	.	+	0	Parent=TcIL3000.11.14040-1-5utr-2
###
T.congo.pschr.11	TriTrypDB	mRNA	4308331	4312155	.	+	.	ID=TcIL3000.11.14040-1-5utr-3;Note=169
T.congo.pschr.11	TriTrypDB	five_prime_UTR	4308331	4308351	.	+	.	Parent=TcIL3000.11.14040-1-5utr-3
T.congo.pschr.11	TriTrypDB	CDS	4308352	4312155	.	+	0	Parent=TcIL3000.11.14040-1-5utr-3
###
T.congo.pschr.11	TriTrypDB	mRNA	4307223	4312155	.	+	.	ID=TcIL3000.11.14040-1-5utr-4;Note=178
T.congo.pschr.11	TriTrypDB	five_prime_UTR	4307223	4308351	.	+	.	Parent=TcIL3000.11.14040-1-5utr-4
T.congo.pschr.11	TriTrypDB	CDS	4308352	4312155	.	+	0	Parent=TcIL3000.11.14040-1-5utr-4
###
T.congo.pschr.11	TriTrypDB	mRNA	4306856	4312155	.	+	.	ID=TcIL3000.11.14040-1-5utr-5;Note=14
T.congo.pschr.11	TriTrypDB	five_prime_UTR	4306856	4308351	.	+	.	Parent=TcIL3000.11.14040-1-5utr-5
T.congo.pschr.11	TriTrypDB	CDS	4308352	4312155	.	+	0	Parent=TcIL3000.11.14040-1-5utr-5
###
T.congo.pschr.11	TriTrypDB	mRNA	4321156	4324263	.	-	.	ID=TcIL3000.11.14060-1-5utr-1;Note=14
T.congo.pschr.11	TriTrypDB	CDS	4321156	4324251	.	-	0	Parent=TcIL3000.11.14060-1-5utr-1
T.congo.pschr.11	TriTrypDB	five_prime_UTR	4324252	4324263	.	-	.	Parent=TcIL3000.11.14060-1-5utr-1
###
T.congo.pschr.11	TriTrypDB	mRNA	4321156	4324439	.	-	.	ID=TcIL3000.11.14060-1-5utr-2;Note=96
T.congo.pschr.11	TriTrypDB	CDS	4321156	4324251	.	-	0	Parent=TcIL3000.11.14060-1-5utr-2
T.congo.pschr.11	TriTrypDB	five_prime_UTR	4324252	4324439	.	-	.	Parent=TcIL3000.11.14060-1-5utr-2
###
T.congo.pschr.11	TriTrypDB	mRNA	4325004	4326137	.	-	.	ID=TcIL3000.11.14070-1-5utr-1;Note=240
T.congo.pschr.11	TriTrypDB	CDS	4325004	4326056	.	-	0	Parent=TcIL3000.11.14070-1-5utr-1
T.congo.pschr.11	TriTrypDB	five_prime_UTR	4326057	4326137	.	-	.	Parent=TcIL3000.11.14070-1-5utr-1
###
T.congo.pschr.11	TriTrypDB	mRNA	4326419	4327481	.	-	.	ID=TcIL3000.11.14080-1-5utr-1;Note=11
T.congo.pschr.11	TriTrypDB	CDS	4326419	4327030	.	-	0	Parent=TcIL3000.11.14080-1-5utr-1
T.congo.pschr.11	TriTrypDB	five_prime_UTR	4327031	4327481	.	-	.	Parent=TcIL3000.11.14080-1-5utr-1
###
T.congo.pschr.11	TriTrypDB	mRNA	4326419	4327060	.	-	.	ID=TcIL3000.11.14080-1-5utr-2;Note=583
T.congo.pschr.11	TriTrypDB	CDS	4326419	4327030	.	-	0	Parent=TcIL3000.11.14080-1-5utr-2
T.congo.pschr.11	TriTrypDB	five_prime_UTR	4327031	4327060	.	-	.	Parent=TcIL3000.11.14080-1-5utr-2
###
T.congo.pschr.11	TriTrypDB	mRNA	4326419	4327051	.	-	.	ID=TcIL3000.11.14080-1-5utr-3;Note=34
T.congo.pschr.11	TriTrypDB	CDS	4326419	4327030	.	-	0	Parent=TcIL3000.11.14080-1-5utr-3
T.congo.pschr.11	TriTrypDB	five_prime_UTR	4327031	4327051	.	-	.	Parent=TcIL3000.11.14080-1-5utr-3
###
T.congo.pschr.11	TriTrypDB	mRNA	4327766	4330781	.	-	.	ID=TcIL3000.11.14090-1-5utr-1;Note=512
T.congo.pschr.11	TriTrypDB	CDS	4327766	4330681	.	-	0	Parent=TcIL3000.11.14090-1-5utr-1
T.congo.pschr.11	TriTrypDB	five_prime_UTR	4330682	4330781	.	-	.	Parent=TcIL3000.11.14090-1-5utr-1
###
T.congo.pschr.11	TriTrypDB	mRNA	4327766	4329674	.	-	.	ID=TcIL3000.11.14090-1-5utr-2;Note=14
T.congo.pschr.11	TriTrypDB	CDS	4327766	4329106	.	-	0	Parent=TcIL3000.11.14090-1-5utr-2
T.congo.pschr.11	TriTrypDB	five_prime_UTR	4329107	4329674	.	-	.	Parent=TcIL3000.11.14090-1-5utr-2
###
T.congo.pschr.11	TriTrypDB	mRNA	4327766	4329657	.	-	.	ID=TcIL3000.11.14090-1-5utr-3;Note=76
T.congo.pschr.11	TriTrypDB	CDS	4327766	4329106	.	-	0	Parent=TcIL3000.11.14090-1-5utr-3
T.congo.pschr.11	TriTrypDB	five_prime_UTR	4329107	4329657	.	-	.	Parent=TcIL3000.11.14090-1-5utr-3
###
T.congo.pschr.11	TriTrypDB	mRNA	484768	487392	.	-	.	ID=TcIL3000.11.1410-1-5utr-1;Note=108
T.congo.pschr.11	TriTrypDB	CDS	484768	487275	.	-	0	Parent=TcIL3000.11.1410-1-5utr-1
T.congo.pschr.11	TriTrypDB	five_prime_UTR	487276	487392	.	-	.	Parent=TcIL3000.11.1410-1-5utr-1
###
T.congo.pschr.11	TriTrypDB	mRNA	4331080	4331767	.	-	.	ID=TcIL3000.11.14100-1-5utr-1;Note=10
T.congo.pschr.11	TriTrypDB	CDS	4331080	4331700	.	-	0	Parent=TcIL3000.11.14100-1-5utr-1
T.congo.pschr.11	TriTrypDB	five_prime_UTR	4331701	4331767	.	-	.	Parent=TcIL3000.11.14100-1-5utr-1
###
T.congo.pschr.11	TriTrypDB	mRNA	4331080	4331773	.	-	.	ID=TcIL3000.11.14100-1-5utr-2;Note=245
T.congo.pschr.11	TriTrypDB	CDS	4331080	4331700	.	-	0	Parent=TcIL3000.11.14100-1-5utr-2
T.congo.pschr.11	TriTrypDB	five_prime_UTR	4331701	4331773	.	-	.	Parent=TcIL3000.11.14100-1-5utr-2
###
T.congo.pschr.11	TriTrypDB	mRNA	3850685	3851608	.	+	.	ID=TcIL3000.11.14130-1-5utr-1;Note=26
T.congo.pschr.11	TriTrypDB	five_prime_UTR	3850685	3850825	.	+	.	Parent=TcIL3000.11.14130-1-5utr-1
T.congo.pschr.11	TriTrypDB	CDS	3850826	3851608	.	+	0	Parent=TcIL3000.11.14130-1-5utr-1
###
T.congo.pschr.11	TriTrypDB	mRNA	3850337	3851608	.	+	.	ID=TcIL3000.11.14130-1-5utr-2;Note=35
T.congo.pschr.11	TriTrypDB	five_prime_UTR	3850337	3850825	.	+	.	Parent=TcIL3000.11.14130-1-5utr-2
T.congo.pschr.11	TriTrypDB	CDS	3850826	3851608	.	+	0	Parent=TcIL3000.11.14130-1-5utr-2
###
T.congo.pschr.11	TriTrypDB	mRNA	3852825	3853446	.	+	.	ID=TcIL3000.11.14140-1-5utr-1;Note=1071
T.congo.pschr.11	TriTrypDB	five_prime_UTR	3852825	3852846	.	+	.	Parent=TcIL3000.11.14140-1-5utr-1
T.congo.pschr.11	TriTrypDB	CDS	3852847	3853446	.	+	0	Parent=TcIL3000.11.14140-1-5utr-1
###
T.congo.pschr.11	TriTrypDB	mRNA	3852840	3853446	.	+	.	ID=TcIL3000.11.14140-1-5utr-2;Note=14
T.congo.pschr.11	TriTrypDB	five_prime_UTR	3852840	3852846	.	+	.	Parent=TcIL3000.11.14140-1-5utr-2
T.congo.pschr.11	TriTrypDB	CDS	3852847	3853446	.	+	0	Parent=TcIL3000.11.14140-1-5utr-2
###
T.congo.pschr.11	TriTrypDB	mRNA	3852831	3853446	.	+	.	ID=TcIL3000.11.14140-1-5utr-3;Note=28
T.congo.pschr.11	TriTrypDB	five_prime_UTR	3852831	3852846	.	+	.	Parent=TcIL3000.11.14140-1-5utr-3
T.congo.pschr.11	TriTrypDB	CDS	3852847	3853446	.	+	0	Parent=TcIL3000.11.14140-1-5utr-3
###
T.congo.pschr.11	TriTrypDB	mRNA	3853656	3854457	.	+	.	ID=TcIL3000.11.14150-1-5utr-1;Note=254
T.congo.pschr.11	TriTrypDB	five_prime_UTR	3853656	3853680	.	+	.	Parent=TcIL3000.11.14150-1-5utr-1
T.congo.pschr.11	TriTrypDB	CDS	3853681	3854457	.	+	0	Parent=TcIL3000.11.14150-1-5utr-1
###
T.congo.pschr.11	TriTrypDB	mRNA	3853665	3854457	.	+	.	ID=TcIL3000.11.14150-1-5utr-2;Note=22
T.congo.pschr.11	TriTrypDB	five_prime_UTR	3853665	3853680	.	+	.	Parent=TcIL3000.11.14150-1-5utr-2
T.congo.pschr.11	TriTrypDB	CDS	3853681	3854457	.	+	0	Parent=TcIL3000.11.14150-1-5utr-2
###
T.congo.pschr.11	TriTrypDB	mRNA	3854602	3855827	.	+	.	ID=TcIL3000.11.14160-1-5utr-1;Note=13
T.congo.pschr.11	TriTrypDB	five_prime_UTR	3854602	3854717	.	+	.	Parent=TcIL3000.11.14160-1-5utr-1
T.congo.pschr.11	TriTrypDB	CDS	3854718	3855827	.	+	0	Parent=TcIL3000.11.14160-1-5utr-1
###
T.congo.pschr.11	TriTrypDB	mRNA	3854642	3855827	.	+	.	ID=TcIL3000.11.14160-1-5utr-2;Note=699
T.congo.pschr.11	TriTrypDB	five_prime_UTR	3854642	3854717	.	+	.	Parent=TcIL3000.11.14160-1-5utr-2
T.congo.pschr.11	TriTrypDB	CDS	3854718	3855827	.	+	0	Parent=TcIL3000.11.14160-1-5utr-2
###
T.congo.pschr.11	TriTrypDB	mRNA	3856253	3856766	.	+	.	ID=TcIL3000.11.14170-1-5utr-1;Note=28
T.congo.pschr.11	TriTrypDB	five_prime_UTR	3856253	3856313	.	+	.	Parent=TcIL3000.11.14170-1-5utr-1
T.congo.pschr.11	TriTrypDB	CDS	3856314	3856766	.	+	0	Parent=TcIL3000.11.14170-1-5utr-1
###
T.congo.pschr.11	TriTrypDB	mRNA	3856239	3856766	.	+	.	ID=TcIL3000.11.14170-1-5utr-2;Note=1695
T.congo.pschr.11	TriTrypDB	five_prime_UTR	3856239	3856313	.	+	.	Parent=TcIL3000.11.14170-1-5utr-2
T.congo.pschr.11	TriTrypDB	CDS	3856314	3856766	.	+	0	Parent=TcIL3000.11.14170-1-5utr-2
###
T.congo.pschr.11	TriTrypDB	mRNA	3856214	3856766	.	+	.	ID=TcIL3000.11.14170-1-5utr-3;Note=97
T.congo.pschr.11	TriTrypDB	five_prime_UTR	3856214	3856313	.	+	.	Parent=TcIL3000.11.14170-1-5utr-3
T.congo.pschr.11	TriTrypDB	CDS	3856314	3856766	.	+	0	Parent=TcIL3000.11.14170-1-5utr-3
###
T.congo.pschr.11	TriTrypDB	mRNA	3856249	3856766	.	+	.	ID=TcIL3000.11.14170-1-5utr-4;Note=72
T.congo.pschr.11	TriTrypDB	five_prime_UTR	3856249	3856313	.	+	.	Parent=TcIL3000.11.14170-1-5utr-4
T.congo.pschr.11	TriTrypDB	CDS	3856314	3856766	.	+	0	Parent=TcIL3000.11.14170-1-5utr-4
###
T.congo.pschr.11	TriTrypDB	mRNA	3858275	3861203	.	+	.	ID=TcIL3000.11.14180-1-5utr-1;Note=342
T.congo.pschr.11	TriTrypDB	five_prime_UTR	3858275	3859544	.	+	.	Parent=TcIL3000.11.14180-1-5utr-1
T.congo.pschr.11	TriTrypDB	CDS	3859545	3861203	.	+	0	Parent=TcIL3000.11.14180-1-5utr-1
###
T.congo.pschr.11	TriTrypDB	mRNA	3858281	3861203	.	+	.	ID=TcIL3000.11.14180-1-5utr-10;Note=26
T.congo.pschr.11	TriTrypDB	five_prime_UTR	3858281	3859544	.	+	.	Parent=TcIL3000.11.14180-1-5utr-10
T.congo.pschr.11	TriTrypDB	CDS	3859545	3861203	.	+	0	Parent=TcIL3000.11.14180-1-5utr-10
###
T.congo.pschr.11	TriTrypDB	mRNA	3858733	3861203	.	+	.	ID=TcIL3000.11.14180-1-5utr-2;Note=16
T.congo.pschr.11	TriTrypDB	five_prime_UTR	3858733	3859544	.	+	.	Parent=TcIL3000.11.14180-1-5utr-2
T.congo.pschr.11	TriTrypDB	CDS	3859545	3861203	.	+	0	Parent=TcIL3000.11.14180-1-5utr-2
###
T.congo.pschr.11	TriTrypDB	mRNA	3858697	3861203	.	+	.	ID=TcIL3000.11.14180-1-5utr-3;Note=301
T.congo.pschr.11	TriTrypDB	five_prime_UTR	3858697	3859544	.	+	.	Parent=TcIL3000.11.14180-1-5utr-3
T.congo.pschr.11	TriTrypDB	CDS	3859545	3861203	.	+	0	Parent=TcIL3000.11.14180-1-5utr-3
###
T.congo.pschr.11	TriTrypDB	mRNA	3858930	3861203	.	+	.	ID=TcIL3000.11.14180-1-5utr-4;Note=126
T.congo.pschr.11	TriTrypDB	five_prime_UTR	3858930	3859544	.	+	.	Parent=TcIL3000.11.14180-1-5utr-4
T.congo.pschr.11	TriTrypDB	CDS	3859545	3861203	.	+	0	Parent=TcIL3000.11.14180-1-5utr-4
###
T.congo.pschr.11	TriTrypDB	mRNA	3859515	3861203	.	+	.	ID=TcIL3000.11.14180-1-5utr-6;Note=259
T.congo.pschr.11	TriTrypDB	five_prime_UTR	3859515	3859544	.	+	.	Parent=TcIL3000.11.14180-1-5utr-6
T.congo.pschr.11	TriTrypDB	CDS	3859545	3861203	.	+	0	Parent=TcIL3000.11.14180-1-5utr-6
###
T.congo.pschr.11	TriTrypDB	mRNA	3861962	3863153	.	+	.	ID=TcIL3000.11.14190-1-5utr-1;Note=211
T.congo.pschr.11	TriTrypDB	five_prime_UTR	3861962	3861998	.	+	.	Parent=TcIL3000.11.14190-1-5utr-1
T.congo.pschr.11	TriTrypDB	CDS	3861999	3863153	.	+	0	Parent=TcIL3000.11.14190-1-5utr-1
###
T.congo.pschr.11	TriTrypDB	mRNA	487775	489129	.	-	.	ID=TcIL3000.11.1420-1-5utr-1;Note=100
T.congo.pschr.11	TriTrypDB	CDS	487775	488923	.	-	0	Parent=TcIL3000.11.1420-1-5utr-1
T.congo.pschr.11	TriTrypDB	five_prime_UTR	488924	489129	.	-	.	Parent=TcIL3000.11.1420-1-5utr-1
###
T.congo.pschr.11	TriTrypDB	mRNA	3863341	3864293	.	+	.	ID=TcIL3000.11.14200-1-5utr-1;Note=153
T.congo.pschr.11	TriTrypDB	five_prime_UTR	3863341	3863351	.	+	.	Parent=TcIL3000.11.14200-1-5utr-1
T.congo.pschr.11	TriTrypDB	CDS	3863352	3864293	.	+	0	Parent=TcIL3000.11.14200-1-5utr-1
###
T.congo.pschr.11	TriTrypDB	mRNA	3863344	3864293	.	+	.	ID=TcIL3000.11.14200-1-5utr-2;Note=170
T.congo.pschr.11	TriTrypDB	five_prime_UTR	3863344	3863351	.	+	.	Parent=TcIL3000.11.14200-1-5utr-2
T.congo.pschr.11	TriTrypDB	CDS	3863352	3864293	.	+	0	Parent=TcIL3000.11.14200-1-5utr-2
###
T.congo.pschr.11	TriTrypDB	mRNA	3863348	3864293	.	+	.	ID=TcIL3000.11.14200-1-5utr-3;Note=16
T.congo.pschr.11	TriTrypDB	five_prime_UTR	3863348	3863351	.	+	.	Parent=TcIL3000.11.14200-1-5utr-3
T.congo.pschr.11	TriTrypDB	CDS	3863352	3864293	.	+	0	Parent=TcIL3000.11.14200-1-5utr-3
###
T.congo.pschr.11	TriTrypDB	mRNA	3864590	3866683	.	+	.	ID=TcIL3000.11.14210-1-5utr-1;Note=14
T.congo.pschr.11	TriTrypDB	five_prime_UTR	3864590	3864604	.	+	.	Parent=TcIL3000.11.14210-1-5utr-1
T.congo.pschr.11	TriTrypDB	CDS	3864605	3866683	.	+	0	Parent=TcIL3000.11.14210-1-5utr-1
###
T.congo.pschr.11	TriTrypDB	mRNA	3864578	3866683	.	+	.	ID=TcIL3000.11.14210-1-5utr-2;Note=216
T.congo.pschr.11	TriTrypDB	five_prime_UTR	3864578	3864604	.	+	.	Parent=TcIL3000.11.14210-1-5utr-2
T.congo.pschr.11	TriTrypDB	CDS	3864605	3866683	.	+	0	Parent=TcIL3000.11.14210-1-5utr-2
###
T.congo.pschr.11	TriTrypDB	mRNA	3866929	3867924	.	+	.	ID=TcIL3000.11.14220-1-5utr-1;Note=644
T.congo.pschr.11	TriTrypDB	five_prime_UTR	3866929	3866967	.	+	.	Parent=TcIL3000.11.14220-1-5utr-1
T.congo.pschr.11	TriTrypDB	CDS	3866968	3867924	.	+	0	Parent=TcIL3000.11.14220-1-5utr-1
###
T.congo.pschr.11	TriTrypDB	mRNA	3868346	3869163	.	+	.	ID=TcIL3000.11.14230-1-5utr-1;Note=636
T.congo.pschr.11	TriTrypDB	five_prime_UTR	3868346	3868368	.	+	.	Parent=TcIL3000.11.14230-1-5utr-1
T.congo.pschr.11	TriTrypDB	CDS	3868369	3869163	.	+	0	Parent=TcIL3000.11.14230-1-5utr-1
###
T.congo.pschr.11	TriTrypDB	mRNA	3869333	3870581	.	+	.	ID=TcIL3000.11.14240-1-5utr-1;Note=382
T.congo.pschr.11	TriTrypDB	five_prime_UTR	3869333	3869753	.	+	.	Parent=TcIL3000.11.14240-1-5utr-1
T.congo.pschr.11	TriTrypDB	CDS	3869754	3870581	.	+	0	Parent=TcIL3000.11.14240-1-5utr-1
###
T.congo.pschr.11	TriTrypDB	mRNA	3870015	3870581	.	+	.	ID=TcIL3000.11.14240-1-5utr-2;Note=585
T.congo.pschr.11	TriTrypDB	five_prime_UTR	3870015	3870023	.	+	.	Parent=TcIL3000.11.14240-1-5utr-2
T.congo.pschr.11	TriTrypDB	CDS	3870024	3870581	.	+	0	Parent=TcIL3000.11.14240-1-5utr-2
###
T.congo.pschr.11	TriTrypDB	mRNA	3870034	3870581	.	+	.	ID=TcIL3000.11.14240-1-5utr-3;Note=22
T.congo.pschr.11	TriTrypDB	five_prime_UTR	3870034	3870044	.	+	.	Parent=TcIL3000.11.14240-1-5utr-3
T.congo.pschr.11	TriTrypDB	CDS	3870045	3870581	.	+	0	Parent=TcIL3000.11.14240-1-5utr-3
###
T.congo.pschr.11	TriTrypDB	mRNA	3871401	3873268	.	+	.	ID=TcIL3000.11.14250-1-5utr-1;Note=11
T.congo.pschr.11	TriTrypDB	five_prime_UTR	3871401	3871753	.	+	.	Parent=TcIL3000.11.14250-1-5utr-1
T.congo.pschr.11	TriTrypDB	CDS	3871754	3873268	.	+	0	Parent=TcIL3000.11.14250-1-5utr-1
###
T.congo.pschr.11	TriTrypDB	mRNA	3870949	3873268	.	+	.	ID=TcIL3000.11.14250-1-5utr-2;Note=48
T.congo.pschr.11	TriTrypDB	five_prime_UTR	3870949	3871753	.	+	.	Parent=TcIL3000.11.14250-1-5utr-2
T.congo.pschr.11	TriTrypDB	CDS	3871754	3873268	.	+	0	Parent=TcIL3000.11.14250-1-5utr-2
###
T.congo.pschr.11	TriTrypDB	mRNA	3871399	3873268	.	+	.	ID=TcIL3000.11.14250-1-5utr-3;Note=12
T.congo.pschr.11	TriTrypDB	five_prime_UTR	3871399	3871753	.	+	.	Parent=TcIL3000.11.14250-1-5utr-3
T.congo.pschr.11	TriTrypDB	CDS	3871754	3873268	.	+	0	Parent=TcIL3000.11.14250-1-5utr-3
###
T.congo.pschr.11	TriTrypDB	mRNA	3871694	3873268	.	+	.	ID=TcIL3000.11.14250-1-5utr-4;Note=36
T.congo.pschr.11	TriTrypDB	five_prime_UTR	3871694	3871753	.	+	.	Parent=TcIL3000.11.14250-1-5utr-4
T.congo.pschr.11	TriTrypDB	CDS	3871754	3873268	.	+	0	Parent=TcIL3000.11.14250-1-5utr-4
###
T.congo.pschr.11	TriTrypDB	mRNA	3871719	3873268	.	+	.	ID=TcIL3000.11.14250-1-5utr-5;Note=342
T.congo.pschr.11	TriTrypDB	five_prime_UTR	3871719	3871753	.	+	.	Parent=TcIL3000.11.14250-1-5utr-5
T.congo.pschr.11	TriTrypDB	CDS	3871754	3873268	.	+	0	Parent=TcIL3000.11.14250-1-5utr-5
###
T.congo.pschr.11	TriTrypDB	mRNA	3874245	3875053	.	+	.	ID=TcIL3000.11.14260-1-5utr-1;Note=169
T.congo.pschr.11	TriTrypDB	five_prime_UTR	3874245	3874246	.	+	.	Parent=TcIL3000.11.14260-1-5utr-1
T.congo.pschr.11	TriTrypDB	CDS	3874247	3875053	.	+	0	Parent=TcIL3000.11.14260-1-5utr-1
###
T.congo.pschr.11	TriTrypDB	mRNA	3875277	3875935	.	+	.	ID=TcIL3000.11.14270-1-5utr-1;Note=52
T.congo.pschr.11	TriTrypDB	five_prime_UTR	3875277	3875365	.	+	.	Parent=TcIL3000.11.14270-1-5utr-1
T.congo.pschr.11	TriTrypDB	CDS	3875366	3875935	.	+	0	Parent=TcIL3000.11.14270-1-5utr-1
###
T.congo.pschr.11	TriTrypDB	mRNA	3875331	3875935	.	+	.	ID=TcIL3000.11.14270-1-5utr-2;Note=486
T.congo.pschr.11	TriTrypDB	five_prime_UTR	3875331	3875365	.	+	.	Parent=TcIL3000.11.14270-1-5utr-2
T.congo.pschr.11	TriTrypDB	CDS	3875366	3875935	.	+	0	Parent=TcIL3000.11.14270-1-5utr-2
###
T.congo.pschr.11	TriTrypDB	mRNA	3875288	3875935	.	+	.	ID=TcIL3000.11.14270-1-5utr-3;Note=86
T.congo.pschr.11	TriTrypDB	five_prime_UTR	3875288	3875365	.	+	.	Parent=TcIL3000.11.14270-1-5utr-3
T.congo.pschr.11	TriTrypDB	CDS	3875366	3875935	.	+	0	Parent=TcIL3000.11.14270-1-5utr-3
###
T.congo.pschr.11	TriTrypDB	mRNA	3875295	3875935	.	+	.	ID=TcIL3000.11.14270-1-5utr-4;Note=14
T.congo.pschr.11	TriTrypDB	five_prime_UTR	3875295	3875365	.	+	.	Parent=TcIL3000.11.14270-1-5utr-4
T.congo.pschr.11	TriTrypDB	CDS	3875366	3875935	.	+	0	Parent=TcIL3000.11.14270-1-5utr-4
###
T.congo.pschr.11	TriTrypDB	mRNA	3876173	3877023	.	+	.	ID=TcIL3000.11.14280-1-5utr-1;Note=314
T.congo.pschr.11	TriTrypDB	five_prime_UTR	3876173	3876222	.	+	.	Parent=TcIL3000.11.14280-1-5utr-1
T.congo.pschr.11	TriTrypDB	CDS	3876223	3877023	.	+	0	Parent=TcIL3000.11.14280-1-5utr-1
###
T.congo.pschr.11	TriTrypDB	mRNA	3876177	3877023	.	+	.	ID=TcIL3000.11.14280-1-5utr-2;Note=13
T.congo.pschr.11	TriTrypDB	five_prime_UTR	3876177	3876222	.	+	.	Parent=TcIL3000.11.14280-1-5utr-2
T.congo.pschr.11	TriTrypDB	CDS	3876223	3877023	.	+	0	Parent=TcIL3000.11.14280-1-5utr-2
###
T.congo.pschr.11	TriTrypDB	mRNA	3877288	3880675	.	+	.	ID=TcIL3000.11.14290-1-5utr-1;Note=381
T.congo.pschr.11	TriTrypDB	five_prime_UTR	3877288	3877408	.	+	.	Parent=TcIL3000.11.14290-1-5utr-1
T.congo.pschr.11	TriTrypDB	CDS	3877409	3880675	.	+	0	Parent=TcIL3000.11.14290-1-5utr-1
###
T.congo.pschr.11	TriTrypDB	mRNA	3877336	3880675	.	+	.	ID=TcIL3000.11.14290-1-5utr-2;Note=94
T.congo.pschr.11	TriTrypDB	five_prime_UTR	3877336	3877408	.	+	.	Parent=TcIL3000.11.14290-1-5utr-2
T.congo.pschr.11	TriTrypDB	CDS	3877409	3880675	.	+	0	Parent=TcIL3000.11.14290-1-5utr-2
###
T.congo.pschr.11	TriTrypDB	mRNA	489622	490265	.	-	.	ID=TcIL3000.11.1430-1-5utr-1;Note=293
T.congo.pschr.11	TriTrypDB	CDS	489622	490026	.	-	0	Parent=TcIL3000.11.1430-1-5utr-1
T.congo.pschr.11	TriTrypDB	five_prime_UTR	490027	490265	.	-	.	Parent=TcIL3000.11.1430-1-5utr-1
###
T.congo.pschr.11	TriTrypDB	mRNA	489622	490268	.	-	.	ID=TcIL3000.11.1430-1-5utr-2;Note=58
T.congo.pschr.11	TriTrypDB	CDS	489622	490026	.	-	0	Parent=TcIL3000.11.1430-1-5utr-2
T.congo.pschr.11	TriTrypDB	five_prime_UTR	490027	490268	.	-	.	Parent=TcIL3000.11.1430-1-5utr-2
###
T.congo.pschr.11	TriTrypDB	mRNA	489622	490264	.	-	.	ID=TcIL3000.11.1430-1-5utr-3;Note=14
T.congo.pschr.11	TriTrypDB	CDS	489622	490026	.	-	0	Parent=TcIL3000.11.1430-1-5utr-3
T.congo.pschr.11	TriTrypDB	five_prime_UTR	490027	490264	.	-	.	Parent=TcIL3000.11.1430-1-5utr-3
###
T.congo.pschr.11	TriTrypDB	mRNA	489622	490261	.	-	.	ID=TcIL3000.11.1430-1-5utr-4;Note=135
T.congo.pschr.11	TriTrypDB	CDS	489622	490026	.	-	0	Parent=TcIL3000.11.1430-1-5utr-4
T.congo.pschr.11	TriTrypDB	five_prime_UTR	490027	490261	.	-	.	Parent=TcIL3000.11.1430-1-5utr-4
###
T.congo.pschr.11	TriTrypDB	mRNA	489622	490260	.	-	.	ID=TcIL3000.11.1430-1-5utr-5;Note=10
T.congo.pschr.11	TriTrypDB	CDS	489622	490026	.	-	0	Parent=TcIL3000.11.1430-1-5utr-5
T.congo.pschr.11	TriTrypDB	five_prime_UTR	490027	490260	.	-	.	Parent=TcIL3000.11.1430-1-5utr-5
###
T.congo.pschr.11	TriTrypDB	mRNA	3881244	3881935	.	+	.	ID=TcIL3000.11.14300-1-5utr-1;Note=14
T.congo.pschr.11	TriTrypDB	five_prime_UTR	3881244	3881254	.	+	.	Parent=TcIL3000.11.14300-1-5utr-1
T.congo.pschr.11	TriTrypDB	CDS	3881255	3881935	.	+	0	Parent=TcIL3000.11.14300-1-5utr-1
###
T.congo.pschr.11	TriTrypDB	mRNA	3881238	3881935	.	+	.	ID=TcIL3000.11.14300-1-5utr-2;Note=355
T.congo.pschr.11	TriTrypDB	five_prime_UTR	3881238	3881254	.	+	.	Parent=TcIL3000.11.14300-1-5utr-2
T.congo.pschr.11	TriTrypDB	CDS	3881255	3881935	.	+	0	Parent=TcIL3000.11.14300-1-5utr-2
###
T.congo.pschr.11	TriTrypDB	mRNA	3882255	3883153	.	+	.	ID=TcIL3000.11.14310-1-5utr-1;Note=532
T.congo.pschr.11	TriTrypDB	five_prime_UTR	3882255	3882520	.	+	.	Parent=TcIL3000.11.14310-1-5utr-1
T.congo.pschr.11	TriTrypDB	CDS	3882521	3883153	.	+	0	Parent=TcIL3000.11.14310-1-5utr-1
###
T.congo.pschr.11	TriTrypDB	mRNA	3882250	3883153	.	+	.	ID=TcIL3000.11.14310-1-5utr-2;Note=709
T.congo.pschr.11	TriTrypDB	five_prime_UTR	3882250	3882520	.	+	.	Parent=TcIL3000.11.14310-1-5utr-2
T.congo.pschr.11	TriTrypDB	CDS	3882521	3883153	.	+	0	Parent=TcIL3000.11.14310-1-5utr-2
###
T.congo.pschr.11	TriTrypDB	mRNA	3882267	3883153	.	+	.	ID=TcIL3000.11.14310-1-5utr-3;Note=34
T.congo.pschr.11	TriTrypDB	five_prime_UTR	3882267	3882520	.	+	.	Parent=TcIL3000.11.14310-1-5utr-3
T.congo.pschr.11	TriTrypDB	CDS	3882521	3883153	.	+	0	Parent=TcIL3000.11.14310-1-5utr-3
###
T.congo.pschr.11	TriTrypDB	mRNA	3884360	3886427	.	+	.	ID=TcIL3000.11.14320-1-5utr-1;Note=15
T.congo.pschr.11	TriTrypDB	five_prime_UTR	3884360	3885536	.	+	.	Parent=TcIL3000.11.14320-1-5utr-1
T.congo.pschr.11	TriTrypDB	CDS	3885537	3886427	.	+	0	Parent=TcIL3000.11.14320-1-5utr-1
###
T.congo.pschr.11	TriTrypDB	mRNA	3885542	3886427	.	+	.	ID=TcIL3000.11.14320-1-5utr-2;Note=146
T.congo.pschr.11	TriTrypDB	five_prime_UTR	3885542	3885620	.	+	.	Parent=TcIL3000.11.14320-1-5utr-2
T.congo.pschr.11	TriTrypDB	CDS	3885621	3886427	.	+	0	Parent=TcIL3000.11.14320-1-5utr-2
###
T.congo.pschr.11	TriTrypDB	mRNA	3885547	3886427	.	+	.	ID=TcIL3000.11.14320-1-5utr-3;Note=138
T.congo.pschr.11	TriTrypDB	five_prime_UTR	3885547	3885620	.	+	.	Parent=TcIL3000.11.14320-1-5utr-3
T.congo.pschr.11	TriTrypDB	CDS	3885621	3886427	.	+	0	Parent=TcIL3000.11.14320-1-5utr-3
###
T.congo.pschr.11	TriTrypDB	mRNA	3887386	3888952	.	+	.	ID=TcIL3000.11.14330-1-5utr-1;Note=420
T.congo.pschr.11	TriTrypDB	five_prime_UTR	3887386	3887434	.	+	.	Parent=TcIL3000.11.14330-1-5utr-1
T.congo.pschr.11	TriTrypDB	CDS	3887435	3888952	.	+	0	Parent=TcIL3000.11.14330-1-5utr-1
###
T.congo.pschr.11	TriTrypDB	mRNA	3886701	3888952	.	+	.	ID=TcIL3000.11.14330-1-5utr-2;Note=428
T.congo.pschr.11	TriTrypDB	five_prime_UTR	3886701	3887434	.	+	.	Parent=TcIL3000.11.14330-1-5utr-2
T.congo.pschr.11	TriTrypDB	CDS	3887435	3888952	.	+	0	Parent=TcIL3000.11.14330-1-5utr-2
###
T.congo.pschr.11	TriTrypDB	mRNA	3887392	3888952	.	+	.	ID=TcIL3000.11.14330-1-5utr-3;Note=24
T.congo.pschr.11	TriTrypDB	five_prime_UTR	3887392	3887434	.	+	.	Parent=TcIL3000.11.14330-1-5utr-3
T.congo.pschr.11	TriTrypDB	CDS	3887435	3888952	.	+	0	Parent=TcIL3000.11.14330-1-5utr-3
###
T.congo.pschr.11	TriTrypDB	mRNA	3889191	3890762	.	+	.	ID=TcIL3000.11.14340-1-5utr-1;Note=19
T.congo.pschr.11	TriTrypDB	five_prime_UTR	3889191	3889445	.	+	.	Parent=TcIL3000.11.14340-1-5utr-1
T.congo.pschr.11	TriTrypDB	CDS	3889446	3890762	.	+	0	Parent=TcIL3000.11.14340-1-5utr-1
###
T.congo.pschr.11	TriTrypDB	mRNA	3889280	3890762	.	+	.	ID=TcIL3000.11.14340-1-5utr-2;Note=54
T.congo.pschr.11	TriTrypDB	five_prime_UTR	3889280	3889445	.	+	.	Parent=TcIL3000.11.14340-1-5utr-2
T.congo.pschr.11	TriTrypDB	CDS	3889446	3890762	.	+	0	Parent=TcIL3000.11.14340-1-5utr-2
###
T.congo.pschr.11	TriTrypDB	mRNA	3889302	3890762	.	+	.	ID=TcIL3000.11.14340-1-5utr-3;Note=328
T.congo.pschr.11	TriTrypDB	five_prime_UTR	3889302	3889445	.	+	.	Parent=TcIL3000.11.14340-1-5utr-3
T.congo.pschr.11	TriTrypDB	CDS	3889446	3890762	.	+	0	Parent=TcIL3000.11.14340-1-5utr-3
###
T.congo.pschr.11	TriTrypDB	mRNA	3889304	3890762	.	+	.	ID=TcIL3000.11.14340-1-5utr-4;Note=41
T.congo.pschr.11	TriTrypDB	five_prime_UTR	3889304	3889445	.	+	.	Parent=TcIL3000.11.14340-1-5utr-4
T.congo.pschr.11	TriTrypDB	CDS	3889446	3890762	.	+	0	Parent=TcIL3000.11.14340-1-5utr-4
###
T.congo.pschr.11	TriTrypDB	mRNA	3889257	3890762	.	+	.	ID=TcIL3000.11.14340-1-5utr-5;Note=59
T.congo.pschr.11	TriTrypDB	five_prime_UTR	3889257	3889445	.	+	.	Parent=TcIL3000.11.14340-1-5utr-5
T.congo.pschr.11	TriTrypDB	CDS	3889446	3890762	.	+	0	Parent=TcIL3000.11.14340-1-5utr-5
###
T.congo.pschr.11	TriTrypDB	mRNA	3889771	3890762	.	+	.	ID=TcIL3000.11.14340-1-5utr-6;Note=11
T.congo.pschr.11	TriTrypDB	five_prime_UTR	3889771	3889913	.	+	.	Parent=TcIL3000.11.14340-1-5utr-6
T.congo.pschr.11	TriTrypDB	CDS	3889914	3890762	.	+	0	Parent=TcIL3000.11.14340-1-5utr-6
###
T.congo.pschr.11	TriTrypDB	mRNA	3891208	3892221	.	+	.	ID=TcIL3000.11.14350-1-5utr-1;Note=249
T.congo.pschr.11	TriTrypDB	five_prime_UTR	3891208	3891261	.	+	.	Parent=TcIL3000.11.14350-1-5utr-1
T.congo.pschr.11	TriTrypDB	CDS	3891262	3892221	.	+	0	Parent=TcIL3000.11.14350-1-5utr-1
###
T.congo.pschr.11	TriTrypDB	mRNA	3891197	3892221	.	+	.	ID=TcIL3000.11.14350-1-5utr-2;Note=116
T.congo.pschr.11	TriTrypDB	five_prime_UTR	3891197	3891261	.	+	.	Parent=TcIL3000.11.14350-1-5utr-2
T.congo.pschr.11	TriTrypDB	CDS	3891262	3892221	.	+	0	Parent=TcIL3000.11.14350-1-5utr-2
###
T.congo.pschr.11	TriTrypDB	mRNA	3892441	3893264	.	+	.	ID=TcIL3000.11.14360-1-5utr-1;Note=21
T.congo.pschr.11	TriTrypDB	five_prime_UTR	3892441	3892451	.	+	.	Parent=TcIL3000.11.14360-1-5utr-1
T.congo.pschr.11	TriTrypDB	CDS	3892452	3893264	.	+	0	Parent=TcIL3000.11.14360-1-5utr-1
###
T.congo.pschr.11	TriTrypDB	mRNA	3892431	3893264	.	+	.	ID=TcIL3000.11.14360-1-5utr-2;Note=26
T.congo.pschr.11	TriTrypDB	five_prime_UTR	3892431	3892451	.	+	.	Parent=TcIL3000.11.14360-1-5utr-2
T.congo.pschr.11	TriTrypDB	CDS	3892452	3893264	.	+	0	Parent=TcIL3000.11.14360-1-5utr-2
###
T.congo.pschr.11	TriTrypDB	mRNA	3892404	3893264	.	+	.	ID=TcIL3000.11.14360-1-5utr-3;Note=3579
T.congo.pschr.11	TriTrypDB	five_prime_UTR	3892404	3892451	.	+	.	Parent=TcIL3000.11.14360-1-5utr-3
T.congo.pschr.11	TriTrypDB	CDS	3892452	3893264	.	+	0	Parent=TcIL3000.11.14360-1-5utr-3
###
T.congo.pschr.11	TriTrypDB	mRNA	3893514	3894417	.	+	.	ID=TcIL3000.11.14370-1-5utr-1;Note=103
T.congo.pschr.11	TriTrypDB	five_prime_UTR	3893514	3893655	.	+	.	Parent=TcIL3000.11.14370-1-5utr-1
T.congo.pschr.11	TriTrypDB	CDS	3893656	3894417	.	+	0	Parent=TcIL3000.11.14370-1-5utr-1
###
T.congo.pschr.11	TriTrypDB	mRNA	3893520	3894417	.	+	.	ID=TcIL3000.11.14370-1-5utr-2;Note=22
T.congo.pschr.11	TriTrypDB	five_prime_UTR	3893520	3893655	.	+	.	Parent=TcIL3000.11.14370-1-5utr-2
T.congo.pschr.11	TriTrypDB	CDS	3893656	3894417	.	+	0	Parent=TcIL3000.11.14370-1-5utr-2
###
T.congo.pschr.11	TriTrypDB	mRNA	3923696	3926388	.	+	.	ID=TcIL3000.11.14390-1-5utr-2;Note=13
T.congo.pschr.11	TriTrypDB	five_prime_UTR	3923696	3924909	.	+	.	Parent=TcIL3000.11.14390-1-5utr-2
T.congo.pschr.11	TriTrypDB	CDS	3924910	3926388	.	+	0	Parent=TcIL3000.11.14390-1-5utr-2
###
T.congo.pschr.11	TriTrypDB	mRNA	3923694	3926388	.	+	.	ID=TcIL3000.11.14390-1-5utr-3;Note=122
T.congo.pschr.11	TriTrypDB	five_prime_UTR	3923694	3924909	.	+	.	Parent=TcIL3000.11.14390-1-5utr-3
T.congo.pschr.11	TriTrypDB	CDS	3924910	3926388	.	+	0	Parent=TcIL3000.11.14390-1-5utr-3
###
T.congo.pschr.11	TriTrypDB	mRNA	3924412	3926388	.	+	.	ID=TcIL3000.11.14390-1-5utr-4;Note=53
T.congo.pschr.11	TriTrypDB	five_prime_UTR	3924412	3924909	.	+	.	Parent=TcIL3000.11.14390-1-5utr-4
T.congo.pschr.11	TriTrypDB	CDS	3924910	3926388	.	+	0	Parent=TcIL3000.11.14390-1-5utr-4
###
T.congo.pschr.11	TriTrypDB	mRNA	3923026	3926388	.	+	.	ID=TcIL3000.11.14390-1-5utr-7;Note=16
T.congo.pschr.11	TriTrypDB	five_prime_UTR	3923026	3924909	.	+	.	Parent=TcIL3000.11.14390-1-5utr-7
T.congo.pschr.11	TriTrypDB	CDS	3924910	3926388	.	+	0	Parent=TcIL3000.11.14390-1-5utr-7
###
T.congo.pschr.11	TriTrypDB	mRNA	3923659	3926388	.	+	.	ID=TcIL3000.11.14390-1-5utr-9;Note=81
T.congo.pschr.11	TriTrypDB	five_prime_UTR	3923659	3924909	.	+	.	Parent=TcIL3000.11.14390-1-5utr-9
T.congo.pschr.11	TriTrypDB	CDS	3924910	3926388	.	+	0	Parent=TcIL3000.11.14390-1-5utr-9
###
T.congo.pschr.11	TriTrypDB	mRNA	490568	492541	.	-	.	ID=TcIL3000.11.1440-1-5utr-1;Note=67
T.congo.pschr.11	TriTrypDB	CDS	490568	492535	.	-	0	Parent=TcIL3000.11.1440-1-5utr-1
T.congo.pschr.11	TriTrypDB	five_prime_UTR	492536	492541	.	-	.	Parent=TcIL3000.11.1440-1-5utr-1
###
T.congo.pschr.11	TriTrypDB	mRNA	490568	492557	.	-	.	ID=TcIL3000.11.1440-1-5utr-2;Note=110
T.congo.pschr.11	TriTrypDB	CDS	490568	492535	.	-	0	Parent=TcIL3000.11.1440-1-5utr-2
T.congo.pschr.11	TriTrypDB	five_prime_UTR	492536	492557	.	-	.	Parent=TcIL3000.11.1440-1-5utr-2
###
T.congo.pschr.11	TriTrypDB	mRNA	3927127	3929291	.	+	.	ID=TcIL3000.11.14400-1-5utr-1;Note=421
T.congo.pschr.11	TriTrypDB	five_prime_UTR	3927127	3927980	.	+	.	Parent=TcIL3000.11.14400-1-5utr-1
T.congo.pschr.11	TriTrypDB	CDS	3927981	3929291	.	+	0	Parent=TcIL3000.11.14400-1-5utr-1
###
T.congo.pschr.11	TriTrypDB	mRNA	3927133	3929291	.	+	.	ID=TcIL3000.11.14400-1-5utr-2;Note=12
T.congo.pschr.11	TriTrypDB	five_prime_UTR	3927133	3927980	.	+	.	Parent=TcIL3000.11.14400-1-5utr-2
T.congo.pschr.11	TriTrypDB	CDS	3927981	3929291	.	+	0	Parent=TcIL3000.11.14400-1-5utr-2
###
T.congo.pschr.11	TriTrypDB	mRNA	3927066	3929291	.	+	.	ID=TcIL3000.11.14400-1-5utr-3;Note=14
T.congo.pschr.11	TriTrypDB	five_prime_UTR	3927066	3927980	.	+	.	Parent=TcIL3000.11.14400-1-5utr-3
T.congo.pschr.11	TriTrypDB	CDS	3927981	3929291	.	+	0	Parent=TcIL3000.11.14400-1-5utr-3
###
T.congo.pschr.11	TriTrypDB	mRNA	3927957	3929291	.	+	.	ID=TcIL3000.11.14400-1-5utr-4;Note=191
T.congo.pschr.11	TriTrypDB	five_prime_UTR	3927957	3927980	.	+	.	Parent=TcIL3000.11.14400-1-5utr-4
T.congo.pschr.11	TriTrypDB	CDS	3927981	3929291	.	+	0	Parent=TcIL3000.11.14400-1-5utr-4
###
T.congo.pschr.11	TriTrypDB	mRNA	3927039	3929291	.	+	.	ID=TcIL3000.11.14400-1-5utr-5;Note=20
T.congo.pschr.11	TriTrypDB	five_prime_UTR	3927039	3927980	.	+	.	Parent=TcIL3000.11.14400-1-5utr-5
T.congo.pschr.11	TriTrypDB	CDS	3927981	3929291	.	+	0	Parent=TcIL3000.11.14400-1-5utr-5
###
T.congo.pschr.11	TriTrypDB	mRNA	3929943	3931554	.	+	.	ID=TcIL3000.11.14420-1-5utr-1;Note=12
T.congo.pschr.11	TriTrypDB	five_prime_UTR	3929943	3930063	.	+	.	Parent=TcIL3000.11.14420-1-5utr-1
T.congo.pschr.11	TriTrypDB	CDS	3930064	3931554	.	+	0	Parent=TcIL3000.11.14420-1-5utr-1
###
T.congo.pschr.11	TriTrypDB	mRNA	3929934	3931554	.	+	.	ID=TcIL3000.11.14420-1-5utr-2;Note=173
T.congo.pschr.11	TriTrypDB	five_prime_UTR	3929934	3930063	.	+	.	Parent=TcIL3000.11.14420-1-5utr-2
T.congo.pschr.11	TriTrypDB	CDS	3930064	3931554	.	+	0	Parent=TcIL3000.11.14420-1-5utr-2
###
T.congo.pschr.11	TriTrypDB	mRNA	3929826	3931554	.	+	.	ID=TcIL3000.11.14420-1-5utr-3;Note=12
T.congo.pschr.11	TriTrypDB	five_prime_UTR	3929826	3930063	.	+	.	Parent=TcIL3000.11.14420-1-5utr-3
T.congo.pschr.11	TriTrypDB	CDS	3930064	3931554	.	+	0	Parent=TcIL3000.11.14420-1-5utr-3
###
T.congo.pschr.11	TriTrypDB	mRNA	3932375	3932921	.	+	.	ID=TcIL3000.11.14430-1-5utr-1;Note=35
T.congo.pschr.11	TriTrypDB	five_prime_UTR	3932375	3932381	.	+	.	Parent=TcIL3000.11.14430-1-5utr-1
T.congo.pschr.11	TriTrypDB	CDS	3932382	3932921	.	+	0	Parent=TcIL3000.11.14430-1-5utr-1
###
T.congo.pschr.11	TriTrypDB	mRNA	3932371	3932921	.	+	.	ID=TcIL3000.11.14430-1-5utr-2;Note=38
T.congo.pschr.11	TriTrypDB	five_prime_UTR	3932371	3932381	.	+	.	Parent=TcIL3000.11.14430-1-5utr-2
T.congo.pschr.11	TriTrypDB	CDS	3932382	3932921	.	+	0	Parent=TcIL3000.11.14430-1-5utr-2
###
T.congo.pschr.11	TriTrypDB	mRNA	3932358	3932921	.	+	.	ID=TcIL3000.11.14430-1-5utr-3;Note=8398
T.congo.pschr.11	TriTrypDB	five_prime_UTR	3932358	3932381	.	+	.	Parent=TcIL3000.11.14430-1-5utr-3
T.congo.pschr.11	TriTrypDB	CDS	3932382	3932921	.	+	0	Parent=TcIL3000.11.14430-1-5utr-3
###
T.congo.pschr.11	TriTrypDB	mRNA	3932367	3932921	.	+	.	ID=TcIL3000.11.14430-1-5utr-4;Note=49
T.congo.pschr.11	TriTrypDB	five_prime_UTR	3932367	3932381	.	+	.	Parent=TcIL3000.11.14430-1-5utr-4
T.congo.pschr.11	TriTrypDB	CDS	3932382	3932921	.	+	0	Parent=TcIL3000.11.14430-1-5utr-4
###
T.congo.pschr.11	TriTrypDB	mRNA	3933320	3935932	.	+	.	ID=TcIL3000.11.14440-1-5utr-1;Note=17
T.congo.pschr.11	TriTrypDB	five_prime_UTR	3933320	3934777	.	+	.	Parent=TcIL3000.11.14440-1-5utr-1
T.congo.pschr.11	TriTrypDB	CDS	3934778	3935932	.	+	0	Parent=TcIL3000.11.14440-1-5utr-1
###
T.congo.pschr.11	TriTrypDB	mRNA	3933291	3935932	.	+	.	ID=TcIL3000.11.14440-1-5utr-2;Note=206
T.congo.pschr.11	TriTrypDB	five_prime_UTR	3933291	3934777	.	+	.	Parent=TcIL3000.11.14440-1-5utr-2
T.congo.pschr.11	TriTrypDB	CDS	3934778	3935932	.	+	0	Parent=TcIL3000.11.14440-1-5utr-2
###
T.congo.pschr.11	TriTrypDB	mRNA	3936625	3937300	.	+	.	ID=TcIL3000.11.14450-1-5utr-1;Note=410
T.congo.pschr.11	TriTrypDB	five_prime_UTR	3936625	3936643	.	+	.	Parent=TcIL3000.11.14450-1-5utr-1
T.congo.pschr.11	TriTrypDB	CDS	3936644	3937300	.	+	0	Parent=TcIL3000.11.14450-1-5utr-1
###
T.congo.pschr.11	TriTrypDB	mRNA	3938409	3939635	.	+	.	ID=TcIL3000.11.14460-1-5utr-1;Note=119
T.congo.pschr.11	TriTrypDB	five_prime_UTR	3938409	3938657	.	+	.	Parent=TcIL3000.11.14460-1-5utr-1
T.congo.pschr.11	TriTrypDB	CDS	3938658	3939635	.	+	0	Parent=TcIL3000.11.14460-1-5utr-1
###
T.congo.pschr.11	TriTrypDB	mRNA	3937499	3939635	.	+	.	ID=TcIL3000.11.14460-1-5utr-2;Note=25
T.congo.pschr.11	TriTrypDB	five_prime_UTR	3937499	3938657	.	+	.	Parent=TcIL3000.11.14460-1-5utr-2
T.congo.pschr.11	TriTrypDB	CDS	3938658	3939635	.	+	0	Parent=TcIL3000.11.14460-1-5utr-2
###
T.congo.pschr.11	TriTrypDB	mRNA	3937486	3939635	.	+	.	ID=TcIL3000.11.14460-1-5utr-3;Note=314
T.congo.pschr.11	TriTrypDB	five_prime_UTR	3937486	3938657	.	+	.	Parent=TcIL3000.11.14460-1-5utr-3
T.congo.pschr.11	TriTrypDB	CDS	3938658	3939635	.	+	0	Parent=TcIL3000.11.14460-1-5utr-3
###
T.congo.pschr.11	TriTrypDB	mRNA	3937778	3939635	.	+	.	ID=TcIL3000.11.14460-1-5utr-4;Note=123
T.congo.pschr.11	TriTrypDB	five_prime_UTR	3937778	3938657	.	+	.	Parent=TcIL3000.11.14460-1-5utr-4
T.congo.pschr.11	TriTrypDB	CDS	3938658	3939635	.	+	0	Parent=TcIL3000.11.14460-1-5utr-4
###
T.congo.pschr.11	TriTrypDB	mRNA	3943254	3945154	.	+	.	ID=TcIL3000.11.14480-1-5utr-2;Note=123
T.congo.pschr.11	TriTrypDB	five_prime_UTR	3943254	3943300	.	+	.	Parent=TcIL3000.11.14480-1-5utr-2
T.congo.pschr.11	TriTrypDB	CDS	3943301	3945154	.	+	0	Parent=TcIL3000.11.14480-1-5utr-2
###
T.congo.pschr.11	TriTrypDB	mRNA	3947044	3948537	.	+	.	ID=TcIL3000.11.14490-1-5utr-1;Note=41
T.congo.pschr.11	TriTrypDB	five_prime_UTR	3947044	3947970	.	+	.	Parent=TcIL3000.11.14490-1-5utr-1
T.congo.pschr.11	TriTrypDB	CDS	3947971	3948537	.	+	0	Parent=TcIL3000.11.14490-1-5utr-1
###
T.congo.pschr.11	TriTrypDB	mRNA	3945496	3948537	.	+	.	ID=TcIL3000.11.14490-1-5utr-2;Note=138
T.congo.pschr.11	TriTrypDB	five_prime_UTR	3945496	3945636	.	+	.	Parent=TcIL3000.11.14490-1-5utr-2
T.congo.pschr.11	TriTrypDB	CDS	3945637	3948537	.	+	0	Parent=TcIL3000.11.14490-1-5utr-2
###
T.congo.pschr.11	TriTrypDB	mRNA	3945500	3948537	.	+	.	ID=TcIL3000.11.14490-1-5utr-3;Note=26
T.congo.pschr.11	TriTrypDB	five_prime_UTR	3945500	3945636	.	+	.	Parent=TcIL3000.11.14490-1-5utr-3
T.congo.pschr.11	TriTrypDB	CDS	3945637	3948537	.	+	0	Parent=TcIL3000.11.14490-1-5utr-3
###
T.congo.pschr.11	TriTrypDB	mRNA	493699	495014	.	-	.	ID=TcIL3000.11.1450-1-5utr-1;Note=10
T.congo.pschr.11	TriTrypDB	CDS	493699	495012	.	-	0	Parent=TcIL3000.11.1450-1-5utr-1
T.congo.pschr.11	TriTrypDB	five_prime_UTR	495013	495014	.	-	.	Parent=TcIL3000.11.1450-1-5utr-1
###
T.congo.pschr.11	TriTrypDB	mRNA	493699	495049	.	-	.	ID=TcIL3000.11.1450-1-5utr-2;Note=333
T.congo.pschr.11	TriTrypDB	CDS	493699	495012	.	-	0	Parent=TcIL3000.11.1450-1-5utr-2
T.congo.pschr.11	TriTrypDB	five_prime_UTR	495013	495049	.	-	.	Parent=TcIL3000.11.1450-1-5utr-2
###
T.congo.pschr.11	TriTrypDB	mRNA	3948859	3951813	.	+	.	ID=TcIL3000.11.14500-1-5utr-1;Note=158
T.congo.pschr.11	TriTrypDB	five_prime_UTR	3948859	3949056	.	+	.	Parent=TcIL3000.11.14500-1-5utr-1
T.congo.pschr.11	TriTrypDB	CDS	3949057	3951813	.	+	0	Parent=TcIL3000.11.14500-1-5utr-1
###
T.congo.pschr.11	TriTrypDB	mRNA	3955640	3956489	.	+	.	ID=TcIL3000.11.14520-1-5utr-2;Note=31
T.congo.pschr.11	TriTrypDB	five_prime_UTR	3955640	3955745	.	+	.	Parent=TcIL3000.11.14520-1-5utr-2
T.congo.pschr.11	TriTrypDB	CDS	3955746	3956489	.	+	0	Parent=TcIL3000.11.14520-1-5utr-2
###
T.congo.pschr.11	TriTrypDB	mRNA	3955704	3956489	.	+	.	ID=TcIL3000.11.14520-1-5utr-3;Note=579
T.congo.pschr.11	TriTrypDB	five_prime_UTR	3955704	3955745	.	+	.	Parent=TcIL3000.11.14520-1-5utr-3
T.congo.pschr.11	TriTrypDB	CDS	3955746	3956489	.	+	0	Parent=TcIL3000.11.14520-1-5utr-3
###
T.congo.pschr.11	TriTrypDB	mRNA	3955733	3956489	.	+	.	ID=TcIL3000.11.14520-1-5utr-4;Note=56
T.congo.pschr.11	TriTrypDB	five_prime_UTR	3955733	3955745	.	+	.	Parent=TcIL3000.11.14520-1-5utr-4
T.congo.pschr.11	TriTrypDB	CDS	3955746	3956489	.	+	0	Parent=TcIL3000.11.14520-1-5utr-4
###
T.congo.pschr.11	TriTrypDB	mRNA	3955679	3956489	.	+	.	ID=TcIL3000.11.14520-1-5utr-6;Note=124
T.congo.pschr.11	TriTrypDB	five_prime_UTR	3955679	3955745	.	+	.	Parent=TcIL3000.11.14520-1-5utr-6
T.congo.pschr.11	TriTrypDB	CDS	3955746	3956489	.	+	0	Parent=TcIL3000.11.14520-1-5utr-6
###
T.congo.pschr.11	TriTrypDB	mRNA	3957427	3961808	.	+	.	ID=TcIL3000.11.14530-1-5utr-1;Note=200
T.congo.pschr.11	TriTrypDB	five_prime_UTR	3957427	3957434	.	+	.	Parent=TcIL3000.11.14530-1-5utr-1
T.congo.pschr.11	TriTrypDB	CDS	3957435	3961808	.	+	0	Parent=TcIL3000.11.14530-1-5utr-1
###
T.congo.pschr.11	TriTrypDB	mRNA	3957444	3961808	.	+	.	ID=TcIL3000.11.14530-1-5utr-2;Note=17
T.congo.pschr.11	TriTrypDB	five_prime_UTR	3957444	3957599	.	+	.	Parent=TcIL3000.11.14530-1-5utr-2
T.congo.pschr.11	TriTrypDB	CDS	3957600	3961808	.	+	0	Parent=TcIL3000.11.14530-1-5utr-2
###
T.congo.pschr.11	TriTrypDB	mRNA	3958961	3961808	.	+	.	ID=TcIL3000.11.14530-1-5utr-3;Note=31
T.congo.pschr.11	TriTrypDB	five_prime_UTR	3958961	3959429	.	+	.	Parent=TcIL3000.11.14530-1-5utr-3
T.congo.pschr.11	TriTrypDB	CDS	3959430	3961808	.	+	0	Parent=TcIL3000.11.14530-1-5utr-3
###
T.congo.pschr.11	TriTrypDB	mRNA	3956898	3961808	.	+	.	ID=TcIL3000.11.14530-1-5utr-4;Note=15
T.congo.pschr.11	TriTrypDB	five_prime_UTR	3956898	3957434	.	+	.	Parent=TcIL3000.11.14530-1-5utr-4
T.congo.pschr.11	TriTrypDB	CDS	3957435	3961808	.	+	0	Parent=TcIL3000.11.14530-1-5utr-4
###
T.congo.pschr.11	TriTrypDB	mRNA	3963061	3964710	.	+	.	ID=TcIL3000.11.14540-1-5utr-1;Note=20
T.congo.pschr.11	TriTrypDB	five_prime_UTR	3963061	3963150	.	+	.	Parent=TcIL3000.11.14540-1-5utr-1
T.congo.pschr.11	TriTrypDB	CDS	3963151	3964710	.	+	0	Parent=TcIL3000.11.14540-1-5utr-1
###
T.congo.pschr.11	TriTrypDB	mRNA	3963054	3964710	.	+	.	ID=TcIL3000.11.14540-1-5utr-2;Note=188
T.congo.pschr.11	TriTrypDB	five_prime_UTR	3963054	3963150	.	+	.	Parent=TcIL3000.11.14540-1-5utr-2
T.congo.pschr.11	TriTrypDB	CDS	3963151	3964710	.	+	0	Parent=TcIL3000.11.14540-1-5utr-2
###
T.congo.pschr.11	TriTrypDB	mRNA	3962379	3964710	.	+	.	ID=TcIL3000.11.14540-1-5utr-3;Note=406
T.congo.pschr.11	TriTrypDB	five_prime_UTR	3962379	3963150	.	+	.	Parent=TcIL3000.11.14540-1-5utr-3
T.congo.pschr.11	TriTrypDB	CDS	3963151	3964710	.	+	0	Parent=TcIL3000.11.14540-1-5utr-3
###
T.congo.pschr.11	TriTrypDB	mRNA	3983920	3985572	.	+	.	ID=TcIL3000.11.14560-1-5utr-1;Note=786
T.congo.pschr.11	TriTrypDB	five_prime_UTR	3983920	3983955	.	+	.	Parent=TcIL3000.11.14560-1-5utr-1
T.congo.pschr.11	TriTrypDB	CDS	3983956	3985572	.	+	0	Parent=TcIL3000.11.14560-1-5utr-1
###
T.congo.pschr.11	TriTrypDB	mRNA	3983944	3985572	.	+	.	ID=TcIL3000.11.14560-1-5utr-2;Note=11
T.congo.pschr.11	TriTrypDB	five_prime_UTR	3983944	3983955	.	+	.	Parent=TcIL3000.11.14560-1-5utr-2
T.congo.pschr.11	TriTrypDB	CDS	3983956	3985572	.	+	0	Parent=TcIL3000.11.14560-1-5utr-2
###
T.congo.pschr.11	TriTrypDB	mRNA	3986345	3987559	.	+	.	ID=TcIL3000.11.14570-1-5utr-2;Note=116
T.congo.pschr.11	TriTrypDB	five_prime_UTR	3986345	3986464	.	+	.	Parent=TcIL3000.11.14570-1-5utr-2
T.congo.pschr.11	TriTrypDB	CDS	3986465	3987559	.	+	0	Parent=TcIL3000.11.14570-1-5utr-2
###
T.congo.pschr.11	TriTrypDB	mRNA	3988000	3990436	.	+	.	ID=TcIL3000.11.14580-1-5utr-1;Note=44
T.congo.pschr.11	TriTrypDB	five_prime_UTR	3988000	3988180	.	+	.	Parent=TcIL3000.11.14580-1-5utr-1
T.congo.pschr.11	TriTrypDB	CDS	3988181	3990436	.	+	0	Parent=TcIL3000.11.14580-1-5utr-1
###
T.congo.pschr.11	TriTrypDB	mRNA	3988038	3990436	.	+	.	ID=TcIL3000.11.14580-1-5utr-2;Note=35
T.congo.pschr.11	TriTrypDB	five_prime_UTR	3988038	3988180	.	+	.	Parent=TcIL3000.11.14580-1-5utr-2
T.congo.pschr.11	TriTrypDB	CDS	3988181	3990436	.	+	0	Parent=TcIL3000.11.14580-1-5utr-2
###
T.congo.pschr.11	TriTrypDB	mRNA	3991307	3992056	.	+	.	ID=TcIL3000.11.14590-1-5utr-1;Note=224
T.congo.pschr.11	TriTrypDB	five_prime_UTR	3991307	3991426	.	+	.	Parent=TcIL3000.11.14590-1-5utr-1
T.congo.pschr.11	TriTrypDB	CDS	3991427	3992056	.	+	0	Parent=TcIL3000.11.14590-1-5utr-1
###
T.congo.pschr.11	TriTrypDB	mRNA	3991367	3992056	.	+	.	ID=TcIL3000.11.14590-1-5utr-2;Note=12
T.congo.pschr.11	TriTrypDB	five_prime_UTR	3991367	3991426	.	+	.	Parent=TcIL3000.11.14590-1-5utr-2
T.congo.pschr.11	TriTrypDB	CDS	3991427	3992056	.	+	0	Parent=TcIL3000.11.14590-1-5utr-2
###
T.congo.pschr.11	TriTrypDB	mRNA	3991275	3992056	.	+	.	ID=TcIL3000.11.14590-1-5utr-3;Note=13
T.congo.pschr.11	TriTrypDB	five_prime_UTR	3991275	3991426	.	+	.	Parent=TcIL3000.11.14590-1-5utr-3
T.congo.pschr.11	TriTrypDB	CDS	3991427	3992056	.	+	0	Parent=TcIL3000.11.14590-1-5utr-3
###
T.congo.pschr.11	TriTrypDB	mRNA	497512	499541	.	-	.	ID=TcIL3000.11.1460-1-5utr-1;Note=273
T.congo.pschr.11	TriTrypDB	CDS	497512	499506	.	-	0	Parent=TcIL3000.11.1460-1-5utr-1
T.congo.pschr.11	TriTrypDB	five_prime_UTR	499507	499541	.	-	.	Parent=TcIL3000.11.1460-1-5utr-1
###
T.congo.pschr.11	TriTrypDB	mRNA	3992480	3993302	.	+	.	ID=TcIL3000.11.14600-1-5utr-1;Note=227
T.congo.pschr.11	TriTrypDB	five_prime_UTR	3992480	3992651	.	+	.	Parent=TcIL3000.11.14600-1-5utr-1
T.congo.pschr.11	TriTrypDB	CDS	3992652	3993302	.	+	0	Parent=TcIL3000.11.14600-1-5utr-1
###
T.congo.pschr.11	TriTrypDB	mRNA	3993972	3995904	.	+	.	ID=TcIL3000.11.14610-1-5utr-1;Note=13
T.congo.pschr.11	TriTrypDB	five_prime_UTR	3993972	3994098	.	+	.	Parent=TcIL3000.11.14610-1-5utr-1
T.congo.pschr.11	TriTrypDB	CDS	3994099	3995904	.	+	0	Parent=TcIL3000.11.14610-1-5utr-1
###
T.congo.pschr.11	TriTrypDB	mRNA	3993969	3995904	.	+	.	ID=TcIL3000.11.14610-1-5utr-2;Note=66
T.congo.pschr.11	TriTrypDB	five_prime_UTR	3993969	3994098	.	+	.	Parent=TcIL3000.11.14610-1-5utr-2
T.congo.pschr.11	TriTrypDB	CDS	3994099	3995904	.	+	0	Parent=TcIL3000.11.14610-1-5utr-2
###
T.congo.pschr.11	TriTrypDB	mRNA	3993966	3995904	.	+	.	ID=TcIL3000.11.14610-1-5utr-3;Note=347
T.congo.pschr.11	TriTrypDB	five_prime_UTR	3993966	3994098	.	+	.	Parent=TcIL3000.11.14610-1-5utr-3
T.congo.pschr.11	TriTrypDB	CDS	3994099	3995904	.	+	0	Parent=TcIL3000.11.14610-1-5utr-3
###
T.congo.pschr.11	TriTrypDB	mRNA	3997394	3999116	.	+	.	ID=TcIL3000.11.14620-1-5utr-1;Note=24
T.congo.pschr.11	TriTrypDB	five_prime_UTR	3997394	3998549	.	+	.	Parent=TcIL3000.11.14620-1-5utr-1
T.congo.pschr.11	TriTrypDB	CDS	3998550	3999116	.	+	0	Parent=TcIL3000.11.14620-1-5utr-1
###
T.congo.pschr.11	TriTrypDB	mRNA	3998467	3999116	.	+	.	ID=TcIL3000.11.14620-1-5utr-3;Note=763
T.congo.pschr.11	TriTrypDB	five_prime_UTR	3998467	3998549	.	+	.	Parent=TcIL3000.11.14620-1-5utr-3
T.congo.pschr.11	TriTrypDB	CDS	3998550	3999116	.	+	0	Parent=TcIL3000.11.14620-1-5utr-3
###
T.congo.pschr.11	TriTrypDB	mRNA	3997462	3999116	.	+	.	ID=TcIL3000.11.14620-1-5utr-4;Note=375
T.congo.pschr.11	TriTrypDB	five_prime_UTR	3997462	3998549	.	+	.	Parent=TcIL3000.11.14620-1-5utr-4
T.congo.pschr.11	TriTrypDB	CDS	3998550	3999116	.	+	0	Parent=TcIL3000.11.14620-1-5utr-4
###
T.congo.pschr.11	TriTrypDB	mRNA	3999549	4002542	.	+	.	ID=TcIL3000.11.14630-1-5utr-1;Note=375
T.congo.pschr.11	TriTrypDB	five_prime_UTR	3999549	3999917	.	+	.	Parent=TcIL3000.11.14630-1-5utr-1
T.congo.pschr.11	TriTrypDB	CDS	3999918	4002542	.	+	0	Parent=TcIL3000.11.14630-1-5utr-1
###
T.congo.pschr.11	TriTrypDB	mRNA	4008811	4011188	.	+	.	ID=TcIL3000.11.14640-1-5utr-3;Note=24
T.congo.pschr.11	TriTrypDB	five_prime_UTR	4008811	4010798	.	+	.	Parent=TcIL3000.11.14640-1-5utr-3
T.congo.pschr.11	TriTrypDB	CDS	4010799	4011188	.	+	0	Parent=TcIL3000.11.14640-1-5utr-3
###
T.congo.pschr.11	TriTrypDB	mRNA	4012170	4013895	.	+	.	ID=TcIL3000.11.14650-1-5utr-1;Note=15
T.congo.pschr.11	TriTrypDB	five_prime_UTR	4012170	4012434	.	+	.	Parent=TcIL3000.11.14650-1-5utr-1
T.congo.pschr.11	TriTrypDB	CDS	4012435	4013895	.	+	0	Parent=TcIL3000.11.14650-1-5utr-1
###
T.congo.pschr.11	TriTrypDB	mRNA	4012065	4013895	.	+	.	ID=TcIL3000.11.14650-1-5utr-2;Note=70
T.congo.pschr.11	TriTrypDB	five_prime_UTR	4012065	4012434	.	+	.	Parent=TcIL3000.11.14650-1-5utr-2
T.congo.pschr.11	TriTrypDB	CDS	4012435	4013895	.	+	0	Parent=TcIL3000.11.14650-1-5utr-2
###
T.congo.pschr.11	TriTrypDB	mRNA	4012401	4013895	.	+	.	ID=TcIL3000.11.14650-1-5utr-3;Note=45
T.congo.pschr.11	TriTrypDB	five_prime_UTR	4012401	4012434	.	+	.	Parent=TcIL3000.11.14650-1-5utr-3
T.congo.pschr.11	TriTrypDB	CDS	4012435	4013895	.	+	0	Parent=TcIL3000.11.14650-1-5utr-3
###
T.congo.pschr.11	TriTrypDB	mRNA	4012398	4013895	.	+	.	ID=TcIL3000.11.14650-1-5utr-4;Note=68
T.congo.pschr.11	TriTrypDB	five_prime_UTR	4012398	4012434	.	+	.	Parent=TcIL3000.11.14650-1-5utr-4
T.congo.pschr.11	TriTrypDB	CDS	4012435	4013895	.	+	0	Parent=TcIL3000.11.14650-1-5utr-4
###
T.congo.pschr.11	TriTrypDB	mRNA	4016642	4017725	.	+	.	ID=TcIL3000.11.14680-1-5utr-1;Note=84
T.congo.pschr.11	TriTrypDB	five_prime_UTR	4016642	4016666	.	+	.	Parent=TcIL3000.11.14680-1-5utr-1
T.congo.pschr.11	TriTrypDB	CDS	4016667	4017725	.	+	0	Parent=TcIL3000.11.14680-1-5utr-1
###
T.congo.pschr.11	TriTrypDB	mRNA	4016606	4017725	.	+	.	ID=TcIL3000.11.14680-1-5utr-2;Note=163
T.congo.pschr.11	TriTrypDB	five_prime_UTR	4016606	4016666	.	+	.	Parent=TcIL3000.11.14680-1-5utr-2
T.congo.pschr.11	TriTrypDB	CDS	4016667	4017725	.	+	0	Parent=TcIL3000.11.14680-1-5utr-2
###
T.congo.pschr.11	TriTrypDB	mRNA	4018403	4019518	.	+	.	ID=TcIL3000.11.14690-1-5utr-1;Note=302
T.congo.pschr.11	TriTrypDB	five_prime_UTR	4018403	4018474	.	+	.	Parent=TcIL3000.11.14690-1-5utr-1
T.congo.pschr.11	TriTrypDB	CDS	4018475	4019518	.	+	0	Parent=TcIL3000.11.14690-1-5utr-1
###
T.congo.pschr.11	TriTrypDB	mRNA	4018410	4019518	.	+	.	ID=TcIL3000.11.14690-1-5utr-2;Note=31
T.congo.pschr.11	TriTrypDB	five_prime_UTR	4018410	4018474	.	+	.	Parent=TcIL3000.11.14690-1-5utr-2
T.congo.pschr.11	TriTrypDB	CDS	4018475	4019518	.	+	0	Parent=TcIL3000.11.14690-1-5utr-2
###
T.congo.pschr.11	TriTrypDB	mRNA	4019048	4019518	.	+	.	ID=TcIL3000.11.14690-1-5utr-3;Note=15
T.congo.pschr.11	TriTrypDB	five_prime_UTR	4019048	4019209	.	+	.	Parent=TcIL3000.11.14690-1-5utr-3
T.congo.pschr.11	TriTrypDB	CDS	4019210	4019518	.	+	0	Parent=TcIL3000.11.14690-1-5utr-3
###
T.congo.pschr.11	TriTrypDB	mRNA	4018166	4019518	.	+	.	ID=TcIL3000.11.14690-1-5utr-4;Note=15
T.congo.pschr.11	TriTrypDB	five_prime_UTR	4018166	4018474	.	+	.	Parent=TcIL3000.11.14690-1-5utr-4
T.congo.pschr.11	TriTrypDB	CDS	4018475	4019518	.	+	0	Parent=TcIL3000.11.14690-1-5utr-4
###
T.congo.pschr.11	TriTrypDB	mRNA	499993	500595	.	-	.	ID=TcIL3000.11.1470-1-5utr-1;Note=10
T.congo.pschr.11	TriTrypDB	CDS	499993	500529	.	-	0	Parent=TcIL3000.11.1470-1-5utr-1
T.congo.pschr.11	TriTrypDB	five_prime_UTR	500530	500595	.	-	.	Parent=TcIL3000.11.1470-1-5utr-1
###
T.congo.pschr.11	TriTrypDB	mRNA	499993	500617	.	-	.	ID=TcIL3000.11.1470-1-5utr-2;Note=240
T.congo.pschr.11	TriTrypDB	CDS	499993	500529	.	-	0	Parent=TcIL3000.11.1470-1-5utr-2
T.congo.pschr.11	TriTrypDB	five_prime_UTR	500530	500617	.	-	.	Parent=TcIL3000.11.1470-1-5utr-2
###
T.congo.pschr.11	TriTrypDB	mRNA	499993	500582	.	-	.	ID=TcIL3000.11.1470-1-5utr-3;Note=254
T.congo.pschr.11	TriTrypDB	CDS	499993	500529	.	-	0	Parent=TcIL3000.11.1470-1-5utr-3
T.congo.pschr.11	TriTrypDB	five_prime_UTR	500530	500582	.	-	.	Parent=TcIL3000.11.1470-1-5utr-3
###
T.congo.pschr.11	TriTrypDB	mRNA	4019888	4022570	.	+	.	ID=TcIL3000.11.14700-1-5utr-1;Note=233
T.congo.pschr.11	TriTrypDB	five_prime_UTR	4019888	4019960	.	+	.	Parent=TcIL3000.11.14700-1-5utr-1
T.congo.pschr.11	TriTrypDB	CDS	4019961	4022570	.	+	0	Parent=TcIL3000.11.14700-1-5utr-1
###
T.congo.pschr.11	TriTrypDB	mRNA	4035858	4037056	.	+	.	ID=TcIL3000.11.14710-1-5utr-1;Note=229
T.congo.pschr.11	TriTrypDB	five_prime_UTR	4035858	4036060	.	+	.	Parent=TcIL3000.11.14710-1-5utr-1
T.congo.pschr.11	TriTrypDB	CDS	4036061	4037056	.	+	0	Parent=TcIL3000.11.14710-1-5utr-1
###
T.congo.pschr.11	TriTrypDB	mRNA	4035862	4037056	.	+	.	ID=TcIL3000.11.14710-1-5utr-2;Note=14
T.congo.pschr.11	TriTrypDB	five_prime_UTR	4035862	4036060	.	+	.	Parent=TcIL3000.11.14710-1-5utr-2
T.congo.pschr.11	TriTrypDB	CDS	4036061	4037056	.	+	0	Parent=TcIL3000.11.14710-1-5utr-2
###
T.congo.pschr.11	TriTrypDB	mRNA	4037317	4038267	.	+	.	ID=TcIL3000.11.14720-1-5utr-1;Note=436
T.congo.pschr.11	TriTrypDB	five_prime_UTR	4037317	4037442	.	+	.	Parent=TcIL3000.11.14720-1-5utr-1
T.congo.pschr.11	TriTrypDB	CDS	4037443	4038267	.	+	0	Parent=TcIL3000.11.14720-1-5utr-1
###
T.congo.pschr.11	TriTrypDB	mRNA	4037323	4038267	.	+	.	ID=TcIL3000.11.14720-1-5utr-2;Note=13
T.congo.pschr.11	TriTrypDB	five_prime_UTR	4037323	4037442	.	+	.	Parent=TcIL3000.11.14720-1-5utr-2
T.congo.pschr.11	TriTrypDB	CDS	4037443	4038267	.	+	0	Parent=TcIL3000.11.14720-1-5utr-2
###
T.congo.pschr.11	TriTrypDB	mRNA	4038467	4040997	.	+	.	ID=TcIL3000.11.14730-1-5utr-1;Note=423
T.congo.pschr.11	TriTrypDB	five_prime_UTR	4038467	4038546	.	+	.	Parent=TcIL3000.11.14730-1-5utr-1
T.congo.pschr.11	TriTrypDB	CDS	4038547	4040997	.	+	0	Parent=TcIL3000.11.14730-1-5utr-1
###
T.congo.pschr.11	TriTrypDB	mRNA	4038476	4040997	.	+	.	ID=TcIL3000.11.14730-1-5utr-2;Note=69
T.congo.pschr.11	TriTrypDB	five_prime_UTR	4038476	4038546	.	+	.	Parent=TcIL3000.11.14730-1-5utr-2
T.congo.pschr.11	TriTrypDB	CDS	4038547	4040997	.	+	0	Parent=TcIL3000.11.14730-1-5utr-2
###
T.congo.pschr.11	TriTrypDB	mRNA	4041493	4043971	.	+	.	ID=TcIL3000.11.14740-1-5utr-1;Note=189
T.congo.pschr.11	TriTrypDB	five_prime_UTR	4041493	4041673	.	+	.	Parent=TcIL3000.11.14740-1-5utr-1
T.congo.pschr.11	TriTrypDB	CDS	4041674	4043971	.	+	0	Parent=TcIL3000.11.14740-1-5utr-1
###
T.congo.pschr.11	TriTrypDB	mRNA	4041521	4043971	.	+	.	ID=TcIL3000.11.14740-1-5utr-2;Note=23
T.congo.pschr.11	TriTrypDB	five_prime_UTR	4041521	4041673	.	+	.	Parent=TcIL3000.11.14740-1-5utr-2
T.congo.pschr.11	TriTrypDB	CDS	4041674	4043971	.	+	0	Parent=TcIL3000.11.14740-1-5utr-2
###
T.congo.pschr.11	TriTrypDB	mRNA	4044599	4045698	.	+	.	ID=TcIL3000.11.14750-1-5utr-1;Note=149
T.congo.pschr.11	TriTrypDB	five_prime_UTR	4044599	4044831	.	+	.	Parent=TcIL3000.11.14750-1-5utr-1
T.congo.pschr.11	TriTrypDB	CDS	4044832	4045698	.	+	0	Parent=TcIL3000.11.14750-1-5utr-1
###
T.congo.pschr.11	TriTrypDB	mRNA	4044580	4045698	.	+	.	ID=TcIL3000.11.14750-1-5utr-2;Note=268
T.congo.pschr.11	TriTrypDB	five_prime_UTR	4044580	4044831	.	+	.	Parent=TcIL3000.11.14750-1-5utr-2
T.congo.pschr.11	TriTrypDB	CDS	4044832	4045698	.	+	0	Parent=TcIL3000.11.14750-1-5utr-2
###
T.congo.pschr.11	TriTrypDB	mRNA	4046543	4049088	.	+	.	ID=TcIL3000.11.14760-1-5utr-1;Note=200
T.congo.pschr.11	TriTrypDB	five_prime_UTR	4046543	4046574	.	+	.	Parent=TcIL3000.11.14760-1-5utr-1
T.congo.pschr.11	TriTrypDB	CDS	4046575	4049088	.	+	0	Parent=TcIL3000.11.14760-1-5utr-1
###
T.congo.pschr.11	TriTrypDB	mRNA	4049629	4051165	.	+	.	ID=TcIL3000.11.14770-1-5utr-1;Note=12
T.congo.pschr.11	TriTrypDB	five_prime_UTR	4049629	4050592	.	+	.	Parent=TcIL3000.11.14770-1-5utr-1
T.congo.pschr.11	TriTrypDB	CDS	4050593	4051165	.	+	0	Parent=TcIL3000.11.14770-1-5utr-1
###
T.congo.pschr.11	TriTrypDB	mRNA	4050456	4051165	.	+	.	ID=TcIL3000.11.14770-1-5utr-2;Note=22
T.congo.pschr.11	TriTrypDB	five_prime_UTR	4050456	4050592	.	+	.	Parent=TcIL3000.11.14770-1-5utr-2
T.congo.pschr.11	TriTrypDB	CDS	4050593	4051165	.	+	0	Parent=TcIL3000.11.14770-1-5utr-2
###
T.congo.pschr.11	TriTrypDB	mRNA	4050449	4051165	.	+	.	ID=TcIL3000.11.14770-1-5utr-3;Note=380
T.congo.pschr.11	TriTrypDB	five_prime_UTR	4050449	4050592	.	+	.	Parent=TcIL3000.11.14770-1-5utr-3
T.congo.pschr.11	TriTrypDB	CDS	4050593	4051165	.	+	0	Parent=TcIL3000.11.14770-1-5utr-3
###
T.congo.pschr.11	TriTrypDB	mRNA	4051401	4053665	.	+	.	ID=TcIL3000.11.14780-1-5utr-1;Note=19
T.congo.pschr.11	TriTrypDB	five_prime_UTR	4051401	4052807	.	+	.	Parent=TcIL3000.11.14780-1-5utr-1
T.congo.pschr.11	TriTrypDB	CDS	4052808	4053665	.	+	0	Parent=TcIL3000.11.14780-1-5utr-1
###
T.congo.pschr.11	TriTrypDB	mRNA	4052139	4053665	.	+	.	ID=TcIL3000.11.14780-1-5utr-2;Note=595
T.congo.pschr.11	TriTrypDB	five_prime_UTR	4052139	4052807	.	+	.	Parent=TcIL3000.11.14780-1-5utr-2
T.congo.pschr.11	TriTrypDB	CDS	4052808	4053665	.	+	0	Parent=TcIL3000.11.14780-1-5utr-2
###
T.congo.pschr.11	TriTrypDB	mRNA	4051396	4053665	.	+	.	ID=TcIL3000.11.14780-1-5utr-3;Note=320
T.congo.pschr.11	TriTrypDB	five_prime_UTR	4051396	4052807	.	+	.	Parent=TcIL3000.11.14780-1-5utr-3
T.congo.pschr.11	TriTrypDB	CDS	4052808	4053665	.	+	0	Parent=TcIL3000.11.14780-1-5utr-3
###
T.congo.pschr.11	TriTrypDB	mRNA	4060098	4060929	.	+	.	ID=TcIL3000.11.14790-1-5utr-1;Note=309
T.congo.pschr.11	TriTrypDB	five_prime_UTR	4060098	4060158	.	+	.	Parent=TcIL3000.11.14790-1-5utr-1
T.congo.pschr.11	TriTrypDB	CDS	4060159	4060929	.	+	0	Parent=TcIL3000.11.14790-1-5utr-1
###
T.congo.pschr.11	TriTrypDB	mRNA	501738	503567	.	-	.	ID=TcIL3000.11.1480-1-5utr-1;Note=346
T.congo.pschr.11	TriTrypDB	CDS	501738	503339	.	-	0	Parent=TcIL3000.11.1480-1-5utr-1
T.congo.pschr.11	TriTrypDB	five_prime_UTR	503340	503567	.	-	.	Parent=TcIL3000.11.1480-1-5utr-1
###
T.congo.pschr.11	TriTrypDB	mRNA	501738	503564	.	-	.	ID=TcIL3000.11.1480-1-5utr-2;Note=15
T.congo.pschr.11	TriTrypDB	CDS	501738	503339	.	-	0	Parent=TcIL3000.11.1480-1-5utr-2
T.congo.pschr.11	TriTrypDB	five_prime_UTR	503340	503564	.	-	.	Parent=TcIL3000.11.1480-1-5utr-2
###
T.congo.pschr.11	TriTrypDB	mRNA	501738	503532	.	-	.	ID=TcIL3000.11.1480-1-5utr-3;Note=23
T.congo.pschr.11	TriTrypDB	CDS	501738	503339	.	-	0	Parent=TcIL3000.11.1480-1-5utr-3
T.congo.pschr.11	TriTrypDB	five_prime_UTR	503340	503532	.	-	.	Parent=TcIL3000.11.1480-1-5utr-3
###
T.congo.pschr.11	TriTrypDB	mRNA	501738	503511	.	-	.	ID=TcIL3000.11.1480-1-5utr-4;Note=18
T.congo.pschr.11	TriTrypDB	CDS	501738	503339	.	-	0	Parent=TcIL3000.11.1480-1-5utr-4
T.congo.pschr.11	TriTrypDB	five_prime_UTR	503340	503511	.	-	.	Parent=TcIL3000.11.1480-1-5utr-4
###
T.congo.pschr.11	TriTrypDB	mRNA	4061291	4061411	.	+	.	ID=TcIL3000.11.14800-1-5utr-1;Note=178
###
T.congo.pschr.11	TriTrypDB	mRNA	4064187	4065875	.	+	.	ID=TcIL3000.11.14820-1-5utr-1;Note=230
T.congo.pschr.11	TriTrypDB	five_prime_UTR	4064187	4064195	.	+	.	Parent=TcIL3000.11.14820-1-5utr-1
T.congo.pschr.11	TriTrypDB	CDS	4064196	4065875	.	+	0	Parent=TcIL3000.11.14820-1-5utr-1
###
T.congo.pschr.11	TriTrypDB	mRNA	4066719	4068897	.	+	.	ID=TcIL3000.11.14830-1-5utr-1;Note=244
T.congo.pschr.11	TriTrypDB	five_prime_UTR	4066719	4067115	.	+	.	Parent=TcIL3000.11.14830-1-5utr-1
T.congo.pschr.11	TriTrypDB	CDS	4067116	4068897	.	+	0	Parent=TcIL3000.11.14830-1-5utr-1
###
T.congo.pschr.11	TriTrypDB	mRNA	4066732	4068897	.	+	.	ID=TcIL3000.11.14830-1-5utr-2;Note=14
T.congo.pschr.11	TriTrypDB	five_prime_UTR	4066732	4067115	.	+	.	Parent=TcIL3000.11.14830-1-5utr-2
T.congo.pschr.11	TriTrypDB	CDS	4067116	4068897	.	+	0	Parent=TcIL3000.11.14830-1-5utr-2
###
T.congo.pschr.11	TriTrypDB	mRNA	4069486	4073909	.	+	.	ID=TcIL3000.11.14840-1-5utr-1;Note=118
T.congo.pschr.11	TriTrypDB	five_prime_UTR	4069486	4069538	.	+	.	Parent=TcIL3000.11.14840-1-5utr-1
T.congo.pschr.11	TriTrypDB	CDS	4069539	4073909	.	+	0	Parent=TcIL3000.11.14840-1-5utr-1
###
T.congo.pschr.11	TriTrypDB	mRNA	4074290	4075715	.	+	.	ID=TcIL3000.11.14850-1-5utr-1;Note=31
T.congo.pschr.11	TriTrypDB	five_prime_UTR	4074290	4074440	.	+	.	Parent=TcIL3000.11.14850-1-5utr-1
T.congo.pschr.11	TriTrypDB	CDS	4074441	4075715	.	+	0	Parent=TcIL3000.11.14850-1-5utr-1
###
T.congo.pschr.11	TriTrypDB	mRNA	4074287	4075715	.	+	.	ID=TcIL3000.11.14850-1-5utr-2;Note=60
T.congo.pschr.11	TriTrypDB	five_prime_UTR	4074287	4074440	.	+	.	Parent=TcIL3000.11.14850-1-5utr-2
T.congo.pschr.11	TriTrypDB	CDS	4074441	4075715	.	+	0	Parent=TcIL3000.11.14850-1-5utr-2
###
T.congo.pschr.11	TriTrypDB	mRNA	4076395	4077973	.	+	.	ID=TcIL3000.11.14860-1-5utr-1;Note=43
T.congo.pschr.11	TriTrypDB	five_prime_UTR	4076395	4076740	.	+	.	Parent=TcIL3000.11.14860-1-5utr-1
T.congo.pschr.11	TriTrypDB	CDS	4076741	4077973	.	+	0	Parent=TcIL3000.11.14860-1-5utr-1
###
T.congo.pschr.11	TriTrypDB	mRNA	4076109	4077973	.	+	.	ID=TcIL3000.11.14860-1-5utr-2;Note=183
T.congo.pschr.11	TriTrypDB	five_prime_UTR	4076109	4076188	.	+	.	Parent=TcIL3000.11.14860-1-5utr-2
T.congo.pschr.11	TriTrypDB	CDS	4076189	4077973	.	+	0	Parent=TcIL3000.11.14860-1-5utr-2
###
T.congo.pschr.11	TriTrypDB	mRNA	4078357	4080845	.	+	.	ID=TcIL3000.11.14870-1-5utr-1;Note=20
T.congo.pschr.11	TriTrypDB	five_prime_UTR	4078357	4078969	.	+	.	Parent=TcIL3000.11.14870-1-5utr-1
T.congo.pschr.11	TriTrypDB	CDS	4078970	4080845	.	+	0	Parent=TcIL3000.11.14870-1-5utr-1
###
T.congo.pschr.11	TriTrypDB	mRNA	4078734	4080845	.	+	.	ID=TcIL3000.11.14870-1-5utr-2;Note=21
T.congo.pschr.11	TriTrypDB	five_prime_UTR	4078734	4078969	.	+	.	Parent=TcIL3000.11.14870-1-5utr-2
T.congo.pschr.11	TriTrypDB	CDS	4078970	4080845	.	+	0	Parent=TcIL3000.11.14870-1-5utr-2
###
T.congo.pschr.11	TriTrypDB	mRNA	4078342	4080845	.	+	.	ID=TcIL3000.11.14870-1-5utr-3;Note=604
T.congo.pschr.11	TriTrypDB	five_prime_UTR	4078342	4078969	.	+	.	Parent=TcIL3000.11.14870-1-5utr-3
T.congo.pschr.11	TriTrypDB	CDS	4078970	4080845	.	+	0	Parent=TcIL3000.11.14870-1-5utr-3
###
T.congo.pschr.11	TriTrypDB	mRNA	503904	505117	.	-	.	ID=TcIL3000.11.1490-1-5utr-1;Note=79
T.congo.pschr.11	TriTrypDB	CDS	503904	504527	.	-	0	Parent=TcIL3000.11.1490-1-5utr-1
T.congo.pschr.11	TriTrypDB	five_prime_UTR	504528	505117	.	-	.	Parent=TcIL3000.11.1490-1-5utr-1
###
T.congo.pschr.11	TriTrypDB	mRNA	503904	504599	.	-	.	ID=TcIL3000.11.1490-1-5utr-2;Note=701
T.congo.pschr.11	TriTrypDB	CDS	503904	504527	.	-	0	Parent=TcIL3000.11.1490-1-5utr-2
T.congo.pschr.11	TriTrypDB	five_prime_UTR	504528	504599	.	-	.	Parent=TcIL3000.11.1490-1-5utr-2
###
T.congo.pschr.11	TriTrypDB	mRNA	503904	504596	.	-	.	ID=TcIL3000.11.1490-1-5utr-3;Note=179
T.congo.pschr.11	TriTrypDB	CDS	503904	504527	.	-	0	Parent=TcIL3000.11.1490-1-5utr-3
T.congo.pschr.11	TriTrypDB	five_prime_UTR	504528	504596	.	-	.	Parent=TcIL3000.11.1490-1-5utr-3
###
T.congo.pschr.11	TriTrypDB	mRNA	4085851	4087941	.	-	.	ID=TcIL3000.11.14900-1-5utr-1;Note=97
T.congo.pschr.11	TriTrypDB	CDS	4085851	4087920	.	-	0	Parent=TcIL3000.11.14900-1-5utr-1
T.congo.pschr.11	TriTrypDB	five_prime_UTR	4087921	4087941	.	-	.	Parent=TcIL3000.11.14900-1-5utr-1
###
T.congo.pschr.11	TriTrypDB	mRNA	4088372	4090209	.	-	.	ID=TcIL3000.11.14910-1-5utr-1;Note=316
T.congo.pschr.11	TriTrypDB	CDS	4088372	4090162	.	-	0	Parent=TcIL3000.11.14910-1-5utr-1
T.congo.pschr.11	TriTrypDB	five_prime_UTR	4090163	4090209	.	-	.	Parent=TcIL3000.11.14910-1-5utr-1
###
T.congo.pschr.11	TriTrypDB	mRNA	4091438	4094835	.	-	.	ID=TcIL3000.11.14920-1-5utr-1;Note=152
T.congo.pschr.11	TriTrypDB	CDS	4091438	4094776	.	-	0	Parent=TcIL3000.11.14920-1-5utr-1
T.congo.pschr.11	TriTrypDB	five_prime_UTR	4094777	4094835	.	-	.	Parent=TcIL3000.11.14920-1-5utr-1
###
T.congo.pschr.11	TriTrypDB	mRNA	4095018	4095580	.	-	.	ID=TcIL3000.11.14930-1-5utr-1;Note=387
T.congo.pschr.11	TriTrypDB	CDS	4095018	4095455	.	-	0	Parent=TcIL3000.11.14930-1-5utr-1
T.congo.pschr.11	TriTrypDB	five_prime_UTR	4095456	4095580	.	-	.	Parent=TcIL3000.11.14930-1-5utr-1
###
T.congo.pschr.11	TriTrypDB	mRNA	4095018	4095569	.	-	.	ID=TcIL3000.11.14930-1-5utr-2;Note=58
T.congo.pschr.11	TriTrypDB	CDS	4095018	4095455	.	-	0	Parent=TcIL3000.11.14930-1-5utr-2
T.congo.pschr.11	TriTrypDB	five_prime_UTR	4095456	4095569	.	-	.	Parent=TcIL3000.11.14930-1-5utr-2
###
T.congo.pschr.11	TriTrypDB	mRNA	4095997	4096518	.	-	.	ID=TcIL3000.11.14940-1-5utr-1;Note=655
T.congo.pschr.11	TriTrypDB	CDS	4095997	4096497	.	-	0	Parent=TcIL3000.11.14940-1-5utr-1
T.congo.pschr.11	TriTrypDB	five_prime_UTR	4096498	4096518	.	-	.	Parent=TcIL3000.11.14940-1-5utr-1
###
T.congo.pschr.11	TriTrypDB	mRNA	4095997	4097013	.	-	.	ID=TcIL3000.11.14940-1-5utr-2;Note=13
T.congo.pschr.11	TriTrypDB	CDS	4095997	4096497	.	-	0	Parent=TcIL3000.11.14940-1-5utr-2
T.congo.pschr.11	TriTrypDB	five_prime_UTR	4096498	4097013	.	-	.	Parent=TcIL3000.11.14940-1-5utr-2
###
T.congo.pschr.11	TriTrypDB	mRNA	4095997	4096567	.	-	.	ID=TcIL3000.11.14940-1-5utr-3;Note=13
T.congo.pschr.11	TriTrypDB	CDS	4095997	4096497	.	-	0	Parent=TcIL3000.11.14940-1-5utr-3
T.congo.pschr.11	TriTrypDB	five_prime_UTR	4096498	4096567	.	-	.	Parent=TcIL3000.11.14940-1-5utr-3
###
T.congo.pschr.11	TriTrypDB	mRNA	4097860	4105864	.	-	.	ID=TcIL3000.11.14960-1-5utr-1;Note=219
T.congo.pschr.11	TriTrypDB	CDS	4097860	4105776	.	-	0	Parent=TcIL3000.11.14960-1-5utr-1
T.congo.pschr.11	TriTrypDB	five_prime_UTR	4105777	4105864	.	-	.	Parent=TcIL3000.11.14960-1-5utr-1
###
T.congo.pschr.11	TriTrypDB	mRNA	4106348	4107298	.	-	.	ID=TcIL3000.11.14980-1-5utr-1;Note=386
T.congo.pschr.11	TriTrypDB	CDS	4106348	4107178	.	-	0	Parent=TcIL3000.11.14980-1-5utr-1
T.congo.pschr.11	TriTrypDB	five_prime_UTR	4107179	4107298	.	-	.	Parent=TcIL3000.11.14980-1-5utr-1
###
T.congo.pschr.11	TriTrypDB	mRNA	4107590	4109770	.	-	.	ID=TcIL3000.11.14990-1-5utr-1;Note=490
T.congo.pschr.11	TriTrypDB	CDS	4107590	4109215	.	-	0	Parent=TcIL3000.11.14990-1-5utr-1
T.congo.pschr.11	TriTrypDB	five_prime_UTR	4109216	4109770	.	-	.	Parent=TcIL3000.11.14990-1-5utr-1
###
T.congo.pschr.11	TriTrypDB	mRNA	4107590	4109767	.	-	.	ID=TcIL3000.11.14990-1-5utr-2;Note=22
T.congo.pschr.11	TriTrypDB	CDS	4107590	4109215	.	-	0	Parent=TcIL3000.11.14990-1-5utr-2
T.congo.pschr.11	TriTrypDB	five_prime_UTR	4109216	4109767	.	-	.	Parent=TcIL3000.11.14990-1-5utr-2
###
T.congo.pschr.11	TriTrypDB	mRNA	4107590	4109272	.	-	.	ID=TcIL3000.11.14990-1-5utr-3;Note=465
T.congo.pschr.11	TriTrypDB	CDS	4107590	4109215	.	-	0	Parent=TcIL3000.11.14990-1-5utr-3
T.congo.pschr.11	TriTrypDB	five_prime_UTR	4109216	4109272	.	-	.	Parent=TcIL3000.11.14990-1-5utr-3
###
T.congo.pschr.11	TriTrypDB	mRNA	24502	25297	.	-	.	ID=TcIL3000.11.150-1-5utr-1;Note=167
T.congo.pschr.11	TriTrypDB	CDS	24502	25206	.	-	0	Parent=TcIL3000.11.150-1-5utr-1
T.congo.pschr.11	TriTrypDB	five_prime_UTR	25207	25297	.	-	.	Parent=TcIL3000.11.150-1-5utr-1
###
T.congo.pschr.11	TriTrypDB	mRNA	24502	25318	.	-	.	ID=TcIL3000.11.150-1-5utr-2;Note=65
T.congo.pschr.11	TriTrypDB	CDS	24502	25206	.	-	0	Parent=TcIL3000.11.150-1-5utr-2
T.congo.pschr.11	TriTrypDB	five_prime_UTR	25207	25318	.	-	.	Parent=TcIL3000.11.150-1-5utr-2
###
T.congo.pschr.11	TriTrypDB	mRNA	24502	25322	.	-	.	ID=TcIL3000.11.150-1-5utr-3;Note=235
T.congo.pschr.11	TriTrypDB	CDS	24502	25206	.	-	0	Parent=TcIL3000.11.150-1-5utr-3
T.congo.pschr.11	TriTrypDB	five_prime_UTR	25207	25322	.	-	.	Parent=TcIL3000.11.150-1-5utr-3
###
T.congo.pschr.11	TriTrypDB	mRNA	505370	506166	.	-	.	ID=TcIL3000.11.1500-1-5utr-1;Note=90
T.congo.pschr.11	TriTrypDB	CDS	505370	506002	.	-	0	Parent=TcIL3000.11.1500-1-5utr-1
T.congo.pschr.11	TriTrypDB	five_prime_UTR	506003	506166	.	-	.	Parent=TcIL3000.11.1500-1-5utr-1
###
T.congo.pschr.11	TriTrypDB	mRNA	505370	506179	.	-	.	ID=TcIL3000.11.1500-1-5utr-2;Note=171
T.congo.pschr.11	TriTrypDB	CDS	505370	506002	.	-	0	Parent=TcIL3000.11.1500-1-5utr-2
T.congo.pschr.11	TriTrypDB	five_prime_UTR	506003	506179	.	-	.	Parent=TcIL3000.11.1500-1-5utr-2
###
T.congo.pschr.11	TriTrypDB	mRNA	4110090	4110731	.	-	.	ID=TcIL3000.11.15000-1-5utr-1;Note=14
T.congo.pschr.11	TriTrypDB	CDS	4110090	4110698	.	-	0	Parent=TcIL3000.11.15000-1-5utr-1
T.congo.pschr.11	TriTrypDB	five_prime_UTR	4110699	4110731	.	-	.	Parent=TcIL3000.11.15000-1-5utr-1
###
T.congo.pschr.11	TriTrypDB	mRNA	4110090	4110759	.	-	.	ID=TcIL3000.11.15000-1-5utr-2;Note=447
T.congo.pschr.11	TriTrypDB	CDS	4110090	4110698	.	-	0	Parent=TcIL3000.11.15000-1-5utr-2
T.congo.pschr.11	TriTrypDB	five_prime_UTR	4110699	4110759	.	-	.	Parent=TcIL3000.11.15000-1-5utr-2
###
T.congo.pschr.11	TriTrypDB	mRNA	4111250	4112908	.	-	.	ID=TcIL3000.11.15010-1-5utr-1;Note=164
T.congo.pschr.11	TriTrypDB	CDS	4111250	4112341	.	-	0	Parent=TcIL3000.11.15010-1-5utr-1
T.congo.pschr.11	TriTrypDB	five_prime_UTR	4112342	4112908	.	-	.	Parent=TcIL3000.11.15010-1-5utr-1
###
T.congo.pschr.11	TriTrypDB	mRNA	4111250	4112393	.	-	.	ID=TcIL3000.11.15010-1-5utr-2;Note=48
T.congo.pschr.11	TriTrypDB	CDS	4111250	4112341	.	-	0	Parent=TcIL3000.11.15010-1-5utr-2
T.congo.pschr.11	TriTrypDB	five_prime_UTR	4112342	4112393	.	-	.	Parent=TcIL3000.11.15010-1-5utr-2
###
T.congo.pschr.11	TriTrypDB	mRNA	4111250	4112396	.	-	.	ID=TcIL3000.11.15010-1-5utr-3;Note=763
T.congo.pschr.11	TriTrypDB	CDS	4111250	4112341	.	-	0	Parent=TcIL3000.11.15010-1-5utr-3
T.congo.pschr.11	TriTrypDB	five_prime_UTR	4112342	4112396	.	-	.	Parent=TcIL3000.11.15010-1-5utr-3
###
T.congo.pschr.11	TriTrypDB	mRNA	4113151	4115233	.	-	.	ID=TcIL3000.11.15020-1-5utr-1;Note=350
T.congo.pschr.11	TriTrypDB	CDS	4113151	4115202	.	-	0	Parent=TcIL3000.11.15020-1-5utr-1
T.congo.pschr.11	TriTrypDB	five_prime_UTR	4115203	4115233	.	-	.	Parent=TcIL3000.11.15020-1-5utr-1
###
T.congo.pschr.11	TriTrypDB	mRNA	4113151	4115224	.	-	.	ID=TcIL3000.11.15020-1-5utr-2;Note=40
T.congo.pschr.11	TriTrypDB	CDS	4113151	4115202	.	-	0	Parent=TcIL3000.11.15020-1-5utr-2
T.congo.pschr.11	TriTrypDB	five_prime_UTR	4115203	4115224	.	-	.	Parent=TcIL3000.11.15020-1-5utr-2
###
T.congo.pschr.11	TriTrypDB	mRNA	4116012	4117520	.	-	.	ID=TcIL3000.11.15030-1-5utr-1;Note=328
T.congo.pschr.11	TriTrypDB	CDS	4116012	4117508	.	-	0	Parent=TcIL3000.11.15030-1-5utr-1
T.congo.pschr.11	TriTrypDB	five_prime_UTR	4117509	4117520	.	-	.	Parent=TcIL3000.11.15030-1-5utr-1
###
T.congo.pschr.11	TriTrypDB	mRNA	4116012	4118037	.	-	.	ID=TcIL3000.11.15030-1-5utr-2;Note=398
T.congo.pschr.11	TriTrypDB	CDS	4116012	4117544	.	-	0	Parent=TcIL3000.11.15030-1-5utr-2
T.congo.pschr.11	TriTrypDB	five_prime_UTR	4117545	4118037	.	-	.	Parent=TcIL3000.11.15030-1-5utr-2
###
T.congo.pschr.11	TriTrypDB	mRNA	4116012	4119083	.	-	.	ID=TcIL3000.11.15030-1-5utr-3;Note=15
T.congo.pschr.11	TriTrypDB	CDS	4116012	4117544	.	-	0	Parent=TcIL3000.11.15030-1-5utr-3
T.congo.pschr.11	TriTrypDB	five_prime_UTR	4117545	4119083	.	-	.	Parent=TcIL3000.11.15030-1-5utr-3
###
T.congo.pschr.11	TriTrypDB	mRNA	4119987	4122815	.	-	.	ID=TcIL3000.11.15040-1-5utr-1;Note=61
T.congo.pschr.11	TriTrypDB	CDS	4119987	4120844	.	-	0	Parent=TcIL3000.11.15040-1-5utr-1
T.congo.pschr.11	TriTrypDB	five_prime_UTR	4120845	4122815	.	-	.	Parent=TcIL3000.11.15040-1-5utr-1
###
T.congo.pschr.11	TriTrypDB	mRNA	4119987	4122812	.	-	.	ID=TcIL3000.11.15040-1-5utr-2;Note=10
T.congo.pschr.11	TriTrypDB	CDS	4119987	4120844	.	-	0	Parent=TcIL3000.11.15040-1-5utr-2
T.congo.pschr.11	TriTrypDB	five_prime_UTR	4120845	4122812	.	-	.	Parent=TcIL3000.11.15040-1-5utr-2
###
T.congo.pschr.11	TriTrypDB	mRNA	4123378	4125706	.	-	.	ID=TcIL3000.11.15050-1-5utr-1;Note=275
T.congo.pschr.11	TriTrypDB	CDS	4123378	4125675	.	-	0	Parent=TcIL3000.11.15050-1-5utr-1
T.congo.pschr.11	TriTrypDB	five_prime_UTR	4125676	4125706	.	-	.	Parent=TcIL3000.11.15050-1-5utr-1
###
T.congo.pschr.11	TriTrypDB	mRNA	4126555	4127420	.	-	.	ID=TcIL3000.11.15060-1-5utr-1;Note=402
T.congo.pschr.11	TriTrypDB	CDS	4126555	4127310	.	-	0	Parent=TcIL3000.11.15060-1-5utr-1
T.congo.pschr.11	TriTrypDB	five_prime_UTR	4127311	4127420	.	-	.	Parent=TcIL3000.11.15060-1-5utr-1
###
T.congo.pschr.11	TriTrypDB	mRNA	4126555	4127388	.	-	.	ID=TcIL3000.11.15060-1-5utr-2;Note=27
T.congo.pschr.11	TriTrypDB	CDS	4126555	4127310	.	-	0	Parent=TcIL3000.11.15060-1-5utr-2
T.congo.pschr.11	TriTrypDB	five_prime_UTR	4127311	4127388	.	-	.	Parent=TcIL3000.11.15060-1-5utr-2
###
T.congo.pschr.11	TriTrypDB	mRNA	4128464	4129741	.	-	.	ID=TcIL3000.11.15070-1-5utr-1;Note=149
T.congo.pschr.11	TriTrypDB	CDS	4128464	4129690	.	-	0	Parent=TcIL3000.11.15070-1-5utr-1
T.congo.pschr.11	TriTrypDB	five_prime_UTR	4129691	4129741	.	-	.	Parent=TcIL3000.11.15070-1-5utr-1
###
T.congo.pschr.11	TriTrypDB	mRNA	4130558	4133065	.	-	.	ID=TcIL3000.11.15080-1-5utr-1;Note=338
T.congo.pschr.11	TriTrypDB	CDS	4130558	4133011	.	-	0	Parent=TcIL3000.11.15080-1-5utr-1
T.congo.pschr.11	TriTrypDB	five_prime_UTR	4133012	4133065	.	-	.	Parent=TcIL3000.11.15080-1-5utr-1
###
T.congo.pschr.11	TriTrypDB	mRNA	4130558	4133049	.	-	.	ID=TcIL3000.11.15080-1-5utr-2;Note=17
T.congo.pschr.11	TriTrypDB	CDS	4130558	4133011	.	-	0	Parent=TcIL3000.11.15080-1-5utr-2
T.congo.pschr.11	TriTrypDB	five_prime_UTR	4133012	4133049	.	-	.	Parent=TcIL3000.11.15080-1-5utr-2
###
T.congo.pschr.11	TriTrypDB	mRNA	4133436	4134886	.	-	.	ID=TcIL3000.11.15090-1-5utr-1;Note=10
T.congo.pschr.11	TriTrypDB	CDS	4133436	4134875	.	-	0	Parent=TcIL3000.11.15090-1-5utr-1
T.congo.pschr.11	TriTrypDB	five_prime_UTR	4134876	4134886	.	-	.	Parent=TcIL3000.11.15090-1-5utr-1
###
T.congo.pschr.11	TriTrypDB	mRNA	4133436	4134931	.	-	.	ID=TcIL3000.11.15090-1-5utr-2;Note=154
T.congo.pschr.11	TriTrypDB	CDS	4133436	4134875	.	-	0	Parent=TcIL3000.11.15090-1-5utr-2
T.congo.pschr.11	TriTrypDB	five_prime_UTR	4134876	4134931	.	-	.	Parent=TcIL3000.11.15090-1-5utr-2
###
T.congo.pschr.11	TriTrypDB	mRNA	507120	507954	.	-	.	ID=TcIL3000.11.1510-1-5utr-2;Note=47
T.congo.pschr.11	TriTrypDB	CDS	507120	507926	.	-	0	Parent=TcIL3000.11.1510-1-5utr-2
T.congo.pschr.11	TriTrypDB	five_prime_UTR	507927	507954	.	-	.	Parent=TcIL3000.11.1510-1-5utr-2
###
T.congo.pschr.11	TriTrypDB	mRNA	507120	507967	.	-	.	ID=TcIL3000.11.1510-1-5utr-3;Note=931
T.congo.pschr.11	TriTrypDB	CDS	507120	507926	.	-	0	Parent=TcIL3000.11.1510-1-5utr-3
T.congo.pschr.11	TriTrypDB	five_prime_UTR	507927	507967	.	-	.	Parent=TcIL3000.11.1510-1-5utr-3
###
T.congo.pschr.11	TriTrypDB	mRNA	4135284	4136258	.	-	.	ID=TcIL3000.11.15100-1-5utr-1;Note=690
T.congo.pschr.11	TriTrypDB	CDS	4135284	4136213	.	-	0	Parent=TcIL3000.11.15100-1-5utr-1
T.congo.pschr.11	TriTrypDB	five_prime_UTR	4136214	4136258	.	-	.	Parent=TcIL3000.11.15100-1-5utr-1
###
T.congo.pschr.11	TriTrypDB	mRNA	4135284	4136218	.	-	.	ID=TcIL3000.11.15100-1-5utr-2;Note=11
T.congo.pschr.11	TriTrypDB	CDS	4135284	4136213	.	-	0	Parent=TcIL3000.11.15100-1-5utr-2
T.congo.pschr.11	TriTrypDB	five_prime_UTR	4136214	4136218	.	-	.	Parent=TcIL3000.11.15100-1-5utr-2
###
T.congo.pschr.11	TriTrypDB	mRNA	4135284	4136244	.	-	.	ID=TcIL3000.11.15100-1-5utr-3;Note=36
T.congo.pschr.11	TriTrypDB	CDS	4135284	4136213	.	-	0	Parent=TcIL3000.11.15100-1-5utr-3
T.congo.pschr.11	TriTrypDB	five_prime_UTR	4136214	4136244	.	-	.	Parent=TcIL3000.11.15100-1-5utr-3
###
T.congo.pschr.11	TriTrypDB	mRNA	4136621	4138857	.	-	.	ID=TcIL3000.11.15110-1-5utr-1;Note=183
T.congo.pschr.11	TriTrypDB	CDS	4136621	4138741	.	-	0	Parent=TcIL3000.11.15110-1-5utr-1
T.congo.pschr.11	TriTrypDB	five_prime_UTR	4138742	4138857	.	-	.	Parent=TcIL3000.11.15110-1-5utr-1
###
T.congo.pschr.11	TriTrypDB	mRNA	4136621	4138854	.	-	.	ID=TcIL3000.11.15110-1-5utr-2;Note=11
T.congo.pschr.11	TriTrypDB	CDS	4136621	4138741	.	-	0	Parent=TcIL3000.11.15110-1-5utr-2
T.congo.pschr.11	TriTrypDB	five_prime_UTR	4138742	4138854	.	-	.	Parent=TcIL3000.11.15110-1-5utr-2
###
T.congo.pschr.11	TriTrypDB	mRNA	4139585	4140337	.	-	.	ID=TcIL3000.11.15120-1-5utr-1;Note=191
T.congo.pschr.11	TriTrypDB	CDS	4139585	4140286	.	-	0	Parent=TcIL3000.11.15120-1-5utr-1
T.congo.pschr.11	TriTrypDB	five_prime_UTR	4140287	4140337	.	-	.	Parent=TcIL3000.11.15120-1-5utr-1
###
T.congo.pschr.11	TriTrypDB	mRNA	4140855	4142030	.	-	.	ID=TcIL3000.11.15130-1-5utr-1;Note=1259
T.congo.pschr.11	TriTrypDB	CDS	4140855	4141646	.	-	0	Parent=TcIL3000.11.15130-1-5utr-1
T.congo.pschr.11	TriTrypDB	five_prime_UTR	4141647	4142030	.	-	.	Parent=TcIL3000.11.15130-1-5utr-1
###
T.congo.pschr.11	TriTrypDB	mRNA	4154366	4155746	.	-	.	ID=TcIL3000.11.15150-1-5utr-1;Note=11
T.congo.pschr.11	TriTrypDB	CDS	4154366	4155589	.	-	0	Parent=TcIL3000.11.15150-1-5utr-1
T.congo.pschr.11	TriTrypDB	five_prime_UTR	4155590	4155746	.	-	.	Parent=TcIL3000.11.15150-1-5utr-1
###
T.congo.pschr.11	TriTrypDB	mRNA	4154366	4155749	.	-	.	ID=TcIL3000.11.15150-1-5utr-2;Note=15
T.congo.pschr.11	TriTrypDB	CDS	4154366	4155589	.	-	0	Parent=TcIL3000.11.15150-1-5utr-2
T.congo.pschr.11	TriTrypDB	five_prime_UTR	4155590	4155749	.	-	.	Parent=TcIL3000.11.15150-1-5utr-2
###
T.congo.pschr.11	TriTrypDB	mRNA	4154366	4156244	.	-	.	ID=TcIL3000.11.15150-1-5utr-3;Note=314
T.congo.pschr.11	TriTrypDB	CDS	4154366	4155589	.	-	0	Parent=TcIL3000.11.15150-1-5utr-3
T.congo.pschr.11	TriTrypDB	five_prime_UTR	4155590	4156244	.	-	.	Parent=TcIL3000.11.15150-1-5utr-3
###
T.congo.pschr.11	TriTrypDB	mRNA	4154366	4155758	.	-	.	ID=TcIL3000.11.15150-1-5utr-4;Note=801
T.congo.pschr.11	TriTrypDB	CDS	4154366	4155589	.	-	0	Parent=TcIL3000.11.15150-1-5utr-4
T.congo.pschr.11	TriTrypDB	five_prime_UTR	4155590	4155758	.	-	.	Parent=TcIL3000.11.15150-1-5utr-4
###
T.congo.pschr.11	TriTrypDB	mRNA	4154366	4156238	.	-	.	ID=TcIL3000.11.15150-1-5utr-5;Note=24
T.congo.pschr.11	TriTrypDB	CDS	4154366	4155589	.	-	0	Parent=TcIL3000.11.15150-1-5utr-5
T.congo.pschr.11	TriTrypDB	five_prime_UTR	4155590	4156238	.	-	.	Parent=TcIL3000.11.15150-1-5utr-5
###
T.congo.pschr.11	TriTrypDB	mRNA	4156575	4158740	.	-	.	ID=TcIL3000.11.15160-1-5utr-1;Note=306
T.congo.pschr.11	TriTrypDB	CDS	4156575	4158509	.	-	0	Parent=TcIL3000.11.15160-1-5utr-1
T.congo.pschr.11	TriTrypDB	five_prime_UTR	4158510	4158740	.	-	.	Parent=TcIL3000.11.15160-1-5utr-1
###
T.congo.pschr.11	TriTrypDB	mRNA	4159050	4160056	.	-	.	ID=TcIL3000.11.15170-1-5utr-1;Note=566
T.congo.pschr.11	TriTrypDB	CDS	4159050	4160024	.	-	0	Parent=TcIL3000.11.15170-1-5utr-1
T.congo.pschr.11	TriTrypDB	five_prime_UTR	4160025	4160056	.	-	.	Parent=TcIL3000.11.15170-1-5utr-1
###
T.congo.pschr.11	TriTrypDB	mRNA	4159050	4160048	.	-	.	ID=TcIL3000.11.15170-1-5utr-2;Note=17
T.congo.pschr.11	TriTrypDB	CDS	4159050	4160024	.	-	0	Parent=TcIL3000.11.15170-1-5utr-2
T.congo.pschr.11	TriTrypDB	five_prime_UTR	4160025	4160048	.	-	.	Parent=TcIL3000.11.15170-1-5utr-2
###
T.congo.pschr.11	TriTrypDB	mRNA	4200460	4200989	.	-	.	ID=TcIL3000.11.15200-1-5utr-1;Note=266
T.congo.pschr.11	TriTrypDB	CDS	4200460	4200918	.	-	0	Parent=TcIL3000.11.15200-1-5utr-1
T.congo.pschr.11	TriTrypDB	five_prime_UTR	4200919	4200989	.	-	.	Parent=TcIL3000.11.15200-1-5utr-1
###
T.congo.pschr.11	TriTrypDB	mRNA	4200460	4201465	.	-	.	ID=TcIL3000.11.15200-1-5utr-2;Note=33
T.congo.pschr.11	TriTrypDB	CDS	4200460	4200918	.	-	0	Parent=TcIL3000.11.15200-1-5utr-2
T.congo.pschr.11	TriTrypDB	five_prime_UTR	4200919	4201465	.	-	.	Parent=TcIL3000.11.15200-1-5utr-2
###
T.congo.pschr.11	TriTrypDB	mRNA	4203088	4204946	.	-	.	ID=TcIL3000.11.15210-1-5utr-1;Note=158
T.congo.pschr.11	TriTrypDB	CDS	4203088	4204788	.	-	0	Parent=TcIL3000.11.15210-1-5utr-1
T.congo.pschr.11	TriTrypDB	five_prime_UTR	4204789	4204946	.	-	.	Parent=TcIL3000.11.15210-1-5utr-1
###
T.congo.pschr.11	TriTrypDB	mRNA	4205558	4206357	.	-	.	ID=TcIL3000.11.15220-1-5utr-1;Note=224
T.congo.pschr.11	TriTrypDB	CDS	4205558	4206184	.	-	0	Parent=TcIL3000.11.15220-1-5utr-1
T.congo.pschr.11	TriTrypDB	five_prime_UTR	4206185	4206357	.	-	.	Parent=TcIL3000.11.15220-1-5utr-1
###
T.congo.pschr.11	TriTrypDB	mRNA	4207252	4207488	.	-	.	ID=TcIL3000.11.15230-1-5utr-1;Note=63
###
T.congo.pschr.11	TriTrypDB	mRNA	4208026	4208930	.	-	.	ID=TcIL3000.11.15240-1-5utr-1;Note=400
T.congo.pschr.11	TriTrypDB	CDS	4208026	4208625	.	-	0	Parent=TcIL3000.11.15240-1-5utr-1
T.congo.pschr.11	TriTrypDB	five_prime_UTR	4208626	4208930	.	-	.	Parent=TcIL3000.11.15240-1-5utr-1
###
T.congo.pschr.11	TriTrypDB	mRNA	4208026	4208847	.	-	.	ID=TcIL3000.11.15240-1-5utr-2;Note=37
T.congo.pschr.11	TriTrypDB	CDS	4208026	4208625	.	-	0	Parent=TcIL3000.11.15240-1-5utr-2
T.congo.pschr.11	TriTrypDB	five_prime_UTR	4208626	4208847	.	-	.	Parent=TcIL3000.11.15240-1-5utr-2
###
T.congo.pschr.11	TriTrypDB	mRNA	4209351	4211218	.	-	.	ID=TcIL3000.11.15250-1-5utr-1;Note=10
T.congo.pschr.11	TriTrypDB	CDS	4209351	4211135	.	-	0	Parent=TcIL3000.11.15250-1-5utr-1
T.congo.pschr.11	TriTrypDB	five_prime_UTR	4211136	4211218	.	-	.	Parent=TcIL3000.11.15250-1-5utr-1
###
T.congo.pschr.11	TriTrypDB	mRNA	4225932	4227155	.	-	.	ID=TcIL3000.11.15260-1-5utr-1;Note=10
T.congo.pschr.11	TriTrypDB	CDS	4225932	4226897	.	-	0	Parent=TcIL3000.11.15260-1-5utr-1
T.congo.pschr.11	TriTrypDB	five_prime_UTR	4226898	4227155	.	-	.	Parent=TcIL3000.11.15260-1-5utr-1
###
T.congo.pschr.11	TriTrypDB	mRNA	4225932	4227199	.	-	.	ID=TcIL3000.11.15260-1-5utr-2;Note=115
T.congo.pschr.11	TriTrypDB	CDS	4225932	4226897	.	-	0	Parent=TcIL3000.11.15260-1-5utr-2
T.congo.pschr.11	TriTrypDB	five_prime_UTR	4226898	4227199	.	-	.	Parent=TcIL3000.11.15260-1-5utr-2
###
T.congo.pschr.11	TriTrypDB	mRNA	4225932	4227194	.	-	.	ID=TcIL3000.11.15260-1-5utr-3;Note=16
T.congo.pschr.11	TriTrypDB	CDS	4225932	4226897	.	-	0	Parent=TcIL3000.11.15260-1-5utr-3
T.congo.pschr.11	TriTrypDB	five_prime_UTR	4226898	4227194	.	-	.	Parent=TcIL3000.11.15260-1-5utr-3
###
T.congo.pschr.11	TriTrypDB	mRNA	4225932	4227273	.	-	.	ID=TcIL3000.11.15260-1-5utr-4;Note=148
T.congo.pschr.11	TriTrypDB	CDS	4225932	4226897	.	-	0	Parent=TcIL3000.11.15260-1-5utr-4
T.congo.pschr.11	TriTrypDB	five_prime_UTR	4226898	4227273	.	-	.	Parent=TcIL3000.11.15260-1-5utr-4
###
T.congo.pschr.11	TriTrypDB	mRNA	4228251	4230047	.	-	.	ID=TcIL3000.11.15270-1-5utr-1;Note=308
T.congo.pschr.11	TriTrypDB	CDS	4228251	4230041	.	-	0	Parent=TcIL3000.11.15270-1-5utr-1
T.congo.pschr.11	TriTrypDB	five_prime_UTR	4230042	4230047	.	-	.	Parent=TcIL3000.11.15270-1-5utr-1
###
T.congo.pschr.11	TriTrypDB	mRNA	4231311	4233726	.	-	.	ID=TcIL3000.11.15280-1-5utr-1;Note=16
T.congo.pschr.11	TriTrypDB	CDS	4231311	4233659	.	-	0	Parent=TcIL3000.11.15280-1-5utr-1
T.congo.pschr.11	TriTrypDB	five_prime_UTR	4233660	4233726	.	-	.	Parent=TcIL3000.11.15280-1-5utr-1
###
T.congo.pschr.11	TriTrypDB	mRNA	4231311	4233774	.	-	.	ID=TcIL3000.11.15280-1-5utr-2;Note=616
T.congo.pschr.11	TriTrypDB	CDS	4231311	4233659	.	-	0	Parent=TcIL3000.11.15280-1-5utr-2
T.congo.pschr.11	TriTrypDB	five_prime_UTR	4233660	4233774	.	-	.	Parent=TcIL3000.11.15280-1-5utr-2
###
T.congo.pschr.11	TriTrypDB	mRNA	4234326	4235501	.	-	.	ID=TcIL3000.11.15290-1-5utr-1;Note=515
T.congo.pschr.11	TriTrypDB	CDS	4234326	4235285	.	-	0	Parent=TcIL3000.11.15290-1-5utr-1
T.congo.pschr.11	TriTrypDB	five_prime_UTR	4235286	4235501	.	-	.	Parent=TcIL3000.11.15290-1-5utr-1
###
T.congo.pschr.11	TriTrypDB	mRNA	4238770	4239529	.	-	.	ID=TcIL3000.11.15310-1-5utr-1;Note=444
T.congo.pschr.11	TriTrypDB	CDS	4238770	4239459	.	-	0	Parent=TcIL3000.11.15310-1-5utr-1
T.congo.pschr.11	TriTrypDB	five_prime_UTR	4239460	4239529	.	-	.	Parent=TcIL3000.11.15310-1-5utr-1
###
T.congo.pschr.11	TriTrypDB	mRNA	4238770	4239525	.	-	.	ID=TcIL3000.11.15310-1-5utr-2;Note=30
T.congo.pschr.11	TriTrypDB	CDS	4238770	4239459	.	-	0	Parent=TcIL3000.11.15310-1-5utr-2
T.congo.pschr.11	TriTrypDB	five_prime_UTR	4239460	4239525	.	-	.	Parent=TcIL3000.11.15310-1-5utr-2
###
T.congo.pschr.11	TriTrypDB	mRNA	4238770	4239544	.	-	.	ID=TcIL3000.11.15310-1-5utr-3;Note=90
T.congo.pschr.11	TriTrypDB	CDS	4238770	4239459	.	-	0	Parent=TcIL3000.11.15310-1-5utr-3
T.congo.pschr.11	TriTrypDB	five_prime_UTR	4239460	4239544	.	-	.	Parent=TcIL3000.11.15310-1-5utr-3
###
T.congo.pschr.11	TriTrypDB	mRNA	4238770	4239517	.	-	.	ID=TcIL3000.11.15310-1-5utr-4;Note=20
T.congo.pschr.11	TriTrypDB	CDS	4238770	4239459	.	-	0	Parent=TcIL3000.11.15310-1-5utr-4
T.congo.pschr.11	TriTrypDB	five_prime_UTR	4239460	4239517	.	-	.	Parent=TcIL3000.11.15310-1-5utr-4
###
T.congo.pschr.11	TriTrypDB	mRNA	4240331	4241305	.	-	.	ID=TcIL3000.11.15320-1-5utr-1;Note=762
T.congo.pschr.11	TriTrypDB	CDS	4240331	4241146	.	-	0	Parent=TcIL3000.11.15320-1-5utr-1
T.congo.pschr.11	TriTrypDB	five_prime_UTR	4241147	4241305	.	-	.	Parent=TcIL3000.11.15320-1-5utr-1
###
T.congo.pschr.11	TriTrypDB	mRNA	4240331	4242548	.	-	.	ID=TcIL3000.11.15320-1-5utr-2;Note=18
T.congo.pschr.11	TriTrypDB	CDS	4240331	4241146	.	-	0	Parent=TcIL3000.11.15320-1-5utr-2
T.congo.pschr.11	TriTrypDB	five_prime_UTR	4241147	4242548	.	-	.	Parent=TcIL3000.11.15320-1-5utr-2
###
T.congo.pschr.11	TriTrypDB	mRNA	4240331	4241296	.	-	.	ID=TcIL3000.11.15320-1-5utr-3;Note=57
T.congo.pschr.11	TriTrypDB	CDS	4240331	4241146	.	-	0	Parent=TcIL3000.11.15320-1-5utr-3
T.congo.pschr.11	TriTrypDB	five_prime_UTR	4241147	4241296	.	-	.	Parent=TcIL3000.11.15320-1-5utr-3
###
T.congo.pschr.11	TriTrypDB	mRNA	4243064	4244234	.	-	.	ID=TcIL3000.11.15330-1-5utr-1;Note=215
T.congo.pschr.11	TriTrypDB	CDS	4243064	4244164	.	-	0	Parent=TcIL3000.11.15330-1-5utr-1
T.congo.pschr.11	TriTrypDB	five_prime_UTR	4244165	4244234	.	-	.	Parent=TcIL3000.11.15330-1-5utr-1
###
T.congo.pschr.11	TriTrypDB	mRNA	4243064	4244207	.	-	.	ID=TcIL3000.11.15330-1-5utr-2;Note=10
T.congo.pschr.11	TriTrypDB	CDS	4243064	4244164	.	-	0	Parent=TcIL3000.11.15330-1-5utr-2
T.congo.pschr.11	TriTrypDB	five_prime_UTR	4244165	4244207	.	-	.	Parent=TcIL3000.11.15330-1-5utr-2
###
T.congo.pschr.11	TriTrypDB	mRNA	4244612	4246199	.	-	.	ID=TcIL3000.11.15340-1-5utr-1;Note=124
T.congo.pschr.11	TriTrypDB	CDS	4244612	4245406	.	-	0	Parent=TcIL3000.11.15340-1-5utr-1
T.congo.pschr.11	TriTrypDB	five_prime_UTR	4245407	4246199	.	-	.	Parent=TcIL3000.11.15340-1-5utr-1
###
T.congo.pschr.11	TriTrypDB	mRNA	4244612	4246213	.	-	.	ID=TcIL3000.11.15340-1-5utr-2;Note=777
T.congo.pschr.11	TriTrypDB	CDS	4244612	4245406	.	-	0	Parent=TcIL3000.11.15340-1-5utr-2
T.congo.pschr.11	TriTrypDB	five_prime_UTR	4245407	4246213	.	-	.	Parent=TcIL3000.11.15340-1-5utr-2
###
T.congo.pschr.11	TriTrypDB	mRNA	4244612	4246151	.	-	.	ID=TcIL3000.11.15340-1-5utr-3;Note=43
T.congo.pschr.11	TriTrypDB	CDS	4244612	4245406	.	-	0	Parent=TcIL3000.11.15340-1-5utr-3
T.congo.pschr.11	TriTrypDB	five_prime_UTR	4245407	4246151	.	-	.	Parent=TcIL3000.11.15340-1-5utr-3
###
T.congo.pschr.11	TriTrypDB	mRNA	4244612	4245449	.	-	.	ID=TcIL3000.11.15340-1-5utr-4;Note=173
T.congo.pschr.11	TriTrypDB	CDS	4244612	4245406	.	-	0	Parent=TcIL3000.11.15340-1-5utr-4
T.congo.pschr.11	TriTrypDB	five_prime_UTR	4245407	4245449	.	-	.	Parent=TcIL3000.11.15340-1-5utr-4
###
T.congo.pschr.11	TriTrypDB	mRNA	4244612	4245444	.	-	.	ID=TcIL3000.11.15340-1-5utr-5;Note=137
T.congo.pschr.11	TriTrypDB	CDS	4244612	4245406	.	-	0	Parent=TcIL3000.11.15340-1-5utr-5
T.congo.pschr.11	TriTrypDB	five_prime_UTR	4245407	4245444	.	-	.	Parent=TcIL3000.11.15340-1-5utr-5
###
T.congo.pschr.11	TriTrypDB	mRNA	4246695	4248754	.	-	.	ID=TcIL3000.11.15350-1-5utr-1;Note=15
T.congo.pschr.11	TriTrypDB	CDS	4246695	4248731	.	-	0	Parent=TcIL3000.11.15350-1-5utr-1
T.congo.pschr.11	TriTrypDB	five_prime_UTR	4248732	4248754	.	-	.	Parent=TcIL3000.11.15350-1-5utr-1
###
T.congo.pschr.11	TriTrypDB	mRNA	4246695	4248764	.	-	.	ID=TcIL3000.11.15350-1-5utr-2;Note=328
T.congo.pschr.11	TriTrypDB	CDS	4246695	4248731	.	-	0	Parent=TcIL3000.11.15350-1-5utr-2
T.congo.pschr.11	TriTrypDB	five_prime_UTR	4248732	4248764	.	-	.	Parent=TcIL3000.11.15350-1-5utr-2
###
T.congo.pschr.11	TriTrypDB	mRNA	4246695	4249852	.	-	.	ID=TcIL3000.11.15350-1-5utr-3;Note=15
T.congo.pschr.11	TriTrypDB	CDS	4246695	4248731	.	-	0	Parent=TcIL3000.11.15350-1-5utr-3
T.congo.pschr.11	TriTrypDB	five_prime_UTR	4248732	4249852	.	-	.	Parent=TcIL3000.11.15350-1-5utr-3
###
T.congo.pschr.11	TriTrypDB	mRNA	4246695	4249862	.	-	.	ID=TcIL3000.11.15350-1-5utr-4;Note=308
T.congo.pschr.11	TriTrypDB	CDS	4246695	4248731	.	-	0	Parent=TcIL3000.11.15350-1-5utr-4
T.congo.pschr.11	TriTrypDB	five_prime_UTR	4248732	4249862	.	-	.	Parent=TcIL3000.11.15350-1-5utr-4
###
T.congo.pschr.11	TriTrypDB	mRNA	4250254	4251448	.	-	.	ID=TcIL3000.11.15360-1-5utr-1;Note=326
T.congo.pschr.11	TriTrypDB	CDS	4250254	4251240	.	-	0	Parent=TcIL3000.11.15360-1-5utr-1
T.congo.pschr.11	TriTrypDB	five_prime_UTR	4251241	4251448	.	-	.	Parent=TcIL3000.11.15360-1-5utr-1
###
T.congo.pschr.11	TriTrypDB	mRNA	4250254	4251435	.	-	.	ID=TcIL3000.11.15360-1-5utr-2;Note=26
T.congo.pschr.11	TriTrypDB	CDS	4250254	4251240	.	-	0	Parent=TcIL3000.11.15360-1-5utr-2
T.congo.pschr.11	TriTrypDB	five_prime_UTR	4251241	4251435	.	-	.	Parent=TcIL3000.11.15360-1-5utr-2
###
T.congo.pschr.11	TriTrypDB	mRNA	4250254	4251521	.	-	.	ID=TcIL3000.11.15360-1-5utr-3;Note=27
T.congo.pschr.11	TriTrypDB	CDS	4250254	4251240	.	-	0	Parent=TcIL3000.11.15360-1-5utr-3
T.congo.pschr.11	TriTrypDB	five_prime_UTR	4251241	4251521	.	-	.	Parent=TcIL3000.11.15360-1-5utr-3
###
T.congo.pschr.11	TriTrypDB	mRNA	4253052	4254371	.	-	.	ID=TcIL3000.11.15370-1-5utr-1;Note=313
T.congo.pschr.11	TriTrypDB	CDS	4253052	4254011	.	-	0	Parent=TcIL3000.11.15370-1-5utr-1
T.congo.pschr.11	TriTrypDB	five_prime_UTR	4254012	4254371	.	-	.	Parent=TcIL3000.11.15370-1-5utr-1
###
T.congo.pschr.11	TriTrypDB	mRNA	4254703	4255551	.	-	.	ID=TcIL3000.11.15380-1-5utr-1;Note=30
T.congo.pschr.11	TriTrypDB	CDS	4254703	4255332	.	-	0	Parent=TcIL3000.11.15380-1-5utr-1
T.congo.pschr.11	TriTrypDB	five_prime_UTR	4255333	4255551	.	-	.	Parent=TcIL3000.11.15380-1-5utr-1
###
T.congo.pschr.11	TriTrypDB	mRNA	4254703	4255675	.	-	.	ID=TcIL3000.11.15380-1-5utr-3;Note=22
T.congo.pschr.11	TriTrypDB	CDS	4254703	4255332	.	-	0	Parent=TcIL3000.11.15380-1-5utr-3
T.congo.pschr.11	TriTrypDB	five_prime_UTR	4255333	4255675	.	-	.	Parent=TcIL3000.11.15380-1-5utr-3
###
T.congo.pschr.11	TriTrypDB	mRNA	4254703	4255548	.	-	.	ID=TcIL3000.11.15380-1-5utr-4;Note=16
T.congo.pschr.11	TriTrypDB	CDS	4254703	4255332	.	-	0	Parent=TcIL3000.11.15380-1-5utr-4
T.congo.pschr.11	TriTrypDB	five_prime_UTR	4255333	4255548	.	-	.	Parent=TcIL3000.11.15380-1-5utr-4
###
T.congo.pschr.11	TriTrypDB	mRNA	4254703	4255702	.	-	.	ID=TcIL3000.11.15380-1-5utr-5;Note=531
T.congo.pschr.11	TriTrypDB	CDS	4254703	4255332	.	-	0	Parent=TcIL3000.11.15380-1-5utr-5
T.congo.pschr.11	TriTrypDB	five_prime_UTR	4255333	4255702	.	-	.	Parent=TcIL3000.11.15380-1-5utr-5
###
T.congo.pschr.11	TriTrypDB	mRNA	4261265	4262180	.	-	.	ID=TcIL3000.11.15390-1-5utr-1;Note=434
T.congo.pschr.11	TriTrypDB	CDS	4261265	4261900	.	-	0	Parent=TcIL3000.11.15390-1-5utr-1
T.congo.pschr.11	TriTrypDB	five_prime_UTR	4261901	4262180	.	-	.	Parent=TcIL3000.11.15390-1-5utr-1
###
T.congo.pschr.11	TriTrypDB	mRNA	4261265	4261918	.	-	.	ID=TcIL3000.11.15390-1-5utr-2;Note=183
T.congo.pschr.11	TriTrypDB	CDS	4261265	4261900	.	-	0	Parent=TcIL3000.11.15390-1-5utr-2
T.congo.pschr.11	TriTrypDB	five_prime_UTR	4261901	4261918	.	-	.	Parent=TcIL3000.11.15390-1-5utr-2
###
T.congo.pschr.11	TriTrypDB	mRNA	4261265	4262172	.	-	.	ID=TcIL3000.11.15390-1-5utr-3;Note=25
T.congo.pschr.11	TriTrypDB	CDS	4261265	4261900	.	-	0	Parent=TcIL3000.11.15390-1-5utr-3
T.congo.pschr.11	TriTrypDB	five_prime_UTR	4261901	4262172	.	-	.	Parent=TcIL3000.11.15390-1-5utr-3
###
T.congo.pschr.11	TriTrypDB	mRNA	514530	515845	.	-	.	ID=TcIL3000.11.1540-1-5utr-1;Note=42
T.congo.pschr.11	TriTrypDB	CDS	514530	515747	.	-	0	Parent=TcIL3000.11.1540-1-5utr-1
T.congo.pschr.11	TriTrypDB	five_prime_UTR	515748	515845	.	-	.	Parent=TcIL3000.11.1540-1-5utr-1
###
T.congo.pschr.11	TriTrypDB	mRNA	514530	515894	.	-	.	ID=TcIL3000.11.1540-1-5utr-2;Note=144
T.congo.pschr.11	TriTrypDB	CDS	514530	515747	.	-	0	Parent=TcIL3000.11.1540-1-5utr-2
T.congo.pschr.11	TriTrypDB	five_prime_UTR	515748	515894	.	-	.	Parent=TcIL3000.11.1540-1-5utr-2
###
T.congo.pschr.11	TriTrypDB	mRNA	514530	515796	.	-	.	ID=TcIL3000.11.1540-1-5utr-3;Note=21
T.congo.pschr.11	TriTrypDB	CDS	514530	515747	.	-	0	Parent=TcIL3000.11.1540-1-5utr-3
T.congo.pschr.11	TriTrypDB	five_prime_UTR	515748	515796	.	-	.	Parent=TcIL3000.11.1540-1-5utr-3
###
T.congo.pschr.11	TriTrypDB	mRNA	4262718	4265515	.	-	.	ID=TcIL3000.11.15400-1-5utr-1;Note=24
T.congo.pschr.11	TriTrypDB	CDS	4262718	4264691	.	-	0	Parent=TcIL3000.11.15400-1-5utr-1
T.congo.pschr.11	TriTrypDB	five_prime_UTR	4264692	4265515	.	-	.	Parent=TcIL3000.11.15400-1-5utr-1
###
T.congo.pschr.11	TriTrypDB	mRNA	4262718	4264879	.	-	.	ID=TcIL3000.11.15400-1-5utr-2;Note=90
T.congo.pschr.11	TriTrypDB	CDS	4262718	4264691	.	-	0	Parent=TcIL3000.11.15400-1-5utr-2
T.congo.pschr.11	TriTrypDB	five_prime_UTR	4264692	4264879	.	-	.	Parent=TcIL3000.11.15400-1-5utr-2
###
T.congo.pschr.11	TriTrypDB	mRNA	4262718	4265524	.	-	.	ID=TcIL3000.11.15400-1-5utr-3;Note=957
T.congo.pschr.11	TriTrypDB	CDS	4262718	4264691	.	-	0	Parent=TcIL3000.11.15400-1-5utr-3
T.congo.pschr.11	TriTrypDB	five_prime_UTR	4264692	4265524	.	-	.	Parent=TcIL3000.11.15400-1-5utr-3
###
T.congo.pschr.11	TriTrypDB	mRNA	4262718	4264897	.	-	.	ID=TcIL3000.11.15400-1-5utr-4;Note=27
T.congo.pschr.11	TriTrypDB	CDS	4262718	4264691	.	-	0	Parent=TcIL3000.11.15400-1-5utr-4
T.congo.pschr.11	TriTrypDB	five_prime_UTR	4264692	4264897	.	-	.	Parent=TcIL3000.11.15400-1-5utr-4
###
T.congo.pschr.11	TriTrypDB	mRNA	4262718	4264860	.	-	.	ID=TcIL3000.11.15400-1-5utr-5;Note=67
T.congo.pschr.11	TriTrypDB	CDS	4262718	4264691	.	-	0	Parent=TcIL3000.11.15400-1-5utr-5
T.congo.pschr.11	TriTrypDB	five_prime_UTR	4264692	4264860	.	-	.	Parent=TcIL3000.11.15400-1-5utr-5
###
T.congo.pschr.11	TriTrypDB	mRNA	4268158	4268893	.	-	.	ID=TcIL3000.11.15410-1-5utr-1;Note=15
T.congo.pschr.11	TriTrypDB	CDS	4268158	4268670	.	-	0	Parent=TcIL3000.11.15410-1-5utr-1
T.congo.pschr.11	TriTrypDB	five_prime_UTR	4268671	4268893	.	-	.	Parent=TcIL3000.11.15410-1-5utr-1
###
T.congo.pschr.11	TriTrypDB	mRNA	4268158	4269008	.	-	.	ID=TcIL3000.11.15410-1-5utr-2;Note=101
T.congo.pschr.11	TriTrypDB	CDS	4268158	4268964	.	-	0	Parent=TcIL3000.11.15410-1-5utr-2
T.congo.pschr.11	TriTrypDB	five_prime_UTR	4268965	4269008	.	-	.	Parent=TcIL3000.11.15410-1-5utr-2
###
T.congo.pschr.11	TriTrypDB	mRNA	4268158	4269042	.	-	.	ID=TcIL3000.11.15410-1-5utr-3;Note=121
T.congo.pschr.11	TriTrypDB	CDS	4268158	4268964	.	-	0	Parent=TcIL3000.11.15410-1-5utr-3
T.congo.pschr.11	TriTrypDB	five_prime_UTR	4268965	4269042	.	-	.	Parent=TcIL3000.11.15410-1-5utr-3
###
T.congo.pschr.11	TriTrypDB	mRNA	4269288	4270248	.	-	.	ID=TcIL3000.11.15420-1-5utr-1;Note=15
T.congo.pschr.11	TriTrypDB	CDS	4269288	4270031	.	-	0	Parent=TcIL3000.11.15420-1-5utr-1
T.congo.pschr.11	TriTrypDB	five_prime_UTR	4270032	4270248	.	-	.	Parent=TcIL3000.11.15420-1-5utr-1
###
T.congo.pschr.11	TriTrypDB	mRNA	4269288	4270367	.	-	.	ID=TcIL3000.11.15420-1-5utr-2;Note=18
T.congo.pschr.11	TriTrypDB	CDS	4269288	4270031	.	-	0	Parent=TcIL3000.11.15420-1-5utr-2
T.congo.pschr.11	TriTrypDB	five_prime_UTR	4270032	4270367	.	-	.	Parent=TcIL3000.11.15420-1-5utr-2
###
T.congo.pschr.11	TriTrypDB	mRNA	4269288	4270378	.	-	.	ID=TcIL3000.11.15420-1-5utr-3;Note=163
T.congo.pschr.11	TriTrypDB	CDS	4269288	4270376	.	-	0	Parent=TcIL3000.11.15420-1-5utr-3
T.congo.pschr.11	TriTrypDB	five_prime_UTR	4270377	4270378	.	-	.	Parent=TcIL3000.11.15420-1-5utr-3
###
T.congo.pschr.11	TriTrypDB	mRNA	4269288	4270370	.	-	.	ID=TcIL3000.11.15420-1-5utr-4;Note=15
T.congo.pschr.11	TriTrypDB	CDS	4269288	4270031	.	-	0	Parent=TcIL3000.11.15420-1-5utr-4
T.congo.pschr.11	TriTrypDB	five_prime_UTR	4270032	4270370	.	-	.	Parent=TcIL3000.11.15420-1-5utr-4
###
T.congo.pschr.11	TriTrypDB	mRNA	4270758	4271547	.	-	.	ID=TcIL3000.11.15430-1-5utr-1;Note=13
T.congo.pschr.11	TriTrypDB	CDS	4270758	4271534	.	-	0	Parent=TcIL3000.11.15430-1-5utr-1
T.congo.pschr.11	TriTrypDB	five_prime_UTR	4271535	4271547	.	-	.	Parent=TcIL3000.11.15430-1-5utr-1
###
T.congo.pschr.11	TriTrypDB	mRNA	4270758	4271554	.	-	.	ID=TcIL3000.11.15430-1-5utr-2;Note=745
T.congo.pschr.11	TriTrypDB	CDS	4270758	4271534	.	-	0	Parent=TcIL3000.11.15430-1-5utr-2
T.congo.pschr.11	TriTrypDB	five_prime_UTR	4271535	4271554	.	-	.	Parent=TcIL3000.11.15430-1-5utr-2
###
T.congo.pschr.11	TriTrypDB	mRNA	4271979	4273080	.	-	.	ID=TcIL3000.11.15440-1-5utr-1;Note=76
T.congo.pschr.11	TriTrypDB	CDS	4271979	4273028	.	-	0	Parent=TcIL3000.11.15440-1-5utr-1
T.congo.pschr.11	TriTrypDB	five_prime_UTR	4273029	4273080	.	-	.	Parent=TcIL3000.11.15440-1-5utr-1
###
T.congo.pschr.11	TriTrypDB	mRNA	4271979	4273090	.	-	.	ID=TcIL3000.11.15440-1-5utr-2;Note=87
T.congo.pschr.11	TriTrypDB	CDS	4271979	4273028	.	-	0	Parent=TcIL3000.11.15440-1-5utr-2
T.congo.pschr.11	TriTrypDB	five_prime_UTR	4273029	4273090	.	-	.	Parent=TcIL3000.11.15440-1-5utr-2
###
T.congo.pschr.11	TriTrypDB	mRNA	4273275	4275566	.	-	.	ID=TcIL3000.11.15450-1-5utr-1;Note=210
T.congo.pschr.11	TriTrypDB	CDS	4273275	4274447	.	-	0	Parent=TcIL3000.11.15450-1-5utr-1
T.congo.pschr.11	TriTrypDB	five_prime_UTR	4274448	4275566	.	-	.	Parent=TcIL3000.11.15450-1-5utr-1
###
T.congo.pschr.11	TriTrypDB	mRNA	4276977	4278809	.	-	.	ID=TcIL3000.11.15480-1-5utr-1;Note=434
T.congo.pschr.11	TriTrypDB	CDS	4276977	4278791	.	-	0	Parent=TcIL3000.11.15480-1-5utr-1
T.congo.pschr.11	TriTrypDB	five_prime_UTR	4278792	4278809	.	-	.	Parent=TcIL3000.11.15480-1-5utr-1
###
T.congo.pschr.11	TriTrypDB	mRNA	4276977	4278705	.	-	.	ID=TcIL3000.11.15480-1-5utr-2;Note=12
T.congo.pschr.11	TriTrypDB	CDS	4276977	4278671	.	-	0	Parent=TcIL3000.11.15480-1-5utr-2
T.congo.pschr.11	TriTrypDB	five_prime_UTR	4278672	4278705	.	-	.	Parent=TcIL3000.11.15480-1-5utr-2
###
T.congo.pschr.11	TriTrypDB	mRNA	4279473	4280487	.	-	.	ID=TcIL3000.11.15490-1-5utr-1;Note=13
T.congo.pschr.11	TriTrypDB	CDS	4279473	4280432	.	-	0	Parent=TcIL3000.11.15490-1-5utr-1
T.congo.pschr.11	TriTrypDB	five_prime_UTR	4280433	4280487	.	-	.	Parent=TcIL3000.11.15490-1-5utr-1
###
T.congo.pschr.11	TriTrypDB	mRNA	4279473	4282845	.	-	.	ID=TcIL3000.11.15490-1-5utr-2;Note=297
T.congo.pschr.11	TriTrypDB	CDS	4279473	4282835	.	-	0	Parent=TcIL3000.11.15490-1-5utr-2
T.congo.pschr.11	TriTrypDB	five_prime_UTR	4282836	4282845	.	-	.	Parent=TcIL3000.11.15490-1-5utr-2
###
T.congo.pschr.11	TriTrypDB	mRNA	516632	517340	.	-	.	ID=TcIL3000.11.1550-1-5utr-1;Note=87
T.congo.pschr.11	TriTrypDB	CDS	516632	517336	.	-	0	Parent=TcIL3000.11.1550-1-5utr-1
T.congo.pschr.11	TriTrypDB	five_prime_UTR	517337	517340	.	-	.	Parent=TcIL3000.11.1550-1-5utr-1
###
T.congo.pschr.11	TriTrypDB	mRNA	516632	517341	.	-	.	ID=TcIL3000.11.1550-1-5utr-2;Note=128
T.congo.pschr.11	TriTrypDB	CDS	516632	517336	.	-	0	Parent=TcIL3000.11.1550-1-5utr-2
T.congo.pschr.11	TriTrypDB	five_prime_UTR	517337	517341	.	-	.	Parent=TcIL3000.11.1550-1-5utr-2
###
T.congo.pschr.11	TriTrypDB	mRNA	516632	517420	.	-	.	ID=TcIL3000.11.1550-1-5utr-3;Note=96
T.congo.pschr.11	TriTrypDB	CDS	516632	517369	.	-	0	Parent=TcIL3000.11.1550-1-5utr-3
T.congo.pschr.11	TriTrypDB	five_prime_UTR	517370	517420	.	-	.	Parent=TcIL3000.11.1550-1-5utr-3
###
T.congo.pschr.11	TriTrypDB	mRNA	4283422	4285454	.	-	.	ID=TcIL3000.11.15500-1-5utr-1;Note=168
T.congo.pschr.11	TriTrypDB	CDS	4283422	4285299	.	-	0	Parent=TcIL3000.11.15500-1-5utr-1
T.congo.pschr.11	TriTrypDB	five_prime_UTR	4285300	4285454	.	-	.	Parent=TcIL3000.11.15500-1-5utr-1
###
T.congo.pschr.11	TriTrypDB	mRNA	4283422	4285449	.	-	.	ID=TcIL3000.11.15500-1-5utr-2;Note=14
T.congo.pschr.11	TriTrypDB	CDS	4283422	4285299	.	-	0	Parent=TcIL3000.11.15500-1-5utr-2
T.congo.pschr.11	TriTrypDB	five_prime_UTR	4285300	4285449	.	-	.	Parent=TcIL3000.11.15500-1-5utr-2
###
T.congo.pschr.11	TriTrypDB	mRNA	4285826	4286705	.	-	.	ID=TcIL3000.11.15510-1-5utr-1;Note=334
T.congo.pschr.11	TriTrypDB	CDS	4285826	4286641	.	-	0	Parent=TcIL3000.11.15510-1-5utr-1
T.congo.pschr.11	TriTrypDB	five_prime_UTR	4286642	4286705	.	-	.	Parent=TcIL3000.11.15510-1-5utr-1
###
T.congo.pschr.11	TriTrypDB	mRNA	4285826	4287818	.	-	.	ID=TcIL3000.11.15510-1-5utr-2;Note=564
T.congo.pschr.11	TriTrypDB	CDS	4285826	4286641	.	-	0	Parent=TcIL3000.11.15510-1-5utr-2
T.congo.pschr.11	TriTrypDB	five_prime_UTR	4286642	4287818	.	-	.	Parent=TcIL3000.11.15510-1-5utr-2
###
T.congo.pschr.11	TriTrypDB	mRNA	4289053	4294267	.	-	.	ID=TcIL3000.11.15520-1-5utr-4;Note=145
T.congo.pschr.11	TriTrypDB	CDS	4289053	4292268	.	-	0	Parent=TcIL3000.11.15520-1-5utr-4
T.congo.pschr.11	TriTrypDB	five_prime_UTR	4292269	4294267	.	-	.	Parent=TcIL3000.11.15520-1-5utr-4
###
T.congo.pschr.11	TriTrypDB	mRNA	4289053	4292484	.	-	.	ID=TcIL3000.11.15520-1-5utr-6;Note=256
T.congo.pschr.11	TriTrypDB	CDS	4289053	4292268	.	-	0	Parent=TcIL3000.11.15520-1-5utr-6
T.congo.pschr.11	TriTrypDB	five_prime_UTR	4292269	4292484	.	-	.	Parent=TcIL3000.11.15520-1-5utr-6
###
T.congo.pschr.11	TriTrypDB	mRNA	4339843	4340889	.	-	.	ID=TcIL3000.11.15530-1-5utr-1;Note=20
T.congo.pschr.11	TriTrypDB	CDS	4339843	4340817	.	-	0	Parent=TcIL3000.11.15530-1-5utr-1
T.congo.pschr.11	TriTrypDB	five_prime_UTR	4340818	4340889	.	-	.	Parent=TcIL3000.11.15530-1-5utr-1
###
T.congo.pschr.11	TriTrypDB	mRNA	4339843	4340859	.	-	.	ID=TcIL3000.11.15530-1-5utr-2;Note=69
T.congo.pschr.11	TriTrypDB	CDS	4339843	4340817	.	-	0	Parent=TcIL3000.11.15530-1-5utr-2
T.congo.pschr.11	TriTrypDB	five_prime_UTR	4340818	4340859	.	-	.	Parent=TcIL3000.11.15530-1-5utr-2
###
T.congo.pschr.11	TriTrypDB	mRNA	4341424	4343594	.	-	.	ID=TcIL3000.11.15540-1-5utr-1;Note=201
T.congo.pschr.11	TriTrypDB	CDS	4341424	4343550	.	-	0	Parent=TcIL3000.11.15540-1-5utr-1
T.congo.pschr.11	TriTrypDB	five_prime_UTR	4343551	4343594	.	-	.	Parent=TcIL3000.11.15540-1-5utr-1
###
T.congo.pschr.11	TriTrypDB	mRNA	4343919	4345900	.	-	.	ID=TcIL3000.11.15550-1-5utr-1;Note=179
T.congo.pschr.11	TriTrypDB	CDS	4343919	4345772	.	-	0	Parent=TcIL3000.11.15550-1-5utr-1
T.congo.pschr.11	TriTrypDB	five_prime_UTR	4345773	4345900	.	-	.	Parent=TcIL3000.11.15550-1-5utr-1
###
T.congo.pschr.11	TriTrypDB	mRNA	4346380	4347058	.	-	.	ID=TcIL3000.11.15560-1-5utr-1;Note=457
T.congo.pschr.11	TriTrypDB	CDS	4346380	4347003	.	-	0	Parent=TcIL3000.11.15560-1-5utr-1
T.congo.pschr.11	TriTrypDB	five_prime_UTR	4347004	4347058	.	-	.	Parent=TcIL3000.11.15560-1-5utr-1
###
T.congo.pschr.11	TriTrypDB	mRNA	4346380	4347028	.	-	.	ID=TcIL3000.11.15560-1-5utr-2;Note=88
T.congo.pschr.11	TriTrypDB	CDS	4346380	4347003	.	-	0	Parent=TcIL3000.11.15560-1-5utr-2
T.congo.pschr.11	TriTrypDB	five_prime_UTR	4347004	4347028	.	-	.	Parent=TcIL3000.11.15560-1-5utr-2
###
T.congo.pschr.11	TriTrypDB	mRNA	4353558	4354002	.	-	.	ID=TcIL3000.11.15570-1-5utr-1;Note=196
T.congo.pschr.11	TriTrypDB	CDS	4353558	4353968	.	-	0	Parent=TcIL3000.11.15570-1-5utr-1
T.congo.pschr.11	TriTrypDB	five_prime_UTR	4353969	4354002	.	-	.	Parent=TcIL3000.11.15570-1-5utr-1
###
T.congo.pschr.11	TriTrypDB	mRNA	4354409	4355714	.	-	.	ID=TcIL3000.11.15580-1-5utr-1;Note=10
T.congo.pschr.11	TriTrypDB	CDS	4354409	4355521	.	-	0	Parent=TcIL3000.11.15580-1-5utr-1
T.congo.pschr.11	TriTrypDB	five_prime_UTR	4355522	4355714	.	-	.	Parent=TcIL3000.11.15580-1-5utr-1
###
T.congo.pschr.11	TriTrypDB	mRNA	4354409	4356772	.	-	.	ID=TcIL3000.11.15580-1-5utr-2;Note=90
T.congo.pschr.11	TriTrypDB	CDS	4354409	4356730	.	-	0	Parent=TcIL3000.11.15580-1-5utr-2
T.congo.pschr.11	TriTrypDB	five_prime_UTR	4356731	4356772	.	-	.	Parent=TcIL3000.11.15580-1-5utr-2
###
T.congo.pschr.11	TriTrypDB	mRNA	4357370	4358913	.	-	.	ID=TcIL3000.11.15590-1-5utr-1;Note=317
T.congo.pschr.11	TriTrypDB	CDS	4357370	4358749	.	-	0	Parent=TcIL3000.11.15590-1-5utr-1
T.congo.pschr.11	TriTrypDB	five_prime_UTR	4358750	4358913	.	-	.	Parent=TcIL3000.11.15590-1-5utr-1
###
T.congo.pschr.11	TriTrypDB	mRNA	522524	523326	.	-	.	ID=TcIL3000.11.1560-1-5utr-1;Note=596
T.congo.pschr.11	TriTrypDB	CDS	522524	523132	.	-	0	Parent=TcIL3000.11.1560-1-5utr-1
T.congo.pschr.11	TriTrypDB	five_prime_UTR	523133	523326	.	-	.	Parent=TcIL3000.11.1560-1-5utr-1
###
T.congo.pschr.11	TriTrypDB	mRNA	4359100	4359826	.	-	.	ID=TcIL3000.11.15600-1-5utr-1;Note=143
T.congo.pschr.11	TriTrypDB	CDS	4359100	4359594	.	-	0	Parent=TcIL3000.11.15600-1-5utr-1
T.congo.pschr.11	TriTrypDB	five_prime_UTR	4359595	4359826	.	-	.	Parent=TcIL3000.11.15600-1-5utr-1
###
T.congo.pschr.11	TriTrypDB	mRNA	4359100	4359657	.	-	.	ID=TcIL3000.11.15600-1-5utr-2;Note=180
T.congo.pschr.11	TriTrypDB	CDS	4359100	4359594	.	-	0	Parent=TcIL3000.11.15600-1-5utr-2
T.congo.pschr.11	TriTrypDB	five_prime_UTR	4359595	4359657	.	-	.	Parent=TcIL3000.11.15600-1-5utr-2
###
T.congo.pschr.11	TriTrypDB	mRNA	4359100	4359646	.	-	.	ID=TcIL3000.11.15600-1-5utr-3;Note=13
T.congo.pschr.11	TriTrypDB	CDS	4359100	4359594	.	-	0	Parent=TcIL3000.11.15600-1-5utr-3
T.congo.pschr.11	TriTrypDB	five_prime_UTR	4359595	4359646	.	-	.	Parent=TcIL3000.11.15600-1-5utr-3
###
T.congo.pschr.11	TriTrypDB	mRNA	4361500	4362470	.	-	.	ID=TcIL3000.11.15610-1-5utr-1;Note=515
T.congo.pschr.11	TriTrypDB	CDS	4361500	4362426	.	-	0	Parent=TcIL3000.11.15610-1-5utr-1
T.congo.pschr.11	TriTrypDB	five_prime_UTR	4362427	4362470	.	-	.	Parent=TcIL3000.11.15610-1-5utr-1
###
T.congo.pschr.11	TriTrypDB	mRNA	4363348	4364879	.	-	.	ID=TcIL3000.11.15620-1-5utr-1;Note=36
T.congo.pschr.11	TriTrypDB	CDS	4363348	4364772	.	-	0	Parent=TcIL3000.11.15620-1-5utr-1
T.congo.pschr.11	TriTrypDB	five_prime_UTR	4364773	4364879	.	-	.	Parent=TcIL3000.11.15620-1-5utr-1
###
T.congo.pschr.11	TriTrypDB	mRNA	4365170	4367145	.	-	.	ID=TcIL3000.11.15630-1-5utr-1;Note=172
T.congo.pschr.11	TriTrypDB	CDS	4365170	4367050	.	-	0	Parent=TcIL3000.11.15630-1-5utr-1
T.congo.pschr.11	TriTrypDB	five_prime_UTR	4367051	4367145	.	-	.	Parent=TcIL3000.11.15630-1-5utr-1
###
T.congo.pschr.11	TriTrypDB	mRNA	4375003	4377349	.	-	.	ID=TcIL3000.11.15640-1-5utr-1;Note=48
T.congo.pschr.11	TriTrypDB	CDS	4375003	4377288	.	-	0	Parent=TcIL3000.11.15640-1-5utr-1
T.congo.pschr.11	TriTrypDB	five_prime_UTR	4377289	4377349	.	-	.	Parent=TcIL3000.11.15640-1-5utr-1
###
T.congo.pschr.11	TriTrypDB	mRNA	4375003	4377410	.	-	.	ID=TcIL3000.11.15640-1-5utr-2;Note=27
T.congo.pschr.11	TriTrypDB	CDS	4375003	4377288	.	-	0	Parent=TcIL3000.11.15640-1-5utr-2
T.congo.pschr.11	TriTrypDB	five_prime_UTR	4377289	4377410	.	-	.	Parent=TcIL3000.11.15640-1-5utr-2
###
T.congo.pschr.11	TriTrypDB	mRNA	4377777	4379709	.	-	.	ID=TcIL3000.11.15650-1-5utr-1;Note=41
T.congo.pschr.11	TriTrypDB	CDS	4377777	4379576	.	-	0	Parent=TcIL3000.11.15650-1-5utr-1
T.congo.pschr.11	TriTrypDB	five_prime_UTR	4379577	4379709	.	-	.	Parent=TcIL3000.11.15650-1-5utr-1
###
T.congo.pschr.11	TriTrypDB	mRNA	4377777	4379714	.	-	.	ID=TcIL3000.11.15650-1-5utr-2;Note=48
T.congo.pschr.11	TriTrypDB	CDS	4377777	4379576	.	-	0	Parent=TcIL3000.11.15650-1-5utr-2
T.congo.pschr.11	TriTrypDB	five_prime_UTR	4379577	4379714	.	-	.	Parent=TcIL3000.11.15650-1-5utr-2
###
T.congo.pschr.11	TriTrypDB	mRNA	4377777	4379711	.	-	.	ID=TcIL3000.11.15650-1-5utr-3;Note=98
T.congo.pschr.11	TriTrypDB	CDS	4377777	4379576	.	-	0	Parent=TcIL3000.11.15650-1-5utr-3
T.congo.pschr.11	TriTrypDB	five_prime_UTR	4379577	4379711	.	-	.	Parent=TcIL3000.11.15650-1-5utr-3
###
T.congo.pschr.11	TriTrypDB	mRNA	4380049	4381180	.	-	.	ID=TcIL3000.11.15660-1-5utr-1;Note=356
T.congo.pschr.11	TriTrypDB	CDS	4380049	4381056	.	-	0	Parent=TcIL3000.11.15660-1-5utr-1
T.congo.pschr.11	TriTrypDB	five_prime_UTR	4381057	4381180	.	-	.	Parent=TcIL3000.11.15660-1-5utr-1
###
T.congo.pschr.11	TriTrypDB	mRNA	4381598	4383155	.	-	.	ID=TcIL3000.11.15670-1-5utr-1;Note=287
T.congo.pschr.11	TriTrypDB	CDS	4381598	4382782	.	-	0	Parent=TcIL3000.11.15670-1-5utr-1
T.congo.pschr.11	TriTrypDB	five_prime_UTR	4382783	4383155	.	-	.	Parent=TcIL3000.11.15670-1-5utr-1
###
T.congo.pschr.11	TriTrypDB	mRNA	4381598	4383306	.	-	.	ID=TcIL3000.11.15670-1-5utr-2;Note=21
T.congo.pschr.11	TriTrypDB	CDS	4381598	4382782	.	-	0	Parent=TcIL3000.11.15670-1-5utr-2
T.congo.pschr.11	TriTrypDB	five_prime_UTR	4382783	4383306	.	-	.	Parent=TcIL3000.11.15670-1-5utr-2
###
T.congo.pschr.11	TriTrypDB	mRNA	4383547	4384604	.	-	.	ID=TcIL3000.11.15680-1-5utr-10;Note=168
T.congo.pschr.11	TriTrypDB	CDS	4383547	4384548	.	-	0	Parent=TcIL3000.11.15680-1-5utr-10
T.congo.pschr.11	TriTrypDB	five_prime_UTR	4384549	4384604	.	-	.	Parent=TcIL3000.11.15680-1-5utr-10
###
T.congo.pschr.11	TriTrypDB	mRNA	4392769	4395831	.	-	.	ID=TcIL3000.11.15690-1-5utr-1;Note=59
T.congo.pschr.11	TriTrypDB	CDS	4392769	4395771	.	-	0	Parent=TcIL3000.11.15690-1-5utr-1
T.congo.pschr.11	TriTrypDB	five_prime_UTR	4395772	4395831	.	-	.	Parent=TcIL3000.11.15690-1-5utr-1
###
T.congo.pschr.11	TriTrypDB	mRNA	4392769	4395860	.	-	.	ID=TcIL3000.11.15690-1-5utr-2;Note=65
T.congo.pschr.11	TriTrypDB	CDS	4392769	4395771	.	-	0	Parent=TcIL3000.11.15690-1-5utr-2
T.congo.pschr.11	TriTrypDB	five_prime_UTR	4395772	4395860	.	-	.	Parent=TcIL3000.11.15690-1-5utr-2
###
T.congo.pschr.11	TriTrypDB	mRNA	4410964	4412389	.	-	.	ID=TcIL3000.11.15700-1-5utr-1;Note=32
T.congo.pschr.11	TriTrypDB	CDS	4410964	4412199	.	-	0	Parent=TcIL3000.11.15700-1-5utr-1
T.congo.pschr.11	TriTrypDB	five_prime_UTR	4412200	4412389	.	-	.	Parent=TcIL3000.11.15700-1-5utr-1
###
T.congo.pschr.11	TriTrypDB	mRNA	4410964	4412392	.	-	.	ID=TcIL3000.11.15700-1-5utr-2;Note=116
T.congo.pschr.11	TriTrypDB	CDS	4410964	4412199	.	-	0	Parent=TcIL3000.11.15700-1-5utr-2
T.congo.pschr.11	TriTrypDB	five_prime_UTR	4412200	4412392	.	-	.	Parent=TcIL3000.11.15700-1-5utr-2
###
T.congo.pschr.11	TriTrypDB	mRNA	4412776	4414243	.	-	.	ID=TcIL3000.11.15710-1-5utr-1;Note=19
T.congo.pschr.11	TriTrypDB	CDS	4412776	4413891	.	-	0	Parent=TcIL3000.11.15710-1-5utr-1
T.congo.pschr.11	TriTrypDB	five_prime_UTR	4413892	4414243	.	-	.	Parent=TcIL3000.11.15710-1-5utr-1
###
T.congo.pschr.11	TriTrypDB	mRNA	4412776	4414168	.	-	.	ID=TcIL3000.11.15710-1-5utr-2;Note=57
T.congo.pschr.11	TriTrypDB	CDS	4412776	4413891	.	-	0	Parent=TcIL3000.11.15710-1-5utr-2
T.congo.pschr.11	TriTrypDB	five_prime_UTR	4413892	4414168	.	-	.	Parent=TcIL3000.11.15710-1-5utr-2
###
T.congo.pschr.11	TriTrypDB	mRNA	4412776	4414176	.	-	.	ID=TcIL3000.11.15710-1-5utr-3;Note=607
T.congo.pschr.11	TriTrypDB	CDS	4412776	4413891	.	-	0	Parent=TcIL3000.11.15710-1-5utr-3
T.congo.pschr.11	TriTrypDB	five_prime_UTR	4413892	4414176	.	-	.	Parent=TcIL3000.11.15710-1-5utr-3
###
T.congo.pschr.11	TriTrypDB	mRNA	4412776	4414122	.	-	.	ID=TcIL3000.11.15710-1-5utr-4;Note=79
T.congo.pschr.11	TriTrypDB	CDS	4412776	4413891	.	-	0	Parent=TcIL3000.11.15710-1-5utr-4
T.congo.pschr.11	TriTrypDB	five_prime_UTR	4413892	4414122	.	-	.	Parent=TcIL3000.11.15710-1-5utr-4
###
T.congo.pschr.11	TriTrypDB	mRNA	4414716	4417041	.	-	.	ID=TcIL3000.11.15720-1-5utr-1;Note=11
T.congo.pschr.11	TriTrypDB	CDS	4414716	4415756	.	-	0	Parent=TcIL3000.11.15720-1-5utr-1
T.congo.pschr.11	TriTrypDB	five_prime_UTR	4415757	4417041	.	-	.	Parent=TcIL3000.11.15720-1-5utr-1
###
T.congo.pschr.11	TriTrypDB	mRNA	4414716	4415880	.	-	.	ID=TcIL3000.11.15720-1-5utr-3;Note=34
T.congo.pschr.11	TriTrypDB	CDS	4414716	4415756	.	-	0	Parent=TcIL3000.11.15720-1-5utr-3
T.congo.pschr.11	TriTrypDB	five_prime_UTR	4415757	4415880	.	-	.	Parent=TcIL3000.11.15720-1-5utr-3
###
T.congo.pschr.11	TriTrypDB	mRNA	4414716	4415751	.	-	.	ID=TcIL3000.11.15720-1-5utr-4;Note=15
T.congo.pschr.11	TriTrypDB	CDS	4414716	4415507	.	-	0	Parent=TcIL3000.11.15720-1-5utr-4
T.congo.pschr.11	TriTrypDB	five_prime_UTR	4415508	4415751	.	-	.	Parent=TcIL3000.11.15720-1-5utr-4
###
T.congo.pschr.11	TriTrypDB	mRNA	4414716	4415760	.	-	.	ID=TcIL3000.11.15720-1-5utr-5;Note=145
T.congo.pschr.11	TriTrypDB	CDS	4414716	4415756	.	-	0	Parent=TcIL3000.11.15720-1-5utr-5
T.congo.pschr.11	TriTrypDB	five_prime_UTR	4415757	4415760	.	-	.	Parent=TcIL3000.11.15720-1-5utr-5
###
T.congo.pschr.11	TriTrypDB	mRNA	4414716	4416996	.	-	.	ID=TcIL3000.11.15720-1-5utr-6;Note=478
T.congo.pschr.11	TriTrypDB	CDS	4414716	4415756	.	-	0	Parent=TcIL3000.11.15720-1-5utr-6
T.congo.pschr.11	TriTrypDB	five_prime_UTR	4415757	4416996	.	-	.	Parent=TcIL3000.11.15720-1-5utr-6
###
T.congo.pschr.11	TriTrypDB	mRNA	4414716	4415877	.	-	.	ID=TcIL3000.11.15720-1-5utr-7;Note=21
T.congo.pschr.11	TriTrypDB	CDS	4414716	4415756	.	-	0	Parent=TcIL3000.11.15720-1-5utr-7
T.congo.pschr.11	TriTrypDB	five_prime_UTR	4415757	4415877	.	-	.	Parent=TcIL3000.11.15720-1-5utr-7
###
T.congo.pschr.11	TriTrypDB	mRNA	4417698	4419101	.	-	.	ID=TcIL3000.11.15730-1-5utr-1;Note=144
T.congo.pschr.11	TriTrypDB	CDS	4417698	4419044	.	-	0	Parent=TcIL3000.11.15730-1-5utr-1
T.congo.pschr.11	TriTrypDB	five_prime_UTR	4419045	4419101	.	-	.	Parent=TcIL3000.11.15730-1-5utr-1
###
T.congo.pschr.11	TriTrypDB	mRNA	4420209	4422704	.	-	.	ID=TcIL3000.11.15740-1-5utr-2;Note=20
T.congo.pschr.11	TriTrypDB	CDS	4420209	4422632	.	-	0	Parent=TcIL3000.11.15740-1-5utr-2
T.congo.pschr.11	TriTrypDB	five_prime_UTR	4422633	4422704	.	-	.	Parent=TcIL3000.11.15740-1-5utr-2
###
T.congo.pschr.11	TriTrypDB	mRNA	4420209	4422751	.	-	.	ID=TcIL3000.11.15740-1-5utr-3;Note=321
T.congo.pschr.11	TriTrypDB	CDS	4420209	4422632	.	-	0	Parent=TcIL3000.11.15740-1-5utr-3
T.congo.pschr.11	TriTrypDB	five_prime_UTR	4422633	4422751	.	-	.	Parent=TcIL3000.11.15740-1-5utr-3
###
T.congo.pschr.11	TriTrypDB	mRNA	4420209	4422741	.	-	.	ID=TcIL3000.11.15740-1-5utr-5;Note=14
T.congo.pschr.11	TriTrypDB	CDS	4420209	4422632	.	-	0	Parent=TcIL3000.11.15740-1-5utr-5
T.congo.pschr.11	TriTrypDB	five_prime_UTR	4422633	4422741	.	-	.	Parent=TcIL3000.11.15740-1-5utr-5
###
T.congo.pschr.11	TriTrypDB	mRNA	4428541	4429583	.	-	.	ID=TcIL3000.11.15750-1-5utr-1;Note=579
T.congo.pschr.11	TriTrypDB	CDS	4428541	4429470	.	-	0	Parent=TcIL3000.11.15750-1-5utr-1
T.congo.pschr.11	TriTrypDB	five_prime_UTR	4429471	4429583	.	-	.	Parent=TcIL3000.11.15750-1-5utr-1
###
T.congo.pschr.11	TriTrypDB	mRNA	4428541	4429574	.	-	.	ID=TcIL3000.11.15750-1-5utr-2;Note=34
T.congo.pschr.11	TriTrypDB	CDS	4428541	4429470	.	-	0	Parent=TcIL3000.11.15750-1-5utr-2
T.congo.pschr.11	TriTrypDB	five_prime_UTR	4429471	4429574	.	-	.	Parent=TcIL3000.11.15750-1-5utr-2
###
T.congo.pschr.11	TriTrypDB	mRNA	4429745	4434910	.	-	.	ID=TcIL3000.11.15760-1-5utr-1;Note=82
T.congo.pschr.11	TriTrypDB	CDS	4429745	4434895	.	-	0	Parent=TcIL3000.11.15760-1-5utr-1
T.congo.pschr.11	TriTrypDB	five_prime_UTR	4434896	4434910	.	-	.	Parent=TcIL3000.11.15760-1-5utr-1
###
T.congo.pschr.11	TriTrypDB	mRNA	4436244	4437657	.	-	.	ID=TcIL3000.11.15770-1-5utr-1;Note=15
T.congo.pschr.11	TriTrypDB	CDS	4436244	4437620	.	-	0	Parent=TcIL3000.11.15770-1-5utr-1
T.congo.pschr.11	TriTrypDB	five_prime_UTR	4437621	4437657	.	-	.	Parent=TcIL3000.11.15770-1-5utr-1
###
T.congo.pschr.11	TriTrypDB	mRNA	4436244	4437666	.	-	.	ID=TcIL3000.11.15770-1-5utr-2;Note=672
T.congo.pschr.11	TriTrypDB	CDS	4436244	4437620	.	-	0	Parent=TcIL3000.11.15770-1-5utr-2
T.congo.pschr.11	TriTrypDB	five_prime_UTR	4437621	4437666	.	-	.	Parent=TcIL3000.11.15770-1-5utr-2
###
T.congo.pschr.11	TriTrypDB	mRNA	4438770	4440141	.	-	.	ID=TcIL3000.11.15780-1-5utr-1;Note=94
T.congo.pschr.11	TriTrypDB	CDS	4438770	4439921	.	-	0	Parent=TcIL3000.11.15780-1-5utr-1
T.congo.pschr.11	TriTrypDB	five_prime_UTR	4439922	4440141	.	-	.	Parent=TcIL3000.11.15780-1-5utr-1
###
T.congo.pschr.11	TriTrypDB	mRNA	4440407	4440821	.	-	.	ID=TcIL3000.11.15790-1-5utr-2;Note=580
T.congo.pschr.11	TriTrypDB	CDS	4440407	4440808	.	-	0	Parent=TcIL3000.11.15790-1-5utr-2
T.congo.pschr.11	TriTrypDB	five_prime_UTR	4440809	4440821	.	-	.	Parent=TcIL3000.11.15790-1-5utr-2
###
T.congo.pschr.11	TriTrypDB	mRNA	4440407	4440824	.	-	.	ID=TcIL3000.11.15790-1-5utr-3;Note=5764
T.congo.pschr.11	TriTrypDB	CDS	4440407	4440808	.	-	0	Parent=TcIL3000.11.15790-1-5utr-3
T.congo.pschr.11	TriTrypDB	five_prime_UTR	4440809	4440824	.	-	.	Parent=TcIL3000.11.15790-1-5utr-3
###
T.congo.pschr.11	TriTrypDB	mRNA	537784	538902	.	-	.	ID=TcIL3000.11.1580-1-5utr-1;Note=653
T.congo.pschr.11	TriTrypDB	CDS	537784	538764	.	-	0	Parent=TcIL3000.11.1580-1-5utr-1
T.congo.pschr.11	TriTrypDB	five_prime_UTR	538765	538902	.	-	.	Parent=TcIL3000.11.1580-1-5utr-1
###
T.congo.pschr.11	TriTrypDB	mRNA	537784	538877	.	-	.	ID=TcIL3000.11.1580-1-5utr-2;Note=223
T.congo.pschr.11	TriTrypDB	CDS	537784	538764	.	-	0	Parent=TcIL3000.11.1580-1-5utr-2
T.congo.pschr.11	TriTrypDB	five_prime_UTR	538765	538877	.	-	.	Parent=TcIL3000.11.1580-1-5utr-2
###
T.congo.pschr.11	TriTrypDB	mRNA	4441119	4444107	.	-	.	ID=TcIL3000.11.15800-1-5utr-1;Note=49
T.congo.pschr.11	TriTrypDB	CDS	4441119	4443956	.	-	0	Parent=TcIL3000.11.15800-1-5utr-1
T.congo.pschr.11	TriTrypDB	five_prime_UTR	4443957	4444107	.	-	.	Parent=TcIL3000.11.15800-1-5utr-1
###
T.congo.pschr.11	TriTrypDB	mRNA	4444277	4444694	.	-	.	ID=TcIL3000.11.15810-1-5utr-1;Note=5741
T.congo.pschr.11	TriTrypDB	CDS	4444277	4444678	.	-	0	Parent=TcIL3000.11.15810-1-5utr-1
T.congo.pschr.11	TriTrypDB	five_prime_UTR	4444679	4444694	.	-	.	Parent=TcIL3000.11.15810-1-5utr-1
###
T.congo.pschr.11	TriTrypDB	mRNA	4444277	4444691	.	-	.	ID=TcIL3000.11.15810-1-5utr-2;Note=573
T.congo.pschr.11	TriTrypDB	CDS	4444277	4444678	.	-	0	Parent=TcIL3000.11.15810-1-5utr-2
T.congo.pschr.11	TriTrypDB	five_prime_UTR	4444679	4444691	.	-	.	Parent=TcIL3000.11.15810-1-5utr-2
###
T.congo.pschr.11	TriTrypDB	mRNA	4444277	4446165	.	-	.	ID=TcIL3000.11.15810-1-5utr-3;Note=13
T.congo.pschr.11	TriTrypDB	CDS	4444277	4444678	.	-	0	Parent=TcIL3000.11.15810-1-5utr-3
T.congo.pschr.11	TriTrypDB	five_prime_UTR	4444679	4446165	.	-	.	Parent=TcIL3000.11.15810-1-5utr-3
###
T.congo.pschr.11	TriTrypDB	mRNA	4446316	4446979	.	-	.	ID=TcIL3000.11.15820-1-5utr-1;Note=23
T.congo.pschr.11	TriTrypDB	CDS	4446316	4446909	.	-	0	Parent=TcIL3000.11.15820-1-5utr-1
T.congo.pschr.11	TriTrypDB	five_prime_UTR	4446910	4446979	.	-	.	Parent=TcIL3000.11.15820-1-5utr-1
###
T.congo.pschr.11	TriTrypDB	mRNA	4446316	4447018	.	-	.	ID=TcIL3000.11.15820-1-5utr-2;Note=39
T.congo.pschr.11	TriTrypDB	CDS	4446316	4446909	.	-	0	Parent=TcIL3000.11.15820-1-5utr-2
T.congo.pschr.11	TriTrypDB	five_prime_UTR	4446910	4447018	.	-	.	Parent=TcIL3000.11.15820-1-5utr-2
###
T.congo.pschr.11	TriTrypDB	mRNA	4446316	4447085	.	-	.	ID=TcIL3000.11.15820-1-5utr-3;Note=45
T.congo.pschr.11	TriTrypDB	CDS	4446316	4446909	.	-	0	Parent=TcIL3000.11.15820-1-5utr-3
T.congo.pschr.11	TriTrypDB	five_prime_UTR	4446910	4447085	.	-	.	Parent=TcIL3000.11.15820-1-5utr-3
###
T.congo.pschr.11	TriTrypDB	mRNA	4446316	4447089	.	-	.	ID=TcIL3000.11.15820-1-5utr-4;Note=626
T.congo.pschr.11	TriTrypDB	CDS	4446316	4446909	.	-	0	Parent=TcIL3000.11.15820-1-5utr-4
T.congo.pschr.11	TriTrypDB	five_prime_UTR	4446910	4447089	.	-	.	Parent=TcIL3000.11.15820-1-5utr-4
###
T.congo.pschr.11	TriTrypDB	mRNA	4446316	4446935	.	-	.	ID=TcIL3000.11.15820-1-5utr-5;Note=1185
T.congo.pschr.11	TriTrypDB	CDS	4446316	4446909	.	-	0	Parent=TcIL3000.11.15820-1-5utr-5
T.congo.pschr.11	TriTrypDB	five_prime_UTR	4446910	4446935	.	-	.	Parent=TcIL3000.11.15820-1-5utr-5
###
T.congo.pschr.11	TriTrypDB	mRNA	4446316	4446932	.	-	.	ID=TcIL3000.11.15820-1-5utr-6;Note=45
T.congo.pschr.11	TriTrypDB	CDS	4446316	4446909	.	-	0	Parent=TcIL3000.11.15820-1-5utr-6
T.congo.pschr.11	TriTrypDB	five_prime_UTR	4446910	4446932	.	-	.	Parent=TcIL3000.11.15820-1-5utr-6
###
T.congo.pschr.11	TriTrypDB	mRNA	4446316	4446956	.	-	.	ID=TcIL3000.11.15820-1-5utr-7;Note=22
T.congo.pschr.11	TriTrypDB	CDS	4446316	4446909	.	-	0	Parent=TcIL3000.11.15820-1-5utr-7
T.congo.pschr.11	TriTrypDB	five_prime_UTR	4446910	4446956	.	-	.	Parent=TcIL3000.11.15820-1-5utr-7
###
T.congo.pschr.11	TriTrypDB	mRNA	4447484	4448005	.	-	.	ID=TcIL3000.11.15830-1-5utr-1;Note=24
T.congo.pschr.11	TriTrypDB	CDS	4447484	4447954	.	-	0	Parent=TcIL3000.11.15830-1-5utr-1
T.congo.pschr.11	TriTrypDB	five_prime_UTR	4447955	4448005	.	-	.	Parent=TcIL3000.11.15830-1-5utr-1
###
T.congo.pschr.11	TriTrypDB	mRNA	4447484	4448025	.	-	.	ID=TcIL3000.11.15830-1-5utr-2;Note=519
T.congo.pschr.11	TriTrypDB	CDS	4447484	4447954	.	-	0	Parent=TcIL3000.11.15830-1-5utr-2
T.congo.pschr.11	TriTrypDB	five_prime_UTR	4447955	4448025	.	-	.	Parent=TcIL3000.11.15830-1-5utr-2
###
T.congo.pschr.11	TriTrypDB	mRNA	4447484	4448041	.	-	.	ID=TcIL3000.11.15830-1-5utr-3;Note=18
T.congo.pschr.11	TriTrypDB	CDS	4447484	4447954	.	-	0	Parent=TcIL3000.11.15830-1-5utr-3
T.congo.pschr.11	TriTrypDB	five_prime_UTR	4447955	4448041	.	-	.	Parent=TcIL3000.11.15830-1-5utr-3
###
T.congo.pschr.11	TriTrypDB	mRNA	4448502	4449055	.	-	.	ID=TcIL3000.11.15840-1-5utr-1;Note=464
T.congo.pschr.11	TriTrypDB	CDS	4448502	4448975	.	-	0	Parent=TcIL3000.11.15840-1-5utr-1
T.congo.pschr.11	TriTrypDB	five_prime_UTR	4448976	4449055	.	-	.	Parent=TcIL3000.11.15840-1-5utr-1
###
T.congo.pschr.11	TriTrypDB	mRNA	4448502	4449047	.	-	.	ID=TcIL3000.11.15840-1-5utr-2;Note=15
T.congo.pschr.11	TriTrypDB	CDS	4448502	4448975	.	-	0	Parent=TcIL3000.11.15840-1-5utr-2
T.congo.pschr.11	TriTrypDB	five_prime_UTR	4448976	4449047	.	-	.	Parent=TcIL3000.11.15840-1-5utr-2
###
T.congo.pschr.11	TriTrypDB	mRNA	4449551	4452553	.	-	.	ID=TcIL3000.11.15850-1-5utr-1;Note=26
T.congo.pschr.11	TriTrypDB	CDS	4449551	4452427	.	-	0	Parent=TcIL3000.11.15850-1-5utr-1
T.congo.pschr.11	TriTrypDB	five_prime_UTR	4452428	4452553	.	-	.	Parent=TcIL3000.11.15850-1-5utr-1
###
T.congo.pschr.11	TriTrypDB	mRNA	4449551	4452556	.	-	.	ID=TcIL3000.11.15850-1-5utr-2;Note=12
T.congo.pschr.11	TriTrypDB	CDS	4449551	4452427	.	-	0	Parent=TcIL3000.11.15850-1-5utr-2
T.congo.pschr.11	TriTrypDB	five_prime_UTR	4452428	4452556	.	-	.	Parent=TcIL3000.11.15850-1-5utr-2
###
T.congo.pschr.11	TriTrypDB	mRNA	4449551	4452560	.	-	.	ID=TcIL3000.11.15850-1-5utr-3;Note=66
T.congo.pschr.11	TriTrypDB	CDS	4449551	4452427	.	-	0	Parent=TcIL3000.11.15850-1-5utr-3
T.congo.pschr.11	TriTrypDB	five_prime_UTR	4452428	4452560	.	-	.	Parent=TcIL3000.11.15850-1-5utr-3
###
T.congo.pschr.11	TriTrypDB	mRNA	4467670	4467777	.	-	.	ID=TcIL3000.11.15870-1-5utr-1;Note=27
###
T.congo.pschr.11	TriTrypDB	mRNA	4467670	4467779	.	-	.	ID=TcIL3000.11.15870-1-5utr-2;Note=1055
###
T.congo.pschr.11	TriTrypDB	mRNA	4468734	4471997	.	-	.	ID=TcIL3000.11.15880-1-5utr-1;Note=121
T.congo.pschr.11	TriTrypDB	CDS	4468734	4471856	.	-	0	Parent=TcIL3000.11.15880-1-5utr-1
T.congo.pschr.11	TriTrypDB	five_prime_UTR	4471857	4471997	.	-	.	Parent=TcIL3000.11.15880-1-5utr-1
###
T.congo.pschr.11	TriTrypDB	mRNA	4468734	4471974	.	-	.	ID=TcIL3000.11.15880-1-5utr-2;Note=76
T.congo.pschr.11	TriTrypDB	CDS	4468734	4471856	.	-	0	Parent=TcIL3000.11.15880-1-5utr-2
T.congo.pschr.11	TriTrypDB	five_prime_UTR	4471857	4471974	.	-	.	Parent=TcIL3000.11.15880-1-5utr-2
###
T.congo.pschr.11	TriTrypDB	mRNA	4473342	4475452	.	-	.	ID=TcIL3000.11.15890-1-5utr-1;Note=422
T.congo.pschr.11	TriTrypDB	CDS	4473342	4474883	.	-	0	Parent=TcIL3000.11.15890-1-5utr-1
T.congo.pschr.11	TriTrypDB	five_prime_UTR	4474884	4475452	.	-	.	Parent=TcIL3000.11.15890-1-5utr-1
###
T.congo.pschr.11	TriTrypDB	mRNA	4473342	4475409	.	-	.	ID=TcIL3000.11.15890-1-5utr-2;Note=33
T.congo.pschr.11	TriTrypDB	CDS	4473342	4474883	.	-	0	Parent=TcIL3000.11.15890-1-5utr-2
T.congo.pschr.11	TriTrypDB	five_prime_UTR	4474884	4475409	.	-	.	Parent=TcIL3000.11.15890-1-5utr-2
###
T.congo.pschr.11	TriTrypDB	mRNA	4473342	4475246	.	-	.	ID=TcIL3000.11.15890-1-5utr-3;Note=17
T.congo.pschr.11	TriTrypDB	CDS	4473342	4474883	.	-	0	Parent=TcIL3000.11.15890-1-5utr-3
T.congo.pschr.11	TriTrypDB	five_prime_UTR	4474884	4475246	.	-	.	Parent=TcIL3000.11.15890-1-5utr-3
###
T.congo.pschr.11	TriTrypDB	mRNA	4476114	4479429	.	-	.	ID=TcIL3000.11.15900-1-5utr-1;Note=14
T.congo.pschr.11	TriTrypDB	CDS	4476114	4479098	.	-	0	Parent=TcIL3000.11.15900-1-5utr-1
T.congo.pschr.11	TriTrypDB	five_prime_UTR	4479099	4479429	.	-	.	Parent=TcIL3000.11.15900-1-5utr-1
###
T.congo.pschr.11	TriTrypDB	mRNA	4476114	4479435	.	-	.	ID=TcIL3000.11.15900-1-5utr-2;Note=127
T.congo.pschr.11	TriTrypDB	CDS	4476114	4479098	.	-	0	Parent=TcIL3000.11.15900-1-5utr-2
T.congo.pschr.11	TriTrypDB	five_prime_UTR	4479099	4479435	.	-	.	Parent=TcIL3000.11.15900-1-5utr-2
###
T.congo.pschr.11	TriTrypDB	mRNA	4479585	4480749	.	-	.	ID=TcIL3000.11.15910-1-5utr-1;Note=269
T.congo.pschr.11	TriTrypDB	CDS	4479585	4480694	.	-	0	Parent=TcIL3000.11.15910-1-5utr-1
T.congo.pschr.11	TriTrypDB	five_prime_UTR	4480695	4480749	.	-	.	Parent=TcIL3000.11.15910-1-5utr-1
###
T.congo.pschr.11	TriTrypDB	mRNA	4479585	4480742	.	-	.	ID=TcIL3000.11.15910-1-5utr-2;Note=10
T.congo.pschr.11	TriTrypDB	CDS	4479585	4480694	.	-	0	Parent=TcIL3000.11.15910-1-5utr-2
T.congo.pschr.11	TriTrypDB	five_prime_UTR	4480695	4480742	.	-	.	Parent=TcIL3000.11.15910-1-5utr-2
###
T.congo.pschr.11	TriTrypDB	mRNA	4484021	4484694	.	-	.	ID=TcIL3000.11.15920-1-5utr-1;Note=11
T.congo.pschr.11	TriTrypDB	CDS	4484021	4484650	.	-	0	Parent=TcIL3000.11.15920-1-5utr-1
T.congo.pschr.11	TriTrypDB	five_prime_UTR	4484651	4484694	.	-	.	Parent=TcIL3000.11.15920-1-5utr-1
###
T.congo.pschr.11	TriTrypDB	mRNA	4484021	4485754	.	-	.	ID=TcIL3000.11.15920-1-5utr-2;Note=11
T.congo.pschr.11	TriTrypDB	CDS	4484021	4485574	.	-	0	Parent=TcIL3000.11.15920-1-5utr-2
T.congo.pschr.11	TriTrypDB	five_prime_UTR	4485575	4485754	.	-	.	Parent=TcIL3000.11.15920-1-5utr-2
###
T.congo.pschr.11	TriTrypDB	mRNA	4484021	4485756	.	-	.	ID=TcIL3000.11.15920-1-5utr-3;Note=339
T.congo.pschr.11	TriTrypDB	CDS	4484021	4485574	.	-	0	Parent=TcIL3000.11.15920-1-5utr-3
T.congo.pschr.11	TriTrypDB	five_prime_UTR	4485575	4485756	.	-	.	Parent=TcIL3000.11.15920-1-5utr-3
###
T.congo.pschr.11	TriTrypDB	mRNA	4486170	4487583	.	-	.	ID=TcIL3000.11.15930-1-5utr-1;Note=199
T.congo.pschr.11	TriTrypDB	CDS	4486170	4487486	.	-	0	Parent=TcIL3000.11.15930-1-5utr-1
T.congo.pschr.11	TriTrypDB	five_prime_UTR	4487487	4487583	.	-	.	Parent=TcIL3000.11.15930-1-5utr-1
###
T.congo.pschr.11	TriTrypDB	mRNA	4486170	4487520	.	-	.	ID=TcIL3000.11.15930-1-5utr-2;Note=148
T.congo.pschr.11	TriTrypDB	CDS	4486170	4487486	.	-	0	Parent=TcIL3000.11.15930-1-5utr-2
T.congo.pschr.11	TriTrypDB	five_prime_UTR	4487487	4487520	.	-	.	Parent=TcIL3000.11.15930-1-5utr-2
###
T.congo.pschr.11	TriTrypDB	mRNA	4487851	4489817	.	-	.	ID=TcIL3000.11.15940-1-5utr-1;Note=229
T.congo.pschr.11	TriTrypDB	CDS	4487851	4489047	.	-	0	Parent=TcIL3000.11.15940-1-5utr-1
T.congo.pschr.11	TriTrypDB	five_prime_UTR	4489048	4489817	.	-	.	Parent=TcIL3000.11.15940-1-5utr-1
###
T.congo.pschr.11	TriTrypDB	mRNA	4487851	4489813	.	-	.	ID=TcIL3000.11.15940-1-5utr-2;Note=31
T.congo.pschr.11	TriTrypDB	CDS	4487851	4489047	.	-	0	Parent=TcIL3000.11.15940-1-5utr-2
T.congo.pschr.11	TriTrypDB	five_prime_UTR	4489048	4489813	.	-	.	Parent=TcIL3000.11.15940-1-5utr-2
###
T.congo.pschr.11	TriTrypDB	mRNA	4487851	4489250	.	-	.	ID=TcIL3000.11.15940-1-5utr-3;Note=36
T.congo.pschr.11	TriTrypDB	CDS	4487851	4489047	.	-	0	Parent=TcIL3000.11.15940-1-5utr-3
T.congo.pschr.11	TriTrypDB	five_prime_UTR	4489048	4489250	.	-	.	Parent=TcIL3000.11.15940-1-5utr-3
###
T.congo.pschr.11	TriTrypDB	mRNA	4487851	4489252	.	-	.	ID=TcIL3000.11.15940-1-5utr-4;Note=621
T.congo.pschr.11	TriTrypDB	CDS	4487851	4489047	.	-	0	Parent=TcIL3000.11.15940-1-5utr-4
T.congo.pschr.11	TriTrypDB	five_prime_UTR	4489048	4489252	.	-	.	Parent=TcIL3000.11.15940-1-5utr-4
###
T.congo.pschr.11	TriTrypDB	mRNA	4492643	4493280	.	-	.	ID=TcIL3000.11.15950-1-5utr-1;Note=10
T.congo.pschr.11	TriTrypDB	CDS	4492643	4492879	.	-	0	Parent=TcIL3000.11.15950-1-5utr-1
T.congo.pschr.11	TriTrypDB	five_prime_UTR	4492880	4493280	.	-	.	Parent=TcIL3000.11.15950-1-5utr-1
###
T.congo.pschr.11	TriTrypDB	mRNA	4492643	4493299	.	-	.	ID=TcIL3000.11.15950-1-5utr-2;Note=321
T.congo.pschr.11	TriTrypDB	CDS	4492643	4493290	.	-	0	Parent=TcIL3000.11.15950-1-5utr-2
T.congo.pschr.11	TriTrypDB	five_prime_UTR	4493291	4493299	.	-	.	Parent=TcIL3000.11.15950-1-5utr-2
###
T.congo.pschr.11	TriTrypDB	mRNA	4493640	4495518	.	-	.	ID=TcIL3000.11.15960-1-5utr-1;Note=181
T.congo.pschr.11	TriTrypDB	CDS	4493640	4495442	.	-	0	Parent=TcIL3000.11.15960-1-5utr-1
T.congo.pschr.11	TriTrypDB	five_prime_UTR	4495443	4495518	.	-	.	Parent=TcIL3000.11.15960-1-5utr-1
###
T.congo.pschr.11	TriTrypDB	mRNA	4496546	4498299	.	-	.	ID=TcIL3000.11.15970-1-5utr-1;Note=253
T.congo.pschr.11	TriTrypDB	CDS	4496546	4498189	.	-	0	Parent=TcIL3000.11.15970-1-5utr-1
T.congo.pschr.11	TriTrypDB	five_prime_UTR	4498190	4498299	.	-	.	Parent=TcIL3000.11.15970-1-5utr-1
###
T.congo.pschr.11	TriTrypDB	mRNA	4496546	4498265	.	-	.	ID=TcIL3000.11.15970-1-5utr-2;Note=93
T.congo.pschr.11	TriTrypDB	CDS	4496546	4498189	.	-	0	Parent=TcIL3000.11.15970-1-5utr-2
T.congo.pschr.11	TriTrypDB	five_prime_UTR	4498190	4498265	.	-	.	Parent=TcIL3000.11.15970-1-5utr-2
###
T.congo.pschr.11	TriTrypDB	mRNA	4496546	4498270	.	-	.	ID=TcIL3000.11.15970-1-5utr-3;Note=218
T.congo.pschr.11	TriTrypDB	CDS	4496546	4498189	.	-	0	Parent=TcIL3000.11.15970-1-5utr-3
T.congo.pschr.11	TriTrypDB	five_prime_UTR	4498190	4498270	.	-	.	Parent=TcIL3000.11.15970-1-5utr-3
###
T.congo.pschr.11	TriTrypDB	mRNA	4499323	4499975	.	-	.	ID=TcIL3000.11.15990-1-5utr-1;Note=153
T.congo.pschr.11	TriTrypDB	CDS	4499323	4499877	.	-	0	Parent=TcIL3000.11.15990-1-5utr-1
T.congo.pschr.11	TriTrypDB	five_prime_UTR	4499878	4499975	.	-	.	Parent=TcIL3000.11.15990-1-5utr-1
###
T.congo.pschr.11	TriTrypDB	mRNA	27249	31389	.	-	.	ID=TcIL3000.11.160-1-5utr-1;Note=200
T.congo.pschr.11	TriTrypDB	CDS	27249	31319	.	-	0	Parent=TcIL3000.11.160-1-5utr-1
T.congo.pschr.11	TriTrypDB	five_prime_UTR	31320	31389	.	-	.	Parent=TcIL3000.11.160-1-5utr-1
###
T.congo.pschr.11	TriTrypDB	mRNA	539962	542350	.	-	.	ID=TcIL3000.11.1600-1-5utr-1;Note=260
T.congo.pschr.11	TriTrypDB	CDS	539962	541401	.	-	0	Parent=TcIL3000.11.1600-1-5utr-1
T.congo.pschr.11	TriTrypDB	five_prime_UTR	541402	542350	.	-	.	Parent=TcIL3000.11.1600-1-5utr-1
###
T.congo.pschr.11	TriTrypDB	mRNA	539962	541947	.	-	.	ID=TcIL3000.11.1600-1-5utr-2;Note=10
T.congo.pschr.11	TriTrypDB	CDS	539962	541401	.	-	0	Parent=TcIL3000.11.1600-1-5utr-2
T.congo.pschr.11	TriTrypDB	five_prime_UTR	541402	541947	.	-	.	Parent=TcIL3000.11.1600-1-5utr-2
###
T.congo.pschr.11	TriTrypDB	mRNA	539962	541944	.	-	.	ID=TcIL3000.11.1600-1-5utr-3;Note=110
T.congo.pschr.11	TriTrypDB	CDS	539962	541401	.	-	0	Parent=TcIL3000.11.1600-1-5utr-3
T.congo.pschr.11	TriTrypDB	five_prime_UTR	541402	541944	.	-	.	Parent=TcIL3000.11.1600-1-5utr-3
###
T.congo.pschr.11	TriTrypDB	mRNA	539962	541178	.	-	.	ID=TcIL3000.11.1600-1-5utr-4;Note=1161
T.congo.pschr.11	TriTrypDB	CDS	539962	541155	.	-	0	Parent=TcIL3000.11.1600-1-5utr-4
T.congo.pschr.11	TriTrypDB	five_prime_UTR	541156	541178	.	-	.	Parent=TcIL3000.11.1600-1-5utr-4
###
T.congo.pschr.11	TriTrypDB	mRNA	539962	541932	.	-	.	ID=TcIL3000.11.1600-1-5utr-5;Note=53
T.congo.pschr.11	TriTrypDB	CDS	539962	541401	.	-	0	Parent=TcIL3000.11.1600-1-5utr-5
T.congo.pschr.11	TriTrypDB	five_prime_UTR	541402	541932	.	-	.	Parent=TcIL3000.11.1600-1-5utr-5
###
T.congo.pschr.11	TriTrypDB	mRNA	539962	542345	.	-	.	ID=TcIL3000.11.1600-1-5utr-6;Note=310
T.congo.pschr.11	TriTrypDB	CDS	539962	541401	.	-	0	Parent=TcIL3000.11.1600-1-5utr-6
T.congo.pschr.11	TriTrypDB	five_prime_UTR	541402	542345	.	-	.	Parent=TcIL3000.11.1600-1-5utr-6
###
T.congo.pschr.11	TriTrypDB	mRNA	539962	541929	.	-	.	ID=TcIL3000.11.1600-1-5utr-7;Note=42
T.congo.pschr.11	TriTrypDB	CDS	539962	541401	.	-	0	Parent=TcIL3000.11.1600-1-5utr-7
T.congo.pschr.11	TriTrypDB	five_prime_UTR	541402	541929	.	-	.	Parent=TcIL3000.11.1600-1-5utr-7
###
T.congo.pschr.11	TriTrypDB	mRNA	4500422	4501618	.	-	.	ID=TcIL3000.11.16000-1-5utr-1;Note=330
T.congo.pschr.11	TriTrypDB	CDS	4500422	4501300	.	-	0	Parent=TcIL3000.11.16000-1-5utr-1
T.congo.pschr.11	TriTrypDB	five_prime_UTR	4501301	4501618	.	-	.	Parent=TcIL3000.11.16000-1-5utr-1
###
T.congo.pschr.11	TriTrypDB	mRNA	4500422	4501432	.	-	.	ID=TcIL3000.11.16000-1-5utr-2;Note=15
T.congo.pschr.11	TriTrypDB	CDS	4500422	4501300	.	-	0	Parent=TcIL3000.11.16000-1-5utr-2
T.congo.pschr.11	TriTrypDB	five_prime_UTR	4501301	4501432	.	-	.	Parent=TcIL3000.11.16000-1-5utr-2
###
T.congo.pschr.11	TriTrypDB	mRNA	4503079	4505272	.	-	.	ID=TcIL3000.11.16010-1-5utr-1;Note=272
T.congo.pschr.11	TriTrypDB	CDS	4503079	4504938	.	-	0	Parent=TcIL3000.11.16010-1-5utr-1
T.congo.pschr.11	TriTrypDB	five_prime_UTR	4504939	4505272	.	-	.	Parent=TcIL3000.11.16010-1-5utr-1
###
T.congo.pschr.11	TriTrypDB	mRNA	4506509	4510229	.	-	.	ID=TcIL3000.11.16020-1-5utr-1;Note=11
T.congo.pschr.11	TriTrypDB	CDS	4506509	4509874	.	-	0	Parent=TcIL3000.11.16020-1-5utr-1
T.congo.pschr.11	TriTrypDB	five_prime_UTR	4509875	4510229	.	-	.	Parent=TcIL3000.11.16020-1-5utr-1
###
T.congo.pschr.11	TriTrypDB	mRNA	4506509	4507010	.	-	.	ID=TcIL3000.11.16020-1-5utr-2;Note=47
T.congo.pschr.11	TriTrypDB	CDS	4506509	4506811	.	-	0	Parent=TcIL3000.11.16020-1-5utr-2
T.congo.pschr.11	TriTrypDB	five_prime_UTR	4506812	4507010	.	-	.	Parent=TcIL3000.11.16020-1-5utr-2
###
T.congo.pschr.11	TriTrypDB	mRNA	4506509	4510240	.	-	.	ID=TcIL3000.11.16020-1-5utr-3;Note=163
T.congo.pschr.11	TriTrypDB	CDS	4506509	4509874	.	-	0	Parent=TcIL3000.11.16020-1-5utr-3
T.congo.pschr.11	TriTrypDB	five_prime_UTR	4509875	4510240	.	-	.	Parent=TcIL3000.11.16020-1-5utr-3
###
T.congo.pschr.11	TriTrypDB	mRNA	4506509	4510245	.	-	.	ID=TcIL3000.11.16020-1-5utr-4;Note=52
T.congo.pschr.11	TriTrypDB	CDS	4506509	4509874	.	-	0	Parent=TcIL3000.11.16020-1-5utr-4
T.congo.pschr.11	TriTrypDB	five_prime_UTR	4509875	4510245	.	-	.	Parent=TcIL3000.11.16020-1-5utr-4
###
T.congo.pschr.11	TriTrypDB	mRNA	4512250	4513403	.	-	.	ID=TcIL3000.11.16040-1-5utr-1;Note=10
T.congo.pschr.11	TriTrypDB	CDS	4512250	4512804	.	-	0	Parent=TcIL3000.11.16040-1-5utr-1
T.congo.pschr.11	TriTrypDB	five_prime_UTR	4512805	4513403	.	-	.	Parent=TcIL3000.11.16040-1-5utr-1
###
T.congo.pschr.11	TriTrypDB	mRNA	4512250	4512892	.	-	.	ID=TcIL3000.11.16040-1-5utr-2;Note=476
T.congo.pschr.11	TriTrypDB	CDS	4512250	4512804	.	-	0	Parent=TcIL3000.11.16040-1-5utr-2
T.congo.pschr.11	TriTrypDB	five_prime_UTR	4512805	4512892	.	-	.	Parent=TcIL3000.11.16040-1-5utr-2
###
T.congo.pschr.11	TriTrypDB	mRNA	4513600	4513826	.	-	.	ID=TcIL3000.11.16050-1-5utr-1;Note=11
T.congo.pschr.11	TriTrypDB	CDS	4513600	4513716	.	-	0	Parent=TcIL3000.11.16050-1-5utr-1
T.congo.pschr.11	TriTrypDB	five_prime_UTR	4513717	4513826	.	-	.	Parent=TcIL3000.11.16050-1-5utr-1
###
T.congo.pschr.11	TriTrypDB	mRNA	4513600	4513745	.	-	.	ID=TcIL3000.11.16050-1-5utr-2;Note=15
T.congo.pschr.11	TriTrypDB	CDS	4513600	4513716	.	-	0	Parent=TcIL3000.11.16050-1-5utr-2
T.congo.pschr.11	TriTrypDB	five_prime_UTR	4513717	4513745	.	-	.	Parent=TcIL3000.11.16050-1-5utr-2
###
T.congo.pschr.11	TriTrypDB	mRNA	4513600	4513748	.	-	.	ID=TcIL3000.11.16050-1-5utr-3;Note=23
T.congo.pschr.11	TriTrypDB	CDS	4513600	4513716	.	-	0	Parent=TcIL3000.11.16050-1-5utr-3
T.congo.pschr.11	TriTrypDB	five_prime_UTR	4513717	4513748	.	-	.	Parent=TcIL3000.11.16050-1-5utr-3
###
T.congo.pschr.11	TriTrypDB	mRNA	4513600	4514387	.	-	.	ID=TcIL3000.11.16050-1-5utr-4;Note=20
T.congo.pschr.11	TriTrypDB	CDS	4513600	4514061	.	-	0	Parent=TcIL3000.11.16050-1-5utr-4
T.congo.pschr.11	TriTrypDB	five_prime_UTR	4514062	4514387	.	-	.	Parent=TcIL3000.11.16050-1-5utr-4
###
T.congo.pschr.11	TriTrypDB	mRNA	4513600	4514419	.	-	.	ID=TcIL3000.11.16050-1-5utr-5;Note=182
T.congo.pschr.11	TriTrypDB	CDS	4513600	4514061	.	-	0	Parent=TcIL3000.11.16050-1-5utr-5
T.congo.pschr.11	TriTrypDB	five_prime_UTR	4514062	4514419	.	-	.	Parent=TcIL3000.11.16050-1-5utr-5
###
T.congo.pschr.11	TriTrypDB	mRNA	4515163	4517098	.	-	.	ID=TcIL3000.11.16060-1-5utr-1;Note=38
T.congo.pschr.11	TriTrypDB	CDS	4515163	4516995	.	-	0	Parent=TcIL3000.11.16060-1-5utr-1
T.congo.pschr.11	TriTrypDB	five_prime_UTR	4516996	4517098	.	-	.	Parent=TcIL3000.11.16060-1-5utr-1
###
T.congo.pschr.11	TriTrypDB	mRNA	4517626	4518158	.	-	.	ID=TcIL3000.11.16070-1-5utr-1;Note=1542
T.congo.pschr.11	TriTrypDB	CDS	4517626	4518087	.	-	0	Parent=TcIL3000.11.16070-1-5utr-1
T.congo.pschr.11	TriTrypDB	five_prime_UTR	4518088	4518158	.	-	.	Parent=TcIL3000.11.16070-1-5utr-1
###
T.congo.pschr.11	TriTrypDB	mRNA	4517626	4518138	.	-	.	ID=TcIL3000.11.16070-1-5utr-2;Note=82
T.congo.pschr.11	TriTrypDB	CDS	4517626	4518087	.	-	0	Parent=TcIL3000.11.16070-1-5utr-2
T.congo.pschr.11	TriTrypDB	five_prime_UTR	4518088	4518138	.	-	.	Parent=TcIL3000.11.16070-1-5utr-2
###
T.congo.pschr.11	TriTrypDB	mRNA	4520040	4521834	.	-	.	ID=TcIL3000.11.16080-1-5utr-1;Note=12
T.congo.pschr.11	TriTrypDB	CDS	4520040	4521791	.	-	0	Parent=TcIL3000.11.16080-1-5utr-1
T.congo.pschr.11	TriTrypDB	five_prime_UTR	4521792	4521834	.	-	.	Parent=TcIL3000.11.16080-1-5utr-1
###
T.congo.pschr.11	TriTrypDB	mRNA	4520040	4522736	.	-	.	ID=TcIL3000.11.16080-1-5utr-11;Note=13
T.congo.pschr.11	TriTrypDB	CDS	4520040	4521791	.	-	0	Parent=TcIL3000.11.16080-1-5utr-11
T.congo.pschr.11	TriTrypDB	five_prime_UTR	4521792	4522736	.	-	.	Parent=TcIL3000.11.16080-1-5utr-11
###
T.congo.pschr.11	TriTrypDB	mRNA	4520040	4521860	.	-	.	ID=TcIL3000.11.16080-1-5utr-4;Note=30
T.congo.pschr.11	TriTrypDB	CDS	4520040	4521791	.	-	0	Parent=TcIL3000.11.16080-1-5utr-4
T.congo.pschr.11	TriTrypDB	five_prime_UTR	4521792	4521860	.	-	.	Parent=TcIL3000.11.16080-1-5utr-4
###
T.congo.pschr.11	TriTrypDB	mRNA	4520040	4521843	.	-	.	ID=TcIL3000.11.16080-1-5utr-8;Note=177
T.congo.pschr.11	TriTrypDB	CDS	4520040	4521791	.	-	0	Parent=TcIL3000.11.16080-1-5utr-8
T.congo.pschr.11	TriTrypDB	five_prime_UTR	4521792	4521843	.	-	.	Parent=TcIL3000.11.16080-1-5utr-8
###
T.congo.pschr.11	TriTrypDB	mRNA	4524883	4525466	.	-	.	ID=TcIL3000.11.16100-1-5utr-1;Note=1170
T.congo.pschr.11	TriTrypDB	CDS	4524883	4525452	.	-	0	Parent=TcIL3000.11.16100-1-5utr-1
T.congo.pschr.11	TriTrypDB	five_prime_UTR	4525453	4525466	.	-	.	Parent=TcIL3000.11.16100-1-5utr-1
###
T.congo.pschr.11	TriTrypDB	mRNA	4525594	4526204	.	-	.	ID=TcIL3000.11.16110-1-5utr-1;Note=360
T.congo.pschr.11	TriTrypDB	CDS	4525594	4526199	.	-	0	Parent=TcIL3000.11.16110-1-5utr-1
T.congo.pschr.11	TriTrypDB	five_prime_UTR	4526200	4526204	.	-	.	Parent=TcIL3000.11.16110-1-5utr-1
###
T.congo.pschr.11	TriTrypDB	mRNA	4525594	4526150	.	-	.	ID=TcIL3000.11.16110-1-5utr-2;Note=27
T.congo.pschr.11	TriTrypDB	CDS	4525594	4525983	.	-	0	Parent=TcIL3000.11.16110-1-5utr-2
T.congo.pschr.11	TriTrypDB	five_prime_UTR	4525984	4526150	.	-	.	Parent=TcIL3000.11.16110-1-5utr-2
###
T.congo.pschr.11	TriTrypDB	mRNA	4525594	4526167	.	-	.	ID=TcIL3000.11.16110-1-5utr-4;Note=98
T.congo.pschr.11	TriTrypDB	CDS	4525594	4525983	.	-	0	Parent=TcIL3000.11.16110-1-5utr-4
T.congo.pschr.11	TriTrypDB	five_prime_UTR	4525984	4526167	.	-	.	Parent=TcIL3000.11.16110-1-5utr-4
###
T.congo.pschr.11	TriTrypDB	mRNA	4541560	4542798	.	-	.	ID=TcIL3000.11.16120-1-5utr-1;Note=157
T.congo.pschr.11	TriTrypDB	CDS	4541560	4542006	.	-	0	Parent=TcIL3000.11.16120-1-5utr-1
T.congo.pschr.11	TriTrypDB	five_prime_UTR	4542007	4542798	.	-	.	Parent=TcIL3000.11.16120-1-5utr-1
###
T.congo.pschr.11	TriTrypDB	mRNA	4541560	4542081	.	-	.	ID=TcIL3000.11.16120-1-5utr-2;Note=1201
T.congo.pschr.11	TriTrypDB	CDS	4541560	4542006	.	-	0	Parent=TcIL3000.11.16120-1-5utr-2
T.congo.pschr.11	TriTrypDB	five_prime_UTR	4542007	4542081	.	-	.	Parent=TcIL3000.11.16120-1-5utr-2
###
T.congo.pschr.11	TriTrypDB	mRNA	4541560	4542064	.	-	.	ID=TcIL3000.11.16120-1-5utr-3;Note=43
T.congo.pschr.11	TriTrypDB	CDS	4541560	4542006	.	-	0	Parent=TcIL3000.11.16120-1-5utr-3
T.congo.pschr.11	TriTrypDB	five_prime_UTR	4542007	4542064	.	-	.	Parent=TcIL3000.11.16120-1-5utr-3
###
T.congo.pschr.11	TriTrypDB	mRNA	4546401	4546995	.	-	.	ID=TcIL3000.11.16150-1-5utr-1;Note=548
T.congo.pschr.11	TriTrypDB	CDS	4546401	4546964	.	-	0	Parent=TcIL3000.11.16150-1-5utr-1
T.congo.pschr.11	TriTrypDB	five_prime_UTR	4546965	4546995	.	-	.	Parent=TcIL3000.11.16150-1-5utr-1
###
T.congo.pschr.11	TriTrypDB	mRNA	4546401	4546838	.	-	.	ID=TcIL3000.11.16150-1-5utr-2;Note=28
T.congo.pschr.11	TriTrypDB	CDS	4546401	4546673	.	-	0	Parent=TcIL3000.11.16150-1-5utr-2
T.congo.pschr.11	TriTrypDB	five_prime_UTR	4546674	4546838	.	-	.	Parent=TcIL3000.11.16150-1-5utr-2
###
T.congo.pschr.11	TriTrypDB	mRNA	4547261	4550273	.	-	.	ID=TcIL3000.11.16160-1-5utr-1;Note=194
T.congo.pschr.11	TriTrypDB	CDS	4547261	4550191	.	-	0	Parent=TcIL3000.11.16160-1-5utr-1
T.congo.pschr.11	TriTrypDB	five_prime_UTR	4550192	4550273	.	-	.	Parent=TcIL3000.11.16160-1-5utr-1
###
T.congo.pschr.11	TriTrypDB	mRNA	4547261	4550215	.	-	.	ID=TcIL3000.11.16160-1-5utr-2;Note=49
T.congo.pschr.11	TriTrypDB	CDS	4547261	4550191	.	-	0	Parent=TcIL3000.11.16160-1-5utr-2
T.congo.pschr.11	TriTrypDB	five_prime_UTR	4550192	4550215	.	-	.	Parent=TcIL3000.11.16160-1-5utr-2
###
T.congo.pschr.11	TriTrypDB	mRNA	4565592	4572888	.	-	.	ID=TcIL3000.11.16170-1-5utr-1;Note=1086
T.congo.pschr.11	TriTrypDB	CDS	4565592	4571906	.	-	0	Parent=TcIL3000.11.16170-1-5utr-1
T.congo.pschr.11	TriTrypDB	five_prime_UTR	4571907	4572888	.	-	.	Parent=TcIL3000.11.16170-1-5utr-1
###
T.congo.pschr.11	TriTrypDB	mRNA	4565592	4571941	.	-	.	ID=TcIL3000.11.16170-1-5utr-2;Note=108
T.congo.pschr.11	TriTrypDB	CDS	4565592	4571906	.	-	0	Parent=TcIL3000.11.16170-1-5utr-2
T.congo.pschr.11	TriTrypDB	five_prime_UTR	4571907	4571941	.	-	.	Parent=TcIL3000.11.16170-1-5utr-2
###
T.congo.pschr.11	TriTrypDB	mRNA	4573285	4575830	.	-	.	ID=TcIL3000.11.16180-1-5utr-1;Note=11
T.congo.pschr.11	TriTrypDB	CDS	4573285	4575624	.	-	0	Parent=TcIL3000.11.16180-1-5utr-1
T.congo.pschr.11	TriTrypDB	five_prime_UTR	4575625	4575830	.	-	.	Parent=TcIL3000.11.16180-1-5utr-1
###
T.congo.pschr.11	TriTrypDB	mRNA	4573285	4575892	.	-	.	ID=TcIL3000.11.16180-1-5utr-2;Note=101
T.congo.pschr.11	TriTrypDB	CDS	4573285	4575624	.	-	0	Parent=TcIL3000.11.16180-1-5utr-2
T.congo.pschr.11	TriTrypDB	five_prime_UTR	4575625	4575892	.	-	.	Parent=TcIL3000.11.16180-1-5utr-2
###
T.congo.pschr.11	TriTrypDB	mRNA	4576115	4576919	.	-	.	ID=TcIL3000.11.16190-1-5utr-1;Note=6544
T.congo.pschr.11	TriTrypDB	CDS	4576115	4576897	.	-	0	Parent=TcIL3000.11.16190-1-5utr-1
T.congo.pschr.11	TriTrypDB	five_prime_UTR	4576898	4576919	.	-	.	Parent=TcIL3000.11.16190-1-5utr-1
###
T.congo.pschr.11	TriTrypDB	mRNA	4576115	4576899	.	-	.	ID=TcIL3000.11.16190-1-5utr-2;Note=29
T.congo.pschr.11	TriTrypDB	CDS	4576115	4576897	.	-	0	Parent=TcIL3000.11.16190-1-5utr-2
T.congo.pschr.11	TriTrypDB	five_prime_UTR	4576898	4576899	.	-	.	Parent=TcIL3000.11.16190-1-5utr-2
###
T.congo.pschr.11	TriTrypDB	mRNA	4576115	4576888	.	-	.	ID=TcIL3000.11.16190-1-5utr-3;Note=13
T.congo.pschr.11	TriTrypDB	CDS	4576115	4576777	.	-	0	Parent=TcIL3000.11.16190-1-5utr-3
T.congo.pschr.11	TriTrypDB	five_prime_UTR	4576778	4576888	.	-	.	Parent=TcIL3000.11.16190-1-5utr-3
###
T.congo.pschr.11	TriTrypDB	mRNA	555138	555833	.	+	.	ID=TcIL3000.11.1620-1-5utr-1;Note=363
T.congo.pschr.11	TriTrypDB	five_prime_UTR	555138	555164	.	+	.	Parent=TcIL3000.11.1620-1-5utr-1
T.congo.pschr.11	TriTrypDB	CDS	555165	555833	.	+	0	Parent=TcIL3000.11.1620-1-5utr-1
###
T.congo.pschr.11	TriTrypDB	mRNA	554937	555833	.	+	.	ID=TcIL3000.11.1620-1-5utr-2;Note=31
T.congo.pschr.11	TriTrypDB	five_prime_UTR	554937	555164	.	+	.	Parent=TcIL3000.11.1620-1-5utr-2
T.congo.pschr.11	TriTrypDB	CDS	555165	555833	.	+	0	Parent=TcIL3000.11.1620-1-5utr-2
###
T.congo.pschr.11	TriTrypDB	mRNA	4577316	4578444	.	-	.	ID=TcIL3000.11.16200-1-5utr-1;Note=368
T.congo.pschr.11	TriTrypDB	CDS	4577316	4578419	.	-	0	Parent=TcIL3000.11.16200-1-5utr-1
T.congo.pschr.11	TriTrypDB	five_prime_UTR	4578420	4578444	.	-	.	Parent=TcIL3000.11.16200-1-5utr-1
###
T.congo.pschr.11	TriTrypDB	mRNA	4578805	4579975	.	-	.	ID=TcIL3000.11.16210-1-5utr-1;Note=146
T.congo.pschr.11	TriTrypDB	CDS	4578805	4579878	.	-	0	Parent=TcIL3000.11.16210-1-5utr-1
T.congo.pschr.11	TriTrypDB	five_prime_UTR	4579879	4579975	.	-	.	Parent=TcIL3000.11.16210-1-5utr-1
###
T.congo.pschr.11	TriTrypDB	mRNA	4578805	4579965	.	-	.	ID=TcIL3000.11.16210-1-5utr-2;Note=179
T.congo.pschr.11	TriTrypDB	CDS	4578805	4579878	.	-	0	Parent=TcIL3000.11.16210-1-5utr-2
T.congo.pschr.11	TriTrypDB	five_prime_UTR	4579879	4579965	.	-	.	Parent=TcIL3000.11.16210-1-5utr-2
###
T.congo.pschr.11	TriTrypDB	mRNA	4580856	4581377	.	-	.	ID=TcIL3000.11.16220-1-5utr-1;Note=269
T.congo.pschr.11	TriTrypDB	CDS	4580856	4581326	.	-	0	Parent=TcIL3000.11.16220-1-5utr-1
T.congo.pschr.11	TriTrypDB	five_prime_UTR	4581327	4581377	.	-	.	Parent=TcIL3000.11.16220-1-5utr-1
###
T.congo.pschr.11	TriTrypDB	mRNA	4581976	4584820	.	-	.	ID=TcIL3000.11.16230-1-5utr-1;Note=18
T.congo.pschr.11	TriTrypDB	CDS	4581976	4584786	.	-	0	Parent=TcIL3000.11.16230-1-5utr-1
T.congo.pschr.11	TriTrypDB	five_prime_UTR	4584787	4584820	.	-	.	Parent=TcIL3000.11.16230-1-5utr-1
###
T.congo.pschr.11	TriTrypDB	mRNA	4581976	4584823	.	-	.	ID=TcIL3000.11.16230-1-5utr-2;Note=140
T.congo.pschr.11	TriTrypDB	CDS	4581976	4584786	.	-	0	Parent=TcIL3000.11.16230-1-5utr-2
T.congo.pschr.11	TriTrypDB	five_prime_UTR	4584787	4584823	.	-	.	Parent=TcIL3000.11.16230-1-5utr-2
###
T.congo.pschr.11	TriTrypDB	mRNA	4588370	4589143	.	-	.	ID=TcIL3000.11.16260-1-5utr-1;Note=38
T.congo.pschr.11	TriTrypDB	CDS	4588370	4589092	.	-	0	Parent=TcIL3000.11.16260-1-5utr-1
T.congo.pschr.11	TriTrypDB	five_prime_UTR	4589093	4589143	.	-	.	Parent=TcIL3000.11.16260-1-5utr-1
###
T.congo.pschr.11	TriTrypDB	mRNA	4588370	4589630	.	-	.	ID=TcIL3000.11.16260-1-5utr-2;Note=63
T.congo.pschr.11	TriTrypDB	CDS	4588370	4589092	.	-	0	Parent=TcIL3000.11.16260-1-5utr-2
T.congo.pschr.11	TriTrypDB	five_prime_UTR	4589093	4589630	.	-	.	Parent=TcIL3000.11.16260-1-5utr-2
###
T.congo.pschr.11	TriTrypDB	mRNA	4588370	4589125	.	-	.	ID=TcIL3000.11.16260-1-5utr-3;Note=20
T.congo.pschr.11	TriTrypDB	CDS	4588370	4589092	.	-	0	Parent=TcIL3000.11.16260-1-5utr-3
T.congo.pschr.11	TriTrypDB	five_prime_UTR	4589093	4589125	.	-	.	Parent=TcIL3000.11.16260-1-5utr-3
###
T.congo.pschr.11	TriTrypDB	mRNA	4588370	4589955	.	-	.	ID=TcIL3000.11.16260-1-5utr-4;Note=21
T.congo.pschr.11	TriTrypDB	CDS	4588370	4589092	.	-	0	Parent=TcIL3000.11.16260-1-5utr-4
T.congo.pschr.11	TriTrypDB	five_prime_UTR	4589093	4589955	.	-	.	Parent=TcIL3000.11.16260-1-5utr-4
###
T.congo.pschr.11	TriTrypDB	mRNA	4590418	4591579	.	-	.	ID=TcIL3000.11.16270-1-5utr-1;Note=28
T.congo.pschr.11	TriTrypDB	CDS	4590418	4590969	.	-	0	Parent=TcIL3000.11.16270-1-5utr-1
T.congo.pschr.11	TriTrypDB	five_prime_UTR	4590970	4591579	.	-	.	Parent=TcIL3000.11.16270-1-5utr-1
###
T.congo.pschr.11	TriTrypDB	mRNA	4590418	4590973	.	-	.	ID=TcIL3000.11.16270-1-5utr-2;Note=15
T.congo.pschr.11	TriTrypDB	CDS	4590418	4590969	.	-	0	Parent=TcIL3000.11.16270-1-5utr-2
T.congo.pschr.11	TriTrypDB	five_prime_UTR	4590970	4590973	.	-	.	Parent=TcIL3000.11.16270-1-5utr-2
###
T.congo.pschr.11	TriTrypDB	mRNA	4590418	4590976	.	-	.	ID=TcIL3000.11.16270-1-5utr-3;Note=173
T.congo.pschr.11	TriTrypDB	CDS	4590418	4590969	.	-	0	Parent=TcIL3000.11.16270-1-5utr-3
T.congo.pschr.11	TriTrypDB	five_prime_UTR	4590970	4590976	.	-	.	Parent=TcIL3000.11.16270-1-5utr-3
###
T.congo.pschr.11	TriTrypDB	mRNA	4590418	4591090	.	-	.	ID=TcIL3000.11.16270-1-5utr-4;Note=10
T.congo.pschr.11	TriTrypDB	CDS	4590418	4590969	.	-	0	Parent=TcIL3000.11.16270-1-5utr-4
T.congo.pschr.11	TriTrypDB	five_prime_UTR	4590970	4591090	.	-	.	Parent=TcIL3000.11.16270-1-5utr-4
###
T.congo.pschr.11	TriTrypDB	mRNA	4590418	4591621	.	-	.	ID=TcIL3000.11.16270-1-5utr-5;Note=23
T.congo.pschr.11	TriTrypDB	CDS	4590418	4590969	.	-	0	Parent=TcIL3000.11.16270-1-5utr-5
T.congo.pschr.11	TriTrypDB	five_prime_UTR	4590970	4591621	.	-	.	Parent=TcIL3000.11.16270-1-5utr-5
###
T.congo.pschr.11	TriTrypDB	mRNA	4590418	4591024	.	-	.	ID=TcIL3000.11.16270-1-5utr-6;Note=131
T.congo.pschr.11	TriTrypDB	CDS	4590418	4590969	.	-	0	Parent=TcIL3000.11.16270-1-5utr-6
T.congo.pschr.11	TriTrypDB	five_prime_UTR	4590970	4591024	.	-	.	Parent=TcIL3000.11.16270-1-5utr-6
###
T.congo.pschr.11	TriTrypDB	mRNA	4596434	4597745	.	-	.	ID=TcIL3000.11.16280-1-5utr-1;Note=204
T.congo.pschr.11	TriTrypDB	CDS	4596434	4597468	.	-	0	Parent=TcIL3000.11.16280-1-5utr-1
T.congo.pschr.11	TriTrypDB	five_prime_UTR	4597469	4597745	.	-	.	Parent=TcIL3000.11.16280-1-5utr-1
###
T.congo.pschr.11	TriTrypDB	mRNA	4598130	4600154	.	-	.	ID=TcIL3000.11.16290-1-5utr-1;Note=41
T.congo.pschr.11	TriTrypDB	CDS	4598130	4599851	.	-	0	Parent=TcIL3000.11.16290-1-5utr-1
T.congo.pschr.11	TriTrypDB	five_prime_UTR	4599852	4600154	.	-	.	Parent=TcIL3000.11.16290-1-5utr-1
###
T.congo.pschr.11	TriTrypDB	mRNA	4598130	4600151	.	-	.	ID=TcIL3000.11.16290-1-5utr-2;Note=22
T.congo.pschr.11	TriTrypDB	CDS	4598130	4599851	.	-	0	Parent=TcIL3000.11.16290-1-5utr-2
T.congo.pschr.11	TriTrypDB	five_prime_UTR	4599852	4600151	.	-	.	Parent=TcIL3000.11.16290-1-5utr-2
###
T.congo.pschr.11	TriTrypDB	mRNA	4598130	4600219	.	-	.	ID=TcIL3000.11.16290-1-5utr-3;Note=39
T.congo.pschr.11	TriTrypDB	CDS	4598130	4599851	.	-	0	Parent=TcIL3000.11.16290-1-5utr-3
T.congo.pschr.11	TriTrypDB	five_prime_UTR	4599852	4600219	.	-	.	Parent=TcIL3000.11.16290-1-5utr-3
###
T.congo.pschr.11	TriTrypDB	mRNA	555998	557183	.	+	.	ID=TcIL3000.11.1630-1-5utr-1;Note=366
T.congo.pschr.11	TriTrypDB	five_prime_UTR	555998	556004	.	+	.	Parent=TcIL3000.11.1630-1-5utr-1
T.congo.pschr.11	TriTrypDB	CDS	556005	557183	.	+	0	Parent=TcIL3000.11.1630-1-5utr-1
###
T.congo.pschr.11	TriTrypDB	mRNA	4600508	4602412	.	-	.	ID=TcIL3000.11.16300-1-5utr-1;Note=447
T.congo.pschr.11	TriTrypDB	CDS	4600508	4601128	.	-	0	Parent=TcIL3000.11.16300-1-5utr-1
T.congo.pschr.11	TriTrypDB	five_prime_UTR	4601129	4602412	.	-	.	Parent=TcIL3000.11.16300-1-5utr-1
###
T.congo.pschr.11	TriTrypDB	mRNA	4600508	4601181	.	-	.	ID=TcIL3000.11.16300-1-5utr-2;Note=135
T.congo.pschr.11	TriTrypDB	CDS	4600508	4601128	.	-	0	Parent=TcIL3000.11.16300-1-5utr-2
T.congo.pschr.11	TriTrypDB	five_prime_UTR	4601129	4601181	.	-	.	Parent=TcIL3000.11.16300-1-5utr-2
###
T.congo.pschr.11	TriTrypDB	mRNA	4600508	4601177	.	-	.	ID=TcIL3000.11.16300-1-5utr-3;Note=21
T.congo.pschr.11	TriTrypDB	CDS	4600508	4601128	.	-	0	Parent=TcIL3000.11.16300-1-5utr-3
T.congo.pschr.11	TriTrypDB	five_prime_UTR	4601129	4601177	.	-	.	Parent=TcIL3000.11.16300-1-5utr-3
###
T.congo.pschr.11	TriTrypDB	mRNA	4600508	4602402	.	-	.	ID=TcIL3000.11.16300-1-5utr-4;Note=29
T.congo.pschr.11	TriTrypDB	CDS	4600508	4601128	.	-	0	Parent=TcIL3000.11.16300-1-5utr-4
T.congo.pschr.11	TriTrypDB	five_prime_UTR	4601129	4602402	.	-	.	Parent=TcIL3000.11.16300-1-5utr-4
###
T.congo.pschr.11	TriTrypDB	mRNA	4608473	4609527	.	-	.	ID=TcIL3000.11.16330-1-5utr-1;Note=178
T.congo.pschr.11	TriTrypDB	CDS	4608473	4609513	.	-	0	Parent=TcIL3000.11.16330-1-5utr-1
T.congo.pschr.11	TriTrypDB	five_prime_UTR	4609514	4609527	.	-	.	Parent=TcIL3000.11.16330-1-5utr-1
###
T.congo.pschr.11	TriTrypDB	mRNA	4608473	4609533	.	-	.	ID=TcIL3000.11.16330-1-5utr-2;Note=137
T.congo.pschr.11	TriTrypDB	CDS	4608473	4609513	.	-	0	Parent=TcIL3000.11.16330-1-5utr-2
T.congo.pschr.11	TriTrypDB	five_prime_UTR	4609514	4609533	.	-	.	Parent=TcIL3000.11.16330-1-5utr-2
###
T.congo.pschr.11	TriTrypDB	mRNA	4609835	4610501	.	-	.	ID=TcIL3000.11.16340-1-5utr-1;Note=26
T.congo.pschr.11	TriTrypDB	CDS	4609835	4610164	.	-	0	Parent=TcIL3000.11.16340-1-5utr-1
T.congo.pschr.11	TriTrypDB	five_prime_UTR	4610165	4610501	.	-	.	Parent=TcIL3000.11.16340-1-5utr-1
###
T.congo.pschr.11	TriTrypDB	mRNA	4609835	4610842	.	-	.	ID=TcIL3000.11.16340-1-5utr-2;Note=44
T.congo.pschr.11	TriTrypDB	CDS	4609835	4610695	.	-	0	Parent=TcIL3000.11.16340-1-5utr-2
T.congo.pschr.11	TriTrypDB	five_prime_UTR	4610696	4610842	.	-	.	Parent=TcIL3000.11.16340-1-5utr-2
###
T.congo.pschr.11	TriTrypDB	mRNA	4609835	4610892	.	-	.	ID=TcIL3000.11.16340-1-5utr-3;Note=162
T.congo.pschr.11	TriTrypDB	CDS	4609835	4610695	.	-	0	Parent=TcIL3000.11.16340-1-5utr-3
T.congo.pschr.11	TriTrypDB	five_prime_UTR	4610696	4610892	.	-	.	Parent=TcIL3000.11.16340-1-5utr-3
###
T.congo.pschr.11	TriTrypDB	mRNA	4609835	4610920	.	-	.	ID=TcIL3000.11.16340-1-5utr-4;Note=12
T.congo.pschr.11	TriTrypDB	CDS	4609835	4610695	.	-	0	Parent=TcIL3000.11.16340-1-5utr-4
T.congo.pschr.11	TriTrypDB	five_prime_UTR	4610696	4610920	.	-	.	Parent=TcIL3000.11.16340-1-5utr-4
###
T.congo.pschr.11	TriTrypDB	mRNA	4611069	4611538	.	-	.	ID=TcIL3000.11.16350-1-5utr-1;Note=124
T.congo.pschr.11	TriTrypDB	CDS	4611069	4611521	.	-	0	Parent=TcIL3000.11.16350-1-5utr-1
T.congo.pschr.11	TriTrypDB	five_prime_UTR	4611522	4611538	.	-	.	Parent=TcIL3000.11.16350-1-5utr-1
###
T.congo.pschr.11	TriTrypDB	mRNA	4611069	4611541	.	-	.	ID=TcIL3000.11.16350-1-5utr-2;Note=292
T.congo.pschr.11	TriTrypDB	CDS	4611069	4611521	.	-	0	Parent=TcIL3000.11.16350-1-5utr-2
T.congo.pschr.11	TriTrypDB	five_prime_UTR	4611522	4611541	.	-	.	Parent=TcIL3000.11.16350-1-5utr-2
###
T.congo.pschr.11	TriTrypDB	mRNA	4611996	4613708	.	-	.	ID=TcIL3000.11.16360-1-5utr-2;Note=435
T.congo.pschr.11	TriTrypDB	CDS	4611996	4612565	.	-	0	Parent=TcIL3000.11.16360-1-5utr-2
T.congo.pschr.11	TriTrypDB	five_prime_UTR	4612566	4613708	.	-	.	Parent=TcIL3000.11.16360-1-5utr-2
###
T.congo.pschr.11	TriTrypDB	mRNA	4611996	4612635	.	-	.	ID=TcIL3000.11.16360-1-5utr-3;Note=86
T.congo.pschr.11	TriTrypDB	CDS	4611996	4612565	.	-	0	Parent=TcIL3000.11.16360-1-5utr-3
T.congo.pschr.11	TriTrypDB	five_prime_UTR	4612566	4612635	.	-	.	Parent=TcIL3000.11.16360-1-5utr-3
###
T.congo.pschr.11	TriTrypDB	mRNA	4611996	4612637	.	-	.	ID=TcIL3000.11.16360-1-5utr-4;Note=38
T.congo.pschr.11	TriTrypDB	CDS	4611996	4612565	.	-	0	Parent=TcIL3000.11.16360-1-5utr-4
T.congo.pschr.11	TriTrypDB	five_prime_UTR	4612566	4612637	.	-	.	Parent=TcIL3000.11.16360-1-5utr-4
###
T.congo.pschr.11	TriTrypDB	mRNA	4611996	4612630	.	-	.	ID=TcIL3000.11.16360-1-5utr-5;Note=305
T.congo.pschr.11	TriTrypDB	CDS	4611996	4612565	.	-	0	Parent=TcIL3000.11.16360-1-5utr-5
T.congo.pschr.11	TriTrypDB	five_prime_UTR	4612566	4612630	.	-	.	Parent=TcIL3000.11.16360-1-5utr-5
###
T.congo.pschr.11	TriTrypDB	mRNA	4611996	4612670	.	-	.	ID=TcIL3000.11.16360-1-5utr-7;Note=71
T.congo.pschr.11	TriTrypDB	CDS	4611996	4612565	.	-	0	Parent=TcIL3000.11.16360-1-5utr-7
T.congo.pschr.11	TriTrypDB	five_prime_UTR	4612566	4612670	.	-	.	Parent=TcIL3000.11.16360-1-5utr-7
###
T.congo.pschr.11	TriTrypDB	mRNA	4614026	4616212	.	-	.	ID=TcIL3000.11.16370-1-5utr-1;Note=25
T.congo.pschr.11	TriTrypDB	CDS	4614026	4616086	.	-	0	Parent=TcIL3000.11.16370-1-5utr-1
T.congo.pschr.11	TriTrypDB	five_prime_UTR	4616087	4616212	.	-	.	Parent=TcIL3000.11.16370-1-5utr-1
###
T.congo.pschr.11	TriTrypDB	mRNA	4616224	4616458	.	-	.	ID=TcIL3000.11.16380-1-5utr-1;Note=15
###
T.congo.pschr.11	TriTrypDB	mRNA	4616224	4616454	.	-	.	ID=TcIL3000.11.16380-1-5utr-2;Note=38
###
T.congo.pschr.11	TriTrypDB	mRNA	4616224	4616538	.	-	.	ID=TcIL3000.11.16380-1-5utr-3;Note=47
###
T.congo.pschr.11	TriTrypDB	mRNA	4618391	4620721	.	-	.	ID=TcIL3000.11.16390-1-5utr-1;Note=265
T.congo.pschr.11	TriTrypDB	CDS	4618391	4620646	.	-	0	Parent=TcIL3000.11.16390-1-5utr-1
T.congo.pschr.11	TriTrypDB	five_prime_UTR	4620647	4620721	.	-	.	Parent=TcIL3000.11.16390-1-5utr-1
###
T.congo.pschr.11	TriTrypDB	mRNA	4618391	4620719	.	-	.	ID=TcIL3000.11.16390-1-5utr-2;Note=10
T.congo.pschr.11	TriTrypDB	CDS	4618391	4620646	.	-	0	Parent=TcIL3000.11.16390-1-5utr-2
T.congo.pschr.11	TriTrypDB	five_prime_UTR	4620647	4620719	.	-	.	Parent=TcIL3000.11.16390-1-5utr-2
###
T.congo.pschr.11	TriTrypDB	mRNA	557336	558208	.	+	.	ID=TcIL3000.11.1640-1-5utr-1;Note=166
T.congo.pschr.11	TriTrypDB	five_prime_UTR	557336	557371	.	+	.	Parent=TcIL3000.11.1640-1-5utr-1
T.congo.pschr.11	TriTrypDB	CDS	557372	558208	.	+	0	Parent=TcIL3000.11.1640-1-5utr-1
###
T.congo.pschr.11	TriTrypDB	mRNA	4621216	4622444	.	-	.	ID=TcIL3000.11.16400-1-5utr-1;Note=15
T.congo.pschr.11	TriTrypDB	CDS	4621216	4622304	.	-	0	Parent=TcIL3000.11.16400-1-5utr-1
T.congo.pschr.11	TriTrypDB	five_prime_UTR	4622305	4622444	.	-	.	Parent=TcIL3000.11.16400-1-5utr-1
###
T.congo.pschr.11	TriTrypDB	mRNA	4621216	4622458	.	-	.	ID=TcIL3000.11.16400-1-5utr-2;Note=221
T.congo.pschr.11	TriTrypDB	CDS	4621216	4622304	.	-	0	Parent=TcIL3000.11.16400-1-5utr-2
T.congo.pschr.11	TriTrypDB	five_prime_UTR	4622305	4622458	.	-	.	Parent=TcIL3000.11.16400-1-5utr-2
###
T.congo.pschr.11	TriTrypDB	mRNA	4621216	4622433	.	-	.	ID=TcIL3000.11.16400-1-5utr-3;Note=10
T.congo.pschr.11	TriTrypDB	CDS	4621216	4622304	.	-	0	Parent=TcIL3000.11.16400-1-5utr-3
T.congo.pschr.11	TriTrypDB	five_prime_UTR	4622305	4622433	.	-	.	Parent=TcIL3000.11.16400-1-5utr-3
###
T.congo.pschr.11	TriTrypDB	mRNA	4623241	4624484	.	-	.	ID=TcIL3000.11.16410-1-5utr-1;Note=182
T.congo.pschr.11	TriTrypDB	CDS	4623241	4624476	.	-	0	Parent=TcIL3000.11.16410-1-5utr-1
T.congo.pschr.11	TriTrypDB	five_prime_UTR	4624477	4624484	.	-	.	Parent=TcIL3000.11.16410-1-5utr-1
###
T.congo.pschr.11	TriTrypDB	mRNA	4624952	4626530	.	-	.	ID=TcIL3000.11.16420-1-5utr-1;Note=337
T.congo.pschr.11	TriTrypDB	CDS	4624952	4626334	.	-	0	Parent=TcIL3000.11.16420-1-5utr-1
T.congo.pschr.11	TriTrypDB	five_prime_UTR	4626335	4626530	.	-	.	Parent=TcIL3000.11.16420-1-5utr-1
###
T.congo.pschr.11	TriTrypDB	mRNA	4624952	4627344	.	-	.	ID=TcIL3000.11.16420-1-5utr-2;Note=308
T.congo.pschr.11	TriTrypDB	CDS	4624952	4626334	.	-	0	Parent=TcIL3000.11.16420-1-5utr-2
T.congo.pschr.11	TriTrypDB	five_prime_UTR	4626335	4627344	.	-	.	Parent=TcIL3000.11.16420-1-5utr-2
###
T.congo.pschr.11	TriTrypDB	mRNA	4627916	4628477	.	-	.	ID=TcIL3000.11.16430-1-5utr-1;Note=1054
T.congo.pschr.11	TriTrypDB	CDS	4627916	4628356	.	-	0	Parent=TcIL3000.11.16430-1-5utr-1
T.congo.pschr.11	TriTrypDB	five_prime_UTR	4628357	4628477	.	-	.	Parent=TcIL3000.11.16430-1-5utr-1
###
T.congo.pschr.11	TriTrypDB	mRNA	4627916	4628480	.	-	.	ID=TcIL3000.11.16430-1-5utr-2;Note=298
T.congo.pschr.11	TriTrypDB	CDS	4627916	4628356	.	-	0	Parent=TcIL3000.11.16430-1-5utr-2
T.congo.pschr.11	TriTrypDB	five_prime_UTR	4628357	4628480	.	-	.	Parent=TcIL3000.11.16430-1-5utr-2
###
T.congo.pschr.11	TriTrypDB	mRNA	4627916	4628469	.	-	.	ID=TcIL3000.11.16430-1-5utr-3;Note=34
T.congo.pschr.11	TriTrypDB	CDS	4627916	4628356	.	-	0	Parent=TcIL3000.11.16430-1-5utr-3
T.congo.pschr.11	TriTrypDB	five_prime_UTR	4628357	4628469	.	-	.	Parent=TcIL3000.11.16430-1-5utr-3
###
T.congo.pschr.11	TriTrypDB	mRNA	4629299	4629660	.	-	.	ID=TcIL3000.11.16440-1-5utr-1;Note=1113
T.congo.pschr.11	TriTrypDB	CDS	4629299	4629631	.	-	0	Parent=TcIL3000.11.16440-1-5utr-1
T.congo.pschr.11	TriTrypDB	five_prime_UTR	4629632	4629660	.	-	.	Parent=TcIL3000.11.16440-1-5utr-1
###
T.congo.pschr.11	TriTrypDB	mRNA	4629299	4629645	.	-	.	ID=TcIL3000.11.16440-1-5utr-2;Note=35
T.congo.pschr.11	TriTrypDB	CDS	4629299	4629631	.	-	0	Parent=TcIL3000.11.16440-1-5utr-2
T.congo.pschr.11	TriTrypDB	five_prime_UTR	4629632	4629645	.	-	.	Parent=TcIL3000.11.16440-1-5utr-2
###
T.congo.pschr.11	TriTrypDB	mRNA	4629299	4629655	.	-	.	ID=TcIL3000.11.16440-1-5utr-3;Note=94
T.congo.pschr.11	TriTrypDB	CDS	4629299	4629631	.	-	0	Parent=TcIL3000.11.16440-1-5utr-3
T.congo.pschr.11	TriTrypDB	five_prime_UTR	4629632	4629655	.	-	.	Parent=TcIL3000.11.16440-1-5utr-3
###
T.congo.pschr.11	TriTrypDB	mRNA	4630020	4633352	.	-	.	ID=TcIL3000.11.16450-1-5utr-1;Note=191
T.congo.pschr.11	TriTrypDB	CDS	4630020	4633166	.	-	0	Parent=TcIL3000.11.16450-1-5utr-1
T.congo.pschr.11	TriTrypDB	five_prime_UTR	4633167	4633352	.	-	.	Parent=TcIL3000.11.16450-1-5utr-1
###
T.congo.pschr.11	TriTrypDB	mRNA	4630020	4634722	.	-	.	ID=TcIL3000.11.16450-1-5utr-2;Note=18
T.congo.pschr.11	TriTrypDB	CDS	4630020	4633166	.	-	0	Parent=TcIL3000.11.16450-1-5utr-2
T.congo.pschr.11	TriTrypDB	five_prime_UTR	4633167	4634722	.	-	.	Parent=TcIL3000.11.16450-1-5utr-2
###
T.congo.pschr.11	TriTrypDB	mRNA	4630020	4633213	.	-	.	ID=TcIL3000.11.16450-1-5utr-3;Note=15
T.congo.pschr.11	TriTrypDB	CDS	4630020	4633166	.	-	0	Parent=TcIL3000.11.16450-1-5utr-3
T.congo.pschr.11	TriTrypDB	five_prime_UTR	4633167	4633213	.	-	.	Parent=TcIL3000.11.16450-1-5utr-3
###
T.congo.pschr.11	TriTrypDB	mRNA	4630020	4634785	.	-	.	ID=TcIL3000.11.16450-1-5utr-5;Note=43
T.congo.pschr.11	TriTrypDB	CDS	4630020	4633166	.	-	0	Parent=TcIL3000.11.16450-1-5utr-5
T.congo.pschr.11	TriTrypDB	five_prime_UTR	4633167	4634785	.	-	.	Parent=TcIL3000.11.16450-1-5utr-5
###
T.congo.pschr.11	TriTrypDB	mRNA	4630020	4634219	.	-	.	ID=TcIL3000.11.16450-1-5utr-7;Note=770
T.congo.pschr.11	TriTrypDB	CDS	4630020	4633166	.	-	0	Parent=TcIL3000.11.16450-1-5utr-7
T.congo.pschr.11	TriTrypDB	five_prime_UTR	4633167	4634219	.	-	.	Parent=TcIL3000.11.16450-1-5utr-7
###
T.congo.pschr.11	TriTrypDB	mRNA	4630020	4634211	.	-	.	ID=TcIL3000.11.16450-1-5utr-8;Note=16
T.congo.pschr.11	TriTrypDB	CDS	4630020	4633166	.	-	0	Parent=TcIL3000.11.16450-1-5utr-8
T.congo.pschr.11	TriTrypDB	five_prime_UTR	4633167	4634211	.	-	.	Parent=TcIL3000.11.16450-1-5utr-8
###
T.congo.pschr.11	TriTrypDB	mRNA	4638755	4640150	.	-	.	ID=TcIL3000.11.16470-1-5utr-1;Note=162
T.congo.pschr.11	TriTrypDB	CDS	4638755	4639420	.	-	0	Parent=TcIL3000.11.16470-1-5utr-1
T.congo.pschr.11	TriTrypDB	five_prime_UTR	4639421	4640150	.	-	.	Parent=TcIL3000.11.16470-1-5utr-1
###
T.congo.pschr.11	TriTrypDB	mRNA	4638755	4639552	.	-	.	ID=TcIL3000.11.16470-1-5utr-2;Note=12
T.congo.pschr.11	TriTrypDB	CDS	4638755	4639420	.	-	0	Parent=TcIL3000.11.16470-1-5utr-2
T.congo.pschr.11	TriTrypDB	five_prime_UTR	4639421	4639552	.	-	.	Parent=TcIL3000.11.16470-1-5utr-2
###
T.congo.pschr.11	TriTrypDB	mRNA	4638755	4640144	.	-	.	ID=TcIL3000.11.16470-1-5utr-3;Note=10
T.congo.pschr.11	TriTrypDB	CDS	4638755	4639420	.	-	0	Parent=TcIL3000.11.16470-1-5utr-3
T.congo.pschr.11	TriTrypDB	five_prime_UTR	4639421	4640144	.	-	.	Parent=TcIL3000.11.16470-1-5utr-3
###
T.congo.pschr.11	TriTrypDB	mRNA	4642165	4643665	.	-	.	ID=TcIL3000.11.16480-1-5utr-1;Note=20
T.congo.pschr.11	TriTrypDB	CDS	4642165	4643427	.	-	0	Parent=TcIL3000.11.16480-1-5utr-1
T.congo.pschr.11	TriTrypDB	five_prime_UTR	4643428	4643665	.	-	.	Parent=TcIL3000.11.16480-1-5utr-1
###
T.congo.pschr.11	TriTrypDB	mRNA	4642165	4643670	.	-	.	ID=TcIL3000.11.16480-1-5utr-2;Note=349
T.congo.pschr.11	TriTrypDB	CDS	4642165	4643427	.	-	0	Parent=TcIL3000.11.16480-1-5utr-2
T.congo.pschr.11	TriTrypDB	five_prime_UTR	4643428	4643670	.	-	.	Parent=TcIL3000.11.16480-1-5utr-2
###
T.congo.pschr.11	TriTrypDB	mRNA	4644006	4645739	.	-	.	ID=TcIL3000.11.16490-1-5utr-1;Note=205
T.congo.pschr.11	TriTrypDB	CDS	4644006	4645712	.	-	0	Parent=TcIL3000.11.16490-1-5utr-1
T.congo.pschr.11	TriTrypDB	five_prime_UTR	4645713	4645739	.	-	.	Parent=TcIL3000.11.16490-1-5utr-1
###
T.congo.pschr.11	TriTrypDB	mRNA	4644006	4646462	.	-	.	ID=TcIL3000.11.16490-1-5utr-2;Note=1127
T.congo.pschr.11	TriTrypDB	CDS	4644006	4645862	.	-	0	Parent=TcIL3000.11.16490-1-5utr-2
T.congo.pschr.11	TriTrypDB	five_prime_UTR	4645863	4646462	.	-	.	Parent=TcIL3000.11.16490-1-5utr-2
###
T.congo.pschr.11	TriTrypDB	mRNA	4644006	4645719	.	-	.	ID=TcIL3000.11.16490-1-5utr-3;Note=11
T.congo.pschr.11	TriTrypDB	CDS	4644006	4645712	.	-	0	Parent=TcIL3000.11.16490-1-5utr-3
T.congo.pschr.11	TriTrypDB	five_prime_UTR	4645713	4645719	.	-	.	Parent=TcIL3000.11.16490-1-5utr-3
###
T.congo.pschr.11	TriTrypDB	mRNA	4644006	4646428	.	-	.	ID=TcIL3000.11.16490-1-5utr-4;Note=11
T.congo.pschr.11	TriTrypDB	CDS	4644006	4645862	.	-	0	Parent=TcIL3000.11.16490-1-5utr-4
T.congo.pschr.11	TriTrypDB	five_prime_UTR	4645863	4646428	.	-	.	Parent=TcIL3000.11.16490-1-5utr-4
###
T.congo.pschr.11	TriTrypDB	mRNA	558483	560159	.	+	.	ID=TcIL3000.11.1650-1-5utr-1;Note=184
T.congo.pschr.11	TriTrypDB	five_prime_UTR	558483	558611	.	+	.	Parent=TcIL3000.11.1650-1-5utr-1
T.congo.pschr.11	TriTrypDB	CDS	558612	560159	.	+	0	Parent=TcIL3000.11.1650-1-5utr-1
###
T.congo.pschr.11	TriTrypDB	mRNA	558486	560159	.	+	.	ID=TcIL3000.11.1650-1-5utr-2;Note=95
T.congo.pschr.11	TriTrypDB	five_prime_UTR	558486	558611	.	+	.	Parent=TcIL3000.11.1650-1-5utr-2
T.congo.pschr.11	TriTrypDB	CDS	558612	560159	.	+	0	Parent=TcIL3000.11.1650-1-5utr-2
###
T.congo.pschr.11	TriTrypDB	mRNA	558496	560159	.	+	.	ID=TcIL3000.11.1650-1-5utr-3;Note=68
T.congo.pschr.11	TriTrypDB	five_prime_UTR	558496	558611	.	+	.	Parent=TcIL3000.11.1650-1-5utr-3
T.congo.pschr.11	TriTrypDB	CDS	558612	560159	.	+	0	Parent=TcIL3000.11.1650-1-5utr-3
###
T.congo.pschr.11	TriTrypDB	mRNA	4646725	4648535	.	-	.	ID=TcIL3000.11.16500-1-5utr-1;Note=157
T.congo.pschr.11	TriTrypDB	CDS	4646725	4648509	.	-	0	Parent=TcIL3000.11.16500-1-5utr-1
T.congo.pschr.11	TriTrypDB	five_prime_UTR	4648510	4648535	.	-	.	Parent=TcIL3000.11.16500-1-5utr-1
###
T.congo.pschr.11	TriTrypDB	mRNA	4646725	4648522	.	-	.	ID=TcIL3000.11.16500-1-5utr-2;Note=12
T.congo.pschr.11	TriTrypDB	CDS	4646725	4648509	.	-	0	Parent=TcIL3000.11.16500-1-5utr-2
T.congo.pschr.11	TriTrypDB	five_prime_UTR	4648510	4648522	.	-	.	Parent=TcIL3000.11.16500-1-5utr-2
###
T.congo.pschr.11	TriTrypDB	mRNA	4648921	4650393	.	-	.	ID=TcIL3000.11.16510-1-5utr-1;Note=48
T.congo.pschr.11	TriTrypDB	CDS	4648921	4650279	.	-	0	Parent=TcIL3000.11.16510-1-5utr-1
T.congo.pschr.11	TriTrypDB	five_prime_UTR	4650280	4650393	.	-	.	Parent=TcIL3000.11.16510-1-5utr-1
###
T.congo.pschr.11	TriTrypDB	mRNA	4648921	4650029	.	-	.	ID=TcIL3000.11.16510-1-5utr-2;Note=18
T.congo.pschr.11	TriTrypDB	CDS	4648921	4649727	.	-	0	Parent=TcIL3000.11.16510-1-5utr-2
T.congo.pschr.11	TriTrypDB	five_prime_UTR	4649728	4650029	.	-	.	Parent=TcIL3000.11.16510-1-5utr-2
###
T.congo.pschr.11	TriTrypDB	mRNA	4648921	4650361	.	-	.	ID=TcIL3000.11.16510-1-5utr-3;Note=240
T.congo.pschr.11	TriTrypDB	CDS	4648921	4650279	.	-	0	Parent=TcIL3000.11.16510-1-5utr-3
T.congo.pschr.11	TriTrypDB	five_prime_UTR	4650280	4650361	.	-	.	Parent=TcIL3000.11.16510-1-5utr-3
###
T.congo.pschr.11	TriTrypDB	mRNA	4648921	4650039	.	-	.	ID=TcIL3000.11.16510-1-5utr-4;Note=38
T.congo.pschr.11	TriTrypDB	CDS	4648921	4649727	.	-	0	Parent=TcIL3000.11.16510-1-5utr-4
T.congo.pschr.11	TriTrypDB	five_prime_UTR	4649728	4650039	.	-	.	Parent=TcIL3000.11.16510-1-5utr-4
###
T.congo.pschr.11	TriTrypDB	mRNA	4650735	4651590	.	-	.	ID=TcIL3000.11.16520-1-5utr-1;Note=26
T.congo.pschr.11	TriTrypDB	CDS	4650735	4651577	.	-	0	Parent=TcIL3000.11.16520-1-5utr-1
T.congo.pschr.11	TriTrypDB	five_prime_UTR	4651578	4651590	.	-	.	Parent=TcIL3000.11.16520-1-5utr-1
###
T.congo.pschr.11	TriTrypDB	mRNA	4650735	4651593	.	-	.	ID=TcIL3000.11.16520-1-5utr-2;Note=370
T.congo.pschr.11	TriTrypDB	CDS	4650735	4651577	.	-	0	Parent=TcIL3000.11.16520-1-5utr-2
T.congo.pschr.11	TriTrypDB	five_prime_UTR	4651578	4651593	.	-	.	Parent=TcIL3000.11.16520-1-5utr-2
###
T.congo.pschr.11	TriTrypDB	mRNA	4652168	4654012	.	-	.	ID=TcIL3000.11.16530-1-5utr-1;Note=144
T.congo.pschr.11	TriTrypDB	CDS	4652168	4654000	.	-	0	Parent=TcIL3000.11.16530-1-5utr-1
T.congo.pschr.11	TriTrypDB	five_prime_UTR	4654001	4654012	.	-	.	Parent=TcIL3000.11.16530-1-5utr-1
###
T.congo.pschr.11	TriTrypDB	mRNA	4652168	4655536	.	-	.	ID=TcIL3000.11.16530-1-5utr-2;Note=22
T.congo.pschr.11	TriTrypDB	CDS	4652168	4654000	.	-	0	Parent=TcIL3000.11.16530-1-5utr-2
T.congo.pschr.11	TriTrypDB	five_prime_UTR	4654001	4655536	.	-	.	Parent=TcIL3000.11.16530-1-5utr-2
###
T.congo.pschr.11	TriTrypDB	mRNA	4652168	4654008	.	-	.	ID=TcIL3000.11.16530-1-5utr-3;Note=17
T.congo.pschr.11	TriTrypDB	CDS	4652168	4654000	.	-	0	Parent=TcIL3000.11.16530-1-5utr-3
T.congo.pschr.11	TriTrypDB	five_prime_UTR	4654001	4654008	.	-	.	Parent=TcIL3000.11.16530-1-5utr-3
###
T.congo.pschr.11	TriTrypDB	mRNA	4652168	4654452	.	-	.	ID=TcIL3000.11.16530-1-5utr-4;Note=54
T.congo.pschr.11	TriTrypDB	CDS	4652168	4654000	.	-	0	Parent=TcIL3000.11.16530-1-5utr-4
T.congo.pschr.11	TriTrypDB	five_prime_UTR	4654001	4654452	.	-	.	Parent=TcIL3000.11.16530-1-5utr-4
###
T.congo.pschr.11	TriTrypDB	mRNA	4652168	4655543	.	-	.	ID=TcIL3000.11.16530-1-5utr-5;Note=1247
T.congo.pschr.11	TriTrypDB	CDS	4652168	4654000	.	-	0	Parent=TcIL3000.11.16530-1-5utr-5
T.congo.pschr.11	TriTrypDB	five_prime_UTR	4654001	4655543	.	-	.	Parent=TcIL3000.11.16530-1-5utr-5
###
T.congo.pschr.11	TriTrypDB	mRNA	4655789	4657673	.	-	.	ID=TcIL3000.11.16540-1-5utr-1;Note=163
T.congo.pschr.11	TriTrypDB	CDS	4655789	4657603	.	-	0	Parent=TcIL3000.11.16540-1-5utr-1
T.congo.pschr.11	TriTrypDB	five_prime_UTR	4657604	4657673	.	-	.	Parent=TcIL3000.11.16540-1-5utr-1
###
T.congo.pschr.11	TriTrypDB	mRNA	4683538	4685287	.	-	.	ID=TcIL3000.11.16550-1-5utr-1;Note=279
T.congo.pschr.11	TriTrypDB	CDS	4683538	4684644	.	-	0	Parent=TcIL3000.11.16550-1-5utr-1
T.congo.pschr.11	TriTrypDB	five_prime_UTR	4684645	4685287	.	-	.	Parent=TcIL3000.11.16550-1-5utr-1
###
T.congo.pschr.11	TriTrypDB	mRNA	4683538	4684780	.	-	.	ID=TcIL3000.11.16550-1-5utr-2;Note=17
T.congo.pschr.11	TriTrypDB	CDS	4683538	4684644	.	-	0	Parent=TcIL3000.11.16550-1-5utr-2
T.congo.pschr.11	TriTrypDB	five_prime_UTR	4684645	4684780	.	-	.	Parent=TcIL3000.11.16550-1-5utr-2
###
T.congo.pschr.11	TriTrypDB	mRNA	4683538	4684734	.	-	.	ID=TcIL3000.11.16550-1-5utr-3;Note=79
T.congo.pschr.11	TriTrypDB	CDS	4683538	4684644	.	-	0	Parent=TcIL3000.11.16550-1-5utr-3
T.congo.pschr.11	TriTrypDB	five_prime_UTR	4684645	4684734	.	-	.	Parent=TcIL3000.11.16550-1-5utr-3
###
T.congo.pschr.11	TriTrypDB	mRNA	4683538	4685262	.	-	.	ID=TcIL3000.11.16550-1-5utr-4;Note=10
T.congo.pschr.11	TriTrypDB	CDS	4683538	4684644	.	-	0	Parent=TcIL3000.11.16550-1-5utr-4
T.congo.pschr.11	TriTrypDB	five_prime_UTR	4684645	4685262	.	-	.	Parent=TcIL3000.11.16550-1-5utr-4
###
T.congo.pschr.11	TriTrypDB	mRNA	4685707	4687754	.	-	.	ID=TcIL3000.11.16560-1-5utr-1;Note=11
T.congo.pschr.11	TriTrypDB	CDS	4685707	4687440	.	-	0	Parent=TcIL3000.11.16560-1-5utr-1
T.congo.pschr.11	TriTrypDB	five_prime_UTR	4687441	4687754	.	-	.	Parent=TcIL3000.11.16560-1-5utr-1
###
T.congo.pschr.11	TriTrypDB	mRNA	4685707	4687767	.	-	.	ID=TcIL3000.11.16560-1-5utr-2;Note=376
T.congo.pschr.11	TriTrypDB	CDS	4685707	4687440	.	-	0	Parent=TcIL3000.11.16560-1-5utr-2
T.congo.pschr.11	TriTrypDB	five_prime_UTR	4687441	4687767	.	-	.	Parent=TcIL3000.11.16560-1-5utr-2
###
T.congo.pschr.11	TriTrypDB	mRNA	4690973	4694474	.	-	.	ID=TcIL3000.11.16580-1-5utr-1;Note=431
T.congo.pschr.11	TriTrypDB	CDS	4690973	4693828	.	-	0	Parent=TcIL3000.11.16580-1-5utr-1
T.congo.pschr.11	TriTrypDB	five_prime_UTR	4693829	4694474	.	-	.	Parent=TcIL3000.11.16580-1-5utr-1
###
T.congo.pschr.11	TriTrypDB	mRNA	4690973	4693743	.	-	.	ID=TcIL3000.11.16580-1-5utr-2;Note=493
T.congo.pschr.11	TriTrypDB	CDS	4690973	4693741	.	-	0	Parent=TcIL3000.11.16580-1-5utr-2
T.congo.pschr.11	TriTrypDB	five_prime_UTR	4693742	4693743	.	-	.	Parent=TcIL3000.11.16580-1-5utr-2
###
T.congo.pschr.11	TriTrypDB	mRNA	4695851	4697897	.	-	.	ID=TcIL3000.11.16600-1-5utr-1;Note=15
T.congo.pschr.11	TriTrypDB	CDS	4695851	4697836	.	-	0	Parent=TcIL3000.11.16600-1-5utr-1
T.congo.pschr.11	TriTrypDB	five_prime_UTR	4697837	4697897	.	-	.	Parent=TcIL3000.11.16600-1-5utr-1
###
T.congo.pschr.11	TriTrypDB	mRNA	4695851	4699481	.	-	.	ID=TcIL3000.11.16600-1-5utr-2;Note=14
T.congo.pschr.11	TriTrypDB	CDS	4695851	4697836	.	-	0	Parent=TcIL3000.11.16600-1-5utr-2
T.congo.pschr.11	TriTrypDB	five_prime_UTR	4697837	4699481	.	-	.	Parent=TcIL3000.11.16600-1-5utr-2
###
T.congo.pschr.11	TriTrypDB	mRNA	4695851	4697877	.	-	.	ID=TcIL3000.11.16600-1-5utr-3;Note=142
T.congo.pschr.11	TriTrypDB	CDS	4695851	4697836	.	-	0	Parent=TcIL3000.11.16600-1-5utr-3
T.congo.pschr.11	TriTrypDB	five_prime_UTR	4697837	4697877	.	-	.	Parent=TcIL3000.11.16600-1-5utr-3
###
T.congo.pschr.11	TriTrypDB	mRNA	4695851	4698964	.	-	.	ID=TcIL3000.11.16600-1-5utr-4;Note=849
T.congo.pschr.11	TriTrypDB	CDS	4695851	4697836	.	-	0	Parent=TcIL3000.11.16600-1-5utr-4
T.congo.pschr.11	TriTrypDB	five_prime_UTR	4697837	4698964	.	-	.	Parent=TcIL3000.11.16600-1-5utr-4
###
T.congo.pschr.11	TriTrypDB	mRNA	4695851	4698866	.	-	.	ID=TcIL3000.11.16600-1-5utr-5;Note=10
T.congo.pschr.11	TriTrypDB	CDS	4695851	4697836	.	-	0	Parent=TcIL3000.11.16600-1-5utr-5
T.congo.pschr.11	TriTrypDB	five_prime_UTR	4697837	4698866	.	-	.	Parent=TcIL3000.11.16600-1-5utr-5
###
T.congo.pschr.11	TriTrypDB	mRNA	4702102	4703745	.	-	.	ID=TcIL3000.11.16610-1-5utr-1;Note=242
T.congo.pschr.11	TriTrypDB	CDS	4702102	4703394	.	-	0	Parent=TcIL3000.11.16610-1-5utr-1
T.congo.pschr.11	TriTrypDB	five_prime_UTR	4703395	4703745	.	-	.	Parent=TcIL3000.11.16610-1-5utr-1
###
T.congo.pschr.11	TriTrypDB	mRNA	4702102	4703742	.	-	.	ID=TcIL3000.11.16610-1-5utr-2;Note=61
T.congo.pschr.11	TriTrypDB	CDS	4702102	4703394	.	-	0	Parent=TcIL3000.11.16610-1-5utr-2
T.congo.pschr.11	TriTrypDB	five_prime_UTR	4703395	4703742	.	-	.	Parent=TcIL3000.11.16610-1-5utr-2
###
T.congo.pschr.11	TriTrypDB	mRNA	4705054	4706604	.	-	.	ID=TcIL3000.11.16620-1-5utr-1;Note=1225
T.congo.pschr.11	TriTrypDB	CDS	4705054	4706487	.	-	0	Parent=TcIL3000.11.16620-1-5utr-1
T.congo.pschr.11	TriTrypDB	five_prime_UTR	4706488	4706604	.	-	.	Parent=TcIL3000.11.16620-1-5utr-1
###
T.congo.pschr.11	TriTrypDB	mRNA	4705054	4706597	.	-	.	ID=TcIL3000.11.16620-1-5utr-2;Note=371
T.congo.pschr.11	TriTrypDB	CDS	4705054	4706487	.	-	0	Parent=TcIL3000.11.16620-1-5utr-2
T.congo.pschr.11	TriTrypDB	five_prime_UTR	4706488	4706597	.	-	.	Parent=TcIL3000.11.16620-1-5utr-2
###
T.congo.pschr.11	TriTrypDB	mRNA	4705054	4706593	.	-	.	ID=TcIL3000.11.16620-1-5utr-3;Note=47
T.congo.pschr.11	TriTrypDB	CDS	4705054	4706487	.	-	0	Parent=TcIL3000.11.16620-1-5utr-3
T.congo.pschr.11	TriTrypDB	five_prime_UTR	4706488	4706593	.	-	.	Parent=TcIL3000.11.16620-1-5utr-3
###
T.congo.pschr.11	TriTrypDB	mRNA	4705054	4706585	.	-	.	ID=TcIL3000.11.16620-1-5utr-4;Note=15
T.congo.pschr.11	TriTrypDB	CDS	4705054	4706487	.	-	0	Parent=TcIL3000.11.16620-1-5utr-4
T.congo.pschr.11	TriTrypDB	five_prime_UTR	4706488	4706585	.	-	.	Parent=TcIL3000.11.16620-1-5utr-4
###
T.congo.pschr.11	TriTrypDB	mRNA	4710394	4711132	.	-	.	ID=TcIL3000.11.16660-1-5utr-1;Note=30
T.congo.pschr.11	TriTrypDB	CDS	4710394	4711092	.	-	0	Parent=TcIL3000.11.16660-1-5utr-1
T.congo.pschr.11	TriTrypDB	five_prime_UTR	4711093	4711132	.	-	.	Parent=TcIL3000.11.16660-1-5utr-1
###
T.congo.pschr.11	TriTrypDB	mRNA	4710394	4711619	.	-	.	ID=TcIL3000.11.16660-1-5utr-2;Note=74
T.congo.pschr.11	TriTrypDB	CDS	4710394	4711092	.	-	0	Parent=TcIL3000.11.16660-1-5utr-2
T.congo.pschr.11	TriTrypDB	five_prime_UTR	4711093	4711619	.	-	.	Parent=TcIL3000.11.16660-1-5utr-2
###
T.congo.pschr.11	TriTrypDB	mRNA	4710394	4711616	.	-	.	ID=TcIL3000.11.16660-1-5utr-3;Note=28
T.congo.pschr.11	TriTrypDB	CDS	4710394	4711092	.	-	0	Parent=TcIL3000.11.16660-1-5utr-3
T.congo.pschr.11	TriTrypDB	five_prime_UTR	4711093	4711616	.	-	.	Parent=TcIL3000.11.16660-1-5utr-3
###
T.congo.pschr.11	TriTrypDB	mRNA	4710394	4711229	.	-	.	ID=TcIL3000.11.16660-1-5utr-4;Note=12
T.congo.pschr.11	TriTrypDB	CDS	4710394	4711092	.	-	0	Parent=TcIL3000.11.16660-1-5utr-4
T.congo.pschr.11	TriTrypDB	five_prime_UTR	4711093	4711229	.	-	.	Parent=TcIL3000.11.16660-1-5utr-4
###
T.congo.pschr.11	TriTrypDB	mRNA	4710394	4711135	.	-	.	ID=TcIL3000.11.16660-1-5utr-5;Note=439
T.congo.pschr.11	TriTrypDB	CDS	4710394	4711092	.	-	0	Parent=TcIL3000.11.16660-1-5utr-5
T.congo.pschr.11	TriTrypDB	five_prime_UTR	4711093	4711135	.	-	.	Parent=TcIL3000.11.16660-1-5utr-5
###
T.congo.pschr.11	TriTrypDB	mRNA	4710394	4711650	.	-	.	ID=TcIL3000.11.16660-1-5utr-6;Note=286
T.congo.pschr.11	TriTrypDB	CDS	4710394	4711092	.	-	0	Parent=TcIL3000.11.16660-1-5utr-6
T.congo.pschr.11	TriTrypDB	five_prime_UTR	4711093	4711650	.	-	.	Parent=TcIL3000.11.16660-1-5utr-6
###
T.congo.pschr.11	TriTrypDB	mRNA	4712543	4714231	.	-	.	ID=TcIL3000.11.16670-1-5utr-1;Note=97
T.congo.pschr.11	TriTrypDB	CDS	4712543	4714201	.	-	0	Parent=TcIL3000.11.16670-1-5utr-1
T.congo.pschr.11	TriTrypDB	five_prime_UTR	4714202	4714231	.	-	.	Parent=TcIL3000.11.16670-1-5utr-1
###
T.congo.pschr.11	TriTrypDB	mRNA	4712543	4714237	.	-	.	ID=TcIL3000.11.16670-1-5utr-2;Note=838
T.congo.pschr.11	TriTrypDB	CDS	4712543	4714201	.	-	0	Parent=TcIL3000.11.16670-1-5utr-2
T.congo.pschr.11	TriTrypDB	five_prime_UTR	4714202	4714237	.	-	.	Parent=TcIL3000.11.16670-1-5utr-2
###
T.congo.pschr.11	TriTrypDB	mRNA	4714908	4715954	.	-	.	ID=TcIL3000.11.16680-1-5utr-1;Note=21
T.congo.pschr.11	TriTrypDB	CDS	4714908	4715747	.	-	0	Parent=TcIL3000.11.16680-1-5utr-1
T.congo.pschr.11	TriTrypDB	five_prime_UTR	4715748	4715954	.	-	.	Parent=TcIL3000.11.16680-1-5utr-1
###
T.congo.pschr.11	TriTrypDB	mRNA	4714908	4715951	.	-	.	ID=TcIL3000.11.16680-1-5utr-2;Note=295
T.congo.pschr.11	TriTrypDB	CDS	4714908	4715747	.	-	0	Parent=TcIL3000.11.16680-1-5utr-2
T.congo.pschr.11	TriTrypDB	five_prime_UTR	4715748	4715951	.	-	.	Parent=TcIL3000.11.16680-1-5utr-2
###
T.congo.pschr.11	TriTrypDB	mRNA	4714908	4715947	.	-	.	ID=TcIL3000.11.16680-1-5utr-3;Note=80
T.congo.pschr.11	TriTrypDB	CDS	4714908	4715747	.	-	0	Parent=TcIL3000.11.16680-1-5utr-3
T.congo.pschr.11	TriTrypDB	five_prime_UTR	4715748	4715947	.	-	.	Parent=TcIL3000.11.16680-1-5utr-3
###
T.congo.pschr.11	TriTrypDB	mRNA	4716919	4717857	.	-	.	ID=TcIL3000.11.16700-1-5utr-1;Note=22
T.congo.pschr.11	TriTrypDB	CDS	4716919	4717494	.	-	0	Parent=TcIL3000.11.16700-1-5utr-1
T.congo.pschr.11	TriTrypDB	five_prime_UTR	4717495	4717857	.	-	.	Parent=TcIL3000.11.16700-1-5utr-1
###
T.congo.pschr.11	TriTrypDB	mRNA	4719094	4720538	.	-	.	ID=TcIL3000.11.16720-1-5utr-1;Note=47
T.congo.pschr.11	TriTrypDB	CDS	4719094	4719627	.	-	0	Parent=TcIL3000.11.16720-1-5utr-1
T.congo.pschr.11	TriTrypDB	five_prime_UTR	4719628	4720538	.	-	.	Parent=TcIL3000.11.16720-1-5utr-1
###
T.congo.pschr.11	TriTrypDB	mRNA	4719094	4720543	.	-	.	ID=TcIL3000.11.16720-1-5utr-2;Note=356
T.congo.pschr.11	TriTrypDB	CDS	4719094	4719627	.	-	0	Parent=TcIL3000.11.16720-1-5utr-2
T.congo.pschr.11	TriTrypDB	five_prime_UTR	4719628	4720543	.	-	.	Parent=TcIL3000.11.16720-1-5utr-2
###
T.congo.pschr.11	TriTrypDB	mRNA	4719094	4720546	.	-	.	ID=TcIL3000.11.16720-1-5utr-3;Note=18
T.congo.pschr.11	TriTrypDB	CDS	4719094	4719627	.	-	0	Parent=TcIL3000.11.16720-1-5utr-3
T.congo.pschr.11	TriTrypDB	five_prime_UTR	4719628	4720546	.	-	.	Parent=TcIL3000.11.16720-1-5utr-3
###
T.congo.pschr.11	TriTrypDB	mRNA	4720596	4722455	.	-	.	ID=TcIL3000.11.16730-1-5utr-1;Note=26
T.congo.pschr.11	TriTrypDB	CDS	4720596	4721273	.	-	0	Parent=TcIL3000.11.16730-1-5utr-1
T.congo.pschr.11	TriTrypDB	five_prime_UTR	4721274	4722455	.	-	.	Parent=TcIL3000.11.16730-1-5utr-1
###
T.congo.pschr.11	TriTrypDB	mRNA	4723686	4726177	.	-	.	ID=TcIL3000.11.16750-1-5utr-1;Note=111
T.congo.pschr.11	TriTrypDB	CDS	4723686	4725659	.	-	0	Parent=TcIL3000.11.16750-1-5utr-1
T.congo.pschr.11	TriTrypDB	five_prime_UTR	4725660	4726177	.	-	.	Parent=TcIL3000.11.16750-1-5utr-1
###
T.congo.pschr.11	TriTrypDB	mRNA	4723686	4726358	.	-	.	ID=TcIL3000.11.16750-1-5utr-2;Note=84
T.congo.pschr.11	TriTrypDB	CDS	4723686	4725659	.	-	0	Parent=TcIL3000.11.16750-1-5utr-2
T.congo.pschr.11	TriTrypDB	five_prime_UTR	4725660	4726358	.	-	.	Parent=TcIL3000.11.16750-1-5utr-2
###
T.congo.pschr.11	TriTrypDB	mRNA	4740817	4742278	.	-	.	ID=TcIL3000.11.16760-1-5utr-1;Note=380
T.congo.pschr.11	TriTrypDB	CDS	4740817	4741842	.	-	0	Parent=TcIL3000.11.16760-1-5utr-1
T.congo.pschr.11	TriTrypDB	five_prime_UTR	4741843	4742278	.	-	.	Parent=TcIL3000.11.16760-1-5utr-1
###
T.congo.pschr.11	TriTrypDB	mRNA	4743370	4744243	.	-	.	ID=TcIL3000.11.16770-1-5utr-1;Note=509
T.congo.pschr.11	TriTrypDB	CDS	4743370	4744029	.	-	0	Parent=TcIL3000.11.16770-1-5utr-1
T.congo.pschr.11	TriTrypDB	five_prime_UTR	4744030	4744243	.	-	.	Parent=TcIL3000.11.16770-1-5utr-1
###
T.congo.pschr.11	TriTrypDB	mRNA	4743370	4744239	.	-	.	ID=TcIL3000.11.16770-1-5utr-2;Note=17
T.congo.pschr.11	TriTrypDB	CDS	4743370	4744029	.	-	0	Parent=TcIL3000.11.16770-1-5utr-2
T.congo.pschr.11	TriTrypDB	five_prime_UTR	4744030	4744239	.	-	.	Parent=TcIL3000.11.16770-1-5utr-2
###
T.congo.pschr.11	TriTrypDB	mRNA	4744630	4747444	.	-	.	ID=TcIL3000.11.16780-1-5utr-1;Note=130
T.congo.pschr.11	TriTrypDB	CDS	4744630	4747422	.	-	0	Parent=TcIL3000.11.16780-1-5utr-1
T.congo.pschr.11	TriTrypDB	five_prime_UTR	4747423	4747444	.	-	.	Parent=TcIL3000.11.16780-1-5utr-1
###
T.congo.pschr.11	TriTrypDB	mRNA	4744630	4747442	.	-	.	ID=TcIL3000.11.16780-1-5utr-2;Note=95
T.congo.pschr.11	TriTrypDB	CDS	4744630	4747422	.	-	0	Parent=TcIL3000.11.16780-1-5utr-2
T.congo.pschr.11	TriTrypDB	five_prime_UTR	4747423	4747442	.	-	.	Parent=TcIL3000.11.16780-1-5utr-2
###
T.congo.pschr.11	TriTrypDB	mRNA	4744630	4747437	.	-	.	ID=TcIL3000.11.16780-1-5utr-3;Note=57
T.congo.pschr.11	TriTrypDB	CDS	4744630	4747422	.	-	0	Parent=TcIL3000.11.16780-1-5utr-3
T.congo.pschr.11	TriTrypDB	five_prime_UTR	4747423	4747437	.	-	.	Parent=TcIL3000.11.16780-1-5utr-3
###
T.congo.pschr.11	TriTrypDB	mRNA	4747724	4750394	.	-	.	ID=TcIL3000.11.16790-1-5utr-1;Note=252
T.congo.pschr.11	TriTrypDB	CDS	4747724	4750339	.	-	0	Parent=TcIL3000.11.16790-1-5utr-1
T.congo.pschr.11	TriTrypDB	five_prime_UTR	4750340	4750394	.	-	.	Parent=TcIL3000.11.16790-1-5utr-1
###
T.congo.pschr.11	TriTrypDB	mRNA	4747724	4749285	.	-	.	ID=TcIL3000.11.16790-1-5utr-2;Note=10
T.congo.pschr.11	TriTrypDB	CDS	4747724	4749163	.	-	0	Parent=TcIL3000.11.16790-1-5utr-2
T.congo.pschr.11	TriTrypDB	five_prime_UTR	4749164	4749285	.	-	.	Parent=TcIL3000.11.16790-1-5utr-2
###
T.congo.pschr.11	TriTrypDB	mRNA	562297	563907	.	+	.	ID=TcIL3000.11.1680-1-5utr-1;Note=17
T.congo.pschr.11	TriTrypDB	five_prime_UTR	562297	562455	.	+	.	Parent=TcIL3000.11.1680-1-5utr-1
T.congo.pschr.11	TriTrypDB	CDS	562456	563907	.	+	0	Parent=TcIL3000.11.1680-1-5utr-1
###
T.congo.pschr.11	TriTrypDB	mRNA	562318	563907	.	+	.	ID=TcIL3000.11.1680-1-5utr-2;Note=12
T.congo.pschr.11	TriTrypDB	five_prime_UTR	562318	562455	.	+	.	Parent=TcIL3000.11.1680-1-5utr-2
T.congo.pschr.11	TriTrypDB	CDS	562456	563907	.	+	0	Parent=TcIL3000.11.1680-1-5utr-2
###
T.congo.pschr.11	TriTrypDB	mRNA	562290	563907	.	+	.	ID=TcIL3000.11.1680-1-5utr-3;Note=207
T.congo.pschr.11	TriTrypDB	five_prime_UTR	562290	562455	.	+	.	Parent=TcIL3000.11.1680-1-5utr-3
T.congo.pschr.11	TriTrypDB	CDS	562456	563907	.	+	0	Parent=TcIL3000.11.1680-1-5utr-3
###
T.congo.pschr.11	TriTrypDB	mRNA	562310	563907	.	+	.	ID=TcIL3000.11.1680-1-5utr-4;Note=18
T.congo.pschr.11	TriTrypDB	five_prime_UTR	562310	562455	.	+	.	Parent=TcIL3000.11.1680-1-5utr-4
T.congo.pschr.11	TriTrypDB	CDS	562456	563907	.	+	0	Parent=TcIL3000.11.1680-1-5utr-4
###
T.congo.pschr.11	TriTrypDB	mRNA	562278	563907	.	+	.	ID=TcIL3000.11.1680-1-5utr-5;Note=24
T.congo.pschr.11	TriTrypDB	five_prime_UTR	562278	562455	.	+	.	Parent=TcIL3000.11.1680-1-5utr-5
T.congo.pschr.11	TriTrypDB	CDS	562456	563907	.	+	0	Parent=TcIL3000.11.1680-1-5utr-5
###
T.congo.pschr.11	TriTrypDB	mRNA	4750923	4752409	.	-	.	ID=TcIL3000.11.16800-1-5utr-1;Note=240
T.congo.pschr.11	TriTrypDB	CDS	4750923	4752341	.	-	0	Parent=TcIL3000.11.16800-1-5utr-1
T.congo.pschr.11	TriTrypDB	five_prime_UTR	4752342	4752409	.	-	.	Parent=TcIL3000.11.16800-1-5utr-1
###
T.congo.pschr.11	TriTrypDB	mRNA	4750923	4752394	.	-	.	ID=TcIL3000.11.16800-1-5utr-2;Note=11
T.congo.pschr.11	TriTrypDB	CDS	4750923	4752341	.	-	0	Parent=TcIL3000.11.16800-1-5utr-2
T.congo.pschr.11	TriTrypDB	five_prime_UTR	4752342	4752394	.	-	.	Parent=TcIL3000.11.16800-1-5utr-2
###
T.congo.pschr.11	TriTrypDB	mRNA	4752829	4753474	.	-	.	ID=TcIL3000.11.16810-1-5utr-1;Note=270
T.congo.pschr.11	TriTrypDB	CDS	4752829	4753326	.	-	0	Parent=TcIL3000.11.16810-1-5utr-1
T.congo.pschr.11	TriTrypDB	five_prime_UTR	4753327	4753474	.	-	.	Parent=TcIL3000.11.16810-1-5utr-1
###
T.congo.pschr.11	TriTrypDB	mRNA	4752829	4753483	.	-	.	ID=TcIL3000.11.16810-1-5utr-2;Note=10
T.congo.pschr.11	TriTrypDB	CDS	4752829	4753326	.	-	0	Parent=TcIL3000.11.16810-1-5utr-2
T.congo.pschr.11	TriTrypDB	five_prime_UTR	4753327	4753483	.	-	.	Parent=TcIL3000.11.16810-1-5utr-2
###
T.congo.pschr.11	TriTrypDB	mRNA	4752829	4753522	.	-	.	ID=TcIL3000.11.16810-1-5utr-3;Note=281
T.congo.pschr.11	TriTrypDB	CDS	4752829	4753326	.	-	0	Parent=TcIL3000.11.16810-1-5utr-3
T.congo.pschr.11	TriTrypDB	five_prime_UTR	4753327	4753522	.	-	.	Parent=TcIL3000.11.16810-1-5utr-3
###
T.congo.pschr.11	TriTrypDB	mRNA	4753819	4755731	.	-	.	ID=TcIL3000.11.16820-1-5utr-1;Note=285
T.congo.pschr.11	TriTrypDB	CDS	4753819	4755690	.	-	0	Parent=TcIL3000.11.16820-1-5utr-1
T.congo.pschr.11	TriTrypDB	five_prime_UTR	4755691	4755731	.	-	.	Parent=TcIL3000.11.16820-1-5utr-1
###
T.congo.pschr.11	TriTrypDB	mRNA	4773007	4774427	.	-	.	ID=TcIL3000.11.16830-1-5utr-1;Note=38
T.congo.pschr.11	TriTrypDB	CDS	4773007	4774410	.	-	0	Parent=TcIL3000.11.16830-1-5utr-1
T.congo.pschr.11	TriTrypDB	five_prime_UTR	4774411	4774427	.	-	.	Parent=TcIL3000.11.16830-1-5utr-1
###
T.congo.pschr.11	TriTrypDB	mRNA	4773007	4774433	.	-	.	ID=TcIL3000.11.16830-1-5utr-2;Note=383
T.congo.pschr.11	TriTrypDB	CDS	4773007	4774410	.	-	0	Parent=TcIL3000.11.16830-1-5utr-2
T.congo.pschr.11	TriTrypDB	five_prime_UTR	4774411	4774433	.	-	.	Parent=TcIL3000.11.16830-1-5utr-2
###
T.congo.pschr.11	TriTrypDB	mRNA	4774997	4777202	.	-	.	ID=TcIL3000.11.16840-1-5utr-1;Note=131
T.congo.pschr.11	TriTrypDB	CDS	4774997	4777162	.	-	0	Parent=TcIL3000.11.16840-1-5utr-1
T.congo.pschr.11	TriTrypDB	five_prime_UTR	4777163	4777202	.	-	.	Parent=TcIL3000.11.16840-1-5utr-1
###
T.congo.pschr.11	TriTrypDB	mRNA	4778041	4779728	.	-	.	ID=TcIL3000.11.16850-1-5utr-1;Note=189
T.congo.pschr.11	TriTrypDB	CDS	4778041	4779378	.	-	0	Parent=TcIL3000.11.16850-1-5utr-1
T.congo.pschr.11	TriTrypDB	five_prime_UTR	4779379	4779728	.	-	.	Parent=TcIL3000.11.16850-1-5utr-1
###
T.congo.pschr.11	TriTrypDB	mRNA	4780428	4780816	.	-	.	ID=TcIL3000.11.16860-1-5utr-1;Note=19
T.congo.pschr.11	TriTrypDB	CDS	4780428	4780784	.	-	0	Parent=TcIL3000.11.16860-1-5utr-1
T.congo.pschr.11	TriTrypDB	five_prime_UTR	4780785	4780816	.	-	.	Parent=TcIL3000.11.16860-1-5utr-1
###
T.congo.pschr.11	TriTrypDB	mRNA	4780428	4780825	.	-	.	ID=TcIL3000.11.16860-1-5utr-2;Note=28
T.congo.pschr.11	TriTrypDB	CDS	4780428	4780784	.	-	0	Parent=TcIL3000.11.16860-1-5utr-2
T.congo.pschr.11	TriTrypDB	five_prime_UTR	4780785	4780825	.	-	.	Parent=TcIL3000.11.16860-1-5utr-2
###
T.congo.pschr.11	TriTrypDB	mRNA	4780428	4780859	.	-	.	ID=TcIL3000.11.16860-1-5utr-3;Note=28
T.congo.pschr.11	TriTrypDB	CDS	4780428	4780784	.	-	0	Parent=TcIL3000.11.16860-1-5utr-3
T.congo.pschr.11	TriTrypDB	five_prime_UTR	4780785	4780859	.	-	.	Parent=TcIL3000.11.16860-1-5utr-3
###
T.congo.pschr.11	TriTrypDB	mRNA	4780428	4780845	.	-	.	ID=TcIL3000.11.16860-1-5utr-4;Note=15
T.congo.pschr.11	TriTrypDB	CDS	4780428	4780784	.	-	0	Parent=TcIL3000.11.16860-1-5utr-4
T.congo.pschr.11	TriTrypDB	five_prime_UTR	4780785	4780845	.	-	.	Parent=TcIL3000.11.16860-1-5utr-4
###
T.congo.pschr.11	TriTrypDB	mRNA	4782700	4784730	.	-	.	ID=TcIL3000.11.16880-1-5utr-1;Note=112
T.congo.pschr.11	TriTrypDB	CDS	4782700	4783746	.	-	0	Parent=TcIL3000.11.16880-1-5utr-1
T.congo.pschr.11	TriTrypDB	five_prime_UTR	4783747	4784730	.	-	.	Parent=TcIL3000.11.16880-1-5utr-1
###
T.congo.pschr.11	TriTrypDB	mRNA	4782700	4784736	.	-	.	ID=TcIL3000.11.16880-1-5utr-2;Note=266
T.congo.pschr.11	TriTrypDB	CDS	4782700	4783746	.	-	0	Parent=TcIL3000.11.16880-1-5utr-2
T.congo.pschr.11	TriTrypDB	five_prime_UTR	4783747	4784736	.	-	.	Parent=TcIL3000.11.16880-1-5utr-2
###
T.congo.pschr.11	TriTrypDB	mRNA	4782700	4784765	.	-	.	ID=TcIL3000.11.16880-1-5utr-3;Note=99
T.congo.pschr.11	TriTrypDB	CDS	4782700	4783746	.	-	0	Parent=TcIL3000.11.16880-1-5utr-3
T.congo.pschr.11	TriTrypDB	five_prime_UTR	4783747	4784765	.	-	.	Parent=TcIL3000.11.16880-1-5utr-3
###
T.congo.pschr.11	TriTrypDB	mRNA	4782700	4784724	.	-	.	ID=TcIL3000.11.16880-1-5utr-4;Note=15
T.congo.pschr.11	TriTrypDB	CDS	4782700	4783746	.	-	0	Parent=TcIL3000.11.16880-1-5utr-4
T.congo.pschr.11	TriTrypDB	five_prime_UTR	4783747	4784724	.	-	.	Parent=TcIL3000.11.16880-1-5utr-4
###
T.congo.pschr.11	TriTrypDB	mRNA	4782700	4785013	.	-	.	ID=TcIL3000.11.16880-1-5utr-5;Note=194
T.congo.pschr.11	TriTrypDB	CDS	4782700	4783746	.	-	0	Parent=TcIL3000.11.16880-1-5utr-5
T.congo.pschr.11	TriTrypDB	five_prime_UTR	4783747	4785013	.	-	.	Parent=TcIL3000.11.16880-1-5utr-5
###
T.congo.pschr.11	TriTrypDB	mRNA	4782700	4785269	.	-	.	ID=TcIL3000.11.16880-1-5utr-6;Note=11
T.congo.pschr.11	TriTrypDB	CDS	4782700	4783746	.	-	0	Parent=TcIL3000.11.16880-1-5utr-6
T.congo.pschr.11	TriTrypDB	five_prime_UTR	4783747	4785269	.	-	.	Parent=TcIL3000.11.16880-1-5utr-6
###
T.congo.pschr.11	TriTrypDB	mRNA	4782700	4783873	.	-	.	ID=TcIL3000.11.16880-1-5utr-7;Note=57
T.congo.pschr.11	TriTrypDB	CDS	4782700	4783746	.	-	0	Parent=TcIL3000.11.16880-1-5utr-7
T.congo.pschr.11	TriTrypDB	five_prime_UTR	4783747	4783873	.	-	.	Parent=TcIL3000.11.16880-1-5utr-7
###
T.congo.pschr.11	TriTrypDB	mRNA	4786474	4787455	.	-	.	ID=TcIL3000.11.16890-1-5utr-1;Note=541
T.congo.pschr.11	TriTrypDB	CDS	4786474	4787385	.	-	0	Parent=TcIL3000.11.16890-1-5utr-1
T.congo.pschr.11	TriTrypDB	five_prime_UTR	4787386	4787455	.	-	.	Parent=TcIL3000.11.16890-1-5utr-1
###
T.congo.pschr.11	TriTrypDB	mRNA	4786474	4787426	.	-	.	ID=TcIL3000.11.16890-1-5utr-2;Note=211
T.congo.pschr.11	TriTrypDB	CDS	4786474	4787385	.	-	0	Parent=TcIL3000.11.16890-1-5utr-2
T.congo.pschr.11	TriTrypDB	five_prime_UTR	4787386	4787426	.	-	.	Parent=TcIL3000.11.16890-1-5utr-2
###
T.congo.pschr.11	TriTrypDB	mRNA	4786474	4787415	.	-	.	ID=TcIL3000.11.16890-1-5utr-3;Note=12
T.congo.pschr.11	TriTrypDB	CDS	4786474	4787385	.	-	0	Parent=TcIL3000.11.16890-1-5utr-3
T.congo.pschr.11	TriTrypDB	five_prime_UTR	4787386	4787415	.	-	.	Parent=TcIL3000.11.16890-1-5utr-3
###
T.congo.pschr.11	TriTrypDB	mRNA	4787870	4788944	.	-	.	ID=TcIL3000.11.16900-1-5utr-1;Note=12
T.congo.pschr.11	TriTrypDB	CDS	4787870	4788799	.	-	0	Parent=TcIL3000.11.16900-1-5utr-1
T.congo.pschr.11	TriTrypDB	five_prime_UTR	4788800	4788944	.	-	.	Parent=TcIL3000.11.16900-1-5utr-1
###
T.congo.pschr.11	TriTrypDB	mRNA	4787870	4788993	.	-	.	ID=TcIL3000.11.16900-1-5utr-2;Note=466
[truncated: 4,453,480 more chars]
