# Supplementary material for: Life cycle adapted upstream open reading frames (uORFs) in Trypanosoma congolense: A post-transcriptional approach to accurate gene regulation
Source: PLoS One. 2018 Aug 9;13(8):e0201461. doi: 10.1371/journal.pone.0201461 (PMC6084854; doi:10.1371/journal.pone.0201461)
Supplement: S7 Data — Values derive from the RNA-seq experiments of all four life cycle stages of T. congolense with five biological replicates each. Jąkalski et al. (unpublished) (XLSX) [file pone.0201461.s021.xlsx]

## Sheet: Sheet1
Gene expression profiles in FPKMs as calculated by Cufflinks. Values derive from the RNA-seq experiments of all four life cycle stages of T. congolense with five biological replicates each. Jąkalski et al. (unpublished)
Gene ID	Gene Product Description	BSF1	BSF2	BSF3	BSF4	BSF5	mean	PCF1	PCF2	PCF3	PCF4	PCF5	mean	EMF1	EMF2	EMF3	EMF4	EMF5	mean	MCF1	MCF2	MCF3	MCF4	MCF5	mean
TcIL3000_0_24660	Trypanosomal VSG domain containing protein, putative (fragment)	68.14	856.88	879.37	927.66	916.16	729.64	0.21	0.47	0.26	0.39	0.46	0.36	50.36	0.02	0.02	0.05	0.06	10.1	5984.83	1593.04	3484.06	1993.26	3522.11	3315.46
TcIL3000_0_26770	cysteine peptidase, Clan CA, family C1, Cathepsin L-like (fragment)	1733.57	1413.2	1383.78	1258.67	1303.84	1418.61	523.63	522.82	540.06	526.65	524.1	527.45	518.27	411.06	434.07	436.85	466.3	453.31	1527.33	1032.56	1209.08	1135.12	1338.45	1248.51
TcIL3000_0_31240	beta tubulin	3242.4	4661.68	4362.64	4611.75	4501.78	4276.05	5961.31	4313.26	4648.03	4100.01	4262.78	4657.08	4007.32	3850.72	3761.54	3959.45	4121.32	3940.07	1621.62	908.13	1156.3	1018.46	1264.54	1193.81
TcIL3000_0_42440	60S ribosomal protein L13, putative	1125.33	1197.27	1176.6	1212.64	1248.28	1192.02	1934.94	1949.4	1999.42	2014.57	1997.56	1979.18	971.28	1591.11	1611.48	1303.4	1346.38	1364.73	1312.5	1134.01	1162.52	1089.76	1143.2	1168.4
TcIL3000_0_48900	variant surface glycoprotein	41.46	4.15	4.76	4.23	3.86	11.69	0.17	0.41	0.15	0.2	0.25	0.24	0.41	57.24	61.2	57.75	56.72	46.66	14.59	1416.88	1575.13	1370.72	1455.59	1166.58
TcIL3000_10_3260	40S ribosomal protein S3A, putative	1199.36	1203.09	1149.16	1136.97	1186.93	1175.1	2149.71	2058.41	2151.16	2266.25	2249.44	2174.99	956.04	1680.74	1638.05	1255.45	1300.98	1366.25	1293.97	1125.09	1168.92	1095.86	1137.84	1164.34
TcIL3000_0_56080	cysteine peptidase C (CPC)	1772.47	1271.6	1231.28	1202.99	1173.88	1330.44	2.62	6.55	6.61	4.29	4.55	4.92	4.81	12.16	12.4	4.56	4.95	7.77	1533.38	941.52	1089.24	919.88	1107.36	1118.28
TcIL3000_BAC15B11_005	VSG	107.24	563.49	582.88	694.16	708.85	531.33	0.05	0.04	0.07	0.03	0.04	0.05	27.12	0.02	0	0.01	0.02	5.44	2527.72	327.27	982.43	582.29	916.99	1067.34
TcIL3000_10_890	40S ribosomal protein S23, putative	1040.49	1149.14	1138.72	1117.44	1201.11	1129.38	1755.74	1794.12	1816.73	1907.88	1854.79	1825.85	917.84	1481.21	1496.19	1083.9	1115.43	1218.91	1084.15	976.69	1014.16	952.11	1021.66	1009.75
TcIL3000_0_20590	60S ribosomal protein L13a, putative	941.98	1010.01	1014.84	979.4	957.52	980.75	1684.71	1872.84	1885.23	1990.35	1938.95	1874.42	840.1	1344.68	1281.4	950.91	971.81	1077.78	1003.14	916.14	949.16	871.22	934.23	934.78
TcIL3000_0_26140	Heat shock protein 83, putative	465.2	691.49	671.48	771.19	761.17	672.11	716.39	960.35	1014.42	613.62	591.67	779.29	970.83	1108.43	1068.25	1476.17	1593.16	1243.37	995.85	921.55	833.62	890.98	910.9	910.58
TcIL3000_6_4130	60S ribosomal protein L9, putative	917.61	965.52	902.76	928.45	939.94	930.85	1572.7	1379.07	1442.4	1474.09	1555.57	1484.77	1019.06	1365.62	1373.6	1072.52	1082.09	1182.58	1082.07	824.53	868.97	802.9	857.59	887.21
TcIL3000_10_7290	40S ribosomal protein S12, putative (fragment)	764.83	888.34	821.38	880.54	936.34	858.29	1492.21	1458.67	1495.02	1470.52	1448.15	1472.91	684.99	1183.73	1209.81	934.73	933.63	989.38	862.53	780.89	792.89	743.72	787.12	793.43
TcIL3000.11.12030	receptor for activated C kinase 1	674.21	862.89	878.14	859.37	857.94	826.51	1577.54	1724.19	1790.31	1752.43	1756.3	1720.15	698.22	1510.95	1453.95	1061.46	1094.64	1163.84	878.5	750.58	804.3	737.83	789.65	792.17
TcIL3000_0_32580	60S ribosomal protein L7, putative	706.4	836.74	863.51	884.45	881.14	834.45	1299.67	1347.33	1395.64	1456.71	1439.44	1387.76	601.27	1240.06	1208.18	881.19	886.32	963.4	885.19	736.99	780.88	744.38	789.1	787.31
TcIL3000_10_4210	ubiquitin/ribosomal protein S27a, putative	793.65	778.86	703.01	747.21	736.93	751.93	1336.41	1158.98	1255.84	1356.4	1398.11	1301.15	804.79	1056.58	1033.68	811.98	808.01	903.01	833.61	722.74	735.99	725.41	734.97	750.55
TcIL3000_0_26130	Histidine kinase-, DNA gyrase B-, and HSP90-like ATPase/Hsp90 protein, putative	440.12	597.01	572.07	622.42	587.2	563.77	698.95	817.01	831.19	501.28	475.08	664.7	909.97	931.85	887.62	1182.87	1216.02	1025.67	853.61	742	664.13	699.75	721.38	736.18
TcIL3000_10_420	40S ribosomal proteins S11, putative	670.26	767.71	749.42	765.32	800.16	750.58	1132.9	1223.91	1302.8	1317.83	1327.88	1261.06	595.32	1100.07	1118.39	836.01	855.1	900.98	815.27	678.12	758.25	661.36	754.21	733.44
TcIL3000_10_9620	60S ribosomal protein L6, putative	665.23	867.2	799.75	864.43	896.62	818.64	1389.6	1442.27	1460.3	1422.98	1422.19	1427.47	639.96	1318.56	1338.61	934.08	964.27	1039.1	784.34	731.31	725.07	694.48	727.62	732.56
TcIL3000_0_18160	Trypanosomal VSG domain containing protein, putative (fragment)	123.45	776.91	725.99	621.03	626.21	574.71	0	0.3	0.51	0.36	0.26	0.29	46.58	0.32	0.33	0.53	0.43	9.64	1648.97	251.88	623.69	403.97	576.69	701.04
TcIL3000_10_2950	hypothetical protein, conserved	216.73	220.13	186.98	181.95	189.58	199.07	61.26	100.17	105.16	73.28	74.9	82.95	76.82	75.81	78.39	86.02	90.39	81.48	649.62	741.31	612.01	719.19	584.59	661.34
TcIL3000_4_1900	60S ribosomal protein L35a, putative	614.15	701.15	623.09	697.21	707.08	668.54	1311.84	1344.1	1412.78	1397.17	1364.16	1366.01	653.41	1117.7	1098.89	762.77	759.15	878.39	736.64	621.88	640.59	613.17	636.17	649.69
TcIL3000_10_8820	hypothetical protein (fragment)	541.36	389.38	350.27	374.22	375.09	406.07	305.18	199.38	217.09	237.54	259.44	243.73	274.03	199.69	194.47	235.14	249.76	230.62	780.2	533.98	600.97	604.51	664.24	636.78
TcIL3000.11.10690	hypothetical protein, unlikely	559.07	733.96	717.46	761.19	775.12	709.36	1130.38	1288.97	1280.1	1287.06	1247.23	1246.75	534.33	1114.86	1134.03	814.96	824.5	884.54	690.74	615.86	642.55	595.41	616.95	632.3
TcIL3000.11.670	ribosomal protein L21E (60S), putative	531.33	613.11	666.52	676.1	701.15	637.64	975.83	1113.64	1084.54	1149.4	1100.48	1084.78	421.51	937.53	940.23	721.94	717.12	747.67	674.2	593.28	592.3	565.88	608.69	606.87
TcIL3000.11.6730	hypothetical protein, conserved	450.65	454.78	426.12	405.57	393.3	426.08	764.09	620.02	671.51	688.61	686.91	686.23	707.51	981.58	979.75	741.33	780.18	838.07	609.25	606.42	622.91	584.82	606.83	606.05
TcIL3000_0_13170	60S ribosomal protein L23a	694.67	741.05	713.09	697.25	729.08	715.03	1196.87	1290.28	1331.36	1220.59	1183.43	1244.51	671.8	1013.13	1011.81	721.84	760.82	835.88	723.4	570.86	587.62	558.61	576.83	603.46
TcIL3000_10_130	60S ribosomal protein L32	572.11	680.57	664.23	718.89	736.31	674.42	1143.33	1180.56	1184.98	1136.63	1104.14	1149.93	505.38	949.5	963.5	712.66	691.95	764.6	643.32	586.01	595.55	559.4	600.68	596.99
TcIL3000_9_390	60S ribosomal protein L35, putative	518.16	565.28	649.64	631.73	655.46	604.05	808.63	879.91	861.17	968.44	946.46	892.92	486.38	777.03	791.74	640.2	643.62	667.79	648.19	596.34	583.82	542.48	597.14	593.6
TcIL3000_9_6340	60S ribosomal protein L5, putative	546.76	638.18	622.25	647.71	633.61	617.7	1025.25	1213.51	1236.36	1202.14	1191.31	1173.71	482.44	1012.85	976.8	648.78	656.33	755.44	654.75	582.66	580.24	551.47	584.28	590.68
TcIL3000_9_6460	40S ribosomal protein S6, putative	637.53	618.58	601.21	585.78	567.71	602.16	1086.38	939.91	896.14	1039.98	984.84	989.45	542.49	813.26	766.16	548.94	572.63	648.7	662.99	562.84	567.15	536.37	569.47	579.76
TcIL3000_10_12920	40S ribosomal protein S13, putative	594.17	623.65	647.71	643.39	653.52	632.49	1219.63	1215.46	1229.71	1294.78	1264.08	1244.73	562.52	1051.76	1045.73	705.03	710.45	815.1	654.98	545.59	564.63	517.09	584.26	573.31
TcIL3000_0_14120	hypothetical protein, unlikely (fragment)	243.38	451.16	432.73	630.6	299.64	411.5	703.15	520.8	698.87	522.1	559.59	600.9	969.94	1130.24	208.14	262.18	342.31	582.56	153.54	368.3	1477.77	593.79	273.18	573.31
TcIL3000.11.3000	60S ribosomal protein L44, putative	691.17	600.72	526.85	541.58	528.47	577.76	703.37	589.42	582.74	653.88	653.16	636.52	533.01	484.64	493.59	553.14	543.4	521.56	645.21	571.92	564.63	545.47	538.83	573.21
TcIL3000_0_17670	variant surface glycoprotein	641.64	274.9	271.89	276.3	285.58	350.06	8.36	9.83	10.18	8.86	8.77	9.2	26.87	15.03	15.97	17.78	18.45	18.82	766.56	504.3	530.33	452.46	494.1	549.55
TcIL3000_9_400	60S ribosomal protein L35, putative	519.39	506.55	554.62	552.71	574.63	541.58	884.31	878.55	841.08	1011.9	978.73	918.92	478.97	794.28	804.77	592.3	595.32	653.13	616.22	521.41	530.39	505.55	531.83	541.08
TcIL3000_9_6170	60S ribosomal protein L26, putative	600.78	521.45	502.18	466.88	460	510.26	834.33	781.88	775.57	837.83	802.17	806.36	470.04	822.52	762.6	582.97	602.53	648.13	617.56	540.88	523.62	482.62	500.75	533.09
TcIL3000.11.14360	NRBD1	517.4	595.73	638.29	606.24	601.08	591.75	881.93	1070.84	1065.93	1046.57	991.39	1011.33	462	851.37	794.62	603.56	628.18	667.95	642.61	492.57	508.12	482.87	518.43	528.92
TcIL3000_6_4410	40S ribosomal protein S14, putative	445.77	603.46	577.37	543.99	541.35	542.39	887.51	889.85	913.72	1030.25	998.68	944	436.14	855.12	855.26	574.06	553.97	654.91	535.23	495.32	554.97	493.09	544.1	524.54
TcIL3000_0_31390	hypothetical protein, unlikely	534.04	519.19	513.7	516.23	530.31	522.69	880.82	756.25	765.13	865.32	887.72	831.05	468.7	730.44	747.39	713.38	676.79	667.34	583.27	496.35	540.35	490.96	507.35	523.66
TcIL3000_8_6030	hypothetical protein, unlikely	539.48	555.13	550.03	497.5	479.33	524.29	936.28	810.48	804.89	899.74	858.83	862.05	449.26	818.66	740.81	522.93	542.54	614.84	599.15	516.79	515.4	471.21	482.49	517.01
TcIL3000_9_6350	ribosomal protein L15, putative	541.77	504.95	521.5	445.73	454.15	493.62	854.24	763.32	753.13	898.95	834.89	820.91	461.38	673.84	644.77	476.58	485.05	548.32	583.47	499.44	508.46	470.14	511.35	514.57
TcIL3000.11.14430	ribosomal protein L18, putative	512.8	536.58	530.77	508.63	518.84	521.52	869.25	880.8	899.92	915.71	911.91	895.52	480.57	745.77	767.61	606.91	610.17	642.2	570.38	494.38	506.2	482.73	498.83	510.5
TcIL3000_4_1520	ribosomal protein S19, putative	415.82	556.78	552.8	596.26	571.04	538.54	728.51	920	949.26	930.46	959.03	897.45	383.16	817.37	795.2	575.74	587.12	631.72	552.03	468.88	508.34	473.94	493.5	499.34
TcIL3000_7_750	40S ribosomal protein S16, putative	604.69	553.01	530.61	523.03	548.38	551.94	941.87	820.91	846.95	876.62	849.67	867.21	509.9	707.42	720.78	549.74	564.22	610.41	580.05	482.97	474.03	451.82	481.49	494.07
TcIL3000_10_12470	60S ribosomal protein L17, putative	437.62	572.03	534	581.66	610.35	547.14	831.57	979.37	1001.04	969.81	975.36	951.43	390.51	798.81	828.56	620.67	630.24	653.76	506.07	496.32	494.41	474.42	498.12	493.87
TcIL3000_10_2450	40S ribosomal protein S25, putative	704.43	651.7	625.68	623.16	678.8	656.76	917.85	917	941.86	954.79	921.42	930.58	601.36	765.05	804.34	608.73	660.86	688.07	576.21	462.06	506.28	453.39	457.13	491.01
TcIL3000_10_60	40S ribosomal protein S6, putative	604.46	575.42	539.64	532.33	554.56	561.28	900.39	757.94	753.96	854.54	816.68	816.7	475.31	713.99	703.43	590.19	598.19	616.22	553.59	473.89	479.23	459.64	477.12	488.69
TcIL3000.11.11880	60S ribosomal protein L14, putative	327.83	539.1	533.56	586.99	620.22	521.54	744.53	1045.44	1049.38	1004.74	981.61	965.14	299.01	932.71	941.83	634.82	651.41	691.96	508.39	484.84	483.92	454.16	487.15	483.69
TcIL3000_8_5800	60S ribosomal protein L12, putative	431.04	522.06	459.04	508.24	502.51	484.58	879.69	782.37	886.38	897.34	918.4	872.84	447.06	735.35	741.45	519.05	521.69	592.92	528.51	498.75	468.87	452.96	463.2	482.46
TcIL3000_10_4740	40S ribosomal protein S9, putative (fragment)	500.61	639.6	507.01	525.53	573.46	549.24	888.39	821.43	939.16	871.37	882.86	880.64	472.73	814.09	841.44	635.2	677.03	688.1	517.78	445.78	460.14	443.71	450.88	463.66
TcIL3000_0_08620	60S acidic ribosomal protein, putative	637.71	751.47	616.57	605.84	616.19	645.56	979.72	992.36	969.57	927.76	980.9	970.06	618.21	824.54	758.17	662.53	713.65	715.42	570.39	417.85	420.61	427.36	461.7	459.58
TcIL3000_0_38630	hypothetical protein	899.69	762.71	763.21	783.11	820.95	805.93	57.54	45.83	44.1	39.55	38.16	45.04	55.73	52.33	50.32	66.91	65.09	58.08	569.13	378.23	470.4	385.25	474.17	455.44
TcIL3000_7_5280	hypothetical protein, conserved	483.87	356.8	354.57	336.97	341.42	374.73	53.05	56.97	58.72	56.85	59.56	57.03	50.49	46.85	47.39	46.31	45.84	47.37	424.52	482.24	458.86	476.77	405.79	449.63
TcIL3000_9_6360	ribosomal protein L36, putative	427.48	445.03	436.26	413.9	401.76	424.89	540.89	600.08	596.32	652.14	628.59	603.6	322.13	637.12	607.83	457.18	461.87	497.23	463.46	444.59	441.35	410.38	434.78	438.91
TcIL3000_0_42140	hypothetical protein	452.35	335.22	319.86	291.48	301.72	340.13	43.19	55.07	54.12	53.05	55.11	52.11	111.88	57.32	58.64	76.36	80.83	77	447.57	360.08	478.56	384.56	491.22	432.4
TcIL3000_7_4970	60S ribosomal protein L44 (RPL44)	419.87	536.51	527.72	555.48	581.26	524.17	736.07	898.44	896.94	822.68	834.53	837.73	376.5	758.85	791.1	561.25	568.35	611.21	458.09	389.81	452.11	386.75	431.62	423.67
TcIL3000_0_25970	variant surface glycoprotein	1577.14	921.34	867.4	743.89	766.66	975.29	55.99	49.43	49.66	45.75	45.64	49.29	54.91	38.19	39.41	34.46	35.3	40.45	647.79	324.89	413.14	318.96	402.44	421.44
TcIL3000_9_2810	nascent polypeptide associated complex subunit, putative	271.72	381.83	377.67	361.05	363.84	351.22	222.5	244.48	248.53	240.38	240.29	239.24	244.25	469.19	456.77	393.18	408.33	394.34	459.41	400.68	420.42	399.13	406.67	417.26
TcIL3000_10_3440	60S ribosomal protein L30, putative	433.55	486.14	437.12	471.83	482.09	462.15	427.02	433.66	442.15	437.76	437.87	435.69	423.9	615.09	623.79	461.86	459.96	516.92	457.25	398.22	411.1	398.67	401.28	413.3
TcIL3000_10_8490	60S ribosomal protein L18, putative	366.16	473.19	496.9	496.34	494.31	465.38	674.76	789.22	802.66	879.41	835.92	796.39	298.39	732.82	760.04	526.47	537.85	571.12	448.93	395.19	418.12	390.47	407.48	412.04
TcIL3000_0_25490	hypothetical protein, unlikely	2.57	64.05	73.25	70.3	59.71	53.98	1.66	3.63	2.87	1.72	1.59	2.29	17.31	0.1	0.17	0.22	0.28	3.62	260.94	199.3	670.41	424.11	498.85	410.72
TcIL3000_10_560	serine carboxypeptidase III precursor, putative (fragment), serine peptidase, Clan SC, Family S10 (fragment)	490.62	325.52	322.55	268.23	269.54	335.29	296.25	244.35	247.02	257.79	263.67	261.82	325.67	290.4	298.52	337.18	344.64	319.28	433.87	370.07	381.86	381.72	434.33	400.37
TcIL3000_6_4470	ribosomal protein L15, putative	502.05	550.54	575.18	451.35	431.64	502.15	763.43	780.42	758.81	825.73	746.92	775.06	382.4	639.9	551.64	381.94	399.27	471.03	453.27	361.79	405.23	364.45	394.18	395.78
TcIL3000_10_3180	ribosomal protein L18, putative	383.78	443.65	437	466.45	459.48	438.07	676.32	696.26	698.23	743.28	712.53	705.32	330.68	573.47	564.54	464.88	474.22	481.56	428.01	383.88	402.35	378.2	385.69	395.62
TcIL3000_10_10790	60S ribosomal protein L34, putative	448.9	465.2	455.15	383.6	363.38	423.25	680.36	505.5	484.14	641.01	564.75	575.15	353.28	505.3	443.18	338.88	333.26	394.78	454.31	377.14	403.5	340.1	383.87	391.78
TcIL3000_7_2140	histone H2A, putative	1113.27	2027.2	2418.99	1542.92	1172.63	1655	2070.04	1541.69	1331.42	1465.51	1101.67	1502.07	1142.02	1824.85	1219.33	445.55	463.87	1019.12	512.36	383.96	356.9	355.44	342.8	390.29
TcIL3000_0_11135	variant surface glycoprotein	180.48	109.06	111.83	106.99	97.05	121.08	1.06	2.3	2.34	2.34	2.36	2.08	3.59	5.02	5.15	1.51	1.7	3.39	326.04	443.7	388.61	376.99	354.53	377.97
TcIL3000_10_1740	elongation factor 1-alpha, putative	697.63	889.06	883.85	868.18	861.72	840.09	619.4	1100.84	1093.46	892.47	857.02	912.64	586.05	1065.8	1000.28	795.1	813.81	852.21	408.64	357.44	304.99	412.92	390.95	374.99
TcIL3000_9_2070	40S ribosomal protein S3, putative	393.43	451.98	434.88	425.47	434.23	428	659.8	688.44	697.26	748.58	715.68	701.95	351.38	619.96	624.03	516.17	530.3	528.37	402.82	350.07	381.42	353.27	374.71	372.46
TcIL3000_0_11150	variant surface glycoprotein	186.65	78.15	80.8	74.22	73.1	98.59	2.69	6.05	6.72	5.41	5.16	5.21	2.61	7.67	7.53	2.33	2.61	4.55	369.21	432.82	330.62	376.64	346.24	371.1
TcIL3000.11.16190	60S ribosomal protein L2, putative, 60S ribosomal protein L8, putative	324.17	415.49	420.9	404.92	396.19	392.34	548.86	678.98	689.54	736.07	707.88	672.26	286.73	611.52	580.91	427.25	428.65	467.01	404.53	356.81	375.51	340.76	367.27	368.98
TcIL3000_0_03110	hypothetical protein, unlikely	4.64	15.5	13.69	13.27	12.32	11.88	8.82	41.43	41.12	37.98	35.48	32.97	110.11	343.41	366.85	315.01	321.68	291.41	74.28	492.31	431.05	406.98	389.4	358.81
TcIL3000_10_9750	40S ribosomal protein S3, putative	418.99	456.27	427.76	431.33	419.2	430.71	652.88	692.71	705.37	757.16	732.86	708.2	344.94	539.83	534.92	425.2	438.62	456.7	387.28	335.85	363.48	340.82	355.92	356.67
TcIL3000_7_2940	ubiquitin/ribosomal protein S27a, putative	384.79	404.95	387.67	409.53	428.7	403.13	614.65	632.5	650.86	614.66	628.06	628.15	284.28	479.53	486.21	404.2	416.98	414.24	388.59	324.57	355.96	338.3	347.79	351.04
TcIL3000.11.10210	60S ribosomal protein L34, putative	394.12	354.53	409.16	299.03	264	344.17	781.5	586.39	527.77	681.65	569.2	629.3	353.59	594.37	450.77	292.81	281.88	394.68	464.86	326.24	341.62	288.74	332.72	350.84
TcIL3000_10_12760	C-terminal motor kinesin, putative (fragment)	340.82	433.96	437.24	476.61	491.09	435.95	33.68	35.06	36.32	27.39	28.21	32.13	96.09	77.79	78.6	105.53	105.38	92.68	396.86	305.18	368.65	305.77	367.45	348.78
TcIL3000_0_01000	RNase H, putative (fragment)	201.3	163.84	167.9	197.16	193.18	184.68	195.47	167.45	167.21	158.89	161.5	170.1	309.09	166.8	166.24	204.08	202.62	209.77	333.18	342.9	347.42	337.76	381.68	348.59
TcIL3000_10_10810	pyruvate dehydrogenase E1 component alpha subunit, putative	597.11	934.94	904.14	954.19	947.25	867.52	213.71	266.27	277.57	230.03	232.69	244.06	317.1	300.18	310.76	381.53	402.25	342.36	399.15	284.14	369.37	306.88	362.06	344.32
TcIL3000_0_26270	Trypanosomal VSG domain containing protein, putative	562.55	502.37	506.28	362.47	358.65	458.46	1.75	2.6	1.95	2.04	1.81	2.03	5.33	3.3	2.79	1.79	2.11	3.06	406.8	255.39	381.76	284.2	384.48	342.53
TcIL3000_0_36390	lysosomal/endosomal membrane protein p67	401.86	380.38	374.02	366.17	369.03	378.29	81.89	97.57	99.83	107.67	106.22	98.64	133.46	147.94	144.29	156.97	159.87	148.51	383.02	284.15	338.63	294.38	353.73	330.78
TcIL3000_9_4670	hypothetical protein	388.91	405.79	333.67	329.8	342.29	360.09	409.83	364.14	385.01	373.38	365.88	379.65	392.23	450.2	450.93	340.63	334.48	393.69	387.13	332.13	318.1	298.48	317.07	330.58
TcIL3000.11.8240	hypothetical protein, unlikely	406.03	351.59	389.18	289.95	267.72	340.89	620.7	530.73	517.7	654.76	564.12	577.6	431.66	531.72	431.73	328.38	297.43	404.19	410.44	296.29	317.87	267.11	307.19	319.78
TcIL3000_8_5810	hypothetical protein, conserved	334.48	385.09	381.9	377.4	403.06	376.39	536.95	612.81	611.66	635.02	616.12	602.51	289.47	499.28	510.41	366.44	369.02	406.92	332.72	309.95	310.06	298.39	322.37	314.7
TcIL3000_0_58800	variant surface glycoprotein	531.43	362.84	351.99	318.64	331.89	379.36	0.4	1.65	1.72	1.27	1.17	1.24	2.34	2.75	3	2.54	3.05	2.73	368.89	290.01	307.06	277.72	329.07	314.55
TcIL3000_2_410	hypothetical protein (fragment)	209.4	38.87	35.26	30.36	31	68.98	11.71	7.24	7.52	6.77	6.63	7.97	47.42	18.01	17.15	26.52	25.56	26.93	454.14	233.99	345.58	228.07	309.65	314.29
TcIL3000.11.2760	hypothetical protein	440.22	391.3	408.1	289.93	272.75	360.46	662.91	478.3	424.57	598.88	499.68	532.87	374.54	552	447.19	295.11	293.08	392.39	411.12	288.95	298.19	263.41	296.16	311.57
TcIL3000.11.12480	40S ribosomal protein S17, putative	353.18	422.96	405.88	389.49	409.98	396.3	526.75	564.9	576.6	562.86	552.82	556.79	289.15	457.77	463.64	367.12	371.37	389.81	348.73	284.04	310.9	285.97	305.09	306.95
TcIL3000_0_14530	hypothetical protein, unlikely	419.77	852.89	895.38	773.14	731.93	734.62	722.1	701.55	758.51	663.7	648.56	698.88	446.87	757.95	690.08	311.38	329.08	507.07	337.42	260.39	313.68	284.63	313.84	301.99
TcIL3000_0_11180	cysteine peptidase C (CPC)	769.09	594.89	601.33	627.64	639.53	646.49	1.1	2.38	2.12	1.59	1.75	1.79	1.52	3.91	4.49	1.1	1.35	2.47	407.79	251.44	281.65	235.52	295.67	294.41
TcIL3000_9_1270	ribosomal protein S7, putative	330.49	299.53	278.97	300.94	309.39	303.86	551.61	516.36	553.91	510.07	545.44	535.48	303.53	410.02	429.16	333.32	337.19	362.64	330.69	278.8	282.01	272.11	292.76	291.27
TcIL3000_10_12750	C-terminal motor kinesin, putative (fragment)	296.74	401.61	391.76	426.1	439	391.04	26.87	31.69	30.18	22.27	23.39	26.88	85.64	67.41	69.59	91.58	95.32	81.91	334.54	247.28	304.38	251.65	304.07	288.38
TcIL3000_8_730	40S ribosomal protein S9, putative	327.77	375.26	319.98	317.91	340.86	336.36	479.01	491.13	535.29	503.01	510.74	503.84	306.73	441.17	466.06	408.5	447.38	413.97	302.29	276.4	288.35	275.26	281.76	284.81
TcIL3000_0_56730	BT1 family, putative	442.64	272.6	264.34	279	282.96	308.31	321.25	173.32	179.79	229.22	228.01	226.32	1863.36	1445.38	1402.83	2237.61	2252.01	1840.24	329.72	298.49	270.83	269.56	255.4	284.8
TcIL3000_10_12580	40S ribosomal protein S2, putative	263.14	267.37	293.08	273.38	251.32	269.66	458.38	453.1	447.92	510.47	458.87	465.75	209.74	364.44	335.75	242.32	246.27	279.7	340.05	265.25	274.21	249.79	277.15	281.29
TcIL3000_1_1540	40S ribosomal proteins S11, putative	327.19	365.01	363.51	388.68	405.31	369.94	474.83	560.07	579.32	565.51	584.38	552.82	239.05	439.21	438.24	397.88	401.89	383.25	328.73	257.72	282.12	261.01	273.05	280.52
TcIL3000_3_1350	succinyl-CoA synthetase alpha subunit, putative	612.7	718.91	758.11	827.69	812.87	746.06	363.88	488.56	474.34	398.83	396.97	424.52	212.04	386.84	395.55	364.6	362.4	344.29	316.74	267.21	268.77	251.36	282.49	277.31
TcIL3000_7_920	protein disulfide isomerase, putative	483.25	470.35	441.81	444.64	477.34	463.48	147.58	168.24	169.98	175.84	173.17	166.96	182.84	179.99	187.42	220.12	227.87	199.65	332.95	253.92	262.22	254.07	280.99	276.83
TcIL3000_3_580	ribosomal protein S25, putative	306.62	296.81	298.26	285.97	310.12	299.56	685.76	585.28	607.3	659.5	637.31	635.03	289.38	393.01	408.6	291.09	313.16	339.05	325.39	256.32	272.22	256.92	268.83	275.93
TcIL3000_10_2050	major surface protease gp63, putative, surface protease homologue	360.93	247.18	246.57	240.31	242.52	267.5	34.26	43.88	43.24	39.97	40.08	40.28	38.53	40.87	43.09	41.73	43.81	41.61	275.34	273.28	269.29	272.44	283.15	274.7
TcIL3000.11.6440	hypothetical protein, conserved	269.73	187.33	189.91	182.43	185.59	203	715.31	448.36	447.18	455.26	462.42	505.71	1123.56	702.24	727.16	849.29	857.65	851.98	291.98	273.32	272.89	262.21	268.37	273.75
TcIL3000_0_19490	ribosomal protein S7, putative	286.58	292.07	275.6	290.02	301.39	289.13	496.18	498.22	542.63	492.71	514.85	508.92	271.25	361.57	368.14	271.92	285.63	311.7	313.27	263.69	265.28	254.57	266.19	272.6
TcIL3000.11.12490	hypothetical protein, unlikely	291.17	365.03	366.45	340.29	333.29	339.25	434.2	487.05	492.91	520.11	495.41	485.94	259.52	365.64	360.19	282.6	285.73	310.74	303.26	250.38	277.38	248.89	279.15	271.81
TcIL3000_0_55010	Papain family cysteine protease/Protein of unknown function (DUF3586), putative	392.56	250.83	238.33	238.36	246.35	273.29	120.12	118.67	120.41	115.84	117.56	118.52	125.53	101.73	104.07	107.47	115.1	110.78	307.31	227.11	273.2	250.71	296.09	270.88
TcIL3000_5_960	60S ribosomal protein L2, putative, 60S ribosomal protein L8, putative	231.86	268.88	275.64	266.69	262.89	261.19	219.74	377.73	385.79	379.07	367.67	346	194.86	436.03	416.62	298.99	310.4	331.38	288.63	254.32	276.1	253.46	272.92	269.09
TcIL3000_0_50680	expression site-associated gene (ESAG) protein, putative	124.81	92.84	94.31	85.47	86.74	96.83	53.82	51.45	49.63	56.38	55.77	53.41	61.57	51.4	50.41	58.6	56.04	55.6	323.69	261.44	255.39	252.75	248.38	268.33
TcIL3000_10_3760	elongation factor 2, putative	364.85	882.88	827.46	919.79	928.68	784.73	520.84	1075.43	1112.05	660.16	669.57	807.61	312.93	948.36	919.75	596.15	617.37	678.91	268.48	270.3	218.25	268.96	272.23	259.64
TcIL3000_8_5270	hypothetical protein, unlikely	410.42	478.48	560.3	442.47	415.98	461.53	424.85	319.21	273.28	385.19	342	348.91	263.66	168.41	152.64	148.35	148.51	176.31	304.29	228.64	261.91	231.08	268.55	258.89
TcIL3000_10_6310	40S ribosomal protein S24E, putative	260.95	277.81	253.9	251.12	257.47	260.25	438.44	412.95	424.82	431.05	416.21	424.7	225.12	392.63	412.99	324.07	330.71	337.1	273.82	260.99	254.6	248.28	249.03	257.35
TcIL3000_10_7120	bloodstream- specific protein 2 precursor, protein disulfide isomerase 2 (PDI2)	427.85	507.74	481.77	453.35	454.63	465.07	266.89	272.17	271	268.01	272.05	270.02	381.21	352.82	357.5	401.25	393	377.15	270	268.87	230.06	256.48	260.72	257.22
TcIL3000_4_1440	ribosomal protein L3, mitochondrial, putative	243.64	236.97	240.23	237.36	235.32	238.71	413.28	309.55	311.32	424.47	404.88	372.7	223.13	507.6	471.17	331.76	333.22	373.38	344.98	203.67	259.91	218.88	248.15	255.12
TcIL3000_0_27520	hypothetical protein, conserved	165.03	26.27	25.34	17.9	19.15	50.74	9.42	12.49	13.57	14.21	13.99	12.74	33.46	11.96	10.68	26.76	24.64	21.5	235.22	226.97	287.93	218.25	286.99	251.07
TcIL3000_10_6320	40S ribosomal protein S24E, putative	266.13	292.72	258.77	251.38	264.24	266.65	417.01	409.2	428.79	436.72	414	421.15	224.91	364.28	356.48	283.69	292.1	304.29	266.72	255.17	251.34	237.87	243.97	251.02
TcIL3000_10_12630	clathrin light chain, putative	153.44	224.13	208.16	221.52	226.01	206.65	110.86	97.87	100.46	91.2	92.02	98.48	133.43	98.53	99.72	95.4	90.2	103.46	277.29	248.91	249.68	224.22	254.46	250.91
TcIL3000_10_6380	succinyl-CoA ligase [GDP-forming] beta-chain, putative (fragment)	467.36	757.22	763.16	826.48	838.31	730.5	245.94	441.35	444.55	312.85	309.51	350.84	213.69	365.79	376.3	399.18	390.58	349.11	270.13	240.96	240.94	241.27	255.48	249.76
TcIL3000_9_1910	60S acidic ribosomal protein, putative	359.8	321.68	402.66	277.71	248.87	322.15	633.69	569.54	478.1	615.19	509.99	561.3	324.12	545.12	360.33	205.06	210.97	329.12	326.19	209.89	249.07	206.79	253.97	249.18
TcIL3000_0_48890	variant surface glycoprotein	19.16	1.54	1.67	1.43	1.57	5.07	0.19	0.29	0.37	0.31	0.38	0.31	0.33	63.98	60.9	59.24	59.72	48.83	4.35	299.16	326.11	290.71	322.11	248.49
TcIL3000_0_01180	Putative cell surface-expressed gene family	297.73	198.86	188.99	178.62	187.75	210.39	30.01	38.87	38.56	37.58	38.77	36.76	60.9	35.89	39.8	49.38	52.74	47.74	246.18	224.45	271.73	214.68	272.73	245.95
TcIL3000_0_11140	variant surface glycoprotein	669.57	372.88	373.95	279.14	283.35	395.78	2.67	5.48	6.29	4.71	6.34	5.1	4.29	14.87	15.14	4.97	5.15	8.89	237.05	257.98	220.43	241.75	244.16	240.27
TcIL3000_10_860	serine carboxypeptidase III precursor, putative, serine peptidase, Clan SC, Family S10	289.82	199.32	214.46	174.26	177.44	211.06	41.85	46.21	42.8	39.45	38.6	41.78	72.79	73.7	70.23	67.96	67.02	70.34	252.28	220.6	228	235.39	264.36	240.12
TcIL3000_3_2160	ADP-ribosylation factor-like protein 3, putative (arl3)	309.69	378.28	362.94	364.18	374.82	357.98	163.42	245.55	238.94	185.87	189.05	204.57	198.73	204.06	210.29	237.87	240.4	218.27	223.97	240.19	225.35	229.65	241.83	232.2
TcIL3000_0_27750	60S ribosomal protein L7a, putative	173.5	227.26	232.43	229.39	227.43	218	304.4	339.75	354.43	397.85	388.78	357.04	152.03	335.77	314.29	216.62	222.53	248.25	236.51	233.72	233.16	218.65	238.21	232.05
TcIL3000_10_70	vacuolar ATP synthase, putative	457.63	368.88	352.27	354.37	363.2	379.27	197.23	247.09	231.82	223.92	219.86	223.99	226.73	236.63	242.18	256.1	252.3	242.79	268.58	208.22	227.41	214.17	240.38	231.75
TcIL3000_7_3940	cyclophilin-type peptidyl-prolyl cis-trans isomerase, putative	513.79	266.65	253.75	257.83	265.8	311.56	212.75	189.46	183.01	191.91	196.02	194.63	235.3	185.53	193.85	173.19	175.21	192.62	289.18	195.37	209.01	198.09	222.09	222.75
TcIL3000_0_14840	Transferrin receptor-like, PAG-like	426.3	430.5	431.64	445.91	448.23	436.52	32.58	29.05	29.3	22.28	22.92	27.22	64.59	39.58	40.49	54.51	51.6	50.15	277.27	195.24	217.22	198.12	222.09	221.99
TcIL3000_0_14850	variant surface glycoprotein	241.72	251.04	241.76	154.81	157.7	209.41	1.11	1.24	1.3	1.18	1.07	1.18	1.92	1.05	1.08	0.28	0.25	0.91	240	207.91	221.97	211.02	225.63	221.31
TcIL3000_7_4770	protein disulfide isomerase, putative	405.53	341.91	335.67	285.3	278.58	329.4	153.22	127.08	122.53	146.64	137.04	137.3	155.41	124.8	125.37	123.66	123.14	130.48	251.95	207.19	210.79	204.5	216.61	218.21
TcIL3000_10_6150	hypothetical protein	262.99	156.84	123.61	133.59	130.44	161.49	1008.35	767.41	942.77	759.98	884.83	872.67	357.94	528.87	519.61	378.11	403.06	437.52	216.11	209.11	228.05	218.97	215.32	217.51
TcIL3000_0_35970	lysosomal/endosomal membrane protein p67	266.48	255.56	254.25	256.52	257.72	258.11	65.4	73.51	79.39	78.4	79.8	75.3	99.61	82.51	81.4	90.71	92.5	89.34	237.05	194.74	220.71	204.68	228.86	217.21
TcIL3000_10_900	60S ribosomal protein L9, putative	242.91	266.85	253.47	258.28	260.38	256.38	562.12	532.17	541.72	513.15	525.2	534.87	252.78	357.43	369.52	298.39	283.61	312.35	272.1	192.54	204.32	198.06	207.71	214.95
TcIL3000_0_45520	invariant surface glycoprotein, putative	115.4	76.76	72.37	72.22	73.21	81.99	60.31	46.65	46.81	45.94	44.52	48.85	41.83	32.17	32.4	33.66	36.11	35.23	241.06	199.75	217.51	189.25	222.33	213.98
TcIL3000_0_08610	lysosomal/endosomal membrane protein p67	266.83	233.33	226.33	232.47	243.99	240.59	51.52	63.34	65.57	66.94	65.29	62.53	88.56	84.47	82.42	96	93.05	88.9	259.75	183.63	210.03	186.84	225.4	213.13
TcIL3000_0_28140	hypothetical protein, conserved	110.21	52.61	48.62	46.18	43.9	60.3	4.55	7.45	8.71	6.17	6.81	6.74	2.05	19.82	20.62	14	15.34	14.37	227.44	206.31	211.34	203.14	203.61	210.37
TcIL3000_0_11130	invariant surface glycoprotein, putative	93.22	41.19	40.91	43.46	47.73	53.3	2.04	5.6	6.47	4.74	6.14	5	3.32	12.56	13.58	3.52	3.39	7.27	163.42	239.04	208.86	216.43	220.88	209.73
TcIL3000_7_2650	centrin-4, putative (Centrin4)	145.55	193.94	179.54	205.63	211.63	187.26	175.79	170.41	169.6	157.29	151.62	164.94	171.07	133.37	141.26	132.35	128.3	141.27	181.58	239.86	208.44	215.62	201.09	209.32
TcIL3000_9_2280	protein kinase, putative	157.83	138.08	145.68	137.27	139.72	143.71	87.62	77.18	75.91	81.92	82.21	80.97	77.51	75.36	73.21	72.67	74.73	74.7	240.58	167.26	226.22	185.31	220.39	207.95
TcIL3000_0_29140	variant surface glycoprotein	413.07	244.39	235.15	139.43	133.62	233.13	0.83	0.85	0.86	0.69	0.69	0.78	2.1	1.23	1	0.35	0.59	1.05	300.04	148	208.4	162.71	215.25	206.88
TcIL3000_6_820	proteasome beta-1 subunit, putative	100.64	135.19	139.1	134.57	143.21	130.54	112.97	129.96	126.19	114.27	112.87	119.25	111.99	107.16	115.81	104.01	102.6	108.31	190.7	220.05	212.36	212.59	197.43	206.63
TcIL3000.11.6850	40S ribosomal protein S5, putative	118.27	122.86	121.82	118.33	116.56	119.57	226.08	208.79	214.53	231.8	218.85	220.01	220.02	353.26	330.05	239.72	244.22	277.45	213.53	197.53	207.37	200.42	206.81	205.13
TcIL3000_0_45510	invariant surface glycoprotein, putative	78.36	40.91	42.03	45.51	47.42	50.85	78.65	70.1	70.27	67.15	65.59	70.35	59.29	63.7	60.54	56.44	56.71	59.34	210.19	190.4	218.97	188.81	213.4	204.35
TcIL3000_0_11120	hypothetical protein, conserved	81.48	34.51	35.36	38.85	39.63	45.96	2.77	5.5	5.11	5.33	4.95	4.73	1.92	11.95	11.13	2.7	2.68	6.08	170.9	223.27	197.93	207.41	209.8	201.86
TcIL3000_5_1770	hypothetical protein, conserved	71.09	58.89	58.22	55.98	57.91	60.42	50.82	51.8	52.64	57.95	55.71	53.78	41.6	41.74	42.84	40.85	40.23	41.45	251.74	196.57	190.36	202	164.47	201.03
TcIL3000_0_58770	variant surface glycoprotein	269.85	323.46	321.97	327.96	331.28	314.9	2.79	7.37	7.28	3.62	3.77	4.97	3.32	19.58	19.06	6.04	5.6	10.72	166.96	238.59	191.33	221.06	181.71	199.93
TcIL3000_5_740	ubiquitin-conjugating enzyme E2, putative, ubiquitin carrier protein, putative, ubiquitin-protein ligase, putative	356.21	287.87	294.17	306.94	289.63	306.96	253.67	323.74	323.41	286.19	283.24	294.05	278.9	263.2	265.31	305.23	298.77	282.28	240.94	177.78	197.09	178.34	197.98	198.42
TcIL3000_0_55840	Papain family cysteine protease/Protein of unknown function (DUF3586), putative	264.41	177.47	198.36	157.94	143.21	188.28	77.9	81.82	77.8	86.22	80.19	80.79	77.36	92.6	79.27	69.2	70.05	77.7	229.02	169.6	201.62	170.85	215.63	197.34
TcIL3000_0_50860	Laminin-like protein, putative	243.01	209.44	216.01	194.95	200.14	212.71	16.52	18.68	18.9	18.66	18.52	18.26	35.55	32.48	33.96	41.99	42.84	37.37	213.18	186.56	197.02	176.03	206.43	195.84
TcIL3000_0_41290	60S ribosomal protein L18, putative	110.45	113.88	114.04	113.3	110.7	112.48	176.07	96.5	94.67	139.6	125.33	126.43	150.77	273.72	261.17	199.07	207.4	218.43	184.65	193.27	211.54	186.12	203.56	195.83
TcIL3000_9_4620	calmodulin-like protein, putative, EF hand containing protein	199.15	208.53	196.21	205.06	203.11	202.41	99.63	95.17	90.44	87.79	89.46	92.5	97.98	91.73	93.42	87.46	88.38	91.79	178.19	208.62	194.63	202.35	191.07	194.97
TcIL3000_0_56640	60S ribosomal protein L27a	234.85	242.85	198.07	195.02	207.63	215.69	671.21	570.33	645.93	576.75	591.68	611.18	238.25	295.1	305.68	221.29	224.06	256.88	224.32	197.96	186.91	180.2	180.71	194.02
TcIL3000_9_4230	hypothetical protein, unlikely	234.26	108.86	111.98	101.86	103.86	132.17	106.4	75.78	75.43	104.02	93.66	91.06	159.13	116.88	115.09	140.7	146.2	135.6	233.83	168.34	184.03	193.56	190.15	193.98
TcIL3000_0_35560	invariant surface glycoprotein, putative	122.89	67.16	68.08	65.76	70.55	78.89	15.71	14.03	13.95	10.8	11	13.1	27.25	27.48	26.41	30.43	30.59	28.43	209.72	176.01	201.23	175.29	206.47	193.75
TcIL3000_0_31230	alpha tubulin	386.84	881.43	814.22	843.97	827.54	750.8	790.31	798.86	891.44	791	821.66	818.66	570.17	556.54	559.45	605.67	653.82	589.13	249.99	140.45	195.25	172.92	209.06	193.53
TcIL3000_0_25130	invariant surface glycoprotein, putative	166.26	122.12	129.39	122.17	117.69	131.52	88.08	57.79	55.46	69.28	61.78	66.48	68.66	63.37	59.8	55.98	55.07	60.58	194.11	191.35	198.41	185.96	196.49	193.26
TcIL3000_8_2020	tryparedoxin peroxidase, putative	257.52	348.82	349.86	367.85	384.83	341.78	216.13	232.9	225.65	204.12	204.19	216.6	185.41	210.92	213.49	249.05	241.16	220	196.17	194.13	189.99	187.89	196.91	193.02
TcIL3000_0_18880	cysteine peptidase, Clan CA, family C1, Cathepsin L-like	254.73	171.51	163.38	163.45	164.71	183.56	76.16	70.41	75.07	74.09	75.54	74.25	71.43	58.06	58.89	60.78	61.02	62.04	234.43	165.53	182.63	175.58	203.83	192.4
TcIL3000_10_9540	paraflagellar rod component, putative (PFC16)	391.95	503.07	466.5	471.81	504.02	467.47	436.85	287.05	277.35	292.2	305.01	319.69	278.54	203.13	206.06	255	242.71	237.09	197.8	184.47	203.49	176.61	190.26	190.53
TcIL3000_9_4220	hypothetical protein, unlikely	272.1	115.54	123.65	117.88	122.2	150.28	124.51	81.62	77.95	111.28	115.32	102.13	197.87	134.17	127.71	160.54	173.67	158.79	256.46	143.97	177.92	178.37	184.1	188.17
TcIL3000_6_4580	60S acidic ribosomal protein P2, putative	275.05	196.71	259.53	168.38	152.61	210.46	374.54	322.33	265.58	351.01	281.64	319.02	210.81	159.36	97.3	54.83	55.09	115.48	262.5	161.14	190.15	150.62	176.15	188.11
TcIL3000_0_56610	Putative cell surface-expressed gene family	208.08	47.62	44.17	51.19	49.86	80.18	52.21	40.88	45.25	47.17	47.52	46.61	105.72	24.26	24.62	48.53	49.92	50.61	219.8	159.16	186.29	167.7	206.48	187.89
TcIL3000_0_11950	expression site-associated gene 2 (ESAG2) protein, putative (fragment)	270.64	151.23	141.97	88.11	91.95	148.78	1.5	1.36	1.38	1.37	1.18	1.36	3.38	1.32	1.69	0.95	0.54	1.57	231.27	135.69	202.38	149.09	211.32	185.95
TcIL3000_7_6050	ATP synthase alpha chain, mitochondrial precursor, putative, ATP synthase F1, alpha subunit, putative	151.82	159.7	152.07	163.72	169.46	159.35	370.32	364.25	360.21	345.64	351.34	358.35	319.14	350.58	344.36	428.21	437.82	376.02	182.28	192.98	186.67	187.37	180.31	185.92
TcIL3000_10_12020	pyruvate kinase 1, putative	306.56	441.81	449.24	463.06	470.3	426.19	102.6	139.26	137.09	122.28	122.87	124.82	109	111.27	113.72	118.54	121.09	114.72	228.11	150.45	190.12	163.66	195.47	185.56
TcIL3000_0_37100	lysosomal/endosomal membrane protein p67	239.33	190.9	201.3	199.21	204.45	207.04	54.71	58.81	64.6	64.5	65.4	61.61	80.42	80.12	74.47	80.77	83.6	79.87	222.92	154.72	186.89	165.31	196.58	185.28
TcIL3000_0_35720	cysteine peptidase C (CPC)	307.03	328.68	334.01	307.21	312.18	317.82	0.48	1.33	1.13	0.73	0.71	0.88	1.04	2.62	2.17	0.45	0.69	1.39	200.18	179.62	187.26	159.29	195.83	184.44
TcIL3000.11.14170	profilin	198.03	206.53	189.77	196.28	191.42	196.41	126.19	128.55	130.04	135.62	137.18	131.52	125.85	94.26	95.79	103.35	97.79	103.41	185.35	189.34	181.33	181	184.67	184.34
TcIL3000_7_4220	60S ribosomal protein L19, putative	167.46	197.24	195.05	191.53	179.47	186.15	325.83	332.05	314.59	329.21	294.97	319.33	152.77	255.3	226.4	157.01	159.14	190.12	219.99	178.29	184.69	161.88	175.87	184.14
TcIL3000_7_4200	60S ribosomal protein L19, putative	183.72	210.88	206.97	203.31	189.69	198.91	348.98	348.64	335.35	365.41	332.91	346.26	164.16	311.16	271.31	185.88	187.87	224.07	214.6	176.73	185.47	163.76	177.23	183.56
TcIL3000_7_940	10 kDa heat shock protein, putative	289.07	503.02	452.46	493.15	471.64	441.87	248.75	382.76	389.2	297.59	287.71	321.2	256.95	257.27	279.91	243.96	233.48	254.31	198.17	181.16	180.74	179.58	176.88	183.31
TcIL3000_10_11600	60S ribosomal protein L10a, putative	200.5	191.43	180.97	210.97	186.31	194.04	368.49	357.29	383.93	389.92	389.84	377.89	195.93	362.12	364.6	319.26	305.87	309.56	193.81	185.63	174.9	183.46	174.28	182.42
TcIL3000.11.6840	40S ribosomal protein S5, putative	76.58	70.44	73.1	65.24	60.55	69.18	96.49	86.96	92.25	104.28	100.09	96.01	120.92	171.45	165.56	147.86	147.3	150.62	167.3	190.48	191.92	180.17	179.06	181.78
TcIL3000_10_13560	hypothetical protein, conserved	414.11	461.07	449.01	432.86	414.88	434.39	461.1	359.54	362.01	398.36	374.97	391.19	499.88	354.39	340.08	359.96	364.95	383.85	238.15	141.65	190.79	154.49	180.36	181.09
TcIL3000_7_2740	hypothetical protein, conserved	283.72	342.88	373.19	382.23	389.83	354.37	109.78	103.83	87.3	106.92	102.55	102.08	119.35	135.87	144.89	129.43	125.85	131.08	216.11	158.81	179.03	170.8	178.81	180.71
TcIL3000_10_4160	ubiquitin-like protein DSK2, putative	143.54	170.92	175.71	173.99	179.91	168.81	150.57	162.31	155.44	152.74	150.63	154.34	152.96	132.23	133.27	140.1	139.6	139.63	173.23	191.67	181.81	176.54	174.93	179.64
TcIL3000_0_43830	flagellar calcium-binding protein	321.78	381.41	394.41	375.41	369.28	368.46	376.28	244.98	234.1	272.89	267.44	279.14	219.28	117	101.31	99.44	98.51	127.11	205.01	171.89	174.81	161.02	181.91	178.93
TcIL3000_0_06950	folate transporter, putative	144.79	117.6	117.78	110.09	107.17	119.48	189.03	201.39	196.22	199.84	191.67	195.63	425.53	494.46	458.83	613.74	552.48	509.01	159.38	177.33	207.72	167.57	175.88	177.58
TcIL3000.11.9840	ATP synthase, putative	145.25	172.62	166.61	155.71	157.78	159.59	94.54	101.7	103.14	100.38	103.82	100.72	99.4	95.81	98.57	101.3	103.81	99.78	189.17	159.49	183.51	172.98	178.93	176.82
TcIL3000.11.9350	ZIP Zinc transporter, putative	66.16	44.76	38.37	53.52	55	51.56	56.1	119.15	118.71	90.55	90.91	95.08	61.44	75.87	76.06	62.25	60.52	67.23	145.55	212.3	149.62	189.72	184.72	176.38
TcIL3000.11.14160	LEM3 (ligand-effect modulator 3) family / CDC50 family, putative	126.22	108.48	110.15	114.92	114.3	114.81	95.78	80.44	75.19	82.26	81.3	83	75.18	72.47	71.66	78.36	76.05	74.74	154.62	192.83	174.85	174.92	177.63	174.97
TcIL3000_7_2790	hypothetical protein, conserved	216.23	288.73	265.86	281.3	296.85	269.8	295.36	264.55	277.44	267.17	271.5	275.21	344.1	286.05	278.56	316.41	326.83	310.39	201.71	149.92	175.43	158.6	176.56	172.44
TcIL3000_8_2060	hypothetical protein, conserved	165.87	154.7	155.44	175.46	174.61	165.21	234.99	179.95	179.06	196.17	191.16	196.27	232.91	179.77	184	232.21	227.16	211.21	170.03	178.37	173.93	168.3	170.34	172.19
TcIL3000_10_11060	Ras-related protein Rab5A, putative (RAB5A)	130.08	134.38	131.52	136.67	138.62	134.25	104.93	89.94	89.19	94.95	97.81	95.36	109.02	95.18	96.77	108.91	106.59	103.29	165.97	166.79	172.41	165.96	179.01	170.03
TcIL3000_6_3860	RNA-binding protein 42 (RNA-binding motif protein 42), putative	229.11	251.97	249.04	260.85	267.17	251.63	279.06	249.14	254.21	246.71	245.19	254.86	215.62	234.83	237.42	239.37	239.31	233.31	199.96	160.32	153.3	161.45	172.99	169.6
TcIL3000_0_09560	actin A	208.85	237.37	234.25	248.04	248.94	235.49	74.37	70.69	75.21	69.07	66.28	71.12	139.22	141.19	142.25	168.93	175.38	153.4	199.98	153.29	166.25	150.72	173.07	168.66
TcIL3000_6_60	cysteine peptidase C (CPC)	336.47	239.24	239.2	225.32	226.9	253.42	32.25	38.51	37.45	34.31	34.11	35.33	37.08	38.99	40.72	40.41	43.59	40.16	196.44	150.75	164.03	154.04	173.95	167.84
TcIL3000_1_1300	histone H3, putative	245.33	559.91	642.61	592.92	592.29	526.61	463.98	492.66	512.05	450.86	461.11	476.13	238.01	526.82	536.74	269.56	288.93	372.01	190.01	144.51	174.51	156.64	172.73	167.68
TcIL3000_10_2990	aspartate aminotransferase, putative	259.34	306.26	311.04	298.65	290.99	293.26	27.19	35.17	38.51	30.21	29.71	32.16	134.86	82.66	85.18	119.8	123.34	109.17	204.44	135.05	175.84	146.21	174.49	167.21
TcIL3000_9_3420	hypothetical protein, conserved	218.45	159.72	150.11	149.68	156.65	166.92	139.78	117.25	121.42	141.01	140.86	132.07	156.29	131.04	127.2	142.09	144.09	140.14	177.33	167.94	158.99	154.07	170.67	165.8
TcIL3000_0_43600	40S ribosomal protein S15, putative	197.28	188.41	240.32	187.23	177.2	198.09	253.72	260.73	249.62	322.51	286.56	274.63	149.78	268.42	247.72	183.46	196.62	209.2	218.18	139.87	163.23	139.51	167.37	165.63
TcIL3000_10_12010	hypothetical protein	288.54	416.44	420.69	441.39	444.13	402.24	95.69	125.98	123.89	107.27	103.63	111.29	113.25	104.06	105.56	108.74	108.17	107.96	184.29	132.19	171.93	154.42	182.15	165
TcIL3000_3_890	pyruvate dehydrogenase E1 beta subunit, putative	347.6	547.41	567.66	582.74	588.21	526.73	119.2	163.69	169.86	139.49	138.15	146.08	132.6	130.62	129.98	155.88	156.96	141.21	198.65	133.61	172.14	142.05	177.91	164.87
TcIL3000_8_3450	glycerol-3-phosphate dehydrogenase [NAD+], glycosomal, putative	528.01	956.88	957.59	927.25	907.49	855.44	1148.8	1313.85	1314.56	1317.55	1338.62	1286.68	335.53	447.57	414.13	342.75	355.72	379.14	230.84	118.2	149.31	141.24	165.81	161.08
TcIL3000_8_310	nucleolar RNA-binding protein, putative	105.02	292.63	252.4	246.54	254.96	230.31	432.42	867.12	929.6	587.23	587.9	680.85	150.89	608.71	571.8	302.35	314.4	389.63	129.86	187.18	140.97	191.96	155.35	161.07
TcIL3000_10_1730	elongation factor 1-alpha, putative (fragment)	309.06	368.96	360.91	350.65	341.37	346.19	272.8	446.51	457.53	372.31	361.81	382.19	261.2	463.9	420.41	306.14	327.99	355.93	176.09	156.91	125.91	179.12	165.2	160.65
TcIL3000_9_4140	predicted zinc finger protein	146.62	152.41	155.37	135.91	132.25	144.51	128.76	116.5	122.04	140.09	130.75	127.63	124.1	124.89	123.77	101.9	107.4	116.41	175.07	135.74	171.57	156.89	162.8	160.41
TcIL3000_9_2750	ubiquitin-conjugating enzyme E2, putative, ubiquitin carrier protein, putative, ubiquitin-protein ligase, putative	274.31	266.97	270.18	253.16	245.71	262.07	148.08	176.91	184.55	163.67	167.77	168.2	149.49	194.26	205.14	194.08	195.06	187.61	203.64	119.01	165.58	140.69	167.88	159.36
TcIL3000_0_18140	T. congolense-specific, putative cell surface-expressed gene family	80.32	20.83	20.59	18.2	18.07	31.6	12.1	11.19	9.06	10.98	11.78	11.02	21.1	8.27	8.78	8.85	8.29	11.06	175.22	175.7	157.04	161.23	125.77	158.99
TcIL3000_2_1270	chaperone protein DNAj, putative	210.96	347.33	336.96	368.4	371.47	327.02	227.72	342.4	341.33	242.61	244.91	279.79	193.93	308.41	311.17	291.58	293.43	279.7	157.02	160.2	155.24	158.72	162.48	158.73
TcIL3000_10_7180	cytochrome c oxidase subunit IX, putative	123.62	86.6	76.36	67.76	71.25	85.12	230.09	130.5	124.1	169.52	162.48	163.34	414.83	205.2	211.38	265.46	273.96	274.17	163.46	159.21	159.11	154.18	155.67	158.33
TcIL3000_0_03600	cysteine peptidase C (CPC)	301.53	224.34	211.02	200.37	207.51	228.95	46.27	50.26	49.08	45.09	46.2	47.38	48.09	56.06	55.84	57.55	60.27	55.56	176.27	144.26	155.79	151.09	162.27	157.93
TcIL3000_10_8850	hypothetical protein, conserved	90.84	67.79	65.86	61.99	64.44	70.18	79.3	61.87	64.47	70.92	69.68	69.25	63.44	66.96	69.21	60.7	61.22	64.3	181.75	144.18	167.72	164.86	130.42	157.79
TcIL3000_10_5720	transmembrane emp24 domain-containing protein	194.39	209.15	194.01	191.09	197	197.13	161.89	156.15	154.35	160.25	165.97	159.72	170.62	159.24	156.59	156.75	150.72	158.78	159.68	150.36	152.48	162.2	162.69	157.48
TcIL3000_10_11660	hypothetical protein, conserved	280.36	152.54	141.65	143.83	141.06	171.89	165.39	132.12	125.54	123.83	124.58	134.29	118.15	124.16	126.52	110.71	103.22	116.55	152.67	165.92	149.07	155.83	158.28	156.35
TcIL3000_9_2720	hypothetical protein, conserved	128	196.47	205.43	182.66	166.59	175.83	112.18	153.93	150.59	148.18	137.58	140.49	135.23	168.23	156.59	162	160.55	156.52	138.31	159.12	152.4	159.07	167.68	155.32
TcIL3000_0_00120	amino acid transporter, putative	117.73	72.2	72.31	70	68.39	80.13	111.99	95.33	90.7	85.68	88.53	94.45	105.21	79.42	79.41	87.48	87.52	87.81	158.29	160.93	153.94	156.63	145.41	155.04
TcIL3000_0_27110	Putative cell surface-expressed gene family	115.31	88.94	83.14	74.94	72.32	86.93	101.07	86.69	87.88	86.27	84.67	89.32	70.95	63.4	65.05	68.95	67.27	67.13	167.92	156.93	146.95	147.55	153.24	154.52
TcIL3000.11.4250	mannose-specific lectin, putative	157.67	131.94	120.57	127.35	128.02	133.11	110.55	82.52	90.67	94.64	93.64	94.41	104.7	114.93	115.8	100.62	102.68	107.75	149.44	152.26	146.31	162.98	160.68	154.33
TcIL3000_10_11950	Activator of Hsp90 ATPase, N-terminal/Activator of Hsp90 ATPase homolog 1-like protein, putative	121.87	144.09	140.96	151.63	152.49	142.21	123.33	136.58	130.23	130.03	125.28	129.09	94.94	95.25	104.43	91.15	91.21	95.4	155.21	154.72	148.42	161.53	149.15	153.81
TcIL3000_10_5100	clathrin heavy chain, putative	168.9	168.6	175.74	174.75	173.63	172.32	110.75	101.88	103.77	107.26	111.13	106.96	109.92	103.55	101.37	114.41	115.84	109.02	185.47	123.26	161.9	133.8	163.56	153.6
TcIL3000_10_7310	glucose transporter, putative	474.81	390.23	394.7	436	441.16	427.38	25.81	26	26.37	23.92	24.14	25.25	26.37	22.13	23.14	24.28	26.11	24.41	193.05	131.23	142.9	133.96	165.7	153.37
TcIL3000_0_35380	60S ribosomal protein L10a, putative	94.83	93.6	86.59	98.04	90.23	92.66	135.88	148.94	153.93	149.4	145.79	146.79	140.43	205.32	189.79	150.22	139	164.95	171.57	148.4	142.17	152.62	148.05	152.56
TcIL3000.11.12320	Vacuolar proton pump subunit B, putative, V-type proton ATPase subunit B, putative	249.13	295.29	280.96	280.87	290.75	279.4	186.09	168.37	171.67	177.69	182.39	177.24	131.91	158.73	168.03	155.07	157.55	154.26	192.96	125.96	149.84	141.39	152.15	152.46
TcIL3000_0_25270	variant surface glycoprotein	752.71	70.4	71.81	60.9	62.21	203.61	2.35	5.23	4.72	4.07	4.52	4.18	1.62	10.69	11.79	3.31	3.78	6.24	232.16	108.69	146.44	120.2	153.52	152.2
TcIL3000_10_12680	Multiprotein-bridging factor 1, putative (mbf1)	168.62	170.19	155.23	181.15	183.37	171.71	188.46	191.07	179.66	185.68	191.72	187.32	264.05	218.91	230.08	225.78	225.55	232.88	161.37	150.44	150.63	147	150.92	152.07
TcIL3000_0_07250	variant surface glycoprotein	113	82.72	80.78	85.21	88.75	90.09	46.4	47.71	48.92	48.08	48.45	47.91	95.26	39.65	41.68	79.19	80.24	67.2	126.52	186.55	147.29	156.6	140.12	151.42
TcIL3000_10_8020	adenylyl cyclase-associated protein, putative	138.68	162.47	155.46	139.09	142.35	147.61	105.26	87.11	91.43	92.26	96.94	94.6	120.5	103.59	109.11	104.11	107.68	109	165.53	133.19	154.64	147.21	156.31	151.37
TcIL3000_4_2660	hypothetical protein, conserved	537.63	404.71	379.11	390.65	377.82	417.99	567.72	334.83	342.45	463.11	447.26	431.07	177.34	156.38	136.63	128.51	131.02	145.98	272.77	102.54	146.18	101.23	133.21	151.19
TcIL3000_7_2150	hypothetical protein, unlikely	320.25	884.01	769.61	873.25	970.77	763.58	665.22	676.89	733.54	573.15	621.29	654.02	397.31	588.73	614.05	348.83	353.93	460.57	134.57	158.91	144.84	176.69	139.09	150.82
TcIL3000_10_11650	vacuolar ATP synthase subunit c, putative	113.26	100.41	100.92	103.01	108.02	105.12	113.44	93.16	89.52	91.85	91.75	95.95	95.45	87.76	87.16	92.43	89.98	90.56	162.99	148	153.79	139.45	149.71	150.79
TcIL3000_1_1160	expression site-associated gene (ESAG) protein, putative, expression site-associated gene 5 (ESAG5) protein, putative	217.3	163.32	163.37	125.47	130.09	159.91	34.64	33.64	32.98	41.37	39.7	36.46	28.18	32.82	32.59	29.81	28.6	30.4	158.83	132.6	149.86	148.31	163.45	150.61
TcIL3000_9_1940	nucleosome assembly protein-like protein, putative	171.69	223.5	218.76	207.6	215.04	207.32	185.88	209.32	210.02	168.93	170.69	188.97	173.16	217.26	215.71	212.36	218.72	207.44	172.05	138.76	147.25	154.27	139.36	150.34
TcIL3000_10_11160	NADH-ubiquinone oxidoreductase complex I subunit, putative (NDUFS1)	85.53	84.11	76.15	85.16	83.67	82.92	85.95	57.4	55.14	63.18	64.04	65.14	108.27	76.2	76.62	85.75	86.53	86.67	149.43	154.3	157.63	153.28	136.34	150.19
TcIL3000.11.470	RNA-binding protein, putative, UBP1B	237.67	196.34	201.86	184.59	187.42	201.58	187.74	199.11	201.81	196.92	197.38	196.59	175.21	236.39	227.55	259.72	262.21	232.21	172.85	135.38	149.69	142.44	149.67	150
TcIL3000.11.3140	ubiquitin-conjugating enzyme, putative	208.12	179.32	182.94	183.18	190.19	188.75	108.34	98.64	100.98	99.42	101.44	101.76	88.64	102.45	106.93	101.22	99.3	99.71	168.6	134.04	153.68	134.78	155.98	149.42
TcIL3000_0_15990	invariant surface glycoprotein, putative	579.73	538.77	499.99	550.59	561.17	546.05	0.95	1.48	1.17	1.15	1.1	1.17	31.55	18.91	19.3	23.67	22.67	23.22	206.62	134.5	151.29	117.5	131.85	148.36
TcIL3000_0_31000	variant surface glycoprotein	468.18	271.03	269.47	212.01	221.84	288.5	4.39	10.57	10.58	7.2	7.72	8.09	2.02	13.58	13.27	4.49	4.4	7.55	174.41	133.16	139.88	138.78	155.53	148.35
TcIL3000_5_5080	hypothetical protein	114.22	143.76	134.61	135.68	152.01	136.06	115.13	116.57	111.42	101.49	103.94	109.71	87.72	79.52	80.85	79.58	76.49	80.83	120.96	163.68	149.43	168.03	137.64	147.95
TcIL3000_0_37480	hypothetical protein	201.35	160.51	178.17	156.23	155.67	170.39	230.29	172.82	168.86	210.83	238.45	204.25	938.7	524.02	522.64	651.01	614.19	650.11	168.69	133.31	128.91	156.28	151.05	147.65
TcIL3000_10_7710	flagellum targeting protein kharon1, putative (KH1)	304.35	460.01	456.81	457.87	461.33	428.07	502.85	437.73	465.53	472.64	481.97	472.14	374	431.41	417.71	406.06	396.1	405.06	189.87	102.84	151.17	131.21	163.15	147.65
TcIL3000_0_14520	hypothetical protein, conserved	197.18	345.21	349.24	310.54	296.11	299.66	339.31	277.44	293.58	277.53	281.54	293.88	223.57	223.78	207.31	108.77	111.93	175.07	165.28	118.61	156.19	141.14	154.37	147.12
TcIL3000_2_1520	small nuclear ribonucleoprotein SmD2, putative	148.24	143.41	148.66	136.9	143.57	144.16	113.48	134.84	125.26	131.82	122.9	125.66	96.1	110.14	117.93	96.88	92.37	102.68	131.43	153.45	155.54	155.83	137.65	146.78
TcIL3000_10_10910	hypothetical protein, conserved	141.07	127.32	131.53	147.06	144.02	138.2	18.73	17.04	16.02	15.52	15.99	16.66	22.13	18.74	18.47	19.86	20.05	19.85	151.94	139.3	143.49	141.22	157.37	146.66
TcIL3000.11.10000	14-3-3-I protein	230.41	242.71	237.99	256.68	253.52	244.26	193.71	169.58	167.43	178.7	169.59	175.8	193.7	204.38	208.79	246.57	237.29	218.15	172.77	124.85	148.71	129.64	154.46	146.09
TcIL3000_10_8160	branch point binding protein, putative	89.62	88.38	86.71	83.45	82.11	86.05	90.19	72.25	71.79	73.75	76.33	76.86	73.07	64.78	72.47	60.62	58.2	65.83	147.34	140.49	149.92	156.95	134.49	145.84
TcIL3000_3_1460	hypothetical protein, conserved	201.78	142.64	142.22	145.05	144.13	155.16	80.55	71.06	73.62	72.37	72.37	73.99	79.74	64.46	68.5	64.78	55.42	66.58	160.44	142.73	139.52	142.26	143.68	145.72
TcIL3000.11.8250	Major Surface Protease (MSP-A)	138.4	103.29	106.36	97.56	97.61	108.64	22.89	23.55	22.37	24.52	23.04	23.28	35.49	30.02	29.76	36.77	35.42	33.49	149.1	136.99	150.08	133.46	158.3	145.59
TcIL3000_7_580	protein kinase C substrate protein, heavy chain, putative, glucosidase II beta subunit, putative	158.02	127.87	126.65	117.18	113.64	128.67	53.09	57.55	55.32	48.92	49.39	52.85	39.76	27.99	27.3	33.72	31.05	31.96	130.34	162.54	142.14	141.11	148.53	144.93
TcIL3000_9_2740	hypothetical protein, unlikely	255.56	260.34	271.55	261.07	276.14	264.93	165.5	186.42	180.73	165.41	153.6	170.33	151.51	157.98	164.09	164.2	157.25	159.01	168.89	109.88	153.14	133.68	153.21	143.76
TcIL3000_9_4350	poly(A)-binding protein 1, PABP2, putative	297.85	274.09	289.22	275.15	278.16	282.89	307	314.47	305.99	308.41	292.76	305.73	260.18	313.19	302.86	316.53	321.21	302.79	200.37	116.82	131.34	127.76	139.83	143.22
TcIL3000_7_3130	hypothetical protein, conserved	186.91	144.52	139.09	139.24	135.13	148.98	70.39	70.85	68.06	65.97	68.68	68.79	65.96	60.57	62.01	65.19	60.86	62.92	129.68	156.17	134.03	152.4	142.32	142.92
TcIL3000.11.8740	DNA repair protein RAD51, putative (RAD51)	96.46	100.33	99.8	99.97	102.15	99.74	100.37	80.02	79.72	93.09	92.33	89.11	108.61	92.93	96.13	89.42	88.72	95.16	131.8	145.45	141.18	144.43	149.55	142.48
TcIL3000_1_1270	calpain-like protein fragment, putative	109.14	85.1	78.09	84.6	86.63	88.71	376.35	306.57	297.24	308.26	301.87	318.06	66.2	113.86	116.38	81.58	85.52	92.71	132.17	150.58	137.31	146.94	145.02	142.4
TcIL3000_5_1060	hypothetical protein, conserved	230.09	150.89	140.06	125.46	131.02	155.5	96.25	111.73	105.13	110.79	108.98	106.58	76.22	81.14	83.19	67.7	70.68	75.79	162.14	123.78	139.68	135.57	145.64	141.36
TcIL3000_0_42760	Trypanosomal VSG domain containing protein, putative (fragment)	2.67	1.76	1.99	1.3	1.08	1.76	0.28	0.24	0.17	0.43	0.48	0.32	0.24	37.11	38.36	38.37	43.46	31.51	1.03	173.07	174.04	160.23	198.43	141.36
TcIL3000_10_140	cytochrome oxidase subunit VI	163.8	85.7	85.05	64.91	67.79	93.45	339.98	190.09	194.79	259.99	260.13	249	530.27	276.24	282.44	366.95	360.3	363.24	148.76	125.83	154.45	131.55	145.78	141.27
TcIL3000_0_29210	hypothetical protein, conserved	101.14	99.22	100.39	94.73	95.81	98.26	183.45	141.87	140.69	146.27	146.79	151.82	209.66	164.7	175.73	207.15	203.8	192.21	138.75	150	143.7	137.72	134.51	140.94
TcIL3000_0_09440	hypothetical protein, unlikely	143.07	79.75	81.85	91.97	96.68	98.66	103.86	69.46	73	86.32	89.79	84.49	68.37	53.97	56.78	53.04	53.87	57.2	135.94	145.17	137.82	148.15	136.8	140.77
TcIL3000_8_3640	Protein kinase domain containing protein, putative (fragment)	113.9	57.82	66.82	69.26	67.24	75.01	60.35	51.48	48.77	50	51.91	52.5	64.75	63.37	60.44	66.44	64.92	63.99	150.03	117.21	153.59	129.49	151.9	140.44
TcIL3000_0_42180	hypothetical protein, conserved	139.15	46.56	48.47	32.38	33.85	60.08	9.54	8.18	8.67	9.67	9.35	9.08	27.46	10.71	10.5	16.95	17.37	16.6	189.03	106.74	150.04	109.39	146.11	140.26
TcIL3000.11.810	cyclophilin type peptidyl-prolyl cis-trans isomerase, cyclophilin a, putative (CYPA)	708.96	1074.08	1017.88	1049.89	1071.28	984.42	597.81	1106.03	1124.24	787.54	791.43	881.41	652.01	934.76	961.15	859.49	876.03	856.69	194.89	115	114.7	126.33	150.33	140.25
TcIL3000_0_14380	variant surface glycoprotein	1.89	6.01	5.57	4.76	4.96	4.64	3.52	15.55	16.08	14.37	14.98	12.9	43.98	116.17	122.84	106.02	106.04	99.01	31.22	191.23	166.62	158.45	153.61	140.23
TcIL3000_0_58160	hypothetical protein, conserved	133.52	140.68	137.26	151.98	155.27	143.74	191.02	142.34	144.91	157.64	156.49	158.48	195.13	158.61	164.33	173.3	169.29	172.13	143.93	143.35	138.19	133.15	140.55	139.83
TcIL3000_6_1830	hypothetical protein, conserved	64.55	56.55	59.94	52.03	51.08	56.83	118.85	79.87	70.79	88.7	86.17	88.87	109.89	100.78	109.28	107.17	103.47	106.12	122.59	158.62	140.01	143.4	133.24	139.57
TcIL3000_0_11990	signal peptidase type I, putative	165.5	171.91	168.17	147.89	146.4	159.97	100.02	106.8	112.4	114.48	116.06	109.95	126.61	91.26	94.51	103.11	101.57	103.41	149.32	130.97	141.16	135.43	139.96	139.37
TcIL3000_0_54460	heat shock 70 kDa protein, putative	181.4	133.89	135.08	117.43	107.92	135.14	114.11	112.24	114.08	116.56	111.13	113.62	125.14	149.62	134.27	112.29	116.33	127.53	162.22	122.99	133.77	130.03	145.74	138.95
TcIL3000_6_3690	hypothetical protein, conserved	164	96.58	89.32	83.74	86.83	104.09	76.58	60.81	61.16	72.49	68.98	68	70.23	58.27	61.36	52.06	51.78	58.74	148.39	126.99	138.74	127.63	153	138.95
TcIL3000_0_03260	Amastin surface glycoprotein, putative	128.01	99.73	86.9	88.13	93.96	99.34	79.49	62.35	62.56	61.65	66.1	66.43	316.43	222.73	243.72	348.88	362.1	298.77	121.92	160.29	129.99	146.99	134.8	138.8
TcIL3000_0_42510	aspartyl aminopeptidase, putative, metallo-peptidase, Clan MH, Family M20	116.59	116.97	116.38	125.88	130.41	121.25	126.53	105.32	97.37	93.08	90.11	102.48	155.54	137.86	142.64	165.64	160.33	152.4	138.81	140.56	137.03	137.57	136.64	138.13
TcIL3000_7_1460	hypothetical protein, conserved	148.28	88.74	97.52	80.35	80.76	99.13	197.58	140.37	141.24	193.23	186.17	171.72	188.95	165.34	168.47	200.86	200.33	184.79	162.76	123.69	140.84	131.76	131.16	138.04
TcIL3000_10_9440	insect stage surface antigen, putative (CISSA)	88.69	57.31	57.6	52.21	49.22	61.01	178.51	150.41	145.19	150.07	153.33	155.5	384.01	306.81	291.03	423.12	426.04	366.2	126.27	169.63	126.59	139.06	125.77	137.47
TcIL3000_2_1220	hypothetical protein, conserved	129.97	101.01	93.01	100.97	97.61	104.52	78.36	70.62	66.56	65.73	67.58	69.77	71.95	60.43	63.28	72.34	69.05	67.41	155.08	135.24	138.8	135.69	119.89	136.94
TcIL3000_6_3850	hypothetical protein	179.24	213.63	209.34	222.39	234.2	211.76	218.8	199.65	199.67	192.09	192.4	200.52	205.17	213.77	216.17	202.11	204.55	208.35	146.83	126.59	127.63	140.91	140.32	136.46
TcIL3000_4_810	hypothetical protein, conserved	318.61	454.21	453.26	469.23	473.12	433.69	408.64	410.16	405.89	388.03	394.51	401.45	320.36	439.75	453.36	462.3	462.28	427.61	164.47	106.96	142.02	120.77	142.77	135.4
TcIL3000_7_3450	hypothetical protein	74.9	112.54	107.08	89.23	91.84	95.12	65.83	87.24	91.21	85.63	81.54	82.29	82.96	81	84.94	78.46	79.65	81.4	118.1	141.99	130.14	151.22	134.15	135.12
TcIL3000_0_55170	glycerol kinase, glycosomal	405.1	458.19	466.96	454.2	450.81	447.05	450.08	567.55	593.05	517.89	536.14	532.94	384.74	541.56	529.93	525.56	541.71	504.7	197.94	100.75	118.45	117.34	136.94	134.29
TcIL3000_5_3990	vesicle-associated membrane protein, putative, synaptobrevin, putative	136.87	116.92	119.51	124.22	123.8	124.26	79.22	103.58	103.06	96.08	94.4	95.27	86.56	77.21	73.44	71.39	73.48	76.42	149.24	129.18	129.85	125.69	135.22	133.84
TcIL3000_0_60110	hypothetical protein, unlikely	145.23	139.61	128.42	118.65	122.53	130.89	245.83	198.55	199.54	222.47	230.68	219.41	151.6	160.05	158.27	122.96	122.45	143.07	162.38	124.63	132.42	118	131.4	133.76
TcIL3000_0_41550	Trypanosomal VSG domain containing protein, putative	620.47	195.05	199.26	195.18	202.01	282.39	3.65	2.79	2.92	2.29	2.26	2.78	14.95	3.17	3.34	2.65	2.45	5.31	170.44	120.54	131.52	119.81	126.37	133.74
TcIL3000_10_3320	ATP-dependent DEAD-box RNA helicase, putative	310.5	270.15	270.2	305.44	314.11	294.08	276.09	259.27	262.03	248.12	254.38	259.98	194.81	230.5	239.14	210.03	204.59	215.82	158.38	111.84	133.02	124.87	140.16	133.65
TcIL3000_9_2680	spermidine synthase	175.88	235.93	228.21	247.07	248.22	227.06	152.93	233.39	234.61	209.93	216.65	209.5	146.12	173.64	188	181.84	182.34	174.39	121.48	144.44	124.57	139.36	137.31	133.43
TcIL3000_0_03330	hypothetical protein, conserved	45.84	33.76	33.68	31.64	31.47	35.28	45.85	29.32	30.38	31.96	32.28	33.96	40.58	34.13	35.59	34.12	32.35	35.35	143.48	147.72	131.45	137.17	105.88	133.14
TcIL3000_3_1640	AGC/RSK family serine/threonine kinase, putative	35.62	35.66	34.99	34.6	33.16	34.8	32.48	22.68	23.22	27.15	26.02	26.31	24.94	24.58	25.25	21.38	21.62	23.55	132.02	142.5	130.56	142.44	114.33	132.37
TcIL3000_0_51770	retrotransposon hot spot protein 2 (RHS2), putative	85.47	60.61	65.79	64.79	66.51	68.63	29.35	31.31	30.29	35.1	34.97	32.2	68.8	71.28	73.08	65.92	68.76	69.57	127.36	147.65	130.48	133.54	122.73	132.35
TcIL3000_10_10700	P-type H+-ATPase, putative	266.1	156.39	162.3	168.77	164.21	183.55	174.02	160.64	157.82	168.42	163.97	164.97	135.8	201.85	191.25	180.44	185.97	179.06	170.57	118.11	123	113.07	132.65	131.48
TcIL3000_5_5190	ADP-ribosylation factor, putative	76.41	87.86	83.55	81.29	82.82	82.39	37.85	71.48	71.12	57.86	59.72	59.61	89.73	83.86	87.07	99.35	97.44	91.49	92.76	155.64	130.35	142.05	136.29	131.42
TcIL3000_0_36420	vacuolar transporter chaperone, putative	120.66	98.63	88.31	89.1	84.03	96.14	102.81	107.11	100.08	102.24	95.25	101.5	470.07	320.6	330.46	454.81	439.96	403.18	119.45	145.14	128.28	135.09	128.85	131.36
TcIL3000_10_5820	hypothetical protein, conserved	162.91	94.01	96.79	93.77	96.26	108.75	204.56	189.5	185.46	195.67	200.2	195.08	158.12	174.23	178.25	160.8	162.46	166.77	143.1	124.61	125.57	127.82	135.09	131.24
TcIL3000_10_5710	ATP-dependent DEAD/H RNA helicase HEL64, putative	90.01	163.42	160.93	167.83	173.61	151.16	54.86	115.91	116.67	81.31	82.33	90.21	97.58	109.65	110	135.63	137.65	118.1	108.26	150.5	119.36	143.02	134.21	131.07
TcIL3000_8_5820	hypothetical protein, unlikely	153.84	212.25	221.22	221.09	239.92	209.67	305.83	419.52	403.46	390.44	382.9	380.43	174.83	326.48	347.93	257.21	261.17	273.53	134.36	128.7	137.57	122.68	131.55	130.97
TcIL3000_10_9020	hypothetical protein, conserved	129.66	154.31	145.75	150.48	147.03	145.45	104.65	75.5	80.41	86.48	86.35	86.68	83.09	83.85	83.28	69.1	71.95	78.25	128.03	132.28	123.75	129.92	137.61	130.32
TcIL3000_0_58790	variant surface glycoprotein	116.03	121.01	119.22	101.9	102.16	112.07	0.72	1.37	1.17	0.77	1.06	1.02	1.99	4.41	4.67	3.16	2.63	3.37	103.86	145.86	125.56	138.12	136.69	130.02
TcIL3000_10_5800	Plasma-membrane choline transporter, putative (fragment)	211.41	146.41	151.94	141.41	140.72	158.38	65.07	53.82	53.23	55.32	57.23	56.93	73.48	75.21	74.84	80.41	82.12	77.21	160.17	105.65	124.43	118.61	141.12	130
TcIL3000_7_3700	Translocon-associated protein, gamma subunit (TRAP-gamma), putative	173.49	212.37	212.73	200.01	200.68	199.86	71.03	102.79	100.44	89.11	91.92	91.06	89.32	99.07	104.23	119	121.95	106.72	131.84	122.91	126.45	127.13	141.59	129.98
TcIL3000_9_3130	CAAX prenyl protease 1, putative, metallo- peptidase, Clan M- Family M48 (FACE1)	148.46	202.81	198.1	196.05	195.63	188.21	100.81	102.95	102.3	97.56	99.8	100.68	176.95	180.75	185.02	198.43	198.75	187.98	128.85	131.54	124.78	135.68	128.93	129.95
TcIL3000_0_03630	RNA-binding protein RBP6, putative	84.71	64.76	72.42	73.85	73.71	73.89	32.34	29.25	29.38	30.51	30.16	30.33	209.53	169.19	172.54	265.66	245.2	212.42	102.79	134	153.47	127.12	132.28	129.93
TcIL3000_7_6010	unspecified product	96.03	32.27	34.55	40.89	40.98	48.94	63.11	48.5	50.76	55.24	56.64	54.85	104.97	48.57	47.7	59.6	64.69	65.11	131.56	152.52	138.36	110.87	116.06	129.88
TcIL3000_6_70	hypothetical protein, conserved	79.28	93.47	92.89	83.37	85.41	86.89	107.71	99.86	102.58	103.12	117.79	106.21	85.03	98.48	105.28	84.63	74.92	89.67	97.73	138.51	132.15	145.61	133.11	129.42
TcIL3000_7_2050	NADH-cytochrome b5 reductase, putative	47.41	46.09	43.1	45.34	44.97	45.38	245.37	163.67	167.9	175.18	180.59	186.54	253.62	149.73	156.57	196.83	187.16	188.78	112.05	145.96	128.37	130.52	127.73	128.93
TcIL3000_0_46140	variant surface glycoprotein	4.01	5.77	5.29	4.11	4.74	4.78	3.48	14.19	14.14	12.05	12.84	11.34	39.91	119.45	124.92	110.54	112.1	101.38	28.96	173.94	152.46	145.96	141.29	128.52
TcIL3000_10_8190	phosphoribosylpyrophosphate synthetase, putative	147.45	121.43	123.18	120.47	125	127.51	157.2	117.98	116.98	141.28	137.84	134.26	177.59	153.79	152.78	144.3	144	154.49	162.29	111.7	131.17	113.25	123.96	128.48
TcIL3000.11.15100	hypothetical protein, conserved	43.93	50.19	49.62	41.96	40.82	45.3	52.09	39.13	42.16	46.47	46.31	45.23	61.98	59.8	62.61	56.86	56.74	59.6	105.5	140.37	131.68	151.18	112.32	128.21
TcIL3000_0_58140	Gim5A protein	376.74	265.31	256.75	287.59	281.05	293.49	400.63	427.63	445.15	453.88	466.81	438.82	188.73	287.76	292.8	235.4	239.14	248.77	158.89	124.11	117.44	117.57	122.06	128.02
TcIL3000_10_2660	delta-1-pyrroline-5-carboxylate dehydrogenase, putative	259.94	161.83	159.47	177.08	181.08	187.88	303.83	321.1	329.44	293.37	296.38	308.83	276.18	333.62	338.73	351.84	360.56	332.19	151.68	134.35	121.38	119.58	112.39	127.88
TcIL3000_0_26265	variant surface glycoprotein	76.1	59.88	56.22	43.05	44.19	55.89	1.72	3.08	2.64	2.2	2.09	2.34	3.33	3.87	3.93	6.53	6.49	4.83	91.17	125.97	134.32	141.35	143.39	127.24
TcIL3000.11.80	DNA-directed RNA polymerase subunit, putative	70.25	80.77	80.78	74.91	77.85	76.91	68.96	60.57	55.4	64.5	60.42	61.97	64.83	64.87	60.29	54.75	57.68	60.48	145.66	117.95	134.38	128.62	108.99	127.12
TcIL3000_0_13090	hypothetical protein	136.58	171.4	162.08	185.06	184.56	167.94	112.35	141.93	153.19	150.31	148.52	141.26	127.47	141.7	137.23	113.74	119.43	127.91	106.4	120.24	137.51	132.68	138.1	126.99
TcIL3000.11.460	hypothetical protein	131.64	119.57	121.49	117.96	114.31	120.99	146.06	149.04	140.42	145.24	143.42	144.84	163.42	202.84	205.19	249.05	249.69	214.04	133.64	121.77	127.7	120.92	129.8	126.77
TcIL3000_0_31730	cysteine peptidase, Clan CA, family C1, Cathepsin L-like	166.12	126.65	131.19	122.38	122.3	133.73	57.19	60.52	63.14	63.58	59.71	60.83	55.41	54.04	53.3	48.76	52.75	52.85	149.15	102.99	129.14	114.33	136.19	126.36
TcIL3000_10_3710	hypothetical protein, conserved	80.38	83.73	79.21	82.83	86.96	82.62	63.93	52.36	53.19	54.6	57.48	56.31	69.96	84.98	84.1	80.04	78.37	79.49	139.66	128.15	117	135.35	110.07	126.04
TcIL3000_4_1790	hypothetical protein, conserved	320.89	548.42	545.68	570.3	571.1	511.28	345.91	447.02	449.06	364.65	352.41	391.81	200.48	313.13	319.77	262.13	261.06	271.31	157.47	113.48	117.65	115.26	126.31	126.03
TcIL3000.11.7490	DNA repair and recombination helicase protein PIF1 (fragment)	195.3	191.35	200.94	196.85	200.97	197.08	154.63	161.68	163.5	165.34	165.97	162.22	280.42	247.73	245.38	373.48	374.85	304.37	179.43	99.08	122.92	105.05	122.8	125.86
TcIL3000_0_44000	Endonuclease-reverse transcriptase, putative	65.04	56.98	58.2	68.55	70.34	63.82	66.94	55.82	56.62	53.73	52.68	57.16	99.6	58.07	60.27	73.63	71.83	72.68	108.51	128.03	127.02	125.39	140.17	125.82
TcIL3000_0_15830	LicD family, putative	60.24	42.99	43.28	40.26	41.33	45.62	28.16	25.68	26.03	26.6	26.25	26.54	63.75	54.22	53.93	64.5	60.08	59.3	98.31	145.94	131.53	131.8	121.37	125.79
TcIL3000_7_3420	hypothetical protein	141.51	164.73	155.01	153.38	157.43	154.41	17.87	20.9	20.59	17.16	16.67	18.64	30.25	28.03	28.47	32.16	30.04	29.79	137	117.8	121.68	127.53	124.89	125.78
TcIL3000_0_29860	eukaryotic translation initiation factor, putative	75.69	103.84	104.08	115.56	114.62	102.76	82.92	117.55	118.59	104.45	102.43	105.19	71.39	95.28	101.13	78.05	79.69	85.11	105.9	142.07	115.89	134.85	130.14	125.77
TcIL3000_0_20650	hypothetical protein, conserved	83.87	61.61	62.28	49.72	38.57	59.21	9.56	9.95	9.98	9.13	8.95	9.52	36.7	23.49	18.03	19.42	19.86	23.5	152.58	110.59	141.34	99.85	124.18	125.71
TcIL3000_7_1510	hypothetical protein, conserved	251.88	216.88	201.05	187.75	193.09	210.13	128.25	123.12	132.72	132.01	136	130.42	135.81	123.29	131.75	121.22	118.75	126.16	153.34	111.13	115.79	120.56	127.59	125.68
TcIL3000_0_43580	Peptidase family M20/M25/M40, putative (fragment)	137.05	97.4	93.06	93.35	94.34	103.04	85.64	89.64	91.72	94.45	91.2	90.53	133.38	178.28	178.15	193.54	196.55	175.98	137.6	120.14	115.55	121.83	133.15	125.65
TcIL3000_0_16690	proteasome regulatory non-ATPase subunit 11, putative (fragment) (RPN11)	79.54	101.7	102.39	88.97	80.25	90.57	98.91	109.98	112.42	131.11	123.55	115.19	85.62	102.28	102.44	73.99	71.82	87.23	107.86	131.04	129.57	134.04	124.97	125.5
TcIL3000_10_4070	hypothetical protein, conserved	141.62	68	67.99	62.97	62.24	80.56	251.36	160.93	164.87	206.25	204.57	197.6	569.89	252.24	268.43	418.43	429.79	387.76	135.18	138.6	121.97	118.16	111.61	125.1
TcIL3000_10_5120	clathrin heavy chain (fragment)	151.12	158.73	162.46	158.43	152.84	156.72	95.27	90.21	93.66	96.36	99.6	95.02	98.51	88.69	91.82	103.48	103.41	97.18	157.03	96.88	131.47	108.19	130.85	124.88
TcIL3000.11.6430	hypothetical protein, unlikely	122.88	85.59	89.86	89.37	89.16	95.37	316.37	214.48	220.21	231.07	231.82	242.79	535.47	378.34	394.82	437.83	431.7	435.63	131.79	125.25	125.86	120.85	119.17	124.58
TcIL3000_10_12770	hypothetical protein	129.3	159.36	176.47	192.94	196.97	171.01	14.14	13.24	14.31	10.71	10.09	12.5	37.32	27.98	32.74	38.17	36.62	34.57	121.73	112.77	139.88	112.44	135.77	124.52
TcIL3000_0_45310	voltage-dependent anion-selective channel, putative, Mitochondrial outer membrane protein porin, putative (VDAC)	172.54	150.34	147.19	160.12	152.79	156.6	434.99	307.08	306.87	342.95	336.99	345.78	694.6	505.46	504.75	617.3	637.63	591.95	135.8	123.37	124.15	116.55	121.53	124.28
TcIL3000_0_55830	cysteine peptidase, Clan CA, family C1, Cathepsin L-like	150.06	118.02	114.72	105.03	107.97	119.16	46.64	48.77	49.37	47.96	49.09	48.37	48.07	38.91	40.06	40.18	41.28	41.7	151.24	99.39	122.27	111.31	135.41	123.92
TcIL3000_9_6120	metacaspase 5, putative	61.85	60.86	61.07	63.73	61.5	61.8	66.69	51.78	52.87	59.28	63.57	58.84	54.13	59.19	57.68	54.75	55.42	56.23	114.05	128.55	126.72	126.06	122.86	123.65
TcIL3000.11.2790	phosphoribosylpyrophosphate synthetase, putative	130.37	102.67	103.59	112.52	103.66	110.56	110.65	115.06	113.33	121.76	121.41	116.44	123.27	119.52	119.01	119.98	121.11	120.58	143.93	114.24	121.94	109.41	128.32	123.57
TcIL3000_0_31019	variant surface glycoprotein	133.52	83.34	83.39	72.87	69.85	88.59	1.79	4.19	4.21	3.65	2.89	3.35	3.14	8.83	7	2.88	2.8	4.93	120.99	119.55	125.47	121.83	129.74	123.52
TcIL3000_10_11920	synaptotagmin, putative	110.95	93.7	97.1	94.98	94.56	98.26	144.82	101.82	99.91	131.12	128.03	121.14	57.09	59.22	58.44	52.61	53.1	56.09	116.31	128.08	123.79	126.33	122.92	123.49
TcIL3000.11.14310	ubiquitin-conjugating enzyme E2, putative	104.67	43.9	42.66	49.99	47.53	57.75	52.83	29.45	31.08	44.22	42.66	40.05	55.83	50.63	50.84	45.99	49.08	50.48	147.64	117.29	125.69	108.67	118.15	123.48
TcIL3000_0_56620	hypothetical protein, conserved	96.65	55.52	58.13	53.87	51.56	63.14	29.5	25.38	25.61	25.58	26.17	26.45	28.41	23.21	24.09	26.22	26.35	25.66	128.27	120.08	123.63	120	125.33	123.46
TcIL3000_0_29150	variant surface glycoprotein	131.03	155.26	159.73	98.82	98.88	128.74	1.09	2.02	1.41	1.39	1.19	1.42	1.07	0.87	0.76	0.41	0.35	0.69	115.49	110.12	133.28	121.53	136.12	123.31
TcIL3000_0_29580	hypothetical protein, unlikely	86.98	93.66	99.15	95.03	99.89	94.94	74.11	69.98	62.51	69.42	64.95	68.19	78	62.48	64.22	68.41	67.35	68.09	124.48	121.06	128.8	119.63	122.39	123.27
TcIL3000_8_3630	mitogen-activated protein kinase, putative (fragment)	95.54	51.61	53.15	52.45	52.29	61.01	47.41	42.88	40.73	43.07	38.87	42.59	49.16	56.42	52.77	46.75	49.49	50.92	137.66	109.81	132.88	106.38	129.57	123.26
TcIL3000_10_3480	hypothetical protein, conserved	135.35	124.16	123.71	130.15	130.9	128.85	50.23	42.43	41.14	36.46	38.63	41.78	56.56	46.16	44.7	46.5	43.43	47.47	137.33	122.61	123.43	111.48	119.96	122.96
TcIL3000_8_1810	Golgi/lysosome glycoprotein 1, putative (GLP1)	133.14	86.85	81.74	84.33	88.36	94.88	119.07	108.53	109.93	119.17	120.11	115.36	113.68	113.69	118.61	111.89	116.64	114.9	129.95	120.15	121.94	115.67	125.88	122.72
TcIL3000_0_55160	ubiquitin-activating enzyme E1, putative	123.39	183.48	191.09	175.53	178.91	170.48	79.12	83.53	83.84	71.5	72.3	78.06	72.71	71.19	73.54	74.66	74.46	73.31	135.78	109.33	123.25	115.51	129.38	122.65
TcIL3000.11.15820	iron superoxide dismutase	194.19	165.24	175.51	175	182.44	178.48	181.31	115.33	110.35	141.83	141.15	138	188.33	144.81	150.14	161.21	159.55	160.81	154.44	107.79	111.65	110.96	124.84	121.94
TcIL3000_0_43670	hypothetical protein, conserved	19.12	6.73	6.62	6.57	6.23	9.06	7.48	7.68	6.38	6.99	6.8	7.06	250.3	104.83	105.76	198.66	199.57	171.82	49.12	200.96	119.59	133.91	104.83	121.68
TcIL3000_0_05380	hypothetical protein, conserved	171.76	179.4	171.99	189.44	193.27	181.17	170.03	157.75	158.77	153.68	149.92	158.03	167.42	149.82	157.23	164.47	166.48	161.08	135.38	124.81	118.69	112.38	116.82	121.61
TcIL3000_0_48920	variant surface glycoprotein	66.41	4.49	4.28	4.12	3.71	16.6	0.21	0.27	0.36	0.3	0.27	0.28	0.43	27.04	26.9	30.81	30.62	23.16	7.95	135.47	172.84	133.14	158.62	121.6
TcIL3000_10_6590	ABC transporter, putative	81.49	93.68	94.07	89.25	89.94	89.69	110.49	95.03	93.18	103.73	107.23	101.93	97.86	102.53	102.7	101.53	100.92	101.11	128.19	122.83	116.51	126.76	113.56	121.57
TcIL3000_9_4750	Iron-sulfur cluster assembly protein	132.31	139.36	143.02	141.97	143.16	139.96	155.59	102.2	102.73	122.03	123.53	121.22	164.88	186.32	187.04	179.84	179.6	179.53	132.74	123.67	108.25	122.49	120.58	121.55
TcIL3000_10_11040	predicted zinc finger protein	103.95	91.55	93.21	99.3	101.97	97.99	67.66	66.74	65.97	74.72	76.17	70.25	60.1	60	61.1	61	62.27	60.9	128.33	119.54	123.74	110.15	122.62	120.88
TcIL3000_8_7190	serine/threonine-protein kinase a, putative, protein kinase, putative	151.25	98.54	100.15	99.35	98.8	109.62	28.97	29.25	29.64	28.11	27	28.6	28.71	28.65	26.21	28.64	28.51	28.14	128.4	121.19	118.85	113.86	121.68	120.8
TcIL3000_7_910	hypothetical protein, conserved	135.93	121.92	116.31	102	105.72	116.38	89.25	92.88	94.19	94.6	94.95	93.17	94.34	96.26	99.62	82.58	83.58	91.27	116.29	121.14	118.04	124.28	123.92	120.73
TcIL3000_6_4500	hypothetical protein, conserved	199.93	290.76	272.51	257.48	259.14	255.96	217.33	178.87	181.9	182.29	178.91	187.86	167.35	148.25	162.21	151.8	146.19	155.16	133.49	104.92	125.85	117.31	121	120.51
TcIL3000_0_09490	Putative cell surface-expressed gene family	152.42	106.57	100.89	96.42	99.89	111.24	16.15	15.97	15.12	13.75	14.74	15.15	31.37	16.46	17.73	24.65	23.04	22.65	152.82	102.21	120.31	99.15	127.53	120.41
TcIL3000_10_4130	serine/threonine protein kinase, putative	74.11	75.19	73.18	78.15	75.17	75.16	73.01	68.1	66.88	61.35	63.91	66.65	68.59	68.72	70.09	66.12	64.31	67.56	114.96	124.4	123.39	122.42	115.84	120.2
TcIL3000.11.16100	ATP binding protein-like protein	88.29	113.19	109.85	111.03	113.23	107.12	110.58	117.08	117.28	100.26	104.24	109.89	79.41	88.91	90.01	80.33	80.41	83.81	96.55	145	114.12	129.72	111.86	119.45
TcIL3000_0_07150	small GTPase, putative	141.83	103.99	102.37	117.11	113.77	115.81	100.2	78.87	76.7	85.84	85.87	85.5	88.49	88.34	84.77	96.98	93.83	90.48	134.88	115.73	119.24	108	118.54	119.28
TcIL3000_10_7330	chaperone protein DNAj, putative	106.72	115.91	106.97	119.08	121.54	114.04	130.04	104.15	102.43	106.12	106.34	109.82	109.64	102.48	107.93	101.09	103.11	104.85	109.79	124.88	115.89	123.86	121.75	119.24
TcIL3000_7_3730	PX domain containing protein, putative (fragment)	122.91	124.11	128.79	130.72	130.23	127.35	65.34	70.19	68.72	76.38	79.43	72.01	67.13	64.25	64.44	71.14	70.48	67.49	130.31	109.4	115.66	108.01	131.69	119.01
TcIL3000_4_2300	thioredoxin, putative	204.76	170.2	173.46	155.73	161.41	173.11	96.62	110.46	112.91	108.29	109.3	107.51	74.41	92.02	94.57	76.83	78.16	83.2	135.71	108.73	110.13	119.56	120.45	118.91
TcIL3000_3_2870	cdc2-related kinase 10, putative (CRK10)	94.33	73.76	76.87	87.99	90.81	84.75	30.41	33.75	33.65	33.09	31.42	32.47	39.07	44.81	43.96	55.62	55.78	47.85	118.54	117.97	118.82	118.63	120.49	118.89
TcIL3000_10_5780	hypothetical protein (fragment)	188.54	153.12	155.83	148.74	148.02	158.85	24.87	27.99	27.86	28.19	26.11	27	45.42	39.55	39.77	49.44	47.75	44.38	139.82	98.18	115.64	113	127.69	118.87
TcIL3000_10_3430	60S ribosomal protein L30	132.29	142.31	133.02	142.25	143.52	138.68	771.14	752.39	786.46	785.82	787.9	776.74	110.48	177.88	189.06	113.74	119.33	142.1	135.17	117.73	113.02	115.97	112.2	118.82
TcIL3000_10_10940	hypothetical protein, conserved	115.16	117.17	117.13	131.12	127.23	121.56	70.67	77.48	77.53	75.75	77.16	75.72	103.4	85.18	88.83	111.69	108.02	99.43	120.87	120.19	116.05	117.54	118.96	118.72
TcIL3000.11.4620	N-acetyltransferase subunit ARD1, putative	92.37	106.69	108.59	109.75	105.72	104.62	84.01	94.43	88.67	93.86	87.96	89.79	74.14	95.01	91.13	84.19	84.17	85.73	113.56	131.44	107.6	125.72	115.2	118.7
TcIL3000_10_12430	19S proteasome non-atpase subunit 8 (Rpn8)	84.84	101.28	93.39	102.36	108	97.97	91.89	81.14	80.33	82.11	80.89	83.27	77.59	86.52	84.97	86.86	82.59	83.7	110.59	122.91	116.98	125.79	116.96	118.65
TcIL3000_10_12490	40S ribosomal protein S2, putative	118.49	126.98	147.94	123.66	120.88	127.59	190.85	217.33	212.45	235.5	209.08	213.04	90.16	180.33	162.32	109.65	112.63	131.02	144.01	106.37	116.77	106.03	119.54	118.54
TcIL3000_7_2870	TPR-repeat-containing chaperone protein DNAJ, putative	150.74	95.94	94.64	87.54	88.08	103.39	70.5	66.31	67.69	77.13	78.82	72.09	48.28	62.55	65.57	43.22	45.29	52.98	134.76	105.11	113.66	114.16	124.55	118.45
TcIL3000_10_11980	transporter, putative, major facilitator superfamily protein (MFS), putative	144.23	120.78	119.62	97.36	99.31	116.26	77.85	69.95	68.28	77.45	78.19	74.34	111.54	112.19	111.14	97.15	99.81	106.36	105.14	114.43	113.32	133.53	125.36	118.36
TcIL3000_10_5910	glyceraldehyde 3-phosphate dehydrogenase, cytosolic, putative	210.33	343.52	336.75	330.77	328.57	309.99	144.64	225.57	229.99	181.3	187.63	193.83	85.64	88.44	87.55	147.22	148.03	111.38	121.91	103.28	119.98	114.05	130.69	117.98
TcIL3000_4_1820	C2 domain containing protein	86.89	100.06	100.99	116.17	115.02	103.83	105	80.06	79.42	80.72	80.91	85.22	73.6	61.79	59.16	65.86	63.92	64.86	106.97	126.83	122.04	117.94	115.71	117.9
TcIL3000_0_31720	cysteine peptidase, Clan CA, family C1, Cathepsin L-like	180.25	123.77	120.04	115.51	120.08	131.93	58.84	54.08	55.45	52.95	50.37	54.34	55.41	45.61	44.62	44.33	46.56	47.31	140.92	96.2	116.17	107.99	127.74	117.8
TcIL3000_10_6510	dihydrolipoamide acetyltransferase E2 subunit, putative	277.97	429.71	476.71	463.69	462.79	422.17	86.09	158.19	145.51	116.3	107.62	122.74	113.48	149.83	143.03	160.41	157.42	144.83	131.36	118.15	112.28	106.71	120.03	117.71
TcIL3000_10_11880	hypothetical protein, conserved	99.77	127.73	132.37	132.1	131.66	124.72	17.95	18.64	18.64	17.01	17.73	17.99	26.71	29.93	30.74	32.01	32.2	30.32	119.7	119.82	112.03	110.67	126.21	117.69
TcIL3000_7_3750	hypothetical protein, conserved	158.14	213.48	219.82	234.16	239.66	213.05	150.76	212.99	211.4	181.87	169.06	185.21	122.51	169.46	176.46	172.69	171.41	162.51	120.25	116.31	117.22	114.84	119.08	117.54
TcIL3000_9_6310	COP-coated vesicle membrane protein gp25L precursor, putative, ER--golgi transport protein gp25L, putative	147.03	114.08	112.64	115.46	115.62	120.97	114.84	121.78	115.72	114.4	120.21	117.39	104.86	120.11	121.74	99.37	101.07	109.43	117.76	119.21	105.13	128.23	117.03	117.47
TcIL3000_3_2100	serine/threonine-protein kinase, putative	168.34	181.28	179.5	182.98	187.71	179.96	88.39	99.81	101.31	86.84	85.11	92.29	135.33	135.09	138.8	168.88	168.8	149.38	123.77	119.36	107.72	114.27	121.2	117.27
TcIL3000_10_12600	chaperone protein DNAj, putative	83.08	82.38	82.18	93.58	95.45	87.33	100.71	79.98	78.96	82.85	80.01	84.5	100.75	89.51	92.34	93.09	94.65	94.07	116.64	121.65	117.62	121.19	109.19	117.26
TcIL3000_0_57560	hypothetical protein, unlikely (fragment)	172.08	137.19	154.95	113.07	116.01	138.66	231.37	202.07	187.04	222.76	202.58	209.17	135.91	162.71	135.69	92.34	94.02	124.14	159.4	106.81	113.56	99.29	105.61	116.94
TcIL3000_0_15620	hypothetical protein, conserved	63.59	57.29	57.91	48.05	49.41	55.25	21.45	23.11	24.22	20.48	20.24	21.9	2091.28	1271.37	1299.28	1689.76	1796.39	1629.62	145.96	135.55	89.46	125.72	87.16	116.77
TcIL3000_0_15690	invariant surface glycoprotein, putative	80.41	47.93	44.37	45.26	44.92	52.58	17.53	13.18	14.46	9.41	11.14	13.14	29.28	20.03	21.27	25.96	26.99	24.7	138.4	110.71	114.74	104.43	114.97	116.65
TcIL3000_9_4160	hypothetical protein, conserved	58.94	46.31	49.27	41.27	41.31	47.42	33.74	34.31	33.86	31.37	32.23	33.1	49.16	41.14	43.34	43.08	42.08	43.76	119.27	102.57	129.22	112.78	119.38	116.64
TcIL3000_5_860	threonyl-tRNA synthetase, putative	121.47	95.4	91.99	97.01	96.59	100.49	148.52	134.97	137.59	152.73	153.69	145.5	202.12	131.52	134.04	166.91	171.11	161.14	122.87	117.53	112.24	116.03	113.78	116.49
TcIL3000_10_11580	protein kinase, putative	91.79	77.11	78.5	75.06	76.65	79.82	102.84	93.87	89.77	94.07	88.52	93.82	49.46	63.37	65.73	58.95	58.07	59.12	115	122.51	115.33	117.56	112.03	116.49
TcIL3000_0_35530	invariant surface glycoprotein, putative (fragment)	89.69	22.19	21.14	24.15	23.62	36.16	59.32	33.59	34.27	38.4	39.85	41.09	66.04	31.28	30.89	52.76	56.66	47.52	137.73	110.34	112.52	101.5	120.09	116.44
TcIL3000_10_7420	hypothetical protein, conserved	124.84	142.56	134.72	138.56	135.68	135.27	127.93	100.79	98.59	114.91	112.04	110.85	152.68	114.13	116.93	128.55	129.5	128.36	112.75	110.23	118.78	113.8	124.3	115.97
TcIL3000_10_6900	hypothetical protein, conserved	164.09	122.15	121.5	123.64	127.36	131.75	295.71	231.01	230.54	247.62	252.94	251.56	326.45	303.12	316.75	375.56	376.13	339.6	134.43	111.36	113.15	104.56	115.41	115.78
TcIL3000_0_38640	invariant surface glycoprotein, putative	179.17	202.1	192.61	186.84	192.56	190.65	58.82	94.53	93.95	67.98	68.72	76.8	57.75	65.63	62.99	94.57	94.19	75.03	109.1	133.87	110.74	112.38	112.18	115.66
TcIL3000_10_250	hypothetical protein, conserved	119.15	123.44	113.95	133.26	130.31	124.02	103.76	77.98	77.41	94.42	91.23	88.96	93.91	90.06	86.15	89.68	90.28	90.02	125.46	115.25	115.49	109.31	111.22	115.35
TcIL3000_0_09710	hypothetical protein, unlikely	85.9	116.94	114.28	89.14	78.34	96.92	91.95	108.78	101.26	100.9	90.36	98.65	67.08	93.1	80.93	58.52	54.81	70.89	108.6	126.5	114.58	121.8	104.78	115.25
TcIL3000.11.1580	WD domain, G-beta repeat, putative	91.89	91.19	92.9	94.98	98.62	93.92	105.41	101.64	104.46	95.92	92.53	99.99	77.29	89.14	92.11	76.75	74.91	82.04	109.53	122.89	113.06	122.71	107.81	115.2
TcIL3000.11.5610	hypothetical protein, conserved	158.86	180.1	179.19	166.68	166.48	170.26	64.23	66.72	70.5	61.81	62	65.05	25.6	22.64	23.84	24.8	24.42	24.26	126.9	97.29	121.62	110.12	119.52	115.09
TcIL3000_9_3880	mitochondrial carrier protein, putative, mitochondrial phosphate transporter, putative	221.75	194.73	199.86	217.5	215.07	209.78	117.83	133.05	132.08	109.83	110.23	120.6	266.32	264.38	271.84	314.5	324.61	288.33	147.04	94.57	112.95	104.54	115.4	114.9
TcIL3000_0_49100	variant surface glycoprotein	550.56	385	378.29	324.84	335.88	394.91	13.85	10.61	10.09	11.88	11.13	11.51	29.59	5.4	5.25	9.46	9.38	11.81	225.28	78.64	94.31	77.74	97.16	114.63
TcIL3000_10_1550	syntaxin, putative	64.82	65.57	61.7	64.15	66.5	64.55	65.71	58.92	58.43	66.11	64.06	62.64	59.09	54.21	56.38	62.26	63.75	59.14	108.71	118.79	114.39	119.36	110.41	114.33
TcIL3000_0_07340	variant surface glycoprotein	5.74	37.5	35.9	25.77	24.66	25.91	0.24	2.1	2.26	3.95	4.27	2.56	11.98	0.35	0.47	0.36	0.37	2.71	234.74	59.12	105.15	78.51	93.49	114.2
TcIL3000_2_960	RNA-binding protein, putative	216.87	214.53	219.96	220.35	225.46	219.44	178.1	233.03	225.32	195.34	183.61	203.08	159.55	215.47	204.43	216.85	208.78	201.01	142.03	113.64	101.1	103.7	110.42	114.18
TcIL3000_9_3370	polyadenylate-binding protein 1, putative, PABP1	66.59	107.39	108.8	109.67	112.66	101.02	85.97	138.28	134.99	113.14	113.65	117.21	71.82	105.47	103.3	89.84	89.18	91.92	101.54	119.23	107.12	127.53	115.16	114.12
TcIL3000_10_7490	centrin, putative	112.79	128.66	114.74	116.18	120.48	118.57	137.15	103.9	109.63	108.51	110.07	113.85	166.79	111.14	116.56	125.24	126.93	129.33	123.27	115.72	111.31	109.99	110.27	114.11
TcIL3000_0_21650	Hsp70 protein, putative (fragment)	124.44	128.16	131.24	106.12	103.2	118.63	64.75	87.98	90.16	80.64	82.32	81.17	90.78	127.21	121.65	101.08	111.48	110.44	127.69	97.23	110.37	108.37	126.72	114.08
TcIL3000_0_41540	variant surface glycoprotein	363.21	153.12	148.86	134.15	137.92	187.45	5.99	5.98	6.27	5.16	5.15	5.71	21.33	6.37	6.4	5.72	5.68	9.1	112.81	117.31	107.5	114.4	117.15	113.83
TcIL3000_0_43140	variant surface glycoprotein	76.9	35.53	35.83	32.25	33.2	42.74	2.77	7.04	7.24	5.49	5	5.51	1.76	12.24	12.05	4.22	4.62	6.98	106.82	103.18	113.98	114.75	130.37	113.82
TcIL3000_0_22060	invariant surface glycoprotein, putative	125.58	53.8	53.2	52.02	54.96	67.91	5.89	8.84	8.4	7.22	7.11	7.49	10.68	7.84	7.94	7.82	7.65	8.39	109.25	101.33	128.23	98.39	130.81	113.6
TcIL3000_0_58780	nucleobase/nucleoside transporter 8.1, putative	9.51	27.84	25.74	23.16	24.79	22.21	0.3	1.16	1.43	0.85	0.93	0.93	1.54	5.36	4.71	2.68	2.94	3.45	84.23	129.03	109.96	124.79	118.97	113.4
TcIL3000_7_1500	hypothetical protein	214.17	203.74	209.64	183.28	189.16	200	113.78	125.41	120.28	130.63	129	123.82	119.23	119.99	121.86	107.54	112.09	116.14	127.64	100.63	104.44	113.58	120.18	113.29
TcIL3000_0_23730	sphingomyelin/ceramide phosphorylethanolamine synthase, bifunctional	122.8	95.53	94.68	96.98	97.1	101.42	147.96	113.54	117.37	132.59	136.05	129.51	109.91	99.59	97.24	115.1	113.56	107.08	133.23	113.98	103.84	106.38	108.41	113.17
TcIL3000_0_39570	G10 protein homologue, putative	106.48	94.86	89.33	100.13	100.15	98.19	120.58	95.73	94.55	96.56	102.55	101.99	84.64	92.33	91.61	84.62	80.8	86.8	119.68	109.64	109.99	113.88	112.21	113.08
TcIL3000_10_9560	hypothetical protein, conserved	79.01	71.8	68.63	69.34	70.21	71.8	86.16	67.28	65.46	74	73.32	73.24	68.03	60.17	59.57	53.76	51.73	58.65	102.61	125.04	113.74	121.4	100.06	112.57
TcIL3000.11.11730	hypothetical protein, conserved	111.76	157.41	156.16	151.7	150.13	145.43	135.67	101.63	103.24	111.24	106.05	111.57	86.54	70.97	69.35	68.41	70.01	73.05	113.57	101.64	122.38	109.29	115.31	112.44
TcIL3000_10_4180	hypothetical protein, conserved	62.74	62.84	61.02	70.75	70.58	65.59	61.07	56.89	56.04	51.71	54.55	56.05	49.97	57.95	57.51	52.17	50.14	53.55	92.94	129.46	115.94	119.56	103.24	112.23
TcIL3000_10_8870	trypanothione reductase, putative	206.97	257.59	257.52	259.1	251.79	246.59	147.05	176.91	179.36	159.63	153.94	163.38	167.47	223.7	231.21	248.1	248.4	223.78	144.06	93.16	104.72	102.53	115.24	111.94
TcIL3000_9_2960	hypothetical protein, conserved	72.66	82.55	78.38	87.57	93.55	82.94	77.14	104.82	103.54	99.7	96.33	96.31	83.3	99.66	103.42	100.43	105.35	98.43	102.32	120.71	110.47	111.33	114.83	111.93
TcIL3000_10_11690	aconitase	37.23	22.68	22.41	24.1	23.29	25.95	124.79	52.98	53.86	64.93	64.18	72.15	182.58	119.86	123.22	140.54	141.48	141.54	112.16	123.06	114.19	105.91	103.67	111.8
TcIL3000_10_2420	hypothetical protein, conserved	112.05	122.97	122.16	122.29	124.52	120.8	140.64	99.34	97.64	115.26	114.14	113.4	96.72	64.47	66.68	74.22	68.76	74.17	128.98	97.51	117.47	100.81	112.73	111.5
TcIL3000_0_14865	variant surface glycoprotein	51.15	10.62	10.51	7.64	8.58	17.7	1.34	1.45	1.57	2.4	1.73	1.7	1.42	1.54	1.85	0.96	0.93	1.34	102.64	115.26	112.94	119.91	105.82	111.31
TcIL3000_3_3600	UDP-GlcNAc:alpha3-D-mannoside beta-1,2-N-acetylglucosaminyltransferase I, putative (GnTI)	102.96	155.04	143.42	128.03	126.62	131.21	25.91	29.94	30.43	25.25	26.7	27.65	21.25	28.85	30.04	16.99	17.05	22.84	101.96	114.76	107.79	118.22	113.6	111.27
TcIL3000_6_1770	nuclear movement protein, putative, NUDC-like protein, putative	93.24	64.97	64.39	63.45	63.26	69.86	89.2	60.5	64.64	67.31	66.06	69.54	76.53	53.11	51.78	52.6	51.9	57.18	118.12	115.11	110.54	116.53	95.97	111.25
TcIL3000_9_3050	fructose-1,6-bisphosphate, cytosolic, putative	65.3	36.79	35.69	39.51	41.17	43.69	44.64	41.89	43.02	49.11	47.52	45.24	101.82	70.69	72.32	93.28	94.38	86.5	103.29	120.18	110.17	113.23	107.95	110.97
TcIL3000_8_2280	hypothetical protein, conserved	87.33	75.16	71.13	68.84	66.39	73.77	64.02	50.33	54.29	59.66	59.4	57.54	70	52.5	53.1	52.13	50.68	55.68	117.12	110.03	106.72	115.08	105.87	110.96
TcIL3000_8_2290	(H+)-ATPase G subunit, putative	111.92	124.92	124.36	121.85	125.99	121.81	111.44	91.22	89.84	107.31	103.59	100.68	102.54	85.21	90.03	68.16	74.41	84.07	126.11	104.9	107.08	101.63	114.95	110.93
TcIL3000_7_890	hypothetical protein, conserved	107.61	80.19	74.56	84.22	83.24	85.96	100.58	88.42	87.46	102.39	101.93	96.16	125.81	123.22	126.8	136.93	135.5	129.65	104.3	118.91	113.25	114.78	102.95	110.84
TcIL3000_10_1310	hypothetical protein, conserved, regulator of transcription factor TFIID, putative	70.58	51.44	52.48	62.83	61.56	59.78	69.54	60.42	61.82	60.93	63.19	63.18	81.46	60.01	60.57	62.63	63.25	65.58	115.06	111.97	109.09	107.83	110.1	110.81
TcIL3000_10_2810	60S acidic ribosomal protein P2, putative	154.25	140.88	159.99	151.08	150.56	151.35	199.48	184.34	171.27	210.71	205.31	194.22	144.75	209.57	212.68	166.18	168.82	180.4	137.69	97.99	105.33	100.43	112.06	110.7
TcIL3000_7_3280	calpain-like cysteine peptidase, putative, cysteine peptidase, Clan CA, family C2, putative	372.54	417.06	400.05	393.18	413.12	399.19	145.13	319.38	312.12	198.06	190.34	233.01	362.36	402.22	424.37	425.97	417.71	406.53	143.62	87.88	107.79	95.4	117.67	110.47
TcIL3000_9_5960	60S ribosomal protein L12, putative	90	116.01	107.37	102.63	96.5	102.5	97.42	131.6	140.4	133.04	129.73	126.44	84.29	130.04	128.22	130.94	127.8	120.26	123.86	111.52	102.01	111.76	102.39	110.31
TcIL3000_10_2500	enolase, putative	763.34	979.61	964.47	918.7	917.72	908.77	850.04	1221.31	1255.83	1030.76	998.66	1071.32	355.85	343.64	331.57	426.8	437.62	379.1	193.21	70.05	100.26	78.92	109.09	110.3
TcIL3000.11.11450	hypothetical protein, conserved	46.2	50.17	49.93	45.72	44.58	47.32	30.75	24.75	25.61	27.11	27.28	27.1	57.95	43.82	47.51	52.91	52.43	50.92	90.26	112.17	117.9	124.03	105.27	109.92
TcIL3000_0_11490	hypothetical protein, conserved	42.37	37.13	36.23	40.66	41.85	39.65	47.03	39.82	40.61	41.54	41.4	42.08	42.97	40.36	41.28	41.07	40.38	41.21	101.51	114.18	120.41	118.23	95.1	109.89
TcIL3000_0_32160	Transferrin receptor-like, PAG-like	140.33	95.13	93.88	95.89	97.29	104.5	39.12	34.72	35.45	39.78	39.4	37.69	31.77	29.04	29.26	27.34	27.63	29.01	101.15	122.68	104.72	109.95	110.01	109.7
TcIL3000_9_1700	proliferative cell nuclear antigen (PCNA), putative	135.47	202.63	199.87	210.65	216.92	193.11	98.99	151.68	148.57	91.95	92.21	116.68	128.11	129.52	133.62	146.03	148.2	137.1	103.45	121.43	109.85	108.4	105.07	109.64
TcIL3000_6_4110	MORN repeat-containing protein 1 (MORN1)	130.32	176.06	167.01	183.5	182.18	167.82	91.76	132.22	137.38	107.36	103.77	114.5	104.47	113.68	113.83	134.25	140.12	121.27	106.78	114.7	110.07	104.19	110.97	109.34
TcIL3000.11.650	epsin, putative	71.02	79.83	77.08	92.7	97.97	83.72	99.35	98.64	104.3	96.24	98.49	99.4	81.21	92.62	93.05	81.67	80.88	85.88	102.82	117.19	107.61	108.7	109.62	109.19
TcIL3000_0_60020	cysteine peptidase, Clan CA, family C1, Cathepsin L-like	176.44	111.17	105.32	103.9	109.17	121.2	54.19	48.28	50.22	49.09	46.67	49.69	61.69	45.24	46.61	50.97	51.92	51.29	132.8	92.37	106.44	100.5	113.29	109.08
TcIL3000_0_47640	hypothetical protein	65.18	54.43	51.92	49.84	53.41	54.95	14.27	15.7	17.78	15.2	14.66	15.52	35.73	22.51	23.04	30.68	30.68	28.53	96.94	98.98	129.62	102.58	116.82	108.99
TcIL3000_0_14660	variant surface glycoprotein	196.79	84.23	84.49	85.61	90	108.22	0.71	1.6	1.7	1.42	1.48	1.38	5.09	2.93	3.94	2.23	2.51	3.34	90.76	114.89	109.02	114.31	115.15	108.83
TcIL3000_10_13840	glucosidase, putative	178.86	113.22	117.59	109.34	112.72	126.35	85.95	65.07	66.08	71.8	76.87	73.15	71.03	72.57	72.59	67.83	68.47	70.5	131.58	92.45	105.62	102.8	110.1	108.51
TcIL3000.11.13830	par1 (fragment)	93.98	117.59	115.67	118.86	122.5	113.72	134.54	120.7	122.89	121.15	122.91	124.44	92.16	71.19	74.18	83.96	86.28	81.55	96.16	110.3	114.76	106.85	113.59	108.33
TcIL3000_7_3460	hypothetical protein, conserved	75.75	73.34	75.13	69.9	69.43	72.71	14.38	11.83	12.16	12.64	12.87	12.77	17.27	15.77	16.34	17.65	17.56	16.92	117.82	99.51	109.25	104.61	110.31	108.3
TcIL3000_10_3450	hypothetical protein, conserved	79.72	64.94	61.06	63.08	68.92	67.54	81.11	70.05	72.87	71.56	68.78	72.87	83.62	62.06	62.39	61.19	62.53	66.36	121.39	107.8	107.05	108.22	96.95	108.28
TcIL3000_0_27890	hypothetical protein, unlikely	111.42	66.57	70.81	81.78	73.2	80.76	105.97	99.75	103.17	107.75	107.34	104.8	93.98	106.98	104.07	114.39	110.94	106.07	108.38	114.38	105.72	106.86	105.81	108.23
TcIL3000_10_1900	chaperone protein DNAj, putative (fragment)	82.71	97.61	98.72	86.06	92.11	91.44	82.49	88.67	86.11	89.71	88.53	87.1	115.05	95.1	97.63	95.27	101.38	100.88	111.79	102.05	112.55	104.02	110.66	108.21
TcIL3000_0_42550	hypothetical protein, conserved	75.9	94.41	87.92	99.72	91.86	89.96	71.89	101.06	90.93	80.61	79.13	84.73	77.98	81.46	82.56	93.68	90.15	85.17	95.15	124.75	104.63	115.55	100.83	108.18
TcIL3000_0_13910	hypothetical protein, conserved (fragment)	105.83	97.68	94.96	99.82	100.97	99.85	135.16	102.79	105.93	119.12	112.99	115.2	91.19	84.2	81.51	74.27	77.09	81.65	114.31	103.67	106.4	103.91	112.51	108.16
TcIL3000_9_1780	nucleolar RNA binding protein, putative	116.55	136.88	132.48	149.37	150.05	137.06	108.62	149.66	151.23	135.59	134.83	135.99	102.37	141.12	140.35	143.25	145.11	134.44	108.91	119.55	95.92	107.26	109.08	108.14
TcIL3000.11.3710	hypothetical protein	90.15	112.38	118.27	119.64	116.33	111.35	21.57	15.28	14.6	18.81	18.24	17.7	16.83	13.78	14.42	14.88	14.75	14.93	124.17	96.72	104.03	93.57	121.43	107.99
TcIL3000_0_58210	hypothetical protein (fragment)	92.5	74.15	77.78	75.06	72.66	78.43	111.28	138.06	136.28	123.97	122.4	126.4	37.26	69.96	69.53	49.7	50.76	55.44	98.69	118.27	104.31	111.55	106.32	107.83
TcIL3000_0_53430	branched-chain amino acid aminotransferase, putative	113.03	107.17	109.79	100.15	98.89	105.8	87.25	83.25	86.39	83.96	86.55	85.48	113.9	114.11	118.34	129.76	135.8	122.38	120.93	99.19	109.53	102.58	106.16	107.68
TcIL3000_8_1720	hypothetical protein, conserved	71.89	69.7	69.77	66.43	64.03	68.36	206.85	153.42	163.35	174.29	181.06	175.79	78.02	88.25	83.33	75.08	78.71	80.68	90.74	108.44	114.22	113.05	111.58	107.61
TcIL3000_5_1740	hypothetical protein, conserved	145.62	136.05	131.01	117.77	119.09	129.91	72.4	73.26	73.47	77.19	76.85	74.63	72.58	74.64	72.74	60.45	60.02	68.09	121.81	92.56	104.89	112.43	106.34	107.61
TcIL3000_0_07180	sodium/hydrogen exchanger, putative (FTP)	86.55	73.14	73.37	72.78	68.59	74.89	98.85	131.47	127.44	122.25	120.41	120.08	35.99	67.59	66.72	48.85	48.93	53.62	97.7	118.62	102.02	114.83	104.77	107.59
TcIL3000_3_2890	RAB GDP dissociation inhibitor alpha, putative	127.27	120.55	122.77	138.26	140.47	129.86	105.15	87.02	88.04	89.43	88.54	91.64	74.71	62.68	65.22	56.73	56.39	63.15	114	101.07	106.83	101.84	113.84	107.52
TcIL3000_7_3480	hypothetical protein, conserved	84.76	131.56	119.3	117.19	123.25	115.21	86.82	103.55	109.96	90.08	89.24	95.93	76.98	82.64	78.73	70.15	76.39	76.98	107.49	108.49	101.02	117.59	102.22	107.36
TcIL3000_1_410	Enkuring domain-containig protein	66.15	69.97	70.62	72.45	72.36	70.31	100.81	72.16	70.48	81.69	83.01	81.63	76.89	55.66	59.13	53.38	52.72	59.56	97.63	115.04	110.13	113.02	100.38	107.24
TcIL3000_9_2440	hypothetical protein, conserved	58.51	43.28	43.36	48.77	47.09	48.2	46.92	39.1	40.8	40.82	43.15	42.16	49.34	40.39	40.62	36.75	35.47	40.51	108.62	111.91	102.44	111.81	101	107.16
TcIL3000_3_340	GTP-binding nuclear protein rtb2, putative	138.06	196.78	201.72	224.89	227.49	197.79	189.22	237.03	235.74	209.93	203.91	215.17	119.4	177.85	175.57	150.25	151.99	155.01	101.44	115.35	97.63	113.37	107.17	106.99
TcIL3000_0_55070	hypothetical protein	38.66	33.96	35.24	35.05	36.09	35.8	25.74	34.3	36.97	37.46	42.78	35.45	41.97	47.54	49.53	58.35	53.55	50.19	45.49	116.66	134.48	117.25	120.58	106.89
TcIL3000_10_12570	hypothetical protein, conserved	107.67	147.89	148	159.5	162.34	145.08	132.92	144.88	149.56	147.74	145.5	144.12	135.06	124.09	126.27	109.91	107.81	120.63	127.63	90.84	106.93	98.86	109.58	106.77
TcIL3000_7_970	ATPase subunit 9, putative	132.71	130.79	135.76	123.69	122.64	129.12	196.21	178.26	181.76	187.51	185.84	185.92	245.02	255.99	267.01	311.1	324.3	280.68	113.68	107.29	101.86	101.44	109.49	106.75
TcIL3000_0_28720	hypothetical protein	113.98	73.36	77.34	70.74	74.25	81.93	66.08	70.65	74.81	76.14	78.42	73.22	107.39	138.38	139.24	148.19	149.86	136.61	125.49	98.73	96.1	99.04	114.06	106.68
TcIL3000_0_44390	Transferrin receptor-like, PAG-like	290.45	152.76	143.21	132.24	138.81	171.49	66.93	60.41	62.09	60.35	59.39	61.83	69.67	45.78	48.07	45.91	47.08	51.3	131.15	83.1	108.8	96.08	114.15	106.66
TcIL3000_0_08350	hypothetical protein	227.07	293.5	284.2	304.5	316.8	285.22	122.9	197.23	195.99	145.75	158.56	164.09	161.42	185.23	192.57	191	182.67	182.58	108.38	92.16	107.53	109.94	114.72	106.54
TcIL3000.11.8210	hypothetical protein, conserved	80.08	91.92	87.31	82.04	81.25	84.52	93.53	107.05	113.94	107	105.89	105.48	164.09	118.89	119.83	148.07	154.86	141.15	95.24	106.83	115.28	104.1	110.37	106.36
TcIL3000_7_4870	hypothetical protein, conserved	72.6	71.6	72.54	59.93	57.88	66.91	54.6	49.11	47.39	59.13	57.36	53.52	54.33	42.8	44.86	42.11	41.17	45.05	111.07	101.36	110.27	113.98	94.98	106.33
TcIL3000_0_55060	hypothetical protein, conserved	61.77	30.37	34.39	31.11	29.91	37.51	39.92	31.01	29.34	38.04	37.33	35.13	37.78	43.53	44.61	52.52	47.63	45.21	90.12	116.2	113.78	103.53	107.83	106.29
TcIL3000.11.710	hypothetical protein, conserved	118.76	134.99	135.06	151.97	154.95	139.15	156.97	126.75	123.07	123.83	121.7	130.46	85.87	82.34	82.85	81.34	79.6	82.4	110.75	105.89	108.98	94.7	110.03	106.07
TcIL3000.11.16920	leucine-rich repeat protein (LRRP), putative	148.96	152.54	161.43	171.56	173.4	161.58	210.39	206.27	198.03	187.56	184.86	197.42	166.39	201.19	197.93	213.55	210.13	197.84	119.27	101.36	103.11	98.21	108.13	106.02
TcIL3000_7_1970	hypothetical protein	64.18	65.91	75.13	81.91	82.79	73.98	39.39	64.48	62.14	69.44	77.27	62.54	72.42	128.29	131.76	146.84	126.18	121.1	57.13	117.85	116.2	124.4	114.53	106.02
TcIL3000_10_360	hypothetical protein, conserved	53.9	41.68	45.12	48.25	46.46	47.08	44.69	40.49	39.99	40.98	37.96	40.82	49.25	94.99	86.92	85.07	72.73	77.79	61.85	117.39	116.16	116.8	117.88	106.02
TcIL3000_10_8120	L-2-hydroxyglutarate dehydrogenase, mitochondrial, putative	126.06	127	133.2	136.99	141.11	132.87	14.29	13.88	12.74	11.89	12.6	13.08	56.76	27.42	28.44	39.31	38.69	38.12	122.89	91.93	108.51	96.97	109.5	105.96
TcIL3000_4_1780	ALBA-Domain Protein	134.6	166.86	163.76	164.3	166.65	159.24	96.39	114.29	114.28	102.77	101.48	105.84	182.46	188.12	179.13	178.94	180.94	181.92	129.51	90.7	99.28	98.43	111.08	105.8
TcIL3000.11.10350	hypothetical protein, conserved	88.51	82.61	86.29	95.19	94.79	89.48	77.54	75.61	71.49	64.15	65.96	70.95	81.62	78.34	75.93	83.47	80.03	79.88	107.77	107.78	108.92	99.57	104.52	105.71
TcIL3000_10_12040	aquaporin 3, putative	133.68	110.98	116.32	112.17	112.88	117.21	229.75	266.54	261.77	250.29	245.52	250.77	68.91	69.99	73.29	78.92	76.56	73.53	100.97	94.24	115.08	104.07	113.51	105.57
TcIL3000_0_15120	variant surface glycoprotein	652.1	0.02	0.02	0.07	0.02	130.45	0.16	0	0.05	0	0	0.04	11.88	5.44	4.78	6.16	6.58	6.97	208.45	71.02	99.72	57.37	91.06	105.53
TcIL3000_10_12030	nuclear segregation protein, putative	127.49	187.47	184.15	172.14	172.86	168.82	67.12	94.63	96.3	71.15	71.27	80.09	70.26	87.4	87.71	93.03	92.48	86.18	103.77	99.44	107	108.76	106.98	105.19
TcIL3000_0_29570	glucose-6-phosphate isomerase, glycosomal	170.85	198.75	204.21	224.47	222.13	204.08	76	57.93	55.52	58.46	57.74	61.13	74.62	64.17	67.21	83.81	81.6	74.28	115.7	99.71	109.08	91.75	109.21	105.09
TcIL3000_0_32550	Adenine phosphoribosyltransferase, putative	264.63	245.06	234.38	220.85	220.81	237.15	315.98	300.91	280.1	332	315.69	308.94	663.58	505.05	511.37	647.99	641.57	593.91	150.98	82.57	99.7	89.45	101.52	104.84
TcIL3000_9_2530	hypothetical protein, conserved	175.11	123.48	125.3	136.93	139.51	140.07	40.58	37.09	36.35	33.35	30.57	35.59	86.06	62.41	63.87	84.71	87.24	76.86	127.89	92.72	102.49	94.23	106.64	104.79
TcIL3000.11.13960	J-binding protein	75.39	53.51	52.47	57.78	61.24	60.08	58.42	56.97	54.44	56.19	52.89	55.78	73.41	62.83	61.78	68.87	68.24	67.03	101.64	102.06	106.5	104.97	108.41	104.72
TcIL3000_10_7150	eukaryotic translation initiation factor 3 subunit 8, putative	106.73	134.84	137.68	151.71	152.73	136.74	126.16	180.61	175.14	136.42	136.37	150.94	115.42	163.88	164.78	163.82	155.38	152.66	101.8	109.25	101.65	105.19	105.32	104.64
TcIL3000_7_1550	hypothetical protein, conserved	87.2	117.21	121.7	115.54	117.55	111.84	83.97	102.31	103.97	101.35	104	99.12	78.3	90.95	95.42	78.21	79.02	84.38	111.47	95.77	107	103.94	104.91	104.62
TcIL3000_0_39300	hypothetical protein, unlikely	127.95	115.86	121.16	104.33	113.22	116.5	206.23	202.09	201.91	208.46	197.82	203.3	97.05	165.18	147.36	105.57	106.53	124.34	128.04	102.11	103.8	90.14	98.44	104.51
TcIL3000_10_4140	small nuclear ribonucleoprotein, putative	77.31	61.53	58.92	57.96	57.66	62.68	53.23	47.74	43	39.67	37.72	44.27	40.91	33.57	36.44	32.12	29.25	34.46	86.85	114.43	109.74	117.28	92.71	104.2
TcIL3000_0_25980	Transferrin receptor-like, ESAG6-like	621.61	214.77	224.03	204.4	199.88	292.94	42.02	40.73	39.3	31.64	32.1	37.16	43.06	42.45	44.74	46.38	43.62	44.05	136.5	94.69	91.14	97.6	100.58	104.1
TcIL3000_10_6390	bromodomain factor 2 protein, putative (fragment)	83.48	48.88	48.3	55.86	56.68	58.64	70.89	64.27	63.19	63.36	68.37	66.01	63.37	60.16	62.34	60.27	58.79	60.99	104.33	116	101.86	99.16	98.87	104.04
TcIL3000_10_10580	hypothetical protein, conserved	114.33	88.33	97.78	89.88	90.8	96.22	41.03	39.85	39.35	41.23	40.9	40.47	43.64	57.77	59.74	68.27	63.84	58.65	111.54	105.89	92.71	103.93	106.01	104.02
TcIL3000_5_2000	hypothetical protein	44.31	60.34	57.28	67.45	62.37	58.35	22.79	37.66	38.48	41.27	42.1	36.46	60.2	55.96	58.26	56.9	59.43	58.15	48.53	112.47	122.05	118.46	117.49	103.8
TcIL3000_0_04370	hypothetical protein (fragment)	131.32	52.92	45.79	50.64	51.11	66.35	54.62	50.67	56.86	54.84	59.13	55.22	104.17	39.24	42.6	92.84	97.57	75.28	99.16	108.56	108.65	99.4	103.17	103.79
TcIL3000_8_1200	EamA-like transporter family, putative	76.27	56.55	55.93	54.81	54.07	59.53	321.08	290.04	289.75	336.21	343.45	316.11	348.53	337.7	345.95	395.46	395.56	364.64	101.22	121.4	100.29	103.36	92.65	103.78
TcIL3000_10_5810	Plasma-membrane choline transporter, putative	177.64	117.14	124.02	113.29	112.23	128.86	42.73	35.08	33.86	37.05	39.23	37.59	39.5	34.12	35.18	32.17	32.31	34.66	122.78	81.78	102.05	98.27	113.91	103.76
TcIL3000_8_1990	hypothetical protein, conserved	70.31	75.25	74.15	81.47	74.73	75.18	98.25	95.67	95.31	88.3	91.14	93.73	76.16	76.55	78.15	71.03	69.99	74.37	100.41	112.74	102.2	107.55	95.66	103.71
TcIL3000_5_530	oligosaccharyl transferase subunit, putative	145.9	144.26	145.35	123.69	124.87	136.81	110.95	126.92	125.36	127.48	128.59	123.86	89.3	103.27	103.37	107.46	109.6	102.6	113.89	97.91	93.09	106.06	107.12	103.62
TcIL3000_1_1210	calpain-like protein fragment, putative, calpain-like cysteine peptidase, Clan CA, family C2	80.41	49.19	43.03	51.3	53.49	55.48	38.32	31.37	33.02	29.74	29.13	32.31	325.51	327.37	334.67	420.71	426.4	366.93	99.78	124.07	99.82	105.22	88.91	103.56
TcIL3000.11.16000	Soluble NSF attachment protein, SNAP, putative	82.95	79.77	75.48	78.18	77.86	78.85	77.63	72.43	70.78	69.89	69.53	72.05	75.34	63.85	70.33	68.28	66.73	68.91	93.45	118.41	97.95	109.06	98.18	103.41
TcIL3000_9_2500	purine nucleoside transporter, putative (NT10)	123.24	96.98	97.23	71.57	69.66	91.74	61.59	93.89	95.01	108.94	111.25	94.14	101.84	131.22	130.03	69.78	67.11	100	117.27	80.78	105.64	84.64	128.69	103.4
TcIL3000_4_3240	flagellar attachment zone protein, putative (FAZ1)	76.82	66.09	65.26	72.74	72.98	70.78	79.49	63.62	64.54	68.61	68.11	68.87	72.66	45.12	44.64	56.03	56.51	54.99	95.99	111.7	103.92	100.92	103.73	103.25
TcIL3000_4_3990	hypothetical protein, conserved	58.4	46.93	44.98	45.85	48.48	48.93	87.45	68.09	69.99	77.63	76.79	75.99	63.35	54.51	57.45	62.48	61.47	59.85	104.81	114.71	96.66	105.55	94.48	103.24
TcIL3000_0_16950	hypothetical protein, conserved	53.36	62.03	62.75	52.27	53.69	56.82	12.96	10.32	11.01	10.72	11.33	11.27	14.02	10.8	11	12.82	12.67	12.26	94.53	97.94	104.07	108.95	110.46	103.19
TcIL3000_0_44320	hypothetical protein	67.68	28.7	28.93	31.74	32.46	37.9	22.87	17.01	19.98	17.09	17.31	18.85	21.65	11.34	12.06	12.95	13.78	14.36	115.24	95.98	102.11	98.01	104.16	103.1
TcIL3000_10_1850	hypothetical protein, conserved	115.33	149.75	144.72	139.24	137.18	137.25	54.48	130.75	130.57	85.66	83.27	96.94	104.79	113.39	112.04	86.21	86.01	100.49	124.49	90.16	100.34	96.77	103.65	103.08
TcIL3000_10_2700	Long-chain-fatty-acid--CoA ligase 5 (EC 6.2.1.3) (Long-chain acyl-CoA synthetase 5) (LACS 5), putative	122.55	84.33	88.63	97.68	101.37	98.91	128.52	111.83	107.21	113.27	113.78	114.92	76.68	104.92	103.33	83.98	82.01	90.18	93.65	111.83	95.41	107.66	106.52	103.01
TcIL3000_6_3310	reticulon domain protein, putative	202.02	238.35	243.92	229.05	222.71	227.21	171.81	194.18	190.93	180.63	177.42	182.99	158.77	178.1	180.2	207.65	202.62	185.47	113.51	89.19	100.74	100.08	110.9	102.88
TcIL3000_3_1870	inosine-adenosine-guanosine-nucleosidehydrolase, putative, IAG-nucleoside hydrolase, putative (IAGNH)	261.01	329.76	339.51	318.75	319.17	313.64	134.74	191.93	189.27	147.6	146.05	161.92	227.73	224.92	227.83	247.05	253.05	236.12	145.71	72.22	106.1	84.02	106.18	102.85
TcIL3000_0_21610	hypothetical protein, conserved	94.84	52.39	42.4	38.78	39.15	53.51	191.03	84.83	80.73	107.88	107.12	114.32	548.8	334.11	346.44	459.96	452.11	428.28	109.69	110.63	102.43	97.28	94	102.81
TcIL3000_0_34540	phosphoinositide-binding protein, putative (fragment)	176.52	166.86	161.29	148.18	146.41	159.85	102.64	79.41	82.94	107.4	105.44	95.57	94.99	86.49	90.29	104.94	104.71	96.28	138.89	79.28	96.99	89.24	108.78	102.64
TcIL3000_1_1250	hypothetical protein, conserved	75.17	94.05	95.1	105.35	109	95.73	87.46	143.33	144.09	122.46	117.66	123	90.35	138.5	134.51	130.04	138.81	126.44	93.43	112.63	99.5	108.17	98.9	102.53
TcIL3000_0_21950	hypothetical protein, conserved	18.32	21.97	24.15	20.3	20.35	21.02	38.9	30.53	28.72	30.65	31.35	32.03	42.57	32.74	33.01	18.44	19.71	29.29	67.85	117.03	104.75	121.8	101.08	102.5
TcIL3000_0_31300	co-chaperone GrpE, putative	121.71	161.6	163.7	174.26	179.64	160.18	143.74	219.37	203.64	169.84	167.22	180.76	173.88	224.98	229.54	245.96	228.32	220.54	104.48	110.79	96.29	104.27	96.58	102.48
TcIL3000_10_1960	RNA-binding protein, putative	83.26	124.02	120.42	120.55	124.05	114.46	91.59	158.27	166.66	119.95	119.62	131.22	67.13	107.51	109.28	89.33	94.42	93.53	96.1	108.65	95.24	109.69	102.38	102.41
TcIL3000_0_42640	metallo-peptidase, Clan MA(E) Family M1, Aminopeptidase M1, putative	142.49	125.07	123.52	132.38	129.21	130.53	201.15	185.27	185.41	199.28	195.25	193.27	263.8	207.64	205.86	242.94	245.72	233.19	124.64	94.33	94.62	95.1	103.17	102.37
TcIL3000_7_3710	hypothetical protein, unlikely	149.09	168.85	166.36	141.34	144.14	153.96	116.77	92.78	95.34	105.56	103.15	102.72	304.11	201.96	207.13	317.68	322.08	270.59	94.34	101.58	104.99	102.48	108.14	102.31
TcIL3000_7_3410	hypothetical protein, conserved	41.33	39.03	42.96	35.09	35.46	38.77	12.96	12.27	14.44	12.59	13.16	13.08	152.47	110.31	120.66	162.85	160.25	141.31	81.71	116.27	103	112.89	96.9	102.16
TcIL3000_10_12310	retrotransposon hot spot protein 2 (RHS2), putative	85.31	96.46	95.15	82.98	84.96	88.97	64.18	60.73	62.05	67.84	66.36	64.23	59.33	60.3	61.86	52.34	54.86	57.74	89.07	103.03	107.76	107.69	102.38	101.99
TcIL3000.11.16900	chaperone protein DNAj, putative	59.91	62.74	58.92	69.4	70.03	64.2	77.46	62.33	63.02	63.42	65.2	66.29	69.56	69.45	71.68	73.64	73.07	71.48	107.55	100.43	105.83	100.13	95.97	101.98
TcIL3000.11.440	hypothetical protein, unlikely	130.04	94.94	91.44	91.8	96.18	100.88	136	111.23	113.97	115.43	116.28	118.58	172.82	237.09	232.28	292.3	289.84	244.87	116.36	86.22	103.89	99.38	103.8	101.93
TcIL3000.11.10330	hypothetical protein, conserved	67.93	49.36	45.31	46.55	48.07	51.44	74.71	72.67	72.24	73.28	67.05	71.99	120.31	84.94	79.69	110.41	111.08	101.29	96.24	111.56	101.68	102.35	96.66	101.7
TcIL3000_0_29250	Transferrin receptor-like, ESAG6-like	376.55	354.47	380.56	371.25	387.97	374.16	0.11	0	0.04	0	0.02	0.03	8.4	6.12	5.99	5.79	5.45	6.35	173.4	90.18	94.3	67.86	82.6	101.67
TcIL3000_4_2720	hypothetical protein, conserved	74.85	87.6	80.03	78.54	83.06	80.81	96.79	62.25	65.14	71.35	69.69	73.05	74.74	54.9	56.79	57.43	56.3	60.03	110.36	91.96	108.36	99.47	98.1	101.65
TcIL3000_0_10500	hypothetical protein, conserved	110.46	62.26	63.86	62.09	60.31	71.8	286.48	214.3	217.76	268.75	264.2	250.3	187.84	161.31	157.41	154.03	149.56	162.03	105.4	112.59	99.16	107.82	83.07	101.61
TcIL3000_10_6690	hypothetical protein, conserved	160.68	122.96	122.71	114.68	116.66	127.54	108.05	112.26	111.73	103.34	106.3	108.33	117.78	81.61	88.87	99.86	98.59	97.34	118.58	88.71	96.28	99.74	104.36	101.53
TcIL3000.11.7010	hypothetical protein, conserved	115.08	102.5	104.3	110.71	111.12	108.74	128.27	119.38	124.61	125.66	124.64	124.51	88.52	103.9	103.1	83.95	86.97	93.29	119.34	94.69	97.2	93.11	102.45	101.36
TcIL3000_9_5880	ADP-ribosylation factor, putative	192.21	181.75	163.31	149.45	151.77	167.7	123.16	116.1	119.73	116.91	111.26	117.43	130.95	109.19	118.15	119.45	120.41	119.63	123.75	85.7	104.34	89.98	102.33	101.22
TcIL3000_3_2960	signal peptide peptidase, putative, aspartic peptidase, clan AD, family A22B, putative	128.9	189.12	192.09	185.91	179.91	175.18	73.9	78.86	70.6	72.21	71.51	73.42	80.48	71.87	70.8	66.51	66.06	71.14	97.88	102.76	97.9	106.28	100.64	101.09
TcIL3000_10_6650	ubiquitin fusion degradation protein, putative	72.51	100.54	98.41	89.5	93.03	90.8	62.07	59.56	56.23	54.51	55.7	57.61	60.05	71.61	73.69	61.74	62.52	65.92	92.19	101.98	98.09	115.98	96.2	100.89
TcIL3000.11.6760	pretranslocation protein, alpha subunit, putative, protein transport protein SEC61 subunit alpha, putative	146.84	120.55	114.43	121.74	121.31	124.97	80.4	91.72	92.38	84.9	86.59	87.2	76.75	92.18	88.56	87.36	86.18	86.21	119.83	103.58	86.79	95.85	97.87	100.78
TcIL3000_6_1710	ribosome biogenesis regulatory protein (RRS1), putative	48.15	60.78	60.36	63.43	69.48	60.44	71.05	81.24	80.36	73.52	73.06	75.85	54.28	58.89	64.31	57.88	56.58	58.39	85.72	110.94	96.5	114.89	95.65	100.74
TcIL3000_0_01440	hypothetical protein, unlikely	45.85	34.49	35.51	36.01	37.73	37.92	48.04	42.58	46.2	46.04	47.45	46.06	37.01	31.04	33.23	29.08	27.93	31.66	91.46	103.87	98.55	105.6	103.77	100.65
TcIL3000.11.7440	14-3-3 protein	197.96	257.79	257.12	260.09	264.99	247.59	163.6	178.43	184.12	155.51	159.09	168.15	134.22	175.97	181.35	189.16	185.88	173.32	120.19	86.11	101.77	94.42	100.57	100.61
TcIL3000_9_2380	hypothetical protein, conserved	105.48	70.43	72.44	77.43	75.35	80.23	105.94	82.34	80.63	92.14	92.97	90.8	125.88	93.39	97.99	108.59	105.37	106.24	112.84	98.52	99.08	90.75	101.4	100.52
TcIL3000_10_11620	hypothetical protein, conserved, hypothetical protein	69.19	57.69	55.66	69.06	68.41	64	71.64	59.81	61.91	62.08	64.28	63.94	83.36	73.32	72.43	69.47	71.46	74.01	99.82	96.71	101.93	105.26	98.35	100.41
TcIL3000_0_14620	clathrin coat assembly protein, putative	60.06	54	57.16	58.23	55.98	57.09	65.84	49.54	47.54	52.21	52.97	53.62	68.55	51.5	51.45	52.96	50	54.89	98.31	110.4	100.66	98.79	93.58	100.35
TcIL3000_9_1560	eukaryotic initiation factor 4a, putative	175.59	242.27	237.7	242.77	245.46	228.76	155.58	284.33	298.02	218.5	225.65	236.42	134.62	235.98	235.93	239.09	246.29	218.38	120.18	89.14	94.36	96.5	100.47	100.13
TcIL3000_8_4030	small GTP-binding protein Rab11, putative, Rab11A GTPase, putative	150.83	171.21	167.07	152.02	157.43	159.71	89.38	85.69	89.4	82.65	85.47	86.52	96.86	78.39	79.31	94.63	90.05	87.85	119.27	84.17	104.69	90.26	101.41	99.96
TcIL3000_8_4430	hypothetical protein, conserved	66.77	59.96	54.33	60.91	65.02	61.4	75.43	65.46	66.55	64.09	67.61	67.83	68.76	59.68	63.45	66.59	70.3	65.75	96.77	100.63	102.92	106.77	92.73	99.96
TcIL3000_10_11590	serine/threonine kinase, putative	76.44	54.4	58.07	61.67	62.26	62.57	70.57	51.75	51.14	59.03	58.76	58.25	81.02	75.96	73.72	73.99	71.29	75.2	95.71	109.55	97.27	100.92	94.07	99.51
TcIL3000.11.14300	U3 small nucleolar ribonucleoprotein protein IMP3, putative	30.31	52.85	52.95	53.12	58.52	49.55	39.31	65.5	68.97	54.76	54.93	56.7	30.38	49.97	49.27	46.14	45.42	44.24	70.06	127.56	87.86	121.26	90.82	99.51
TcIL3000_10_14050	amino acid transporter, putative	80.21	66.38	66.73	65.61	65.04	68.79	113.49	83	74.75	102.61	97.29	94.23	16.59	34.54	35.14	22.77	23.33	26.47	102.4	87.26	110.5	96.44	100.75	99.47
TcIL3000_0_25990	Transferrin receptor-like, ESAG6-like	611.33	237.49	233.13	219.47	214.27	303.14	61.22	47.63	44.31	41.15	41.07	47.08	82.18	60.66	61.8	82.49	78.91	73.21	141.79	98.26	81.9	87.61	87.18	99.35
TcIL3000_10_5130	proteasome subunit beta type-5, putative	112.59	163.08	161.36	151.53	156.01	148.91	100.27	102.9	101.86	93.67	97.93	99.33	109.94	97.79	99.79	87.26	91.86	97.33	108.23	81.48	102.81	103.22	100.86	99.32
TcIL3000_10_3950	hypothetical protein, conserved	54.02	54.13	55.37	61.05	59.91	56.89	54.8	47.24	49.35	50.38	51.72	50.7	61.9	53.08	53.73	58.19	56.61	56.7	88.63	103.54	103.82	99.35	100.93	99.25
TcIL3000_10_12610	hypothetical protein, conserved	91.35	66.39	65.19	67.71	73.77	72.88	54.01	54.67	52.21	54.37	53.89	53.83	43.74	53.28	53.43	44.1	42.99	47.51	110.81	94.71	96.14	94.74	99.55	99.19
TcIL3000_0_52300	phosphate-repressible phosphate permease, putative	230.71	126.26	135.46	116.14	113.61	144.44	63.41	73.55	72.45	100.95	96.58	81.39	293.63	302.35	281.95	404.08	401.3	336.66	130.35	87	89.3	97.36	91.28	99.06
TcIL3000.11.15860	amino acid transporter, putative	121.36	122.41	128.81	126.55	126.55	125.14	96.3	88.76	90.68	96.84	97.11	93.94	48.43	92.95	91.43	82.18	84.43	79.89	111.67	95.8	91.55	98.65	97.41	99.02
TcIL3000_10_40	centromere/microtubule binding protein cbf5, putative	101.14	107.47	104.75	116.56	116.64	109.31	129.37	147.07	140.41	140.1	137.89	138.97	88.47	112.68	116.92	106.9	108.1	106.62	100.64	101.69	94.72	98.74	99.18	98.99
TcIL3000_0_30770	cytochrome oxidase subunit VIII	116.94	60.45	58.48	48.15	49.97	66.8	182.9	111.89	113.03	143.1	145.79	139.34	372.16	166.37	174.56	245.38	249.28	241.55	107.25	98.7	99.86	88.47	99.86	98.83
TcIL3000.11.450	hypothetical protein, unlikely	95.81	103.1	99.72	95.33	105.8	99.95	99.09	124.05	116.57	119.75	119.34	115.76	126.64	156.82	162.06	190.55	196.66	166.54	96.28	91.16	102.5	100.81	103.3	98.81
TcIL3000.11.13590	MSP (Major sperm protein) domain containing protein, putative	125.26	151.37	148.32	144.78	143.48	142.64	114.95	80.58	83.72	96.35	94.54	94.03	81.84	65.59	66.62	66.41	66.88	69.47	116.36	87.3	98.69	92.17	99.37	98.78
TcIL3000_5_280	prefoldin subunit, putative	91.18	113.48	109.31	119.02	121.66	110.93	73.63	97.31	98.35	68.05	68.1	81.09	58.54	69.71	70.35	65.1	63.31	65.4	90.4	111.28	92.71	104.03	94.67	98.62
TcIL3000.11.7020	Serine incorporator (Serinc), putative	83.58	51.34	50.03	50.82	49.82	57.12	77.09	63.05	59.65	68.57	69.4	67.55	80.77	57.81	58.97	56.67	59.72	62.79	97.47	98.27	95.74	101.5	98.96	98.39
TcIL3000_9_1750	ERAD-associated E3 ubiquitin-protein ligase HRD1, putative	102.59	62.05	56.64	63.71	62.5	69.5	73.8	55.21	55.37	65	66.72	63.22	59.81	55.33	56.08	54.47	52.81	55.7	108.24	98.13	90.25	96.1	98.26	98.2
TcIL3000_4_90	cell differentiation protein, putative	109.47	116.38	118.08	118.06	116.41	115.68	121.8	90.51	87.74	97.13	101.36	99.71	124.39	112.56	117.97	111.42	106.36	114.54	114.85	83.9	103.93	96.25	91.83	98.15
TcIL3000.11.750	protein kinase, putative	36.78	40.26	39.49	45.23	45.39	41.43	50.49	38.99	38.53	41.4	42.63	42.41	51.53	53.31	52.48	51.49	52.06	52.17	92.23	102.34	105.36	97.09	93.67	98.14
TcIL3000_9_2890	predicted zinc finger protein (fragment)	47.23	38.14	38.13	41.91	42.76	41.63	47.36	37.75	37.42	43.41	44.62	42.11	48.17	43.42	42.36	40.96	43.06	43.59	96.62	103.22	97.16	94.57	98.12	97.94
TcIL3000_5_1960	kinesin, putative	71.67	65.86	65.05	74.01	74.47	70.21	41.34	27.81	26.55	29.09	28.8	30.72	51.93	39.22	41.08	47.23	48.07	45.5	104.56	94.69	98.05	94.35	97.96	97.92
TcIL3000_8_3700	hypothetical protein, conserved	60.79	52.18	56.33	59.69	55.54	56.91	59.08	59.66	64	57.47	59.14	59.87	77.67	70.48	70.97	87.01	85.44	78.31	105.57	101.38	93.87	92.88	95.57	97.85
TcIL3000_0_13340	folate transporter, putative	40.05	20.26	21.09	20.16	19.52	24.21	19.88	19.75	19.37	18.78	19.6	19.48	15.72	15.87	16.24	17.74	17.07	16.53	89.22	105.01	104.25	100.29	89.99	97.75
TcIL3000.11.8780	hypothetical protein, conserved	78.63	29.56	30.93	29.41	30.22	39.75	13.64	13.12	13.17	12.74	13.06	13.15	34.76	22.29	23.27	26.42	27.15	26.78	115.75	88.69	98.88	87.82	97.32	97.69
TcIL3000_8_3610	Nucleolar protein 56, putative (NOP56)	80.99	111.38	108	121.47	115.98	107.56	110.5	138.96	143.73	125.68	126.69	129.11	90.35	109.52	113.08	117.3	116.13	109.27	97.11	100.69	91.25	99.2	100.04	97.66
TcIL3000_9_2110	calmodulin, putative	152.56	173.21	170.04	164.9	163.49	164.84	173.37	108.56	113.68	140.59	142.17	135.67	134.85	137.63	137.43	127.06	120.76	131.55	119.73	75.55	103.54	85.87	101.87	97.31
TcIL3000.11.4490	hypothetical protein, conserved	47.08	59.48	64.28	66.76	65.87	60.69	31.44	16.73	16.24	17.68	17.31	19.88	41.05	28.65	28.29	32.55	31.36	32.38	94.8	98.07	103.56	93.83	96.27	97.3
TcIL3000_7_1980	hypothetical protein, conserved	100.66	56.37	61.95	70.96	65.15	71.02	60.82	54.3	54.57	65.2	66.48	60.27	74.89	131.14	119.67	130.94	128.84	117.1	105.64	100.38	94.47	93.18	92.67	97.27
TcIL3000_6_800	hypothetical protein, conserved	52.76	41.67	39.62	44.3	38.86	43.44	37.12	40.36	38.11	38.63	40.02	38.85	40.93	40.54	35.99	40.14	38.16	39.15	127.35	98.75	91.56	87.11	81.48	97.25
TcIL3000_0_06810	variant surface glycoprotein	2.11	3.45	2.67	2.5	2.81	2.71	1.79	10.13	9.38	7.7	7.96	7.39	21.15	60.69	61.7	50.71	52.62	49.38	17.09	132.57	116.46	112.16	106.65	96.99
TcIL3000_10_12790	Sarcalumenin, putative	92.36	80.06	85.72	87.65	89.45	87.05	75.99	52.43	49.16	56.55	58.48	58.52	58.06	44.38	45.95	50.56	50.28	49.85	100.55	98.13	94.53	95.03	96.49	96.94
TcIL3000_0_15250	protein phosphatase 2C, putative	106.25	118.19	118.26	129.99	127.92	120.12	119.97	150.97	152.06	127.44	129.08	135.9	126.68	133.94	137.47	145.35	148.97	138.48	100.59	100.33	98.34	90.81	94.14	96.84
TcIL3000.11.8600	protein phosphatase 1, putative	111.58	83.47	80.85	92.78	92.9	92.31	89.01	72.41	73.7	75.29	76.27	77.34	72.78	69.36	69.67	71.82	68.3	70.39	110.71	92.27	97.29	91.27	92.48	96.81
TcIL3000_9_4340	hypothetical protein, unlikely	188.64	213.13	195.94	204.45	210.18	202.47	162.33	203.78	205.41	181.24	192.7	189.09	213.16	215.63	226.37	248.68	236.7	228.11	96.32	88.42	97.09	96.28	105.71	96.77
TcIL3000_2_1050	thioredoxin, putative	78.4	86.7	87.38	91.85	96.28	88.12	100.75	85.86	87.73	89.67	85.54	89.91	89.3	84.65	88.86	83.28	83.31	85.88	99.44	102.29	92.74	94.68	94.7	96.77
TcIL3000_9_1680	ribosomal protein S6, putative, NHP2/RS6-like protein	117.22	160.35	166.53	171.8	175.51	158.28	144.26	257.02	248.48	197.43	203.38	210.11	120.42	189.02	203.67	199.94	198.36	182.28	88.56	121.06	80.84	104.67	88.08	96.64
TcIL3000_6_270	60S ribosomal protein L14, putative	101.64	120.82	116.03	116.83	126.12	116.29	184.39	292.04	298.77	217.47	214.93	241.52	141.1	232.3	229.59	243.74	254.01	220.15	100.34	102.38	91.41	96.75	91.71	96.52
TcIL3000_8_5770	fatty acid desaturase, putative	165.57	77.08	80.14	80.61	80.28	96.74	111.97	79.72	75.04	97.05	93.1	91.38	141.88	91.98	94.76	132.08	129.54	118.05	103.09	102.11	87.61	94.86	91.45	95.82
TcIL3000_0_17640	procyclin-associated gene 2-like protein, putative	103.58	67.35	62.63	61.58	64.79	71.98	5.63	13.25	10.02	9.14	8.24	9.26	2.87	16.04	17.07	6.7	6.64	9.86	79.8	112.11	87.46	101.89	97.79	95.81
TcIL3000_10_5080	hypothetical protein, conserved	104.64	118.4	126	103.03	94.56	109.33	85.17	88.33	85.06	100.49	93.49	90.51	84.38	91.88	89.85	74.05	76.06	83.25	114.68	80.94	97.13	92.09	93.8	95.73
TcIL3000_8_300	nucleolar RNA-binding protein, putative	114.37	255.9	239.93	260.86	269.83	228.18	54.94	123.38	124.18	72.06	74.84	89.88	122.88	235.12	232.68	222.53	238.17	210.28	99.97	105.69	83.63	100	89.03	95.66
TcIL3000_0_24020	Reverse transcriptase (RNA-dependent DNA polymerase)/RNase H, putative (fragment)	53.49	40.95	41.21	48.52	47.8	46.39	50.13	41.63	39.9	37.48	37.44	41.32	82.32	40.69	41.15	53.05	51.61	53.76	88.66	96.37	95.38	92.73	105.09	95.65
TcIL3000_0_22080	invariant surface glycoprotein, putative	125.59	99.37	93.48	107.61	112.88	107.78	18.95	29.41	31.28	22.26	21.71	24.72	26.17	26.68	27.95	29.42	31.65	28.38	80	110.6	88.06	103.75	95.82	95.64
TcIL3000_3_2740	Nodulin-like, putative	403.68	388.24	372.44	398.78	397.82	392.19	86.64	58.17	60.49	57.53	58.36	64.24	309.47	166.11	165.19	359.87	370.21	274.17	161.53	70.29	81.97	77.12	86.65	95.51
TcIL3000_6_4420	ATP synthase, epsilon chain, putative	129.78	120.46	122.3	102.58	116.43	118.31	188.84	146.21	145.92	164.78	159.08	160.97	212.64	163.85	172.13	219.23	216.74	196.92	95.93	91.49	99.02	96.77	93.69	95.38
TcIL3000_0_49200	hypothetical protein, unlikely	1.86	49.68	42.82	46.56	46.38	37.46	2.92	17.4	17.18	24.83	25.14	17.49	17.02	1.46	1.89	2.75	1.29	4.88	106.78	55	110.16	92.98	111.56	95.3
TcIL3000_0_29540	variant surface glycoprotein	531.69	177.07	179.31	141.23	144.09	234.68	30.07	18.49	20.34	22.19	22.31	22.68	33	11.25	10.66	17.63	17.43	18	116.9	91.42	89.02	87.9	90.27	95.1
TcIL3000.11.4830	hypothetical protein, conserved	102.29	93.56	90.82	92.36	96.43	95.09	133.4	94.5	90.52	103.13	100.97	104.5	116.92	92.77	97.27	90.04	87.56	96.91	98.8	88.7	96.86	92.21	98.41	95
TcIL3000_0_56650	hypothetical protein, conserved	68.6	43.26	43.3	47.03	46.01	49.64	50.76	41.52	39.91	43.23	44.24	43.93	41.39	35.52	37.32	34.66	34.33	36.64	100.55	90.83	98.45	88.35	96.44	94.92
TcIL3000_4_1230	hypothetical protein, conserved	67.2	44.05	45.3	45.42	45.7	49.53	49.39	41.27	40.89	46.77	46.73	45.01	80.01	62.41	63.05	69.01	68.15	68.52	97.48	92.11	100.49	93.01	90.22	94.66
TcIL3000_8_4050	hypothetical protein, conserved	181.52	132.57	147.75	121.02	124.51	141.47	27.2	27.65	28.52	25.13	26.17	26.93	26.53	25.73	26.57	26.98	25.08	26.18	119.2	74.82	96.82	82.37	100.09	94.66
TcIL3000_0_06790	hypothetical protein (fragment)	95.02	170.08	177.87	180.64	184.11	161.54	70.75	143.06	138.03	118.84	120.61	118.26	94.23	126.21	126.08	173.22	162.65	136.48	68.37	96.97	98.31	110.46	98.89	94.6
TcIL3000_0_44520	translation initiation factor SUI1, putative	71.79	50.78	51.84	53.12	51.33	55.77	70.88	63.53	60.39	65.11	63.43	64.67	75.56	65.61	66.14	69.83	68.2	69.07	88.93	111.75	87.25	95.06	89.84	94.56
TcIL3000_0_25950	hypothetical protein, conserved	145.83	201.46	202.06	214.97	216.98	196.26	20.26	19.2	18.57	20.15	17.64	19.17	38.76	30.8	26.38	32.3	33.24	32.3	103.91	95.72	87.95	86.14	98.96	94.54
TcIL3000_0_52640	cytochrome oxidase subunit V	106.94	52.95	50.01	40.51	38.51	57.78	365.22	211.3	218.39	267.4	253.86	263.23	547.32	342.36	339.02	441.27	432.06	420.41	103.94	98.65	85.72	98.88	85.38	94.52
TcIL3000_7_5340	vesicle transport v-SNARE protein, putative	67.49	48.95	51.33	54.58	54.09	55.29	43.57	33.81	31.62	38.04	35.1	36.43	39.79	33.01	38.01	34.95	33.58	35.87	96.78	101.08	94.2	88.43	91.01	94.3
TcIL3000_0_41560	expression site-associated gene 2 (ESAG2) protein, putative	352.78	86.57	83.1	70.12	67.78	132.07	4.61	3.75	3.86	3.22	3.49	3.79	23.78	3.87	4.16	4.4	4.22	8.09	83.25	108.43	86.35	94.23	98.93	94.24
TcIL3000_10_10900	cholinephosphate cytidylyltransferase A, putative	123.16	92.33	91.26	88.87	88.49	96.82	89.74	70.97	68.93	82.21	80.11	78.39	149.7	146.51	148.58	145.97	147.31	147.61	100.03	93.75	84.87	96.21	96.23	94.22
TcIL3000_10_11820	GPI-anchor transamidase subunit 8 (GPI8)	104.48	87.53	86.98	82.78	84.28	89.21	41.73	46.41	44.1	38.73	39.76	42.14	35.18	43.85	45.63	36.13	36.87	39.53	91.71	98.14	86.25	98.72	96.08	94.18
TcIL3000_0_35740	hypothetical protein, unlikely	104.85	46.23	50.63	50.05	54.89	61.33	1.68	4.98	5.36	4.8	4.66	4.3	1.63	11.79	14.12	3.91	4.47	7.18	79.63	113.99	84.01	94.6	97.12	93.87
TcIL3000_10_13900	amino acid transporter, putative	87.48	90.91	92.66	90.54	89.44	90.21	65.51	59.99	59.3	69.83	72.58	65.44	199.68	177.6	176.75	264.81	259.17	215.6	98.34	92.59	91.91	95.79	90.61	93.85
TcIL3000_0_42660	leucine-rich repeat-containing protein, Protein tilB homolog, putative (LRTP)	90.47	53.32	54.72	55.73	53.56	61.56	89.94	81.64	81.21	91.91	82.79	85.5	83.19	76.37	70.94	60.26	60.67	70.29	110.5	100.03	87.88	86.48	83.92	93.76
TcIL3000_9_6230	hypothetical protein, conserved	71.46	51.38	52.95	53.61	54.12	56.7	53.88	52.3	50.02	53.28	51.1	52.12	56.48	45.67	48.33	50.38	44.14	49	87.92	102.86	90.41	95.01	92.56	93.75
TcIL3000_4_1630	GPI transamidase subunit 16, putative (GPI16)	121.63	95	94.19	93.82	95.56	100.04	63.02	62.75	62.51	65.14	65.39	63.76	44.92	52.92	52.8	44.65	44.52	47.96	104.14	85.98	86.3	91.76	99.82	93.6
TcIL3000_0_44880	CYC2-like cyclin, putative (fragment)	85.07	85.09	82.07	71.49	71.85	79.11	22.7	19.56	19.58	22.56	22.17	21.31	18.07	20.85	20.27	21.44	21.59	20.45	100.58	80.57	98.74	87.81	100.14	93.57
TcIL3000_0_50660	expression site-associated gene (ESAG) protein, putative	78.23	47.64	49.8	44.49	47.76	53.59	36.38	26.28	24.29	30.39	30.86	29.64	29.84	23.32	24.54	21.23	22.26	24.24	96.05	93.52	92.32	93.71	91.76	93.47
TcIL3000_0_24080	hypothetical protein (fragment)	73.64	53.52	48.96	50.27	52.12	55.7	286.76	267.72	264.3	291.06	291.02	280.17	308.1	273.83	284.32	319.06	321.44	301.35	88.28	106.43	86.59	97.74	87.77	93.36
TcIL3000_3_3160	cofilin/actin depolymerizing factor, putative	206.9	232.61	251.36	232.47	228.39	230.34	130.75	152.45	150.49	138.53	137.08	141.86	108.64	138.5	145.98	159.8	160.05	142.59	110.33	82.96	86.34	87.92	98.68	93.24
TcIL3000_4_1890	hypothetical protein, conserved	119.76	69.95	71.12	71.85	71.63	80.86	78.81	71.53	71.31	82.04	81.03	76.95	77.54	67.24	69	64.04	67.69	69.1	97.39	94.17	94.7	83.98	95.93	93.23
TcIL3000_10_9480	hypothetical protein, conserved	63.75	50.68	50.08	50.18	49.34	52.81	66.86	48.72	45.73	50.05	51.3	52.53	68.42	50	50.25	52.16	51.81	54.53	90.5	103.38	93.13	97.42	81.68	93.22
TcIL3000.11.11990	glucose-regulated protein 78, putative, luminal binding protein 1 (BiP), putative (BiP)	100.51	228.78	208.58	199.49	197.26	186.92	124.55	171.21	168.45	131.51	122.78	143.7	102.32	106.47	97.95	84.38	89.88	96.2	101.04	88.02	87	93.64	94.94	92.93
TcIL3000_8_6640	translationally controlled tumor protein (TCTP), putative, IgE-dependent histamine-releasing factor, putative	149.99	218.74	208.87	204.42	213.56	199.12	121.34	170.43	161.96	131.73	126.74	142.44	140.02	146.02	146.94	158.18	163.44	150.92	112.95	87.17	82.78	85.94	94.89	92.75
TcIL3000_10_3900	dynein light chain, putative	101.43	93.33	88.58	96.66	101.06	96.21	121.29	77.84	81.86	80.65	86.13	89.56	78.49	60.53	61.66	57.96	59.76	63.68	91.53	91.62	95.28	92.81	92.19	92.69
TcIL3000_10_3580	hypothetical protein, conserved	63.05	52.95	52.32	46.25	48.27	52.57	221.09	193.29	198.78	210.86	219.12	208.63	277.25	260.97	273.4	332.86	330.94	295.09	83.94	103.14	92.1	94.44	89.18	92.56
TcIL3000_10_400	ATP-dependent RNA helicase SUB2, putative (SUB2)	261.82	367.56	374	387.02	386.62	355.41	262.11	275.68	271.2	270.68	274.03	270.74	214.54	217.31	226.59	224.18	224.18	221.36	117.52	77.8	82.07	90.63	94.57	92.52
TcIL3000.11.6480	hypothetical protein, conserved	165.01	137.16	139.19	127.46	131.57	140.08	171.85	150.47	150.17	141.71	132.77	149.4	262.2	234.94	251.89	285.1	278.76	262.58	114.61	87.49	86.41	87.8	86.16	92.5
TcIL3000_10_6560	Protein of unknown function (DUF2962), putative (fragment)	76.81	84.83	78.66	82.63	83.01	81.19	75.76	76.41	77.29	76.71	75.89	76.41	55.92	56.16	58.36	48.89	46.04	53.07	86.93	96.17	94.53	97.19	87.62	92.49
TcIL3000_0_00110	hypothetical protein	53.11	33.15	37.22	32.21	29.55	37.05	60.36	63.42	62.18	63.3	59.28	61.71	75.56	59.02	58.83	63.42	60.49	63.46	75.7	99.6	96.49	98.48	92.09	92.47
TcIL3000_10_50	ATP synthase F1 subunit gamma protein, putative	79.52	81.92	78.38	81.01	78.45	79.86	229.53	191.94	179.38	186.54	183.76	194.23	238.64	248.28	252.96	283.71	274.41	259.6	91.57	96.08	93.64	93.79	85.79	92.17
TcIL3000_10_12860	lipoic acid synthetase, mitochondrial precursor, putative (fragment)	58.52	55.23	52.95	63.73	65.36	59.16	58.37	55.71	58.31	53.48	50.27	55.23	62.13	52.3	55.74	52.14	56.56	55.78	87.61	99.29	88.94	90.61	93.74	92.04
TcIL3000_8_2260	hypothetical protein, conserved	113.86	148.2	145.91	156.93	157.02	144.38	25.15	26.76	28.35	30.35	26.19	27.36	32.72	32.35	31.79	37.59	37.88	34.47	96.15	90.4	93.92	87.31	92.29	92.01
TcIL3000_10_3650	stress-inducible protein STI1-like, putative	93.85	122.46	122.19	124.43	125.61	117.71	87.15	101.18	102.25	90.82	91.65	94.61	95.68	97.47	98.93	102.97	104.31	99.87	94.9	95.35	87.38	91.54	90.14	91.86
TcIL3000_5_300	hypothetical protein, conserved	58.91	61.68	69.49	71.53	65.33	65.39	45.53	52.74	47.17	41.95	41.45	45.77	37.51	40.07	42.74	40.95	42.08	40.67	74.67	100.58	96.99	97.81	88.57	91.72
TcIL3000_0_55230	TPR repeat, putative (fragment)	79.47	91.59	87.87	90.3	88.75	87.59	59.3	76.61	80.17	76.36	71.98	72.88	91.98	99.3	110.27	108.15	111.69	104.28	77.95	113.38	79.93	97.88	89.39	91.71
TcIL3000_2_1370	hypothetical protein, conserved	23.6	37.01	38.41	39.18	39.68	35.58	35.16	48.79	46.38	39.41	35.2	40.99	26.76	33.9	36.42	31.16	29.48	31.55	58.51	118.47	82.67	112.79	86.13	91.71
TcIL3000_6_3820	kinesin, putative	51.23	43.64	44.77	50.33	50.4	48.07	40.31	34.38	33.8	34.39	35.59	35.7	45.81	39.13	39.06	42.37	43.27	41.93	92.02	91.94	92.49	87.15	94.47	91.62
TcIL3000_10_10820	heat shock protein, putative	122.97	198.33	187.06	201.28	214.04	184.74	107.8	154.07	159.24	124.29	120.89	133.26	124.9	163.48	175.66	194.88	196.87	171.16	97.46	84.67	88.81	91.28	95.8	91.6
TcIL3000_7_1920	hypothetical protein, conserved	80.79	48.27	46.2	48.08	50.63	54.8	68.21	51.51	54.25	59.51	60.77	58.85	79.69	70.97	69.59	64.51	65.91	70.13	88.98	96.05	88.42	95.59	88.57	91.52
TcIL3000_4_4250	hypothetical protein, conserved	216.04	226.86	248.57	243.86	258.21	238.71	37.31	126.76	121.86	84.24	80.86	90.21	56.69	112.37	118.05	105.74	104.81	99.53	97.64	81.31	89.89	91.75	96.2	91.36
TcIL3000_0_20520	eukaryotic translation initiation factor 3 subunit 2, putative	19.62	31.79	29.47	32.86	32.33	29.21	21.89	37.98	38.11	29.81	27.31	31.02	36.79	51.22	51.51	45.59	45.28	46.08	70.13	106.71	84.33	103.12	92.5	91.36
TcIL3000_0_15610	hypothetical protein, conserved (fragment)	47.84	47.08	50.82	38.1	36.84	44.13	25.96	29.55	32.41	27.92	27.04	28.57	1392.81	821.93	732.24	833.48	873.31	930.76	106.84	109.95	73.25	97.75	68.24	91.21
TcIL3000_0_27390	Possible lysine decarboxylase, putative	121.9	121.71	113.8	125.93	128.57	122.38	48.62	68.45	71.02	61.45	63.18	62.54	115.47	240.85	233.51	205.43	209.72	201	91.19	97.14	80.35	94.4	92.93	91.2
TcIL3000_0_58840	RNase H, putative	46.2	60.64	61.75	68.78	70.37	61.55	64.93	86.8	89.4	57.2	60.7	71.81	100.3	103.87	100.29	130.14	133.41	113.6	89.64	93.26	87.53	94.13	90.82	91.07
TcIL3000_0_25280	variant surface glycoprotein	473.35	64.27	65.8	56.33	56.04	143.16	1.44	3.96	3.86	2.92	3.53	3.14	1.13	7.41	8.04	2.4	2.82	4.36	130.17	73.76	84.75	76.62	89	90.86
TcIL3000.11.15360	TLR4 regulator and MIR-interacting MSAP, putative	54.15	46.19	45.3	46.26	45.4	47.46	31.2	27.81	28.95	29.84	29.08	29.38	58.65	65.4	62.53	62.2	62.92	62.34	69.03	108.42	82.79	100.92	92.77	90.79
TcIL3000_5_4580	hypothetical protein, conserved	83.15	66.75	65.98	55.42	58.19	65.9	84.73	91.01	87.49	87.55	82.36	86.63	78.08	64.12	71.38	63.81	63.88	68.25	103.09	86.18	89.31	95.88	79.34	90.76
TcIL3000_1_210	hypothetical protein, conserved	58.52	44.66	43.66	46.81	48.87	48.5	51.43	47.25	49.91	56.61	55.16	52.07	60.15	46.2	47.43	53.7	54.94	52.48	84.04	93.29	92.15	85.68	98.53	90.74
TcIL3000.11.1820	hypothetical protein, conserved	81.71	67.81	65.45	75.82	76.58	73.47	72.67	62.27	58.12	66.36	65.94	65.07	70.1	60.37	62.5	58.38	56.14	61.5	86.45	96.22	88.94	94.35	86.82	90.56
TcIL3000_10_7260	legume-like lectin, putative	57.95	53.51	55.94	51.88	54.13	54.68	55.32	45.22	44.19	48.54	49.36	48.53	77.2	51.89	55.27	64.01	63.15	62.31	82.61	99.44	89.15	93.83	87.67	90.54
TcIL3000_9_5010	transport protein particle (TRAPP) subunit, putative	69.85	62.52	61.86	56.97	55.94	61.43	61.16	54.95	53	51.62	53.64	54.87	51.76	53.05	54.34	53.26	50.85	52.65	104.7	80.71	90.34	89.68	87.02	90.49
TcIL3000_5_5170	paraflagellar rod component par4, putative	77.92	87.16	84.87	94.5	98.01	88.49	108.98	105.98	107.39	102.54	100.64	105.11	97.04	90.58	94.53	79.93	79.75	88.37	83.22	96.27	95.41	88.58	88.57	90.41
TcIL3000_0_33610	variant surface glycoprotein	9.16	0.45	0.5	0.42	0.54	2.21	0.08	0.31	0.25	0.22	0.26	0.22	0.49	6.74	6.35	8.02	8.05	5.93	3.29	109.88	122.82	101.69	114.24	90.38
TcIL3000_10_4890	translation elongation factor 1-beta, putative	177.48	318.12	309.08	300.05	310.5	283.04	200.59	350.12	355.12	252.73	254.49	282.61	158.65	241.78	252.65	244.92	243.96	228.39	100.34	80.34	86.78	88.6	95.16	90.24
TcIL3000.11.15240	small GTPase	108.87	102.43	102.67	94.52	95.26	100.75	82.89	68.84	67.6	75.26	78.97	74.71	102.54	82.43	80.06	91.48	92.23	89.75	93.01	89.11	91.77	86.56	90.54	90.2
TcIL3000_2_1210	GTP binding protein, putative	103.38	134.34	129.93	151.15	154.39	134.64	108.84	153.31	153.1	120.98	121.62	131.57	91.79	123.31	126.12	114.07	109.07	112.87	83.13	99.4	83.14	97.31	87.95	90.18
TcIL3000_10_5240	hypothetical protein, conserved	99.98	65.72	65.28	64.63	64.9	72.1	127.14	95.2	99.52	112.81	113.13	109.56	131.57	163.27	162.26	154.12	157.07	153.66	88.61	97.19	79.91	94.49	90.21	90.08
TcIL3000_0_49930	hypothetical protein, conserved	97.06	65.09	61.96	56.47	57.7	67.66	35.24	30.69	31.01	31.19	29.18	31.46	44.05	40.03	37.25	38.47	39.5	39.86	87.39	92.29	86.45	91.98	92.12	90.05
TcIL3000_3_2940	dynamin-1-like protein (fragment), vacuolar protein sorting-associated protein, putative (fragment)	97.52	92.55	93.05	97.41	100.38	96.18	47.33	28.59	30.11	35.81	36.38	35.64	39.83	33.87	34.44	35.44	36.35	35.99	99.25	82.05	90.58	84.14	93.97	90
TcIL3000_7_3640	proteasome alpha 3 subunit, putative	101.6	119.64	116.52	121.04	120.19	115.8	101.48	107.52	106.56	107.5	105.12	105.64	79.3	92.27	93.95	70.97	73.04	81.91	87.98	88.27	88.14	90.83	94.42	89.93
TcIL3000_0_09090	hypothetical protein, conserved	87.67	114.72	113.58	113.67	116.7	109.27	109.97	142.62	146.08	118.68	120.72	127.61	78.7	114.22	116.99	95.24	96.09	100.25	94.36	91.64	81.44	94.97	86.8	89.84
TcIL3000_0_32640	hypothetical protein, unlikely	125.18	162.38	167.73	171.29	167.6	158.84	164.54	187.99	179.47	168.9	164.54	173.09	140.75	193.78	196.44	238.96	232.68	200.52	94.69	87.75	86.85	92.05	87.68	89.8
TcIL3000.11.14140	Ras-related protein Rab4, putative (RAB4)	75.66	51.2	44.43	49.25	47.9	53.69	96.75	63.3	60.22	71.6	68.08	71.99	86.87	54.57	54.43	59.16	57.48	62.5	94.06	94.31	89.55	86.13	84.95	89.8
TcIL3000_0_12120	cysteine peptidase, Clan CA, family C1, Cathepsin L-like	111.26	64.66	64.22	68.57	70.36	75.82	20.7	20.75	22.57	23.16	25.02	22.44	31.61	24.26	24.08	29.17	27.69	27.36	103.73	83.95	84.07	81.17	95.78	89.74
TcIL3000_3_1340	hypothetical protein (fragment)	49.75	57.96	57.86	66.09	67.61	59.85	90.02	94.36	91.05	87.65	88.15	90.25	61.23	74.93	73.64	73.99	60.76	68.91	77.72	94.77	96.42	97.28	82.05	89.65
TcIL3000.11.11970	hypothetical protein, conserved	47.57	44.57	43.56	43.93	45.43	45.01	41.26	38.45	42.74	32.95	35.72	38.23	50.11	49.02	48.69	47.73	49.44	49	78.91	100.89	87.4	97.96	81.71	89.37
TcIL3000_0_42190	invariant surface glycoprotein, putative	79.75	45.77	47.95	41.8	41.1	51.28	7.28	7.55	7.55	6.94	5.82	7.03	10.16	7.72	7.66	8.03	7.73	8.26	144.27	60.33	88.28	63.3	89	89.04
TcIL3000_10_2160	adenylate kinase, putative	105.76	145.56	144.32	159.61	163.97	143.84	115.12	152.59	154.48	126.98	127.44	135.32	109.71	141.94	144.02	129.56	134.7	131.99	88.07	98.85	82.75	92.53	82.72	88.99
TcIL3000.11.12660	hypothetical protein, conserved	69.06	44.99	45.72	44.06	42.42	49.25	51.94	36.06	31.91	41.57	40.97	40.49	69	41.21	43.42	57.88	54.38	53.18	85.51	96.83	85.2	94	83.25	88.96
TcIL3000.11.370	hypothetical protein, conserved	76.94	87.53	89.08	89.56	94.63	87.55	138.13	92.02	88.39	110.03	108.39	107.4	79.21	105.31	109.34	78.21	75.24	89.46	90.13	89.47	89.21	93.48	82.13	88.88
TcIL3000_9_2580	hypothetical protein, conserved	49.31	71.51	71.39	79.99	76.71	69.78	63.03	97.93	102.05	82.77	80.64	85.28	57.37	80.57	87.82	83.29	88.23	79.46	73.66	98.78	80.43	101.12	90.36	88.87
TcIL3000_10_150	proteasome alpha 2 subunit, putative	89.45	100.78	96.47	103.02	109.29	99.8	106.16	130.44	132.14	114.26	111.96	118.99	110.05	110.95	114.61	89.25	92.69	103.51	94.08	90.23	88.18	87.51	83.81	88.76
TcIL3000_10_3600	prohibitin, putative	55.21	91.45	92.89	95.85	95.8	86.24	71.75	113.24	109.91	92.33	94.8	96.41	74.79	84.61	88.19	96.86	97.46	88.38	74.76	102.97	86.62	94.4	85.03	88.76
TcIL3000.11.6920	60S ribosomal protein L24, putative	50	86.52	82.69	76.81	76.26	74.45	73.76	104.56	107.46	85.04	83.51	90.87	52.7	75.98	76.38	69.86	67.64	68.51	73.76	101.46	76.57	107.36	83.83	88.6
TcIL3000_8_1170	hypothetical protein, conserved	53.55	41.24	33.12	34.76	39.19	40.37	63.24	50.84	48.29	55.87	56.44	54.94	54.43	51.07	49.39	43.9	43.72	48.5	79.68	104.68	85.61	97.6	75.14	88.54
TcIL3000.11.10280	calmodulin, putative	69.27	51.43	51.65	58.27	53.57	56.84	86.31	60.45	53.07	55.39	56.09	62.26	64.06	54.8	52.02	48.44	44.87	52.83	88.72	95.51	94.19	85.39	78.5	88.46
TcIL3000_0_48960	variant surface glycoprotein	28.3	2	2.06	2.43	1.95	7.35	0.18	0.25	0.12	0.19	0.2	0.19	0.38	14.68	16.44	13.61	15.19	12.06	4.3	113.25	117.61	99.85	107.25	88.45
TcIL3000.11.4550	radial spoke protein RSP4/6, putative	55.4	72.38	69.74	80.68	81.03	71.84	93.34	76.75	80.78	74.12	75.51	80.1	80.91	71.55	72.15	66.35	69.16	72.02	80.88	91.72	94.69	84.5	89.68	88.29
TcIL3000_0_26000	Trypanosomal VSG domain containing protein, putative (fragment)	55.81	36.27	34.45	38.73	40.95	41.24	44.16	34.32	34.29	33.15	34.87	36.16	48.43	39.29	37.61	44.05	42.79	42.43	84.93	89.19	87.42	93.87	84.69	88.02
TcIL3000_10_8270	paraflagellar rod component, putative	129.87	173.75	175.22	168.51	171.99	163.87	113.24	81.48	75.08	89.06	86.75	89.12	78.88	51.98	53.75	51.08	52.33	57.6	95.56	79.24	87.4	82.64	95.18	88.01
TcIL3000_7_2700	I/6 autoantigen	142.03	183.18	167.32	174.53	179.69	169.35	170.36	193.15	197.14	154.97	146.44	172.41	174.16	102.57	106.44	130.25	132.88	129.26	79.74	93.98	86.39	89.97	89.66	87.95
TcIL3000_0_54650	hypothetical protein, conserved	49.18	50.88	51.63	49.91	52.44	50.81	24.92	28.32	27.81	24.23	23.95	25.85	31.71	34.38	36.89	37.47	35.55	35.2	71.03	98.64	92.35	87.37	89.82	87.84
TcIL3000_10_5470	chaperonin HSP60, mitochondrial precursor	137.44	272.14	256.35	279.84	282.71	245.7	92.73	273.11	283.99	167.61	164.46	196.38	138.53	242.53	233.38	249.37	264.42	225.64	95.21	90.96	81.37	82.98	88.51	87.81
TcIL3000_10_6800	Metalloenzyme superfamily, putative (fragment)	228.3	341.22	322.94	331.34	336.59	312.08	210.05	319.16	333.57	263.1	265.95	278.36	102.55	118.29	117.86	120.45	130.58	117.95	110.38	79.77	77.06	81.35	90.31	87.77
TcIL3000_0_42430	hypothetical protein, conserved	74.69	85.72	88.21	90.42	91.28	86.06	80.63	60.07	59.98	60.3	61.08	64.41	50.75	46.25	43.93	40.36	41.37	44.53	87.8	86.64	89.95	83.4	90.12	87.58
TcIL3000_10_90	proteasome subunit alpha type-5, putative	88.18	107	100.83	108.41	111.35	103.15	103.91	113.89	118.98	106.53	104.43	109.55	85.82	83.72	87.23	83.68	87.88	85.66	88.17	83.86	89.77	89.03	86.16	87.4
TcIL3000_3_1300	hypothetical protein, conserved	81.68	71.97	67.4	71.1	78.55	74.14	148.13	142.22	140.53	146.65	151.48	145.8	150.5	154.93	156.96	176.88	175.62	162.98	96.48	80.17	96.76	81.04	81.74	87.24
TcIL3000_0_51540	hypothetical protein, conserved	55.88	22.94	27.86	26.84	27.44	32.19	19.28	33.16	29.62	28.55	27.13	27.55	11.71	31.47	35.63	26.4	24.17	25.87	41.72	112.79	77.88	104.8	97.92	87.02
TcIL3000_7_5120	hypothetical protein, conserved	74.56	63.3	64.14	68.67	66.63	67.46	74.09	57.73	55.75	63.9	60.24	62.34	77.67	69.23	65.78	64.97	63.17	68.16	91.6	91.17	82.56	83.04	86.45	86.97
TcIL3000.11.380	conserved protein	49.85	84.78	78.23	76.45	78.39	73.54	82.59	82.43	82	88.84	90.54	85.28	59.72	75.6	77.56	59.41	59.75	66.41	80.41	91.64	86.65	93.26	82.57	86.91
TcIL3000_0_55930	heat shock 70 kDa protein, putative	142.14	186.81	184.29	183.16	186.53	176.59	132.27	178.16	178.76	140.93	142.95	154.61	135.2	159.95	162.36	149.37	151.31	151.64	102.92	83.25	77.31	84.77	86.22	86.89
TcIL3000.11.15310	hypothetical protein (fragment)	72.97	86.16	83.37	98.22	99.22	87.99	56.78	54.88	54.54	50.4	50.61	53.44	57.27	51.74	53.81	57.4	56.56	55.36	83.25	89.14	83.89	88.17	89.76	86.84
TcIL3000_10_4850	hypothetical protein, conserved	134.52	151.56	157.62	147.14	149.37	148.04	91.44	82.05	82.76	82.6	80.42	83.85	62	60.22	56.3	54.07	55.94	57.71	111.76	71.64	86.47	74.53	89.5	86.78
TcIL3000_10_2350	hypothetical protein, conserved	106.03	96.68	98.33	105.46	101.94	101.69	96.65	100.75	102.07	100.06	101.69	100.24	136.41	125.88	132.03	145.87	150.87	138.21	95.81	84.17	81.76	88.47	83.26	86.69
TcIL3000_0_15220	hypothetical protein, unlikely	37.7	27.56	25.53	24.89	24.24	27.98	26.89	36.28	35.33	42.87	40.84	36.44	23.03	26.32	26.04	21.93	21.39	23.74	64.38	109.03	83.46	94.15	81.87	86.58
TcIL3000_3_2760	hypothetical protein, conserved	143.7	154.15	148.06	163.26	165.31	154.9	28.56	24.95	24.59	25.31	24.37	25.55	77.9	55.91	61.35	114.57	125.38	87.02	97.43	80.19	84.05	81.64	88.88	86.44
TcIL3000_7_3960	proteasome beta 6 subunit, 20S proteasome beta 6 subunit, putative	89.78	92.85	96.66	101.52	103.97	96.95	103.33	101.06	100.75	103.31	109.13	103.52	79.57	95.95	94.73	73.87	71.5	83.12	87.79	83.77	85.91	86.61	87.66	86.35
TcIL3000_6_3410	hypothetical protein, conserved	99.61	111.85	108.8	111.35	110.69	108.46	87.5	104.45	101.86	92.42	94.98	96.24	76.71	98.47	105.62	93.06	93.11	93.39	91.66	80.86	84.92	89.08	84.75	86.26
TcIL3000_3_1020	hypothetical protein, conserved	52.61	58.94	59.88	61.93	65.27	59.73	56.82	48.53	47.28	46.19	48.5	49.46	52.32	52.83	53.67	46.78	46.86	50.49	79.28	89.84	84.39	92.48	85.09	86.22
TcIL3000.11.4930	guanine nucleotide-binding beta subunit-like protein, WD40/YVTN repeat-like-containing protein	74.13	67.6	66.08	80.02	82.32	74.03	80.24	80.18	84.01	75.08	74.91	78.89	67.94	77	79.63	68.71	69.95	72.65	93.49	90.99	83.67	87.28	75.27	86.14
TcIL3000_9_4850	zinc finger protein, putative (fragment)	62.86	58.76	54.15	60.59	62.03	59.68	57.05	51.39	55.93	54.73	53.32	54.48	52.03	47.26	51.81	41.5	44.33	47.39	86.34	87.46	89.11	88.87	78.61	86.08
TcIL3000_10_13040	hypothetical protein, conserved	107.65	129.64	129.21	130.4	123.65	124.11	107.77	74.97	76.25	84.64	84.77	85.68	58.1	51.3	50.14	46.4	46.21	50.43	89.12	80.03	88.26	81	91.89	86.06
TcIL3000_9_3700	chaperone protein DNAj, putative	96.64	106.55	105.92	96.81	95.61	100.31	79.52	67.83	69.12	66.8	67.81	70.21	62.6	54.91	55.25	52.53	53.97	55.85	99.04	73.13	85.36	86.4	86.14	86.02
TcIL3000_8_4800	hypothetical protein, conserved	75.21	44.71	43.91	48.8	50.84	52.7	11.96	11.76	12.29	11.96	11.58	11.91	14.18	14.13	14.92	15.67	15.99	14.98	91.66	89.53	79.6	84.05	85.15	86
TcIL3000_0_41610	hypothetical protein, conserved	119.79	71.39	68.41	70.35	75.59	81.11	9.99	10.64	10.62	7.88	8.05	9.43	20.34	15.49	16.51	15.81	15.43	16.72	97.1	81.43	84.96	81.04	85.34	85.97
TcIL3000.11.10990	hypothetical protein, conserved	68.92	74.53	72.87	73.16	72.49	72.39	85.82	68.84	69.07	75.17	76.55	75.09	67.74	71.46	73.9	60.6	61.89	67.12	95.87	78.15	88.1	86.27	81.1	85.9
TcIL3000_6_40	reverse transcriptase (RNA-dependent DNA polymerase), putative	106.73	84.14	82.71	83.59	85.39	88.51	93.73	89.28	90.6	102.83	100.72	95.43	91.17	89.25	92.14	87.25	88.81	89.72	93.75	80.63	82.28	82.35	90.22	85.85
TcIL3000_3_2390	flagellar radial spoke protein-like, putative	78	82.09	80.49	94.65	97.75	86.59	87.61	75.46	76.55	74.85	75.35	77.96	75.13	70.16	74.1	63.14	63.24	69.15	79.35	86.65	82.42	88.16	92.08	85.73
TcIL3000_10_1320	ras-related protein Rab21, putative (RAB21)	47.74	37	34.99	43.09	44.52	41.47	52.11	42.57	42.51	47.27	44.99	45.89	43.57	43.99	43.68	40.36	41.14	42.55	91.11	85.5	84.18	84.2	83.44	85.69
TcIL3000_10_570	hypothetical protein, conserved	79.38	78.85	78.93	71.77	70.17	75.82	78.63	73.72	73.8	84.38	84.17	78.94	67.5	69.38	71.04	59.53	60.05	65.5	88.69	82.73	86.86	86.39	83.72	85.68
TcIL3000_0_18890	Transferrin receptor-like, PAG-like	124.81	55.77	55.01	45.18	45.6	65.27	13.43	21.9	22.09	15.7	16.71	17.97	28.98	15.53	15.67	28.96	30.8	23.99	83.45	76.35	89.6	86.13	92.75	85.65
TcIL3000_10_10770	pumillio RNA binding protein, putative (fragment), RNA- binding regulatory protein (pumilio family), putative (fragment)	60.93	39.72	42.59	42.69	42.08	45.6	52.92	47.22	44.98	50.35	49.14	48.92	67.28	45.95	46.97	60.21	58.03	55.69	79.87	83.43	92.31	81.53	90.76	85.58
TcIL3000.11.4810	prostaglandin f synthase, putative	182.55	186.19	190.65	193.72	192.47	189.12	295.3	622.61	615.96	420.44	416.06	474.07	227.72	370.4	371	387.11	389.48	349.14	88.74	87.3	77.62	85.61	88.26	85.51
TcIL3000_10_5090	proteasome subunit alpha type-1, putative, 20s proteasome subunit, putative (PSA1)	82.55	126.22	116.86	112.32	113.1	110.21	98.43	99.74	94.68	99.53	95.02	97.48	88.46	76.28	81.35	64.25	64.82	75.03	90.48	77.91	86.63	86.03	86.26	85.46
TcIL3000_4_700	V-type ATPase, A subunit, putative	135.94	116.32	120.09	118.97	118.78	122.02	99.65	88.38	86.3	89.2	90.3	90.77	80.05	87.26	88.33	98.26	98.46	90.47	104.84	75.65	82.47	76.2	87.97	85.42
TcIL3000.11.16620	dihydrolipoyl dehydrogenase	230.84	256.66	257.05	255.64	255.16	251.07	105.23	167.22	169.93	128.93	130.71	140.4	94.24	109.05	107.03	98.21	101.03	101.91	108.64	74.26	80.62	78.6	84.86	85.4
TcIL3000_0_45490	retrotransposon hot spot protein 2 (RHS2), putative (fragment)	25.81	32.46	30.55	29.72	31.04	29.92	52.52	45.77	46.64	50.4	48.91	48.85	30.83	78.53	80.22	64.1	69.24	64.59	40.23	109.99	91.65	96.61	88.3	85.35
TcIL3000_10_10830	heat shock protein 110, putative	126.5	208.08	203.3	215.52	219.12	194.5	110.41	170.66	167.76	132.62	134.33	143.16	129.46	170.19	170.13	192.15	198.15	172.02	96.25	76.77	81.41	83.48	88.67	85.32
TcIL3000_0_47230	ATPase family associated with various cellular activities (AAA), putative	104.35	92.42	96.75	90.36	91.84	95.15	36.08	40.89	39.92	36.73	37.47	38.22	43.01	42.2	42.53	42.04	40.34	42.02	71.43	97.35	82.07	92.14	83.28	85.25
TcIL3000_9_6010	hypothetical protein, conserved	112.13	76.54	74.94	80.97	75.71	84.06	54.25	46.79	46.14	58.31	57.54	52.61	52.34	52.83	55.08	50.45	47.65	51.67	91.09	81.58	85.35	80.11	87.67	85.16
TcIL3000_10_11850	chaperone protein DNAj, putative	79.2	62.66	62.61	72.13	73.94	70.11	64.03	77.69	73.01	70.2	71.6	71.31	72.06	77.15	80.94	79.5	81.54	78.24	91.67	84.23	81.69	85.85	82.11	85.11
TcIL3000_0_13100	Scd6-like Sm domain containing protein, putative	120.83	107.26	105.99	112.95	113.15	112.03	101.61	86.97	91.54	94.64	96.88	94.33	90.62	91.19	88.27	74.83	73.49	83.68	94.14	77.65	85.05	80.74	87.5	85.02
TcIL3000.11.7640	proteasome alpha 7 subunit, putative	97.66	103.69	102.48	109.15	112.15	105.02	107.22	100.47	97.89	102.01	106.7	102.86	88.78	97.96	103.26	73.9	77.35	88.25	84.69	88.99	76.7	88.34	85.05	84.75
TcIL3000_6_3040	endosomal trafficking protein RME-8, putative	80.8	73.98	74.03	71.03	71.65	74.3	41.79	37.22	37.22	38.16	38.66	38.61	47.03	42	42.98	47.76	47.85	45.52	103.05	74.29	85.99	74.74	85.49	84.71
TcIL3000_5_3040	hypothetical protein, conserved	197.28	80.46	80.92	72.36	76.87	101.58	66.7	69.83	65.79	70.93	72.4	69.13	56.94	43.39	47.84	47.19	46.33	48.34	192.88	54.45	61.98	56.14	57.8	84.65
TcIL3000_0_12590	hypothetical protein, conserved	78.37	74.03	72.51	71.15	75.29	74.27	77.13	73.05	73.37	75.92	74.51	74.8	87.51	72.07	70.66	67.56	66.16	72.79	81.61	84.03	84.64	85.74	87.07	84.62
TcIL3000_0_52100	hypothetical protein, conserved	89.79	53.61	53.89	60.75	55.75	62.76	89.64	76.49	79.5	82.23	79.93	81.56	86.28	74.4	75.64	83.59	86.41	81.26	93.49	83.37	81.04	83.78	81.36	84.61
TcIL3000_0_55820	cysteine peptidase, Clan CA, family C1, Cathepsin L-like	130.68	102.77	96.63	90.65	90.6	102.27	36.67	33.31	36.21	36.35	36.06	35.72	35.81	30.95	28.83	30.04	32.27	31.58	107.29	66.61	83.26	76.39	89.33	84.58
TcIL3000_10_4760	fructose-bisphosphate aldolase, glycosomal, putative	450.98	349.49	366.36	349.01	334.43	370.05	260.37	297.97	304.52	320.75	310.48	298.82	187.46	211.57	199.07	203.34	214.66	203.22	150.53	53.62	76.58	58.16	83.74	84.53
TcIL3000_6_3750	hypothetical protein, conserved	66.42	58.93	58.08	62.96	61.12	61.5	52.59	43.55	40.68	49.33	45.93	46.42	54.26	42.12	47.71	39.2	41.01	44.86	82.59	82.46	83.23	89.06	84.8	84.43
TcIL3000_5_2010	hypothetical protein, conserved	53.54	40.71	41.88	48.02	45.89	46.01	44.43	30.15	31.4	38.09	39.5	36.71	38.98	38.69	41.13	41.59	43.14	40.7	86.25	81.08	87.92	78.42	88.1	84.36
TcIL3000_7_2340	Mu-adaptin 1, putative, adaptor complex AP-1 medium subunit, putative	102.46	114.37	111.77	108.81	111.15	109.71	87.76	71.77	71.24	77.47	76.67	76.98	72.86	69.72	73.6	70.8	72.57	71.91	93.81	74.99	83.3	79.85	89.75	84.34
TcIL3000_1_1260	calpain-like protein fragment, putative	73.78	47.86	44.29	50.11	54.04	54.02	148.93	78.23	79.4	99.84	100.96	101.47	377.04	430.73	441.68	472.46	468.39	438.06	90.15	91.68	79.5	84.3	75.28	84.18
TcIL3000_10_3380	serine palmitoyltransferase, putative	66.65	47.01	46.28	48.69	49.58	51.65	93.23	68.24	67.22	83.63	86.76	79.82	90.29	72.99	76.06	84.42	87.43	82.24	82.97	89.03	79.26	81.52	88	84.16
TcIL3000_10_6910	adaptin complex 1 subunit, putative, beta adaptin, putative	80.31	88.23	88.34	99.63	97.61	90.82	74.47	61.25	61.45	65.04	66.79	65.8	65.66	71.63	73.74	71.56	72.95	71.11	85.38	84.49	78.92	81.73	90.29	84.16
TcIL3000_2_1630	chaperone protein ClpB1, putative, heat shock protein, putative	117.52	117.94	121.64	119.94	116.59	118.73	81.07	69.15	67.54	77.56	75.5	74.16	69.77	83.58	79.84	72.51	72.64	75.67	100.54	77.47	77.86	80.01	84.77	84.13
TcIL3000_9_1250	syntaxin, putative (fragment)	47.48	48.38	48.34	46.75	47.96	47.78	44.39	37.83	35.69	40.8	42.59	40.26	43.07	33.08	37.11	38.73	35.76	37.55	84.09	84.32	83.35	85.53	83.3	84.12
TcIL3000_9_2480	hypothetical protein, conserved	45.09	62.81	59	59.98	60.4	57.45	48.7	72.61	75.32	64.42	62.04	64.62	44.79	49.19	49.46	40.35	39.8	44.72	66.33	92.67	78.55	95.98	86.43	83.99
TcIL3000_10_6810	2,3-bisphosphoglycerate-independent phosphoglycerate mutase	210.34	344.5	333.1	336.28	324.84	309.81	185.7	316.83	334.44	262.52	270.41	273.98	93.83	116.83	114.32	121.71	122.97	113.93	102.9	73.52	77.2	77.03	89.17	83.96
TcIL3000_0_29850	hypothetical protein	53.36	73.43	71.3	81.08	79.32	71.7	58.07	75.85	79.02	66.59	64.07	68.72	56.24	59.44	60.62	49.23	45.93	54.29	61.81	90.97	78.17	97.26	91.02	83.85
TcIL3000_9_3210	hypothetical protein, conserved	48.47	45.26	46.36	42.45	43.44	45.2	44.47	32.01	31.61	36.01	35.78	35.97	35.43	32.92	35.18	32.05	30.84	33.28	79.63	84.6	83.26	90.04	81.72	83.85
TcIL3000_9_3620	Kinesin-13 6, putative (KIN13-6)	60.36	54.73	53.05	57.1	55.86	56.22	88.81	67.08	66.11	69.16	70.35	72.3	65.18	63.41	62.1	57.05	57.81	61.11	76.76	90.56	82.14	87.71	81.22	83.68
TcIL3000_8_2700	hypothetical protein, unlikely	80.82	57.3	70.5	74.54	76.41	71.91	15.11	11.97	10.74	13.47	12.35	12.73	17.95	18.16	21.54	27.25	23.12	21.6	65.45	89.06	88.77	86.9	88.07	83.65
TcIL3000.11.1490	mitochondrial RNA binding protein 1, guide RNA-binding protein of 21 kDa (gBP21)	90.81	128.01	124.42	122.27	126.52	118.41	97.45	118.39	118.4	110.62	111.95	111.36	100.62	95.5	100.75	97.1	93.29	97.45	78.17	86.7	80.06	89.23	84.03	83.64
TcIL3000_10_3050	proteasome activator protein pa26, putative	85.41	109.08	104.12	108.43	107.62	102.93	145.2	119.27	118.42	123.79	117.74	124.88	127.97	108.15	116.3	119.5	117.75	117.93	85.8	79.52	81.96	86.76	82.84	83.38
TcIL3000_8_3100	coronin, putative (fragment)	96.84	123.97	124.8	128.96	132.5	121.41	47.21	50.84	51.92	41.88	42.61	46.9	50.28	44.66	44.61	48.92	46.01	46.89	89.26	82.12	80.28	77.71	87.3	83.33
TcIL3000_3_2260	U-box domain containing protein, putative	73.97	66.13	66.15	76.43	76.72	71.88	43.9	48.42	49.18	47.53	46.69	47.14	42.28	47.32	47.47	45.3	46.08	45.69	85.88	81.5	82.64	78.43	88.09	83.31
TcIL3000_8_6240	lysophospholipase, putative, alpha/beta hydrolase, putative	121.76	203.55	204.73	197.83	188.65	183.31	60.85	77.57	80.43	83.43	82.01	76.86	78.43	98.49	94.61	80.64	82.99	87.03	86.42	78.01	82.96	77.67	91.38	83.29
TcIL3000.11.12210	hypothetical protein, conserved	70.16	55.5	52.06	59.13	62.32	59.83	68.75	47.31	54.46	51.48	53.7	55.14	80.85	72.57	74.17	74.5	74.4	75.3	93.76	83.63	81.03	77.55	79.94	83.18
TcIL3000_10_3560	hypothetical protein, conserved	100.97	76.26	78.7	81.66	82.89	84.1	56.06	47.69	46.33	49.42	49.88	49.88	56.89	49.63	50.31	60.89	58.65	55.27	91.79	79.84	80.72	79.47	84.05	83.17
TcIL3000.11.11440	VHS domain containing protein, putative	50.52	38.19	40.53	36.24	35.38	40.17	116.82	82.24	82.6	91.65	95.81	93.82	129.17	126.89	129.53	123.49	121.72	126.16	84.06	82.13	84.56	85.59	79.24	83.12
TcIL3000_10_4980	protein kinase, putative	93.76	98.31	97.66	96.88	100.01	97.32	48.25	44.51	45.72	44.91	45.88	45.85	46.12	45.49	44.23	41.93	43.41	44.23	106.11	64.26	86.17	69.97	89.07	83.12
TcIL3000_9_3670	hypothetical protein, conserved	60.95	81.44	78.7	66.02	69.59	71.34	84.8	104.54	97.76	99.28	90.91	95.46	71.14	59.27	63.12	67.59	64.71	65.17	76.83	84.72	86.67	85.15	82.2	83.11
TcIL3000.11.6950	START domain containing protein, putative	77.94	70.76	74.53	70.46	74.43	73.63	47.11	47.01	45.49	48.11	44.35	46.42	58.39	55	56.23	63.6	62.24	59.09	81.76	83.35	80.44	85.12	84.9	83.11
TcIL3000_0_43550	retrotransposon hot spot protein 2 (RHS2), putative	22.88	27.62	27.35	27.02	27.83	26.54	36.46	30.65	31.07	33.32	33.84	33.07	24.34	42.56	42.96	36.54	37.27	36.73	39.91	107.27	94.19	89.75	83.39	82.9
TcIL3000_9_3060	RNA-binding protein, putative (DRBD3)	162.06	143.71	148.58	150.55	153.1	151.6	182.88	193.87	201.31	200.66	197.49	195.24	121.02	140.77	142.8	153.64	152.49	142.14	102.56	78.5	77.02	77.72	78.36	82.83
TcIL3000_4_3010	uracil phosphoribosyltransferase, putative	104.56	138.18	138.4	125.81	127.46	126.88	194.96	172.63	168.9	184.08	190.94	182.3	144.24	137.71	134.76	112.32	113.8	128.57	82.87	83.47	76.66	89.28	81.72	82.8
TcIL3000.11.15710	GPI transamidase subunit Tta1	112.18	134.02	139.66	112.14	112.72	122.14	47.18	49.87	48.57	48.93	49.54	48.82	42.51	47.58	51.81	41.7	44.18	45.56	83.26	78.34	79.4	87.09	85.86	82.79
TcIL3000_5_940	unspecified product	75.13	66.51	68.51	77.31	74.95	72.48	56.08	66.21	65.85	73.59	76.66	67.68	138.38	99.64	95.04	112.23	114.83	112.02	74	79.91	88.79	86.46	84.35	82.7
TcIL3000_0_37860	rac serine-threonine kinase, putative	45.51	44.86	47.66	53.03	52.49	48.71	36.13	33.03	32.81	31.84	31.8	33.12	50.65	42.69	42.03	47.69	46.38	45.89	78.15	91.28	81.41	81.39	81.06	82.66
TcIL3000_10_1520	hypothetical protein, conserved	68.89	82.62	82.44	76.43	77.39	77.55	71.3	85.02	81.02	72.12	74.36	76.77	71.94	71.78	74.85	87.28	84.98	78.17	63.93	94.07	79.59	92.42	83.19	82.64
TcIL3000_7_6080	hypothetical protein, conserved	93.91	152.72	142.73	147.37	144.5	136.25	118.85	133.85	127.4	108.56	106.86	119.1	92.79	100.89	100.04	84.56	85.44	92.74	78.56	87.65	80.09	88.24	78.55	82.62
TcIL3000.11.3630	calmodulin, putative	32.39	32.16	32.36	36.14	32.84	33.18	38.99	23.7	21.85	30.43	30.15	29.03	37.99	26.81	28.52	32.04	30.26	31.12	75.45	86.26	90.95	76.63	83.82	82.62
TcIL3000_1_1220	calpain-like protein fragment, putative	39.26	23.67	23.81	23.21	22.88	26.57	86.11	38.83	36.12	52.5	51.35	52.98	271.07	209.1	214.86	248.58	230.99	234.92	77.22	104.07	78.67	88.36	64.74	82.61
TcIL3000_0_01010	reverse transcriptase (RNA-dependent DNA polymerase), putative	43.08	34.17	36.99	43.18	45.08	40.5	44.26	37.6	36.1	35.54	36.8	38.06	65.48	37.66	39.43	49.36	48.24	48.03	71	83.75	84.34	80.74	93.22	82.61
TcIL3000_7_2690	I/6 autoantigen, putative	134.58	119.18	113.35	105.39	107.26	115.95	306.11	213.64	223.55	241.44	241.92	245.33	348.72	244.04	252.81	319.48	339.83	300.98	80.76	88.06	81.77	79.32	82.95	82.57
TcIL3000.11.12350	FG-GAP repeat protein, putative	80.01	53.48	53.84	47.03	49.92	56.86	64.44	54.59	52.44	62.37	61.64	59.09	62.44	49.82	52	47.69	48.6	52.11	93.82	78.91	78.14	81.05	80.74	82.53
TcIL3000_9_6210	hypothetical protein, unlikely	69.82	50.44	47.6	43.97	43.95	51.16	67.33	52.37	42.57	51.48	52.2	53.19	58.64	46.82	43.5	45.67	43.14	47.55	77.67	86.03	87.08	82.66	78.9	82.47
TcIL3000.11.2830	Ribosome assembly protein rrb1, putative	48.16	63.44	62.06	66.09	68.94	61.74	64.96	102.99	106.8	83.75	86.36	88.97	55.76	81.97	83.05	70.37	76.16	73.46	76.08	93.09	77.91	84.08	81.08	82.45
TcIL3000_10_6580	hypothetical protein, conserved, rib72 protein- like protein	78.66	87.53	83.31	80.28	84.68	82.89	81.85	63.5	61.47	66.96	66.35	68.03	58.46	60.08	63.29	50.14	49.23	56.24	86.94	76.05	82.61	87.11	79.52	82.45
TcIL3000_6_1570	hypothetical protein, conserved	59.16	61.65	58.31	69.68	67.09	63.18	63.74	68.37	66.57	57.32	60.31	63.26	54.81	61.03	63.67	53.29	52.88	57.14	75.11	88.58	79.92	90.11	78.26	82.4
TcIL3000_9_4510	mitochondrial carrier protein (fragment)	54.24	21.44	18.67	22.74	21.23	27.66	27.87	25.79	26.7	27.41	28.16	27.19	34.03	37.76	37.89	38.21	35.6	36.7	81.8	92.49	80.62	83.65	73.27	82.37
TcIL3000_1_1870	hypothetical protein, conserved	115.7	135.58	134.4	135.59	142.55	132.76	9.8	10.12	9.53	8.5	8.52	9.29	10.79	10.5	10.97	10.98	12.36	11.12	111.33	62.46	87.61	67.2	82.55	82.23
TcIL3000_6_1380	protein phosphatase 2C, putative	108.41	108.51	109.83	103.05	97.96	105.55	58.63	55.42	56.99	57.65	54.38	56.61	65.93	65.12	66.71	58.89	57.74	62.88	99.18	69.25	84.95	73.6	84.03	82.2
TcIL3000_0_45400	hypothetical protein, conserved	78.04	61.09	69.12	51.78	52.95	62.6	88.52	70.96	72.65	85.41	81.37	79.78	198.72	101.09	90.23	134.21	134.27	131.7	94.51	77.4	85.64	73.04	80.13	82.15
TcIL3000_4_2670	hypothetical protein, unlikely	248.79	244.34	247.99	257.82	265.31	252.85	285.3	221.88	194.77	273.27	262.07	247.46	95.82	107.11	107.22	104.35	86.3	100.16	103.64	63.5	91.69	64.37	87.21	82.08
TcIL3000_10_1340	hypothetical protein, conserved	56.88	37.82	40.07	43.85	43.69	44.46	48.39	46.75	47.34	48.35	49.5	48.07	63.77	59.41	58.27	67	64.87	62.66	84.67	83.46	76.76	84.21	81.3	82.08
TcIL3000_0_00060	endoplasmic reticulum oxidoreductin, putative	123.94	73.56	73.49	71.3	70.3	82.52	86.24	70.47	66.37	71.41	70.4	72.97	42.74	42.86	43.48	39.97	38.15	41.44	78.68	83.8	81.04	80.66	85.55	81.94
TcIL3000_6_540	hydroxyacylglutathione hydrolase, putative, glyoxalase II	72.27	83.72	83.63	87.74	88.78	83.23	52.73	49.61	49.42	50.07	48.12	49.99	56.98	46.13	47.38	48.89	50.48	49.97	77.84	82.26	79.98	88.53	80.78	81.88
TcIL3000_0_12020	variant surface glycoprotein	25.07	23.31	24.33	25.34	25.31	24.67	44	36.58	38.6	39.31	40.76	39.85	26.12	71.46	73.31	58.49	58.99	57.68	38.48	108.37	85.93	92.19	84.19	81.83
TcIL3000_7_2060	NADH-cytochrome b5 reductase, putative	79.34	65.44	61.35	61.26	59.03	65.29	94.48	68.67	60.9	66.76	66.98	71.56	79.71	65.04	64.59	66.29	60.78	67.28	74.94	88.7	80.57	84.12	80.04	81.67
TcIL3000_10_7360	ADP-ribosylation factor-like protein	86.47	72.23	65.89	77.36	71.63	74.72	78.18	69.63	76.73	73.2	71.79	73.91	79.22	69.47	70.61	77.6	82.93	75.96	83.14	82.83	83.29	78.79	79.97	81.6
TcIL3000.11.3610	adenylosuccinate synthetase, putative	115.9	110	113.73	122.43	121.08	116.63	102.74	103.14	106.47	96.53	91.67	100.11	159.57	158.38	159.33	177.07	175.26	165.92	95.9	82.2	75.75	72.63	81.11	81.52
TcIL3000_0_42630	hypothetical protein, conserved	51.42	42.37	44.97	45.37	45.24	45.87	42.43	33.49	32.8	37.26	36.4	36.48	42.77	34.3	34.27	37	35.36	36.74	84.63	81.78	79.33	83.73	77.9	81.47
TcIL3000_9_2220	hypothetical protein, conserved	69.56	72.71	71.84	71.56	72.46	71.63	70.62	63.04	59.94	64.67	60.93	63.84	68.72	57.9	59.02	49.18	47.69	56.5	98.86	68.45	87.47	73.73	78.36	81.37
TcIL3000_3_1840	hypothetical protein	46.64	40.4	50.44	46.65	47.55	46.33	18.28	20.46	21.84	20.75	23.14	20.89	118.78	105.59	103.19	148.93	137.58	122.81	49.63	82.69	98.52	84.52	91.17	81.31
TcIL3000_0_22490	hypothetical protein	82.43	73.66	73.27	65.27	67.94	72.52	88.29	66.23	67.39	72.66	72.81	73.48	79.72	69.1	70.04	77.81	78.96	75.13	97.31	70.02	82.37	75.09	81.72	81.3
TcIL3000_7_1480	hypothetical protein	485.91	474.12	483.66	486.44	480.98	482.22	606.14	464.23	483.62	459.81	452.93	493.35	2355.57	1905.76	1886.44	2790.7	2975.81	2382.86	202.6	42.43	47.39	58.17	55.48	81.21
TcIL3000_10_8610	19S proteasome regulatory subunit, Regulatory particle triple-A ATPase subunit 6 (RPT6)	102.47	91.87	96.47	105.38	107.92	100.82	98.86	92.84	90.82	91.75	91.76	93.21	77.72	82.5	82.6	77.77	76.01	79.32	87.16	79.18	79.8	76.86	82.74	81.15
TcIL3000_1_1620	alanine aminotransferase, putative	123.42	65.79	64.8	79.36	80.4	82.75	104.97	69.89	71.78	71.92	72.22	78.16	167.51	119.06	124.89	150.59	155.49	143.51	102.99	78.43	76.52	71.19	76.52	81.13
TcIL3000_0_39560	hypothetical protein, unlikely	121.21	79.9	84.31	69.09	72.58	85.42	59.57	51.04	43.89	55.27	58.09	53.57	93.52	55.57	55.59	94.1	89.51	77.66	106.66	73.02	68.65	74.81	82.32	81.09
TcIL3000_0_31250	Tubulin/FtsZ family, GTPase domain containing protein, putative	39.79	32.55	33.69	39.07	41.81	37.38	39.35	33.3	33.8	32.31	31.08	33.97	65.81	24.34	27.25	31.48	33.87	36.55	72.03	79.31	82.18	81.29	90.6	81.08
TcIL3000_6_2270	L-threonine 3-dehydrogenase, putative	90.79	71.03	72.02	84.55	88.79	81.44	168.19	190.9	188.55	188.14	187.74	184.7	121.68	92.58	93.55	69	70.92	89.54	79.98	90.83	79.92	83.61	70.61	80.99
TcIL3000_10_11930	60S ribosomal protein L7, putative	38.49	65.51	64.42	63.65	65.17	59.45	44.39	70.04	70.6	54.56	55.93	59.11	43.77	58.39	60.67	62.34	65.55	58.15	61.02	89.86	75.69	95.25	83.06	80.98
TcIL3000_0_50300	hypothetical protein, conserved	117.7	69.08	63.83	75.03	72.1	79.55	56.29	64.15	69.97	63.5	63.85	63.55	195.02	69.1	75.11	146.05	155.54	128.16	91.52	80.81	79.67	73.53	79.27	80.96
TcIL3000_8_1970	hypothetical protein, unlikely	64.76	63.52	64.39	72.53	77.29	68.5	68.63	58.76	53.78	60.82	60.22	60.44	49.37	62.12	58.66	70.34	64.26	60.95	79.02	85.81	79.8	79.65	79.55	80.76
TcIL3000_10_3310	hypothetical protein	173.5	183.67	176.49	207.98	208.81	190.09	155.36	165.56	171.6	143.9	152.25	157.73	133.38	140.54	136.34	129.59	129.54	133.88	78.16	71.27	82.79	82.47	88.85	80.71
TcIL3000_0_20500	S-adenosylhomocysteine hydrolase, putative	184.51	142.22	147	140.24	141.95	151.18	159.78	203.42	211.28	191.63	195.24	192.27	432.93	367.4	369.04	481.71	517.69	433.75	99.77	73.99	73.16	73.86	82.69	80.69
TcIL3000_0_36460	Putative cell surface-expressed gene family	94.88	45.66	42.5	37.27	42.44	52.55	28.87	30.75	29.18	33.05	33.58	31.08	26.14	17.37	19.52	23.01	20.63	21.34	75.35	87.54	73.71	87.8	78.81	80.64
TcIL3000_10_2380	eukaryotic translation initiation factor 5, putative	90.04	143.55	138.18	146.49	148.81	133.42	105.28	121.11	126.27	104.71	102.09	111.89	98.87	115.68	114.98	104.93	110.48	108.99	91.41	77.92	76.61	75.34	81.74	80.6
TcIL3000_10_7130	hypothetical protein, conserved	52.48	44.67	42.83	47.56	48.22	47.15	51.6	44.37	44.2	39.71	41.83	44.34	58.44	58.24	62.09	65.65	63.56	61.6	78.63	93.61	75.7	80.61	74.23	80.56
TcIL3000_10_3970	phosphatidylinositol-4-phosphate 5-kinase, putative	65.87	52.26	51.14	57.65	56.29	56.64	67.14	49.9	50.87	56.22	56.8	56.19	52.71	50.99	52.72	49.75	49.24	51.08	89.5	79.26	80.82	74.16	77.98	80.34
TcIL3000_5_5020	hypothetical protein, conserved	88.88	74.2	68.66	64.56	69.1	73.08	130.02	101.93	99.74	111.67	105.87	109.85	104.94	80.41	78.7	83.91	85.74	86.74	89.91	78.37	77	75.59	80.06	80.19
TcIL3000_10_6960	hypothetical protein, conserved	57.79	56.87	59.34	62.24	61.7	59.59	26.81	29.14	28.93	32.95	32.89	30.14	26.45	31.15	28.78	30.37	30.8	29.51	69.21	84.75	82.63	83.73	79.72	80.01
TcIL3000_10_4820	Transitional endoplasmic reticulum ATPase, putative, Cell division control protein 48, putative, Valosin-containing protein, putative (VCP)	84.83	141.98	139.99	145.56	147.29	131.93	90.19	104.22	104.16	90.15	90.97	95.94	83.77	103.18	103.08	90.31	92.53	94.57	88.36	70.39	83.25	75.67	82.31	80
TcIL3000_4_1640	RNA-binding protein, putative	58.22	85.5	90.73	95.46	94.41	84.86	68.42	106.44	110.31	91.31	88.52	93	68.3	85.45	87.05	84.28	83.02	81.62	73.95	86.38	75.22	85.26	79.1	79.98
TcIL3000_7_4100	hypothetical protein, conserved	62.31	85.1	86.57	92.87	91.66	83.7	95.22	78.94	80.75	82.28	80.73	83.58	73.78	75.62	72.59	66.28	69.38	71.53	65.12	79.89	85.11	84.83	84.68	79.93
TcIL3000_0_00830	Bacterial transferase hexapeptide (six repeats), putative	84.91	58.18	53.78	58.57	61.53	63.39	113.34	79.98	79.01	85.89	84.34	88.51	74.13	62.81	64.39	57.02	56.05	62.88	89.96	75.87	82.57	77.96	71.99	79.67
TcIL3000_10_2030	expression site-associated gene 2 (ESAG2) protein, putative	188.53	38.02	41.57	43.68	44.72	71.3	9.67	8.77	8.48	9.42	9.11	9.09	27.75	13.52	14.62	23.21	23.41	20.5	87.59	90.58	73.26	74.18	72.51	79.63
TcIL3000.11.15280	hypothetical protein, conserved	51.97	39.67	39.55	45.01	45.11	44.26	68.36	52.01	52.29	56.04	54.66	56.67	93.46	63.31	64.02	77.04	78.44	75.25	74.83	86.34	75.14	80.09	81.44	79.57
TcIL3000_0_33860	trans-sialidase	89.89	42.79	43.23	48.62	50.32	54.97	31.93	34.59	33.38	32.5	31.69	32.82	27.87	30.14	31.43	27.76	28.42	29.12	85.71	79.16	75.6	75.84	81.22	79.51
TcIL3000_9_1760	unspecified product	76.23	47.24	44.36	46.48	48.35	52.53	57.94	44.95	45.98	47.83	52.22	49.78	47.84	40.65	41.61	41.24	39.31	42.13	85.31	79.69	74.41	77.66	80.38	79.49
TcIL3000_7_4580	cell cycle associated protein MOB1, putative	117.51	107.33	103.17	101.96	104.42	106.88	98.22	75.73	75.55	85.86	83.1	83.69	79.16	80.63	81.12	76.11	75.45	78.49	95.22	70.92	78.04	73.81	78.99	79.4
TcIL3000_0_25260	variant surface glycoprotein	538.58	40.02	39.99	39.66	41.04	139.86	2.35	4.61	4.73	3.71	3.43	3.76	1.23	12.24	13.04	4.46	4.82	7.16	126.99	61.37	69.52	61.33	77.41	79.32
TcIL3000_0_44720	hypothetical protein, conserved	70.89	60.81	62.12	73.51	69.49	67.36	74.49	65.21	66.11	66.13	68.41	68.07	54.02	55.22	56.22	54.72	56.17	55.27	81.4	79.93	75.34	79.45	80.44	79.31
TcIL3000_3_3500	small GTP-binding protein, putative, intraflagellar transport protein 27 (IFT27)	95.41	158.91	146.68	139.39	138.71	135.82	100.25	97.48	98.94	89.35	87.92	94.79	84.99	91.69	90.87	73.04	71.63	82.44	82.61	72.66	81.2	77.09	82.83	79.28
TcIL3000_0_15550	chaperone protein DNAj, putative	75.91	93.35	93.05	79.8	80.72	84.56	47.23	58.84	57.55	55.9	52.64	54.43	34.53	39.36	41.7	33.43	35.62	36.93	68.92	77.65	81.06	81.74	87.05	79.28
TcIL3000.11.15170	coatomer subunit epsilon (COPE)	63	67.05	67.45	65.9	67.87	66.26	60.84	54.9	50.26	60.76	61.18	57.59	42.16	54.05	54.44	48.43	46.54	49.12	78.73	72.65	82.54	82.79	79.27	79.2
TcIL3000.11.11860	paraflagellar rod component, putative	67.62	66.08	65.42	75.02	74.71	69.77	121.69	81.99	80.17	91.59	90.86	93.26	56.87	52.59	52.62	47.07	48.64	51.56	72.87	85.9	80.47	75.3	81.09	79.12
TcIL3000_2_40	DNA polymerase delta catalytic subunit, putative	61.77	55.51	55.37	61.92	61.98	59.31	67.38	58.96	59.41	60.11	60.83	61.34	95.69	86.94	88.82	104.2	102.65	95.66	68.57	87.84	75.56	84.46	78.69	79.03
TcIL3000_10_8840	microtubule-associated protein 2	189.62	37.88	36.59	41.6	39.14	68.96	60.16	43.67	47.41	52.33	53.89	51.49	77.82	33.41	33.69	45.87	47.99	47.76	95.76	71.33	77.36	68.65	81.86	78.99
TcIL3000_0_13770	Ras-related protein RabX1, putative (RABX1)	78.33	48.92	48.44	60.38	58.83	58.98	76.58	58.09	58.93	65.39	67.47	65.29	63.64	55.46	56.19	55.68	53.94	56.98	91.97	75.85	78.49	73.2	75.36	78.97
TcIL3000.11.16930	hypothetical protein, conserved	58.85	29.18	28.45	29.06	27.6	34.63	35.12	29.04	26.97	30.48	29.1	30.14	38.12	33.47	32.58	34.09	34.19	34.49	76.55	96.26	76.78	76.64	68.53	78.95
TcIL3000_10_9390	hypothetical protein, conserved	83.43	52.5	52.79	63.17	61.15	62.61	97.51	73.22	73.4	93.55	93.98	86.33	109.54	69.32	72.02	70.81	72.34	78.81	95.29	76.63	74.92	69.19	78.18	78.84
TcIL3000_4_20	hypothetical protein, conserved	98.42	135.41	133.28	128.03	129.33	124.9	91.42	71.86	75.07	76.21	73.32	77.58	92.79	72.45	70.03	74.16	73.11	76.51	84.15	73.33	82.66	79.49	74.53	78.83
TcIL3000_9_5070	Peroxin 19	105.4	114	111.54	115.11	112.89	111.79	135.44	131.28	132.57	137.75	133.92	134.19	82.68	92.52	93.46	86.63	88.09	88.68	86.4	67.96	81.79	76.36	81.55	78.81
TcIL3000_0_29590	hypothetical protein, conserved (POMP18)	53.74	46.14	44.21	38.59	44.36	45.41	62.13	52.12	48.56	53.47	51.96	53.65	67.05	53.48	55.59	47.32	48.84	54.46	74.27	90.29	77.79	82.22	69.34	78.78
TcIL3000.11.8750	RAD50 DNA repair-like protein	65.96	62.34	60.35	62.39	64.44	63.1	53.37	60.93	61.4	54.35	54.59	56.93	73.05	57.95	60.12	77.4	77	69.1	79.02	87.64	71.14	77.57	78.42	78.76
TcIL3000_10_1400	ribonuclease L inhibitor, putative, ATP-binding cassette sub-family E, putative	56.11	77.1	75.54	90.28	90.54	77.91	80.96	105.1	99.77	86.8	85.88	91.7	67.86	85.32	85	89.05	87.85	83.02	71.82	91.48	72.44	83.83	73.95	78.7
TcIL3000_6_1860	adenosine kinase, putative	75.02	113.73	114.23	108.51	112.87	104.87	89.13	140.75	140	128.15	128.51	125.31	135.38	167.41	165.61	163.34	167.65	159.88	78.3	81.89	72.08	77.17	84.02	78.69
TcIL3000_10_8740	paraflagellar rod component, putative	73.7	83.02	85.85	91.27	90.3	84.83	72.34	64.95	63.71	62.91	66.06	65.99	64.42	37.73	38.05	49.02	47.46	47.34	74.81	83.86	81.47	75.25	78.06	78.69
TcIL3000_0_01040	Transferrin receptor-like, PAG-like	55.12	24.48	24.02	31.6	32.04	33.45	13.44	10.11	10.47	11.53	12.16	11.54	17.5	10.82	10.66	13.9	14.58	13.49	55.28	98.35	75.38	80.56	83.41	78.59
TcIL3000_3_3060	hypothetical protein, conserved (fragment)	76.62	83.13	85.3	97.19	95.62	87.57	81.25	70.2	69.9	72.43	73.29	73.42	89.61	70.3	72.7	74.53	76.3	76.69	75.7	81.82	76.2	80.09	79.07	78.58
TcIL3000_10_11030	hypothetical protein, conserved	57.22	51.36	50.49	58.39	59.18	55.33	60.6	55.67	51.62	64.23	61.44	58.71	75.85	59.7	66.26	62.2	65.64	65.93	73.61	83.86	79.15	78.72	77.53	78.57
TcIL3000.11.15300	hypothetical protein, conserved	58.06	66.92	75.86	81.28	80.05	72.44	45.68	47.64	45.88	43.3	44.8	45.46	42.56	42.72	43.75	43.78	42.33	43.03	71.13	82.74	73.12	79.41	86.34	78.55
TcIL3000_2_270	hypothetical protein	184.18	268.49	246.17	273.21	278.18	250.05	206.19	158.24	155.6	165.83	175.31	172.23	146.9	150.33	145.56	151.39	150.04	148.84	73.88	65.26	85.89	76.99	90.6	78.52
TcIL3000_6_4480	V-type ATPase, C subunit, putative	113.35	106.51	109.49	97.32	99.94	105.32	65.25	71.12	65.8	71.19	66.88	68.05	49.96	61.22	64.95	51.45	51.17	55.75	89.34	62.99	79.38	75.24	85.18	78.43
TcIL3000_0_56750	hypothetical protein, conserved	65.74	81.19	93.59	75.34	69.3	77.03	81.66	79.09	72.42	80.3	75.67	77.83	65.59	68.73	64.4	41.44	38.55	55.74	83.63	69.17	82.05	76.85	79.97	78.33
TcIL3000_0_03060	Transferrin receptor-like, PAG-like (fragment)	167.51	44.29	47.12	41.69	42.42	68.6	8.61	12.63	12.95	9.71	10.3	10.84	21.28	6.53	7.71	20.35	20.66	15.31	79.19	72.51	78.3	79.52	82.01	78.31
TcIL3000_9_2520	hypothetical protein	126.11	94.55	86.04	96.64	101.09	100.89	26.47	23.34	21.78	16.24	18.17	21.2	67.83	36.45	39.6	53.26	52.53	49.93	88.61	69.24	79.03	73.52	80.39	78.16
TcIL3000_6_20	hypothetical protein	129.24	99.04	86.2	85.14	88.05	97.53	26.6	26.03	26.39	22.63	22.33	24.8	35.38	31.69	31.18	38.92	39.73	35.38	86.2	71.78	74.73	78.05	79.8	78.11
TcIL3000_0_03760	retrotransposon hot spot protein 2 (RHS2), putative	43.07	16.05	16	16.79	17.1	21.8	39.34	33.07	31.86	34.52	33.46	34.45	54.71	56.02	57.36	54.01	56.77	55.77	63.35	88.85	79.41	82.66	75.87	78.03
TcIL3000_0_39310	hypothetical protein, unlikely	113.57	103.94	105.32	102.1	99	104.78	170.71	181.25	182.38	187.22	186.84	181.68	88.29	119.58	115.07	84.79	82.99	98.15	97.83	72.69	75.89	69.74	73.36	77.9
TcIL3000_7_3340	kinesin, putative	51.49	28.24	27.66	31.02	30.86	33.86	14.88	17.97	18.29	19.28	19.54	17.99	69.04	68.37	68.48	69.37	71.18	69.29	86.63	75.83	75.96	74.78	76.06	77.85
TcIL3000_10_11940	RNA-binding protein 29, putative (RBP29)	73.51	92.72	91.35	91.03	90.64	87.85	62.69	71.13	74.52	69.51	69.15	69.4	64.67	70.12	65.63	57.17	56.1	62.74	75.86	82.34	74.43	78.54	78.05	77.84
TcIL3000.11.1080	radial spoke protein 3, putative (RSP3)	57.16	64.35	64.01	58.69	58.09	60.46	69.3	54.63	55.17	62.11	60.25	60.29	71.25	66.95	65.38	57.38	60.11	64.21	80.37	69.61	83.78	74.62	80.36	77.75
TcIL3000_0_30920	hypothetical protein, conserved	45.51	44.64	46.9	46.7	48.8	46.51	61.69	41.9	43.97	50.56	49.43	49.51	49.61	48.54	46.29	47.46	50.15	48.41	80.59	74.51	78.99	77.73	76.68	77.7
TcIL3000_10_13370	macrophage infectivity potentiator, precursor, putative (MIP)	149.41	121.79	121.71	103.12	100.17	119.24	73.96	113.37	113.65	94.37	91.24	97.32	58.74	108.5	104.85	91.48	89.95	90.71	88.31	75.86	68.45	79.91	75.92	77.69
TcIL3000_8_2100	vacuolar ATP synthase 16 kDa proteolipid subunit, putative	148.07	98.51	107.47	113.52	106.69	114.85	55.11	59.54	55.25	56.48	55.02	56.28	45.24	63.38	65.47	61.73	57.61	58.69	92.12	70.58	74.02	71.22	80.28	77.64
TcIL3000_10_2260	intraflagellar transport protein 81, putative (IFT81)	93.11	82.71	82.45	95.47	99.93	90.74	82.54	70.58	69.78	68.99	69.3	72.24	73.6	67.13	71.04	62.37	62.26	67.28	79.15	75.73	74.09	78.94	79.92	77.57
TcIL3000.11.8990	zinc finger protein family member, putative	74.74	71.18	69.44	56.67	52.84	64.97	20.84	17.39	18.56	20.46	20.65	19.58	28.77	32.82	34.01	34.74	33.25	32.72	93.61	66.54	74.3	73.03	80.11	77.52
TcIL3000_0_42320	PACRGA (fragment)	56.56	87.49	89.31	98.67	101.59	86.72	89.32	82.79	77.67	75.35	77.41	80.51	63.05	66.36	66.23	60.31	60.92	63.38	64.52	83.82	82.71	79.83	76.54	77.48
TcIL3000_10_8360	hypothetical protein, conserved	83.71	79.75	82.88	63.91	64.42	74.93	25.77	21.72	22.77	21.91	22.85	23	40.21	22.44	23.33	30.29	31.45	29.54	78.31	72.99	74.61	79.09	82.43	77.48
TcIL3000_0_28520	hypothetical protein, unlikely	62.07	31.47	30.52	28.91	30.31	36.66	198.03	220.58	225.06	258.5	244.83	229.4	120.35	114.95	110.71	103.02	104.96	110.8	83.41	74.91	84.18	74.73	69.9	77.43
TcIL3000_0_38800	hypothetical protein, conserved (fragment)	78.97	28.48	27.89	23.46	22.81	36.32	2.39	5.74	5.58	4.15	4.55	4.48	0.89	10.14	8.39	2.97	3.1	5.1	63.77	78.57	73.6	84.36	86.87	77.43
TcIL3000_10_5260	hypothetical protein, conserved	87.58	54.56	44.7	41.07	39.67	53.52	177.31	108.58	104.84	138.53	146.05	135.06	314.71	210.84	217.65	281.84	296.93	264.4	82.12	75.08	76.5	78.35	75.03	77.42
TcIL3000_0_42540	ubiquinone biosynthesis protein COQ7 homolog, putative	52.04	38.37	37.32	35.79	34.7	39.64	50.47	38.15	39.26	43.1	43.49	42.89	46.07	32.01	31.06	37.23	36.22	36.52	83.6	75.88	80.34	76.73	70.54	77.42
TcIL3000.11.15930	RNA-binding protein, putative	32.17	43.81	41.76	46.52	45.6	41.97	41.7	68.3	70.27	59.57	58.92	59.75	33.98	48.13	48	51.64	49.87	46.32	58.48	93.52	70.86	89.4	74.81	77.41
TcIL3000_10_3960	hypothetical protein, conserved	83.06	75.7	75.95	78.95	81.66	79.06	80.55	78.54	74.52	77	74.84	77.09	89.67	83.54	86.19	77.05	75.39	82.37	80.55	75.62	77	77.22	76.63	77.4
TcIL3000_0_42610	acyltransferase, putative	91.38	54.91	54.97	58.27	56.53	63.21	89.1	80.93	82.44	87.74	85.68	85.18	117.38	86.85	90.08	116.52	117.34	105.63	85.29	82.66	73.82	72.26	72.85	77.38
TcIL3000_10_6030	acid phosphatase, putative (AP)	80.03	104.97	104.07	94.56	95.8	95.89	77.59	64.9	68.11	70.17	67.25	69.6	88.23	80.13	86.55	71.41	71.83	79.63	68.67	74.11	80.39	82.81	80.83	77.36
TcIL3000_4_2680	hypothetical protein, conserved	65.48	48.02	47.95	45.79	44.33	50.32	56.88	49.16	50.99	58.5	55.78	54.26	64.54	63.15	64.4	60.03	63.73	63.17	86.42	73.71	81.55	69.9	74.98	77.31
TcIL3000.11.1320	hypothetical protein, conserved	60.59	102.54	102.64	96.72	101.91	92.88	86.27	70.24	70.16	73.78	73.45	74.78	63.29	57.67	59.14	54.73	53.86	57.74	76.61	69.29	82.84	76.37	81.39	77.3
TcIL3000_10_11840	Domain of unknown function (DUF4475), putative	62.03	34.77	35.35	37.76	37.81	41.54	48.01	39.39	38.91	45.92	43.37	43.12	29.6	33.77	33.38	32.17	31.62	32.11	77.13	77.44	80.56	73.85	77.45	77.29
TcIL3000.11.1600	T-complex protein 1, beta subunit, putative (fragment)	110.24	171.53	169.68	193.18	193.14	167.55	128.62	238.03	231.59	177.43	172.41	189.62	103.84	190.12	191.87	160.08	157.1	160.6	78.42	80.87	76.36	73.88	76.88	77.28
TcIL3000_9_5600	Double RNA binding domain protein 9 (DRBD9)	39.74	63.28	61	60.24	58.02	56.45	37.77	44.71	45.61	38.73	38.1	40.98	34.53	38.76	40.3	31.2	31.18	35.19	72.43	81.2	75.5	84.08	73.15	77.27
TcIL3000_4_3120	Wee1-like protein kinase, putative	45.99	37.57	38	41.32	41.65	40.91	48.17	46.65	45.92	48.13	47.26	47.23	65.88	46.58	48.55	53.06	52.98	53.41	74.3	76.06	80.25	76.3	79.4	77.26
TcIL3000_0_19870	Endonuclease-reverse transcriptase/Reverse transcriptase (RNA-dependent DNA polymerase), putative	40.63	32.52	34.15	41.21	41.61	38.02	39.88	34.92	33.13	33.41	33.15	34.9	59.19	30.04	30.3	39.47	37.47	39.29	70.29	75.29	79.26	76.08	85.23	77.23
TcIL3000_0_35990	hypothetical protein, conserved	104.54	131.86	170.28	104.37	85.19	119.25	36.56	58.11	47.53	60	45.73	49.59	120.14	151.05	101.85	81.65	80.76	107.09	97.24	65.36	68.93	65.1	89.42	77.21
TcIL3000_0_33840	hypothetical protein, conserved	53.57	39.24	38.99	42.2	42.41	43.28	41.77	30.04	29.03	32.09	33.96	33.38	25.99	28.72	27.65	29.76	29.13	28.25	81.17	82.04	75.88	74.06	72.85	77.2
TcIL3000_2_370	ATP-dependent Clp protease subunit, heat shock protein 78 (HSP78), putative, serine peptidase, putative	88.47	78.46	75.97	93.12	97.5	86.7	86.79	77.26	76.42	73.35	73.33	77.43	77.44	99.13	100.19	93.17	93.11	92.61	83.38	74.4	71.87	76.12	79.92	77.14
TcIL3000_0_52130	hypothetical protein, conserved	69.24	49.26	49.39	53.81	56.46	55.63	70.17	64.69	65.87	70.06	67.93	67.75	64.21	52.98	53.55	46.34	51.85	53.78	69.56	78.88	76.57	82.75	77.65	77.08
TcIL3000_8_3620	hypothetical protein, unlikely	23.36	38.97	38.99	47.56	43.54	38.48	7.96	28.21	29.04	26.44	30.01	24.33	31.48	46.7	58.33	60.18	54.5	50.24	21.9	76.04	104.54	84.71	98.15	77.07
TcIL3000_0_02950	heat shock 70 kDa protein, putative	198.34	157.96	160.71	136.3	129.89	156.64	118.97	125.6	125.56	120.91	113.98	121.01	72.21	79.18	74.38	63.85	64.35	70.79	112.33	62.83	68.98	65.42	75.3	76.97
TcIL3000.11.14720	proteasome regulatory non-ATP-ase subunit	74.88	96.78	90.96	81.08	81.1	84.96	65.84	72.31	75.83	70.96	69.53	70.89	70.07	58.3	62.86	51.93	54.54	59.54	82.23	71.84	75.25	79.5	75.86	76.94
TcIL3000_1_1850	hypothetical protein, conserved	81.62	71.84	68.45	63.9	65.83	70.33	56.24	46.43	45.55	48.8	49.8	49.36	52.04	53.75	53.37	52.54	53.26	52.99	83.11	70.35	79.82	77.45	73.96	76.94
TcIL3000.11.3220	phospholipid-transporting ATPase 1-like protein, putative	62.31	54.03	55.57	58.16	59.09	57.83	31.02	27.13	27.54	28.02	27.06	28.15	47.5	43.69	44.21	52.52	52.3	48.04	80.71	75.62	73.18	75.33	79.71	76.91
TcIL3000_10_12400	hypothetical protein, conserved	79.62	114.44	108.56	115.78	117.96	107.27	138.63	102.8	105.24	106.32	108.02	112.2	91.66	73.72	73.19	73.75	74.57	77.38	72.37	77.63	75.35	80.42	78.61	76.88
TcIL3000_9_940	hypothetical protein, conserved	58.21	44.74	45.5	39.74	41.58	45.95	74.11	59.73	55.27	62.22	57.8	61.83	68.18	53.26	54.73	49.8	50.18	55.23	80.79	79.4	79.19	78.9	66.08	76.87
TcIL3000_0_25250	kinetoplastid-specific dual specificity phosphatase, putative	36.4	33.58	34.27	37.67	37.92	35.97	17.56	21.61	23.18	22.28	22.5	21.43	33.96	38.6	37.53	44.18	45.17	39.89	66.11	82.67	80.79	79.89	74.47	76.79
TcIL3000.11.10370	signal recognition particle receptor alpha subunit, putative	39.74	37.42	35.61	39.02	40.3	38.42	47.71	45.34	45.62	42.37	42.82	44.77	39.23	41.24	41.4	35.13	35.89	38.58	74.98	81.56	77.95	78.28	71.19	76.79
TcIL3000_4_3980	hypothetical protein, conserved	48.48	39.67	37.36	37.8	42.63	41.19	69.62	60.88	61.11	62.67	65.96	64.05	53.36	51.62	54.1	46.19	44.23	49.9	67.45	89	73.54	84.26	69.63	76.78
TcIL3000_0_48460	hypothetical protein	59.85	69.82	70.43	76.9	76.64	70.73	34.21	38.78	37.93	36.98	37.23	37.03	25.33	35.56	37.83	31.88	30.98	32.31	74.91	77.29	77.7	75.65	78.02	76.71
TcIL3000_3_1800	hypothetical protein, conserved	78	111.98	108.3	104.24	107.01	101.91	64.68	71.63	70	62.64	63.52	66.5	54.38	61.52	61.07	49.36	48.77	55.02	73.27	78.47	77.48	78.49	75.42	76.62
TcIL3000_8_5980	hypothetical protein, conserved	52.05	43.12	44.73	52.39	50.31	48.52	54.41	48.72	47.39	52.2	51.81	50.9	51.1	51.15	52.48	45.31	45.05	49.02	78.19	76.95	75.54	73.74	77.8	76.45
TcIL3000_0_55780	cysteine peptidase, Clan CA, family C1, Cathepsin L-like	109.73	89.78	85.41	79.13	77.33	88.28	32.45	30.94	33.27	31.04	30.83	31.71	32.42	26.39	27.6	28.01	27.68	28.42	97.65	62.4	73.84	67.49	80.83	76.44
TcIL3000_6_2080	hypothetical protein, unlikely	58.51	75.98	78.05	74.93	75.42	72.58	65.25	62.12	57.99	60.42	62.41	61.64	54.61	70.88	72.57	64.46	64.81	65.47	72.35	77.05	74.13	80.66	77.94	76.43
TcIL3000_1_1310	histone H3, putative	90.37	184.49	208.08	194.61	190.37	173.58	161.94	177.06	183.78	166.24	164.25	170.65	110.64	108.21	98.94	54.85	53.34	85.2	81.92	66.31	76.87	73.71	83.28	76.42
TcIL3000.11.10260	hypothetical protein, conserved	69.81	40.58	43.12	41.23	41.33	47.21	58.05	54.09	50.35	66.24	66.16	58.98	61.36	58.01	58.18	57.99	64.69	60.05	86.69	72.42	79.57	65.1	78.11	76.38
TcIL3000_4_2200	hypothetical protein (fragment)	83.45	65.56	65.9	73.59	73.67	72.43	43.9	31.94	32.89	38.98	35.71	36.68	42.73	37.49	36.75	39.84	40.69	39.5	85.98	74.28	70.91	73.59	76.99	76.35
TcIL3000_0_07840	hypothetical protein	74.85	95.77	93.81	96.11	98.39	91.79	94.45	104.7	107.28	113.17	116.78	107.28	105.78	102.35	99.56	98.75	103.03	101.89	70.92	76.72	76.81	79.2	77.97	76.32
TcIL3000_10_6860	ATPase, putative, Replication factor C subunit 3, putative	62.73	63.44	66.6	68.81	70.66	66.45	62.34	63.27	62.21	59.92	60.88	61.72	48.43	53.51	51.72	46.07	45.99	49.15	79.81	75.43	69.99	81.78	74.39	76.28
TcIL3000.11.14820	hypothetical protein, conserved	72.12	68.71	68.84	62.34	63.29	67.06	12.92	11.98	12.44	11.6	11.6	12.11	21.67	16.82	17.06	20.67	20.45	19.33	83.28	74.89	71.61	79.47	71.77	76.2
TcIL3000_9_4410	hypothetical protein, conserved	45.19	44.32	44.38	44.42	46.61	44.98	31.61	33.32	32.02	30.69	30.75	31.68	38.54	35.69	38.98	38.65	37.92	37.96	65.61	86.41	71.49	83.88	73.5	76.18
TcIL3000.11.14230	hypothetical protein, conserved	51.47	45.87	43.93	46.88	46.77	46.98	65.33	53.05	55.49	57.55	57.89	57.86	48.39	45.94	46.79	46.43	49.5	47.41	72.48	89.05	72.74	78.19	68.23	76.14
TcIL3000_0_23760	zinc finger protein family member, putative	81.99	79.18	74.43	82.98	85.95	80.91	98.34	81.23	87.09	83.35	87.55	87.51	82.39	81.45	82.14	72.99	76.09	79.01	84.98	74.53	69.03	74.57	77.46	76.11
TcIL3000_4_80	Double RNA binding domain protein 7 (DRBD7)	61.92	68.92	70.18	65.28	68.1	66.88	67.8	60.19	57.85	58.29	60.03	60.83	51.89	57.85	60.37	47.55	48.48	53.23	79.68	69.57	78.78	79.48	72.45	75.99
TcIL3000.11.1890	hypothetical protein, conserved	72.68	53.11	54.7	59.84	61.97	60.46	66.8	47.8	45.99	53.7	51.1	53.08	60.65	52.34	52.51	53.88	53.07	54.49	73.88	80.16	73.52	73.81	78.25	75.92
TcIL3000_10_9000	trans-splicing factor, putative	64.2	50.99	50.55	55.55	57.9	55.84	74.9	58.1	57.55	64.26	65.88	64.14	65.34	54.3	58.28	53.51	53.6	57.01	74.57	75.17	72.68	75.43	81.32	75.83
TcIL3000_7_2670	peptidyl-prolyl cis-trans isomerase, putative	53.87	58.57	64.71	66.76	72.49	63.28	53.98	56.61	57.23	60.49	61.17	57.9	53.63	39.93	45.15	47.78	46.7	46.64	57.28	83.98	80.23	82.25	75.18	75.78
TcIL3000_8_2740	hypothetical protein, conserved (fragment)	60.86	57.74	61.75	67.89	66.18	62.88	58.39	46.37	49.42	53.49	53.56	52.25	44.71	41.66	41.34	34.84	36.27	39.76	77.7	73.07	73.72	76.7	77.7	75.78
TcIL3000_4_1350	hypothetical protein, conserved	63.89	67.93	70.45	62.11	62.02	65.28	61.71	50.57	48.47	51.32	54.47	53.31	64.48	58.38	61.45	61.82	62.9	61.81	82.25	69.27	78.07	76.9	72.36	75.77
TcIL3000_10_2290	hypothetical protein, conserved	56.95	56.76	53.88	57.95	56.56	56.42	65.21	54.54	52.01	61.79	63.39	59.39	50.68	53.25	61.92	51.76	54.4	54.4	74.86	75.18	74.04	78.97	75.54	75.72
TcIL3000_9_2940	hypothetical protein, conserved (fragment)	33.82	30.72	31.25	32.36	32.13	32.06	73.9	51.81	48.74	58.03	60.72	58.64	38.56	33.55	32.63	32	33.58	34.06	67.22	74.32	76.39	76.2	84.38	75.7
TcIL3000_8_3900	hypothetical protein, conserved	104.66	90.87	84.46	78.56	73.85	86.48	88.62	83.46	87.93	97.61	89.76	89.48	70.85	62.72	56.13	53.46	55.26	59.68	92.48	64.76	82.32	63.05	75.62	75.64
TcIL3000_0_28390	cysteine peptidase, Clan CA, family C1, Cathepsin L-like	109.24	80.12	75.8	75.02	74.88	83.01	35.5	30.34	32.18	32.63	31.92	32.51	34.14	28.57	28.99	28.6	31.95	30.45	100.64	59.33	72.54	66.64	78.98	75.63
TcIL3000_9_6270	trypanin-related protein, putative	45.4	45.77	46.99	50.14	50.74	47.81	57.05	48.35	47.8	49.72	50.16	50.62	45.46	43.29	45.52	40.21	41.24	43.14	72.93	81.77	76.72	75.09	71.15	75.53
TcIL3000_0_32020	casein kinase II, putative	48.61	62.44	63.8	75.77	77.61	65.64	77.15	71.57	71.61	68.61	69.66	71.72	57.2	70.95	73.92	67.95	67.23	67.45	67.49	78.09	77.96	78.68	75.37	75.52
TcIL3000_9_3280	hypothetical protein, conserved	53.53	54.84	56.67	51.17	50.45	53.33	63.16	48.71	51.08	59.89	60.49	56.67	53.77	58.92	62.36	52.9	53.41	56.27	80.81	67.94	78.31	76.9	73.14	75.42
TcIL3000_1_1550	Suppressor of G2 allele of SKP1, putative	73.33	70.99	79.64	67.92	64.79	71.34	41.35	45.46	44.89	46.08	39.06	43.37	46.32	52.03	43.87	37.73	35.94	43.18	80.83	79.02	73.72	70.11	73.26	75.39
TcIL3000.11.6940	hypothetical protein, conserved	73.7	65.99	62.18	56.04	55.31	62.64	78.86	60.21	62.27	67.83	68.14	67.46	91.28	65.34	67.94	71.12	70.11	73.16	82.85	70.25	72.42	74.06	77.19	75.35
TcIL3000_8_4480	hypothetical protein, conserved	75.01	40.54	44.87	37.73	38.16	47.26	53.14	48.35	50.93	55.92	56.53	52.97	43.49	45.15	45.72	51.04	48.28	46.74	79.47	78	74.58	70.18	74.46	75.34
TcIL3000_9_5720	aminopeptidase P, putative, metallo-peptidase, Clan MG, Family M24	112.08	112.06	114.71	108.76	108.69	111.26	67.37	66.71	67.87	68.87	67.72	67.71	65.86	82.72	86.11	89.46	89.13	82.66	89.98	64.18	73.43	73.01	75.86	75.29
TcIL3000_6_4060	hypothetical protein, conserved	50.5	46.27	42.41	44.23	43.57	45.39	71.01	55.47	55.93	57.28	55.99	59.14	59.19	51.45	51.85	47.76	46.97	51.44	74.1	83.41	76.8	72.22	69.52	75.21
TcIL3000_0_37160	RNA recognition motif. (a.k.a. RRM, RBD, or RNP domain), putative	122.33	111.2	117.3	114.05	108.37	114.65	77.94	123.9	121	100.6	99.49	104.59	76.97	99.43	95.76	82.13	81.6	87.18	81.23	77.76	68.37	73.56	75.08	75.2
TcIL3000_10_11190	PhoD-like phosphatase, putative	62.99	42.17	41.32	35.28	34.31	43.21	47.74	36.05	36.89	43.82	45.58	42.02	52.94	41.4	41.92	37.73	37.47	42.29	73.62	77.32	73.33	78.16	73.5	75.19
TcIL3000.11.9970	hypothetical protein, unlikely	37.33	41.12	41.77	40.64	40.72	40.32	26.04	23.04	21.64	29.52	25.69	25.19	42.85	30.29	34.47	30.45	34.36	34.48	74.31	74.41	74.7	74.58	77.55	75.11
TcIL3000_9_2850	hypothetical protein, conserved	45.85	54.24	54.97	55.03	54.61	52.94	42.19	36.74	36.51	39.62	40.92	39.19	33.1	33.26	33.61	25.09	25.29	30.07	77.66	65.71	78.79	72.78	80.47	75.08
TcIL3000_0_17200	ZFP family member, putative (fragment)	68.61	75.87	70.05	72.41	71.32	71.65	84.53	77.92	70.63	77.57	76.74	77.48	60.7	71.97	67.63	53.94	56.46	62.14	86.18	70.02	74.48	73.53	70.85	75.01
TcIL3000_10_2650	U2 splicing auxiliary factor, putative	120.03	125.98	119.68	133.69	134.22	126.72	138.32	112.03	111.82	116.86	117.23	119.25	121.78	120.34	127.53	125.95	121.33	123.39	87.05	74.77	70.58	71.56	70.85	74.96
TcIL3000_1_1190	hypothetical protein (fragment)	32.33	27.14	26.95	23.33	23.21	26.59	17.56	15.85	17.61	18.04	16.54	17.12	171.28	191.83	193.81	237.27	245.43	207.92	71.35	84.62	73.06	77.42	68.03	74.9
TcIL3000.11.13990	Leucine Rich Repeat, putative	50.8	47.52	48.97	52.16	50.84	50.06	66.66	50.37	54.22	54.22	56.22	56.34	56.12	46.11	48.17	51.64	47.48	49.9	75.74	77.32	78.02	73.08	70.33	74.9
TcIL3000_7_2130	hypothetical protein, conserved	36.85	37.99	36.93	36.35	39.08	37.44	43.79	43.7	44.73	41	43.51	43.35	49.4	47.41	47.88	42.18	43.28	46.03	71.59	81.09	71.64	84.91	65.22	74.89
TcIL3000_10_7320	glucose transporter, glucose transporter 2A, putative	120.64	81.85	86.05	86.77	88.2	92.7	804.33	689.14	682.68	716.56	722.98	723.14	381.43	540.94	547.81	534.94	569.93	515.01	87.08	79.7	65.66	78.3	63.34	74.82
TcIL3000_0_35080	hypothetical protein, conserved	66.59	45.2	44.09	52.91	50.96	51.95	70.1	62.24	62.87	73.41	70.29	67.78	78.38	60.42	56.27	65.47	64.32	64.97	79.02	73.4	76.06	70.48	75.14	74.82
TcIL3000_0_49460	Nucleoporin (fragment)	43.33	30.56	29.89	33.63	33.89	34.26	49.83	43.46	42.41	42.23	44.41	44.47	69.5	40.55	39.32	48.4	49.53	49.46	67.21	80.95	77.97	75.05	72.59	74.75
TcIL3000.11.760	hypothetical protein, conserved	42.58	58.7	55.75	56.1	60.74	54.77	57.33	71.37	70.17	66.86	64.95	66.14	48.25	61.82	60.99	54.11	47.93	54.62	67.14	80.49	73.51	83.21	69.32	74.73
TcIL3000_10_11200	hypothetical protein, conserved	69.53	57.83	56.8	53.37	53.82	58.27	42.5	37.56	36.29	37.85	37.49	38.34	59.22	47.72	50.16	53.27	52.36	52.54	85.82	68.58	75.65	72.12	71.47	74.73
TcIL3000_9_6280	rRNA processing protein, putative	31.21	31.98	30.96	30.79	34.55	31.9	45.3	60.22	68.34	48.36	49.81	54.4	36.22	41.2	37.67	34.46	37.24	37.36	68.84	89.95	70.34	80.87	63.59	74.72
TcIL3000_8_2880	hypothetical protein, conserved	50.2	62.63	62.94	70.78	70.57	63.42	38.48	44.5	45.67	36.52	37.86	40.61	29.55	37.22	41.5	30.63	30	33.78	60.92	89.43	67.39	80.08	75.75	74.71
TcIL3000_0_51850	hypothetical protein, conserved	79.88	27.89	26.99	21.1	23.07	35.78	2.95	5.62	5.74	3.34	3.94	4.32	0.98	7.93	8.47	1.94	2.29	4.32	65.89	72.36	71.58	77.07	86.35	74.65
TcIL3000_6_4440	hypothetical protein, conserved	72.41	71.7	72.24	72.34	72.18	72.17	68.05	47.52	49.51	51.13	52.31	53.7	76.72	70	69.9	57.13	59.52	66.65	89.89	63.29	74.94	71.14	73.39	74.53
TcIL3000_5_1990	hypothetical protein, conserved	37.18	34.27	31.54	37.27	37.21	35.49	67.88	46.61	43.08	52.87	51.59	52.41	60.22	53.39	55.21	49.23	50.75	53.76	66.89	80.72	77.06	83.04	64.84	74.51
TcIL3000.11.9940	ADP-ribosylation factor GTPase activating protein, putative	51.14	58.08	62.46	58.18	60.85	58.14	49.6	44.47	46.12	50.52	50.14	48.17	45.13	42.1	43.39	41.21	41.74	42.71	73.91	68.81	73.12	78.92	77.52	74.45
TcIL3000.11.12910	hypothetical protein, conserved	51.33	35.91	39.58	38.1	37.96	40.58	43.91	36.09	37.46	41.87	41.07	40.08	49.88	53.33	55.7	50.54	50.87	52.06	74.08	80.17	70.27	74.46	72.95	74.38
TcIL3000_10_12720	hypothetical protein, conserved	44.32	43.77	44.33	47.62	48.65	45.74	59.58	47.92	46.35	49.46	48.31	50.33	46.6	47.34	47.81	46.41	44.39	46.51	75.75	78.96	76.65	70.62	69.61	74.32
TcIL3000_10_1220	hypothetical protein, conserved	63.86	70.63	73.96	71.87	74.81	71.02	62.51	61.75	61.26	66.49	66.03	63.61	54.24	77.16	79.4	66.68	64.61	68.42	69.01	78.59	70.23	78.23	75.51	74.31
TcIL3000_0_52060	hypothetical protein, conserved	77.52	46.84	53.24	51.12	44.74	54.69	76.8	67.44	59.03	71.14	61.56	67.2	65.55	62.54	52.96	38.61	39.65	51.86	81.58	72.47	74.28	65.34	77.64	74.26
TcIL3000_10_380	hypothetical protein, conserved	80.46	81.75	79.54	83.34	85.56	82.13	156.02	142.38	143.96	143.28	139.58	145.04	161.53	167.17	174.53	200.55	202.53	181.26	79.95	75.72	70.09	73.17	72.14	74.21
TcIL3000_3_1810	elongation initiation factor 2 alpha subunit, putative	106.04	171.12	162.69	160.52	158.41	151.76	110.08	153.08	158.59	124.67	125.88	134.46	93.84	142.29	144.33	130.71	128.59	127.95	84.45	65.93	70.49	78.58	71.55	74.2
TcIL3000_1_1280	hypothetical protein	58.6	40.98	41.07	43.86	41.67	45.24	181.11	152.71	145.27	156.08	155.7	158.17	37.92	54.19	54.51	35.16	33.88	43.13	60.75	75.23	78.58	78.06	77.79	74.08
TcIL3000.11.11760	Leucine Rich repeats (2 copies), putative	52.52	39.48	35.95	39.15	36.28	40.68	50.79	33.16	34.04	39.39	39.06	39.29	46.15	41.31	41.03	37.43	35.34	40.25	83.51	76.81	73.29	71.15	65.43	74.04
TcIL3000_8_6880	Centrosomal spindle body, CEP44, putative	51.74	39.06	39.83	35.23	34.13	40	18.98	24.28	24.92	17.91	17.88	20.79	24.26	17.24	18.3	29.5	26.93	23.25	63.12	82.67	75.38	77.85	71.19	74.04
TcIL3000_0_14430	hypothetical protein, conserved	53.22	53.81	53.72	49.09	48.36	51.64	53.34	41.69	42.35	48.07	47.78	46.65	56.14	49.18	47.68	42.47	44.65	48.02	74.26	70.41	76.94	73.15	75.28	74.01
TcIL3000.11.6450	hypothetical protein, unlikely	104.97	120.93	119.55	110.99	112.97	113.88	52.28	83.52	79.67	57.21	58.72	66.28	110.58	107.36	114.02	125.3	128.83	117.22	66.31	68.51	74.94	81.74	78.03	73.91
TcIL3000_0_03370	hypothetical protein, conserved	55.36	58.07	56.61	50.72	52.63	54.68	85.16	62.29	64.87	67.94	67.3	69.51	77.25	89.56	90.89	75.79	74.7	81.64	78.28	71.76	72.47	76.13	70.87	73.9
TcIL3000_0_47240	monothiol glutaredoxin, putative	58.8	52.28	50.95	57.55	58.05	55.53	21.5	38.48	36.6	27.27	27.35	30.24	51	41.42	43.11	54.73	55.18	49.09	74.37	78.78	73.14	72.97	69.69	73.79
TcIL3000_10_2790	hypothetical protein, conserved	96.43	72.22	72.01	66.78	67.12	74.91	99.86	73.06	73.63	89.69	89.11	85.07	129.06	122.78	123.16	122.43	127.29	124.94	75.01	73.98	62.08	79.24	78.32	73.73
TcIL3000.11.16890	protein phosphatase 4, putative	61.23	58.13	55.97	66.92	66.06	61.66	76.57	66.81	66.54	73.9	74.79	71.72	78.59	77.06	81.36	80.8	79.01	79.37	83.69	72.02	74.31	68.96	69.67	73.73
TcIL3000_9_1710	glutaminyl-tRNA synthetase, putative	49.94	56.04	59.14	70.63	73.51	61.85	87.81	86.09	84.95	81.52	84.05	84.88	69.07	92.47	93.28	91.74	89.75	87.26	69.89	77.19	68.39	78.18	74.81	73.69
TcIL3000_10_1530	hypothetical protein, conserved	72.73	65.08	60.31	62.35	61.34	64.36	54.23	63.21	60.15	51.37	57.35	57.26	65.39	47.02	49	48.38	48.26	51.61	64.85	79.74	75.79	77.2	70.84	73.68
TcIL3000_3_2380	hypothetical protein, conserved	71.26	57.98	60.3	58.41	51.96	59.98	50.71	50.86	48.23	58.99	53.2	52.4	61.65	55.55	58.89	48.31	44.78	53.83	73.26	80.45	67.02	76.98	70.31	73.6
TcIL3000_7_5530	trans-sialidase	84.18	70.51	69.84	65.48	67.07	71.42	128.01	163.46	161.65	136.83	136.7	145.33	89.57	148.93	146.35	128.45	126.45	127.95	71.59	82.23	63.74	83.07	67.32	73.59
TcIL3000_0_38940	hexokinase	418.63	225.44	226.87	215.28	215.47	260.34	251.19	309.56	303.14	232.92	223.17	264	134.01	134.29	140.84	146.38	149.11	140.93	106.71	65.52	65.49	58.89	71.32	73.58
TcIL3000.11.4640	hypothetical protein, conserved	41.52	45.88	43.17	47.54	50.03	45.63	65.17	51.02	49.55	54.64	53.39	54.75	45.09	41.15	41.89	39.82	37.39	41.07	64.88	83.56	76.52	75.04	67.91	73.58
TcIL3000.11.4910	hypothetical protein, conserved	56.86	63	64.94	71.37	70.13	65.26	84.89	66.74	68.03	66.27	66.51	70.49	65.16	66.25	68.73	63.29	62.13	65.11	72.97	80.67	73.33	73.54	67.3	73.57
TcIL3000_6_4070	hypothetical protein, conserved	77.81	60.72	57.15	59.46	56.92	62.41	53.73	46.2	46.82	49.29	48.4	48.89	69.15	47.11	52.07	53.94	50.4	54.53	68.05	80.39	71.66	75.62	71.53	73.45
TcIL3000.11.990	Ribosome production factor 1, putative	49.66	63.98	60.41	61.01	61.84	59.38	56.79	70.86	70.53	67.12	65.34	66.13	43.29	52.89	52.42	49.14	47.81	49.11	64.21	78.61	66.77	87.88	69.7	73.43
TcIL3000_5_4420	hypothetical protein, unlikely	59.61	83.82	77.48	64.63	68.5	70.81	53.84	59.43	61.19	57.7	58.11	58.05	42.07	41.67	44.24	39.83	41.23	41.81	59.98	78.08	74.83	87.92	66.17	73.4
TcIL3000.11.1530	intraflagellar transport protein 88, putative (IFT88)	56.36	60.96	59.6	71.55	69.68	63.63	58.25	51.97	50.17	49.57	49.16	51.82	51.07	49.65	47.36	43.47	43.05	46.92	80.61	69.08	75.43	68.62	73.14	73.37
TcIL3000_1_1410	hypothetical protein, conserved	72.2	52.73	44.7	51.42	47.1	53.63	50.12	51.66	51.69	54.27	53.97	52.34	52.72	44.84	45.3	43.84	37.46	44.83	78.39	85.51	66.36	73.95	62.55	73.35
TcIL3000_0_29410	ARP2/3 complex subunit, putative	43.87	30.62	30.08	32.47	32.6	33.93	42.87	32.72	32.87	35.98	35.35	35.96	33.9	39.22	39.18	31.35	31.1	34.95	67.59	78.48	73.4	80.78	66.34	73.32
TcIL3000.11.1730	protein kinase, putative	36.89	33.14	32.27	38.91	40.12	36.26	37.89	31.55	31.98	31.96	32.89	33.26	53.24	46.07	45.8	54.9	56.85	51.37	74.43	75.4	71.36	74.56	70.65	73.28
TcIL3000_10_10460	hypothetical protein, conserved	38.03	35.09	34.28	31.04	31.18	33.92	35.8	27.4	25.52	30.49	29.03	29.65	61.81	43.89	44.73	51.49	52.86	50.96	72.61	75.7	74.6	72.88	70.61	73.28
TcIL3000_0_54940	cysteine peptidase, Clan CA, family C2, putative	35.7	25.16	25.17	23.72	24.22	26.79	17.89	16.3	16.43	16.37	16.19	16.64	186.71	205.72	207.11	256.15	257.13	222.56	75.21	84.04	68.43	72.73	65.9	73.26
TcIL3000_10_11140	hypothetical protein, conserved	74.87	64.75	65.78	64.63	66.57	67.32	79.52	76.4	74.71	76.49	76.23	76.67	59.62	56.45	56.31	68.18	67.31	61.57	75.73	75.02	70.91	75.56	69	73.24
TcIL3000_6_3790	eukaryotic translation initiation factor 3 subunit 7-like protein, putative	68.31	81.34	83.56	92.83	96.73	84.56	81.81	120.87	123.37	89.86	90.89	101.36	65.37	101.9	103.93	94.89	94.37	92.09	72.46	74.14	68.24	75.42	75.89	73.23
TcIL3000_10_13980	chaperone protein DNAj, putative	55.92	64.81	68.29	57.92	56.17	60.62	72.7	62.53	60.99	74.21	69.65	68.02	71.3	72.36	66.86	64.75	66.11	68.27	81.28	67.04	72.03	70.74	75.06	73.23
TcIL3000_5_5090	hypothetical protein, conserved	54.71	47.44	51.69	49.34	49.26	50.49	53.15	67.35	62.48	64.72	61.42	61.83	64.11	61.51	60.77	65.98	68.12	64.1	69.24	79.64	72.36	75.24	69.64	73.23
TcIL3000_1_1490	soluble N-ethylmaleimide sensitive factor (NSF) attachment protein, putative	41.82	34.91	33.9	34.29	33.95	35.77	51.14	39.26	40.25	39.53	40.05	42.05	39.39	34.73	36.18	30.59	31.6	34.5	70.11	79.53	72.62	72.74	70.97	73.2
TcIL3000_9_3500	proteasome alpha 1 subunit, putative, 20S proteasome subunit alpha-6, (putative)	75.95	74.09	68.76	83.22	85.59	77.52	85.04	91.25	90.2	92.93	92.11	90.31	80.32	83.74	83.82	76.12	75.57	79.91	68.29	83.5	67.1	74.61	72.44	73.19
TcIL3000_8_1270	ATP-dependent DEAD/H RNA helicase, putative	75.54	66.43	64.43	69.96	71.5	69.57	58.53	92.47	91.18	75.97	76.6	78.95	73.4	97.95	96.82	111.84	117.47	99.5	72.14	77.68	68.91	73.88	73.29	73.18
TcIL3000_7_5710	methylthioadenosine phosphorylase, putative	215.06	287.08	279.89	253.73	244.53	256.06	48.79	66.13	68.61	60.16	58.1	60.36	69.58	83.03	86.51	62.23	61.43	72.56	95.57	56.49	67.94	63.72	81.82	73.11
TcIL3000_0_55250	hypothetical protein, conserved	58.59	49.04	49.54	59.56	59.66	55.28	54.35	40.83	40.53	43.51	44.5	44.75	44.58	40.49	42.73	41.48	42.58	42.37	70.99	84.74	65.92	75.56	68.33	73.11
TcIL3000_10_7090	hypothetical protein, conserved	35.46	51.01	50.84	53.57	52.96	48.77	49.16	81.16	83.44	61.49	58.17	66.69	39.36	59.32	62.79	60.36	59.43	56.25	66.93	85.34	64.97	82.87	65.34	73.09
TcIL3000_8_4300	hypothetical protein, conserved	83.2	30.47	30.82	33.2	31.73	41.89	46.29	31.32	28.77	34.05	35.22	35.13	30.39	25.75	26.92	24.47	22.99	26.1	97.05	57.86	73.1	61.48	75.9	73.08
TcIL3000_8_3150	T-complex protein 1, gamma subunit, putative	85.81	153.72	150.25	161.09	162.04	142.58	104.7	183.44	189.4	134.71	133.62	149.17	93.62	138.45	139.51	122.35	125.47	123.88	73.07	75.65	64.93	75.39	76.11	73.03
TcIL3000_5_50	hypothetical protein, conserved	68.04	51.73	54.07	52.42	51.04	55.46	21.63	21.26	21.33	18.31	16.26	19.76	27.24	42.55	37.09	40.41	40.01	37.46	66.51	74.71	72.56	73.02	78.26	73.01
TcIL3000.11.1020	glycosomal transporter (GAT3), putative (fragment)	102.88	108.22	108.32	110.14	112.72	108.45	125.07	98.84	99.14	129.89	131.13	116.81	74.46	90.93	94.37	109.34	109.87	95.79	89.26	63.51	67.08	69.95	75.1	72.98
TcIL3000.11.3330	hypothetical protein, conserved, leucine-rich repeat protein (LRRP), putative	59.33	54.48	51.35	51.31	50.43	53.38	53.86	42.63	44.21	47.87	47.97	47.31	54.25	49.6	50.41	52.51	55.49	52.45	77.8	72.67	72.13	70.94	71.34	72.98
TcIL3000_0_52430	hypothetical protein, unlikely	81.25	87.61	91.56	91.39	87.56	87.88	46.49	47.92	45.75	48	44.62	46.56	50.8	44.4	47.14	51.36	50.38	48.82	75.11	66.67	76.11	68.56	77.9	72.87
TcIL3000_0_54630	hypothetical protein, conserved	61.96	58.58	58.05	52.74	57.05	57.68	62.32	45.33	46.71	55.49	54.01	52.77	48.08	43.49	44.91	40	40.2	43.33	76.44	68.86	75.69	71.77	71.6	72.87
TcIL3000_7_4740	protein kinase, putative	52.94	57.61	59.08	52.77	52.37	54.95	51.98	36.03	36.85	43.83	45.23	42.78	47.24	44.81	45.96	42.07	41.24	44.26	84.93	62.6	74.07	68.42	74.02	72.81
TcIL3000_8_2680	hypothetical protein	34.97	57.05	63.63	67.24	58.77	56.33	3.27	7.42	9.44	8.54	7.6	7.26	13.11	13.49	13.25	18.63	17.7	15.24	19.33	87.76	82.51	85.92	88.44	72.79
TcIL3000_5_5220	elongation of very long chain fatty acids protein, putative	103.86	130.38	132.62	134.25	130.48	126.32	37.2	83.63	72.21	56.46	54.72	60.85	42.88	63.3	67.47	62.61	63.23	59.9	53.59	89.97	65.18	79.91	75.17	72.76
TcIL3000_5_3830	hypothetical protein, unlikely	58.37	52.51	51.9	55.33	53.06	54.23	54.45	67.72	60.35	67.25	66.72	63.3	60.92	49.79	48.88	51.97	52.8	52.87	70.62	75.03	74.15	70.57	73.25	72.72
TcIL3000_9_2510	hypothetical protein, conserved	36.58	30.83	31.81	36.77	36.61	34.52	54.95	43.09	42.48	50.54	51.19	48.45	54.26	53.86	53.02	56.59	55.37	54.62	73.74	72.69	68.95	72.62	75.45	72.69
TcIL3000_10_12560	syntaxin, putative	37.91	40.33	37.81	45.26	45.19	41.3	62.77	48.76	49.1	57.75	56.17	54.91	50.82	55.75	56.79	57.91	56.44	55.54	74.06	75.97	72.43	70.27	70.43	72.63
TcIL3000.11.14560	T-complex protein 1, epsilon subunit, putative	116.27	245.05	235.49	231.66	234.51	212.6	155.42	240.45	239.44	180.01	173.23	197.71	111.06	189.02	197.27	168.76	167.95	166.81	80.25	65.17	67.89	75.93	73.86	72.62
TcIL3000_10_11890	protein kinase, putative	93.05	79.92	84.8	91	92.2	88.19	65.99	64.15	60.28	60.77	61.25	62.49	57.7	59.4	60.64	57.99	56.14	58.37	77.51	72.51	69.27	67.14	76.69	72.62
TcIL3000_8_1340	hypothetical protein, conserved (pseudogene)	78.73	98.9	94.22	95.24	95.24	92.47	116.26	84.69	88.85	99.26	99.92	97.79	71.31	64.35	62.53	57.5	57.59	62.66	70.19	66.6	73.36	71.88	80.79	72.56
TcIL3000_10_12700	Mitochondrial ADP/ATP carrier protein 5b, putative (MCP5b)	94.39	119.75	101.63	121.38	111.12	109.65	151.64	146.71	168.58	149.91	146.48	152.67	125.63	159.32	159.34	154.57	165.07	152.79	89.35	65.92	72.6	64.95	69.84	72.53
TcIL3000_0_06940	JAB1/Mov34/MPN/PAD-1 ubiquitin protease, putative	94.8	57.22	52.67	52.34	52.77	61.96	62.94	51.72	50.98	56.17	53.95	55.15	55.68	49.77	47.67	54.64	53.02	52.16	81.31	65.84	68.82	71.88	74.82	72.53
TcIL3000_7_180	hypothetical protein, conserved	67.18	63.84	63.93	54.25	56.27	61.1	28.76	25.54	26.13	27.14	28.05	27.12	28.52	27.49	29.16	27.12	26.33	27.72	73.66	66.34	77.7	71.43	73.15	72.46
TcIL3000_10_13810	serine/threonine protein phosphatase 5	72.22	89.49	88.23	81.97	82.47	82.87	68.63	70.77	67.54	67.45	67.95	68.47	90.12	95.9	96.39	98.4	96.4	95.44	74.9	70.25	67.41	74.96	74.52	72.41
TcIL3000_0_08910	hypothetical protein, conserved	52.83	46.96	46.86	47.01	48.37	48.41	44.85	43.68	45.11	48.52	49.05	46.24	41.37	36.99	38.79	37.73	38.72	38.72	62.64	79.23	70.54	80.2	69.2	72.36
TcIL3000.11.15970	zinc finger protein, putative	43.83	27.28	26.5	27.75	27.2	30.51	63.69	47.85	46.67	53.57	53.43	53.04	78.24	61.88	65.32	87.7	87.64	76.16	73.77	75.1	75.15	70.32	67.34	72.34
TcIL3000.11.13540	hypothetical protein, conserved (POMP10)	71.54	77.74	74.27	84.62	86.78	78.99	102.26	109.93	108.91	92.29	89.87	100.65	94.73	101.19	103.11	81.29	80.64	92.19	88.97	63.98	70.16	70.83	67.28	72.24
TcIL3000.11.13610	eukaryotic translation initiation factor 2 gamma, putative	68.44	101.2	102.7	91.96	93.7	91.6	72.44	110.11	112.1	90.17	89.85	94.93	71.57	88.77	85.3	86.3	86.51	83.69	86.46	62.78	69.92	72.48	69.57	72.24
TcIL3000.11.15380	cytosolic coat protein, putative	78.65	67.76	66.74	66.44	73.3	70.58	58.83	80.72	76.48	69.2	66.17	70.28	54.64	76.84	79.74	64.51	64.54	68.06	65.74	72.35	71.02	76.08	75.74	72.19
TcIL3000.11.4960	hypothetical protein, conserved	44.19	34.64	32.15	37.68	38.57	37.45	38.52	45.28	41.04	42.83	39.89	41.51	37.94	35.77	38.5	39.69	39.73	38.32	68.7	82.62	69.1	74.23	65.79	72.09
TcIL3000_5_2060	acetyltransferase, putative	59.99	58.94	60.5	60.71	60.45	60.12	48.9	60.67	60.56	53.22	52.93	55.26	46.3	46.05	46.59	50.49	48.15	47.51	62.5	82.52	68.13	79.19	68.08	72.08
TcIL3000_10_5730	dynein light chain, putative	92.55	126.57	127.99	116.45	124.7	117.65	104.29	102.04	104.74	89.81	89.44	98.07	136.96	97.09	103.6	113.88	115.78	113.46	70.25	76.74	66.44	73.01	73.93	72.07
TcIL3000_0_56900	hypothetical protein, unlikely	53.66	18.13	17.29	17.15	16.93	24.63	233.12	288.74	298.49	346.27	325.92	298.51	136.47	138.36	135.49	110.79	116.89	127.6	77.53	73.98	79.08	67.81	61.58	72
TcIL3000_10_12820	RNA binding protein, putative	41.07	32.41	31.8	37.79	36.31	35.88	55.49	45.44	48.54	50.27	49.35	49.82	76.8	61.54	60.2	70.19	69.99	67.74	68.55	80.63	69.75	73.98	67.05	71.99
TcIL3000.11.12840	catalytic subunit of the vacuolar transporter chaperone 4	66.34	49.62	50.93	56.25	56.35	55.9	65.82	52.6	52.79	61	59.15	58.27	143.93	128.39	130.2	159.1	162.8	144.89	75.31	73.96	65.2	71.76	73.65	71.98
TcIL3000_4_1400	hypothetical protein, conserved	48.94	54.14	56.72	56.15	54.66	54.12	61.34	47.07	46.95	54.53	51.75	52.33	52.45	51.59	53.48	55.01	54.11	53.33	68.76	72.75	74.91	75.15	68.34	71.98
TcIL3000_0_27070	heat shock 70 kDa protein, putative	154.43	245.76	241.95	220.12	208.56	214.16	152.78	322.23	315.68	218.08	203.25	242.4	215.2	326.45	293.8	285.44	301.21	284.42	92.39	65.71	65.78	68.32	67.64	71.97
TcIL3000_10_12660	metallo-peptidase, Clan MG, Family M24	72.82	155.33	152.94	164.01	171.22	143.27	91.21	192.42	196.34	132.27	129.82	148.41	106.84	167.61	171.01	158.77	160.94	153.04	65.1	78.29	65.75	75.64	74.86	71.93
TcIL3000_10_12650	mitogen-activated protein kinase kinase kinase, putative (CBPK1)	74.49	72.25	72.38	81.22	78.69	75.8	67.95	62.96	64.85	69.95	68.77	66.9	64.1	74.46	74.81	63.82	61.7	67.78	81.62	67.93	73.24	66.46	70.38	71.93
TcIL3000.11.6610	hypothetical protein, conserved	55.52	56.96	56.75	52.57	56.67	55.7	63.07	69.6	65.3	70.58	71.51	68.01	69.65	66.88	66.67	63.65	65.16	66.4	65.84	70.27	70.73	75.63	77.19	71.93
TcIL3000_6_4400	serine/arginine-rich protein specific kinase SRPK, putative, protein kinase, putative	68.6	74.8	75.18	72.1	75.22	73.18	61.77	64.03	63.65	58.33	58.79	61.31	56.17	58.06	58.28	52.47	52.82	55.56	75.99	67.58	74.6	71.4	70.06	71.93
TcIL3000_8_6300	RNA-binding protein, putative	69.31	114.31	114.6	115.75	107.86	104.37	89.14	106.17	108.31	102.12	101.51	101.45	73.04	86.9	86.33	71.1	71.16	77.71	77.41	61.78	75.56	72.3	72.35	71.88
TcIL3000.11.10400	Domain of unknown function (DUF3846)/TPR repeat, putative	43.73	57.5	55.64	58.93	60.04	55.17	62.39	79.3	81.98	69.24	69.94	72.57	54.3	63.18	64.62	52.52	53.26	57.58	62.18	81.77	64.8	84.57	65.85	71.84
TcIL3000_5_3750	iron superoxide dismutase, putative	113.3	123.45	125.06	136.94	138.54	127.46	130.11	84.36	84.04	98.99	100.92	99.68	155.1	154.74	171.57	167.14	171.95	164.1	74.57	77.18	64.75	72.64	69.97	71.82
TcIL3000_3_2970	hypothetical protein, conserved	38.44	34.38	33.81	37.04	36.06	35.95	49.11	39.52	39.46	38.57	39.74	41.28	43.36	41	38.23	38.7	38.65	39.99	72.12	82.43	70.8	69.34	64.34	71.81
TcIL3000_10_3850	EIF3-interacting protein, putative	78.78	115.86	123.33	133.39	137.8	117.83	97.5	130.31	129.29	105.62	106.88	113.92	64.82	108.13	110.47	88.42	88.61	92.09	69.75	70.46	65.82	77	75.67	71.74
TcIL3000_10_13110	hypothetical protein, conserved	57.5	45.64	46.3	42.54	42.83	46.96	43.25	44.95	45.93	44.96	47.74	45.37	49	51.66	52.81	52.36	51.9	51.55	77.53	74.96	65.47	71.61	68.81	71.68
TcIL3000_9_1030	low molecular weight protein tyrosine phosphatase, putative	39.64	32.93	32.2	36.05	35.11	35.18	45.69	44.27	41.66	41.02	43.26	43.18	38.89	37.02	36.22	35.53	34.49	36.43	72.47	77.75	69.21	75.42	63.33	71.64
TcIL3000_3_500	hypothetical protein, conserved	69.74	58.42	59.46	63.64	69.77	64.21	59.25	66.53	64.06	63.32	63.24	63.28	55.97	58.75	58.01	56.83	60.37	57.99	63.24	75.72	67.31	75.73	76.07	71.61
TcIL3000_10_5180	hypothetical protein	62.89	58.71	63.15	57.49	55.85	59.62	59.7	40.05	44.63	53.27	57.99	51.13	72.06	63.55	64.9	62.21	65.5	65.64	87.21	64.21	71.59	64.91	69.9	71.56
TcIL3000_10_3090	vacuolar ATP synthase subunit d, putative	71.88	75.51	77.3	70.96	65.8	72.29	80.58	62.07	58.69	69.29	69.01	67.93	77.03	75.44	77.91	66.8	67.26	72.89	80.31	62.94	71.86	67.52	75.14	71.55
TcIL3000.11.7660	acidocalcisomal pyrophosphatase	57.23	69.06	65.08	67.65	69.69	65.74	32	32.64	32.99	30.8	31.83	32.05	89.92	87.75	88.95	89.3	94.88	90.16	62.76	76.86	67.89	76.67	73.5	71.54
TcIL3000_0_22840	hypothetical protein, conserved	69.89	39.66	40.32	45.23	46.33	48.29	57.96	47.61	47.86	49.09	49.51	50.41	81.51	72.33	74.21	94.13	96.82	83.8	70.22	79.81	65.82	72.89	68.75	71.5
TcIL3000_0_16680	hypothetical protein, unlikely	73.52	27.85	26.64	24.39	25.51	35.58	123.87	68	68.73	88.59	85.48	86.93	215.67	64.63	73.85	124.66	115.14	118.79	77.88	72.02	74.08	67.16	66.03	71.43
TcIL3000_7_4840	hypothetical protein, conserved	82.2	109.93	101.97	84.44	87.24	93.16	66.67	67.03	64.85	65.7	69.96	66.84	61.62	56.44	56.65	48.34	47.56	54.12	77.66	62.2	71.71	73.79	71.35	71.34
TcIL3000_10_640	vesicle-associated membrane protein, putative, synaptobrevin, putative	68.44	82.13	80.05	81.4	83.1	79.02	68.69	53.13	54.11	59.83	59.79	59.11	54.01	51.24	54.18	48.73	48.65	51.36	78.41	63.23	76.52	67.52	71	71.34
TcIL3000.11.9860	hypothetical protein, conserved	55.99	65.44	65.68	62.18	61.07	62.07	85.55	54.26	55.14	63.48	67.34	65.15	64.02	44.56	44.82	44.14	44.72	48.45	68.26	66.14	74.72	71.95	75.36	71.29
TcIL3000_10_10240	protein kinase, putative, tyrosine protein kinase, putative	67.86	70.79	71.34	71.79	72.72	70.9	60.18	45.88	45.37	51.6	51.77	50.96	41.92	34.76	35.69	36.27	35.34	36.8	87.04	59.5	74.3	64.25	70.98	71.21
TcIL3000_10_1950	dihydrolipoamide acetyltransferase, putative	118.5	151.68	165.03	145.83	140.16	144.24	51.13	72.91	67.17	66.02	61.1	63.67	56.33	79.26	69.42	60.02	57.83	64.57	72.1	65.99	69.8	69.91	78.18	71.2
TcIL3000_7_1760	hypothetical protein, conserved	45.72	51.18	51.02	55.62	54.6	51.63	52	52.2	52.45	53.23	53.12	52.6	50.88	59.96	58.69	52.41	53.97	55.18	74.51	71.6	66.28	72.76	70.82	71.19
TcIL3000.11.1560	Ring finger domain containing protein, putative (fragment)	40.08	36.47	38.59	41.1	42.68	39.79	43.92	38.02	37.06	41.59	40.81	40.28	44.36	47.05	42.47	45.03	46.58	45.1	78.83	66.21	73.22	68.49	69.13	71.18
TcIL3000_0_06390	lysyl-tRNA synthetase, putative	49.32	90.07	90.7	86.84	88.53	81.09	70.34	104.89	107.07	87.39	86.08	91.15	51.72	78.37	79.72	65.89	67.8	68.7	66.54	67.92	69.68	77.38	74.2	71.15
TcIL3000_8_1300	hypothetical protein, unlikely	68.46	63.68	56.13	69.1	62.02	63.88	60.63	83.62	85.85	75.21	84.75	78.01	86.98	117.27	125.05	126.84	128.87	117	59.42	75.93	69.58	76.24	73.99	71.03
TcIL3000.11.6870	MRB1-associated protein	42.06	42.4	45.97	45.18	45.62	44.25	49.85	54.02	51.96	52.52	48.65	51.4	49.23	56.19	56.56	54.79	52.79	53.91	62.24	81.65	68.91	76.36	65.93	71.02
TcIL3000_10_590	ATP synthase, putative	84.02	86.13	84.52	79.67	81.33	83.13	67.19	55.32	56.57	58.25	59.64	59.39	74.77	76.3	79.68	76.46	76.11	76.66	86.42	59.9	70.03	68.47	70.24	71.01
TcIL3000_7_2520	hypothetical protein, conserved (fragment)	44.6	53.69	53.69	64.86	63.12	55.99	36.56	36.02	36.69	38.72	38.69	37.33	50.1	44.77	44.73	45.55	46.95	46.42	63.45	74.99	72.65	67.72	76.12	70.99
TcIL3000_3_2190	high mobility group protein, putative	81.5	121.94	115.07	127.33	134.16	116	76.39	70.31	73.88	66.78	64.92	70.46	84.42	79.36	83.54	83.9	85.52	83.35	66.93	78.18	74.84	66.9	67.87	70.95
TcIL3000_6_1760	hypothetical protein, conserved	46.23	47.73	42.47	44.74	46.14	45.46	63.98	48.22	47.53	50.2	47.73	51.53	62.09	46.14	47.38	45.84	48.29	49.95	68.08	74.82	72.57	74.64	64.61	70.94
TcIL3000.11.11700	Got1/Sft2-like family, putative	107.32	79.02	83.65	70.24	66.32	81.31	51.33	36.01	34.26	41.24	39.84	40.53	62.35	45.73	43.7	50.02	47.88	49.93	83.52	61.31	69.24	69.63	70.35	70.81
TcIL3000_10_12620	fibrillarin, putative (fragment)	65.59	98.01	101.88	115.83	122.41	100.74	79.25	148	141.67	107.23	107.23	116.68	55.8	105.46	110.97	90.11	90.7	90.61	73.66	70.82	69.83	69.97	69.6	70.78
TcIL3000.11.16670	T-complex protein 1, alpha subunit, putative	121.28	213.13	215.93	214.65	210.47	195.09	146.74	244.76	245.93	186.06	186.09	201.91	118.9	187.73	188.74	162.41	163.63	164.28	82.28	66.45	63.05	69.59	72.31	70.74
TcIL3000_7_4930	hypothetical protein, unlikely	52.67	44.02	42.98	36.53	39.55	43.15	36.36	33.41	32.18	39.04	42.17	36.63	61.24	46.91	55.44	58.8	51.79	54.84	55.79	59.26	85.3	73.28	79.6	70.65
TcIL3000_4_1810	hypothetical protein, conserved	54.19	64.59	64.12	74.06	74.21	66.24	70.21	54.41	55.14	56.72	57.92	58.88	38.59	33.26	33.71	32.99	33.19	34.35	69.6	69.09	71.25	69.82	73.36	70.62
TcIL3000_0_39590	60S ribosomal protein L7a, putative	54.99	69.63	72.55	76.24	76.59	70	91.18	112.77	118.52	131.02	128.53	116.4	44.27	97.6	96.08	64.83	66.1	73.78	65.93	72.81	70.62	70.8	72.75	70.58
TcIL3000_9_2990	hypothetical protein, conserved	78.91	46.54	47.34	46.89	49.91	53.92	25.02	20.21	22.63	22.06	20.93	22.17	20.58	23.91	27.72	30.3	29.37	26.38	81.88	63.2	70.67	64.79	71.98	70.51
TcIL3000_0_06380	Major Surface Protease (MSP-B1)	64.78	61.21	61.01	54.12	53.04	58.83	196.3	178.73	186.4	207.65	209.36	195.69	394.96	330.71	333.97	327.27	347.88	346.96	67.94	80.1	62.66	76.12	65.6	70.48
TcIL3000_7_770	hypothetical protein	67.44	64.15	65.57	73.81	71.99	68.59	43.97	57.51	57.94	46.94	45.19	50.31	55.82	57.7	58.16	62.66	63.43	59.55	68.99	74.03	71.14	68	69.69	70.37
TcIL3000_8_3430	hypothetical protein (fragment)	48.29	36.93	35.42	33.7	31.71	37.21	28.12	22.98	21.52	26.29	27.8	25.34	24.41	20.48	21.21	17.09	17.28	20.1	75.54	62.33	72.51	69.83	71.65	70.37
TcIL3000.11.3540	aminopeptidase, putative, metallo-peptidase, Clan MA(E) Family M1	114.77	114.94	113.7	119.58	119.21	116.44	150.53	139.29	135.56	136.63	135.56	139.52	301.27	247.57	248.34	299.73	296.01	278.58	86.52	67.82	65.79	67.29	64.31	70.35
TcIL3000_0_52440	hypothetical protein, unlikely	70.45	107.4	104.2	93.46	97.11	94.52	40.14	53.78	53.42	45.26	44.85	47.49	79.94	89.01	90.14	79.24	79	83.47	72.12	66.24	63.18	77.97	71.95	70.29
TcIL3000_10_8930	protein tyrosine phosphatase, putative	76.8	74.27	75.53	78.35	80.84	77.16	60.8	69.38	69.36	69.49	71.76	68.16	62.67	66.1	68.97	62.84	62.4	64.6	71.78	70.7	64.67	73.2	70.83	70.24
TcIL3000.11.14080	COP9 signalosome, subunit CSN8, putative	64.98	140.02	138.19	126.78	135.84	121.16	77.6	109.58	110.83	88.68	84.89	94.32	59.48	86.95	85.71	70.06	69.83	74.41	68.97	68.78	65.42	77.66	70.32	70.23
TcIL3000_10_1410	hypothetical protein, conserved	66.09	47.31	45.22	45.01	43	49.33	56.58	43.09	41.36	49.8	45.17	47.2	53.88	36.93	39.45	41.64	40.35	42.45	67.31	72.07	74.79	69.92	67.06	70.23
TcIL3000_9_2340	hypothetical protein, unlikely	35.61	33.1	30.99	34.1	35.33	33.82	34.37	35.37	39.18	33.18	36.71	35.76	31.69	26.49	28.44	23.89	23.75	26.85	51.12	82	69.15	83.38	65.13	70.16
TcIL3000_9_6220	proteasome complex subunit Rpn13 ubiquitin receptor, putative	78.74	74.13	70.06	77.57	72.5	74.6	93.66	89.5	84.51	80.63	78.52	85.36	78.36	79.43	80.87	68.98	67.22	74.97	69.23	73.91	65.8	73.17	68.59	70.14
TcIL3000_10_9550	intraflagellar transport protein 57/55, putative (IFT57/55)	65.99	70.52	70.69	64.88	69.15	68.25	73.42	54.02	51.84	52.3	53.87	57.09	57.53	47.97	48.99	46.68	44.38	49.11	70.43	72.98	72.49	67.89	66.72	70.1
TcIL3000_7_1320	zinc finger protein, putative	60.74	60.1	60.46	55.45	53.61	58.07	70.66	56.64	57.22	70.59	68.85	64.79	58.07	58.32	61.92	58.24	59.44	59.2	81	63.05	69.78	69.93	66.69	70.09
TcIL3000_4_1450	ribosomal protein L3, putative	313.65	322.27	311.87	317.02	311.79	315.32	535.4	447.07	450.65	554.07	540.25	505.49	49.11	85.95	86.77	61.32	61.67	68.96	205.54	31.23	40.85	33.77	39.01	70.08
TcIL3000_7_1830	proteasome regulatory ATPase subunit 1	51.8	64.72	62.52	73.64	74.94	65.52	64.32	61.58	63.14	61.77	59.82	62.12	54.71	74.65	73.23	60.8	62.39	65.16	70.48	70.26	69.02	69.46	71.19	70.08
TcIL3000_0_09100	hypothetical protein, unlikely	58.19	60.59	60.11	53.23	59.98	58.42	59.69	58.06	60.4	62.75	64.08	61	48.18	45.87	50.56	39.16	43.38	45.43	65.64	79.85	66.32	70.34	67.89	70.01
TcIL3000_9_5670	ubiquitin-protein ligase, putative (fragment)	40.09	36.89	38.26	38.42	38.51	38.43	32.33	24.21	24.78	28.04	28.73	27.62	46.22	45.01	44.02	47.86	46.92	46.01	70.93	61.91	77.12	65.72	74.12	69.96
TcIL3000.11.10460	Small acidic protein family, putative	46.63	44.95	43.42	47.5	49.55	46.41	56.27	54.94	52.41	57.87	52.93	54.88	53.69	48.14	52.18	53.8	54.8	52.52	72.42	76.89	64.44	71.79	64.14	69.94
TcIL3000_0_50670	expression site-associated gene (ESAG) protein, putative	57.21	33.44	36.71	36.99	37.34	40.34	26.77	20.67	20.11	24.91	24.53	23.4	21.24	17.61	16.69	17.49	16.53	17.91	74.04	69.12	69.93	66.93	69.64	69.93
TcIL3000_10_8810	protein kinase, putative	55.22	67.59	68.19	59.11	61.11	62.24	54.44	78.72	79.42	72.65	70.54	71.16	64.27	70.31	68.92	84.1	85.65	74.65	70.25	69.29	68.17	71.55	70.34	69.92
TcIL3000_10_7170	acetyltransferase, putative	54.3	40.56	39.45	42.84	37.91	43.01	56.39	45.8	42.91	46.9	48.03	48.01	47.91	43.65	42.73	42.76	41.2	43.65	82.2	70.51	69.87	65.71	61.3	69.92
TcIL3000.11.16470	Zinc finger C-x8-C-x5-C-x3-H type (and similar), putative	35.31	41.23	42.54	45.01	46.05	42.03	18.19	16.25	16.14	16.98	15.54	16.62	32.16	38.08	35.76	43.74	39.14	37.78	53.06	65	82.43	68.19	80.93	69.92
TcIL3000_2_1320	3-oxoacyl-(acyl-carrier protein) reductase, putative	41.84	34.24	32.91	38.8	37.11	36.98	54.11	46.83	49.04	48.78	50.96	49.94	46.33	38.88	41.68	41.28	42.94	42.22	64.47	74.49	74.72	70.21	65.67	69.91
TcIL3000.11.150	ubiquitin carboxyl-terminal hydrolase, putative, cysteine peptidase, Clan CA, family C12, putative	71.63	72.04	71.27	67.79	71.97	70.94	74.46	77.54	76.3	72.12	71.63	74.41	63.68	64.82	65.69	51	47.28	58.49	80.89	62.93	69.94	65.42	70.05	69.85
TcIL3000_9_2930	hypothetical protein, conserved	68.02	51.66	51.52	48.02	48.84	53.61	89.97	71.17	71.48	80.71	78.43	78.35	74.72	82.43	86.01	78.66	79.85	80.34	69.46	68.49	68.08	71.19	71.72	69.79
TcIL3000.11.10590	hypothetical protein, conserved	56.84	39.99	38.41	39.94	40.94	43.23	50.77	35.39	35.04	42.99	39.47	40.73	43.49	38.2	39.22	35.06	35	38.2	68.9	70.23	68.54	70.75	70.47	69.78
TcIL3000_10_7640	hypothetical protein, conserved	57.45	84.35	76.22	70.51	71.37	71.98	95.99	91.13	88.89	88.78	92.32	91.42	80.45	96.7	97.93	85.22	84.26	88.92	70.91	67.1	71.24	71.34	68.15	69.75
TcIL3000_6_120	CCR4 associated factor, putative	61.63	52.34	54.05	62.39	61.1	58.3	54.55	50.17	49.58	51.71	54.4	52.08	65.12	55.4	54.59	71.63	70.46	63.44	66	75.33	65.72	70.92	70.76	69.75
TcIL3000_9_3610	Hsp70 protein, putative (fragment)	89.12	48.2	50.37	48.81	48.82	57.06	38.69	32.1	30.69	34.1	33.82	33.88	41.46	40.09	39.1	30.62	31.11	36.47	62.28	76.46	68.3	71.18	70.51	69.74
TcIL3000.11.10850	IQ calmodulin-binding motif containing protein, putative	60.86	67.18	62.06	60.48	60.4	62.2	63.82	47.92	49.7	55.3	55.62	54.47	47.98	40.99	42.81	40.58	41.21	42.71	81.87	62.34	71.12	68.05	65.06	69.69
TcIL3000_8_4470	flagellar protofilament ribbon protein, putative	50.16	66.16	60.78	72.86	69.24	63.84	83.98	64.62	68.47	70	67.35	70.88	65.68	54.53	53.52	51.71	51.14	55.32	68.64	69.76	71.84	70.57	67.59	69.68
TcIL3000_3_3040	hypothetical protein, conserved	80.53	92.5	88.59	100.58	101.3	92.7	91.72	79.64	82.71	76.25	77.29	81.52	68.17	69.58	75.07	72.13	70.16	71.02	61.27	73.25	71.23	69.77	72.83	69.67
TcIL3000_6_3780	hypothetical protein, conserved	44.61	38.37	36.89	39.42	39.46	39.75	54.57	42.7	43	47.82	46.07	46.83	46.73	47.25	43.71	47.7	48.75	46.83	78.69	71.34	67.28	68.1	62.93	69.67
TcIL3000_3_2070	poly(A) polymerase, putative, polynucleotide adenylyltransferase, putative (PAP)	82.37	31.62	31.18	35.2	37.16	43.51	37.7	40.83	41.53	38.55	39.95	39.71	38.52	36.34	38.91	46.55	46.49	41.36	63.01	79.18	60.82	72.65	72.66	69.66
TcIL3000_0_52720	paraflagellar rod component, putative	103.11	89.89	94.41	80.82	85.53	90.75	221.05	177.48	172.94	227.36	228.2	205.41	77.99	56.87	58.82	50.47	49.66	58.76	71.62	68.45	68.38	68.08	71.47	69.6
TcIL3000_7_2990	hypothetical protein, conserved	61.39	61.62	62.17	70.38	71.85	65.48	65.52	45.78	45.82	54.17	53.41	52.94	52.7	39.36	40.11	42.83	42.4	43.48	64.24	76.39	65.34	69.16	72.71	69.57
TcIL3000_2_490	translation initiation factor IF-2, putative	47.67	45.52	48.78	48.26	49.63	47.97	41.83	56.63	57.6	50.17	48.99	51.04	44.53	49.02	49.57	43.59	43.17	45.98	70.97	71.5	70.05	68.1	67.07	69.54
TcIL3000_9_1300	Long-chain-fatty-acid--CoA ligase 5 (EC 6.2.1.3) (Long-chain acyl-CoA synthetase 5) (LACS 5), putative	62.69	68.59	66.87	75.31	77.9	70.27	56.66	63.65	62.84	55.8	55.8	58.95	41.16	58.34	57.14	50.67	52.54	51.97	66.88	74.54	64.59	72.48	69.09	69.52
TcIL3000.11.210	hypothetical protein, conserved	57.84	59.75	59.04	56.93	55.04	57.72	35.02	32.84	31.23	33.32	32.83	33.05	32.92	38.51	39.13	42.87	41.09	38.9	68.83	66.69	70.67	70.22	70.92	69.47
TcIL3000_10_10570	hypothetical protein, conserved	78.49	61.91	60.59	57.04	60.57	63.72	56.85	47.9	45.59	48.07	50.01	49.68	70.54	56.07	56.15	68.63	71.26	64.53	69.29	76.53	62.1	71.43	67.95	69.46
TcIL3000_9_3590	peptidyl-prolyl cis-trans isomerase (cyclophilin- 40), putative (fragment), cyclophilin-40, putative (fragment)	52.52	71.18	69.85	72.2	71.88	67.53	59.84	75.6	75.61	66.58	63.18	68.16	58.28	54.1	54.56	55.76	57.96	56.13	57.38	76.89	67.08	78.13	67.73	69.44
TcIL3000.11.5590	myo-inositol/proton symporter (MIT)	75.87	90.36	100.64	87.21	90.37	88.89	54.36	56.56	53.55	55.17	52.98	54.52	54.05	63.2	62.22	64.1	62.43	61.2	71.44	63.59	67.3	70.94	73.83	69.42
TcIL3000_7_570	hypothetical protein, conserved	68.89	54.41	56.51	60.01	60.36	60.04	84.57	68.17	63.4	68.09	68.41	70.53	69.62	61.94	63.64	67.78	64.3	65.46	69.06	78.85	65.85	68.93	64.35	69.41
TcIL3000_10_580	hypothetical protein, conserved	63.39	71.04	69.64	70.59	71.74	69.28	70.16	57.65	59.07	60.59	59.75	61.44	58.98	58.95	60.39	59.91	59.53	59.55	75.07	65.95	67.73	68.85	69.38	69.4
TcIL3000_10_330	Microtubule-binding protein MIP-T3, putative	66.55	76.37	68.03	78.86	84.72	74.91	45.74	48.51	51.72	46.67	47.62	48.05	50.84	47.89	50.41	44.05	45.67	47.77	63.6	67.17	69.55	72.66	73.94	69.39
TcIL3000_0_04510	RNA-binding protein	36.27	41.78	47.74	48.17	46.67	44.13	46.73	62.29	61.94	54.9	48.75	54.92	50.35	63.73	58.33	49.9	48.5	54.16	66.22	76.68	65.48	69.42	69.1	69.38
TcIL3000.11.16460	Zinc finger protein, C3H1 type-like (ZC3H46)	34.8	39.62	36.87	37.65	37.5	37.29	17.01	15.07	15.88	15.06	16.77	15.96	31.59	40.43	37.61	43.88	41.77	39.06	54.2	65.23	83.12	66.6	77.42	69.32
TcIL3000_0_32230	hypothetical protein, conserved	101.32	98.25	94.52	85.51	87.69	93.46	86.54	93.29	89.45	89.54	90.47	89.86	64.58	71.13	72.46	64.02	66.34	67.7	68.17	69.71	63.74	75.03	69.85	69.3
TcIL3000_0_52080	retrotransposon hot spot protein 2 (RHS2), putative	38.54	26.92	28.68	29.64	29.46	30.65	25.5	25.13	25.45	25.52	26.15	25.55	59.32	55	57.63	59.9	63.37	59.04	61.64	75.74	70.84	71.43	66.88	69.3
TcIL3000_BAC13H6_003	VSG	2	1.37	1.35	1.08	1.38	1.44	4.28	28.79	27.07	20.5	21.5	20.43	18.84	33.47	36.05	27.23	26.12	28.34	17.89	92.56	81.03	82.23	72.19	69.18
TcIL3000_6_3000	hypothetical protein (fragment)	52.76	33.22	37.06	32.82	36.33	38.44	13.02	18.18	17.75	16.63	15.54	16.23	40.52	68.28	66.58	95.51	89.68	72.11	55.82	74.67	75.72	71.21	68.29	69.14
TcIL3000_0_03220	hypothetical protein, unlikely (fragment)	44.49	50.94	51.35	49.02	50.39	49.24	46.51	43.88	42.47	51.29	48.18	46.47	51.76	48.69	46.3	42.07	45.11	46.78	70.17	60.03	76.24	68.74	70.41	69.12
TcIL3000_7_4040	hypothetical protein, conserved	59.8	52.87	54.68	63.07	65.82	59.25	63.41	52.95	51.78	53.12	51.85	54.62	57.92	46.2	49.25	49.69	47.72	50.16	72.72	67.89	70.5	65.93	67.49	68.91
TcIL3000_0_38180	hypothetical protein, conserved	40.92	41.68	39.97	41.77	42.46	41.36	45.4	34.53	35.59	39.23	41.36	39.22	40.34	32.83	30.3	32.24	32.08	33.56	68.23	64.63	73.47	69.21	68.86	68.88
TcIL3000_10_13390	zinc finger protein, putative	45.52	26.44	26.17	22.48	23.04	28.73	25.53	16.5	16.23	20.83	19.66	19.75	44.83	38.97	35.79	42.84	42.64	41.01	79.84	62.99	71.54	63.79	66.1	68.85
TcIL3000_10_6440	hypothetical protein, conserved	42.1	40.64	40.39	39.72	41.49	40.87	59.78	52.93	51.36	57.99	53.06	55.02	48.91	55.66	57.71	56.86	53.92	54.61	55.29	78.83	69.16	73.64	67.28	68.84
TcIL3000_4_630	serine-palmitoyl-CoA transferase, putative	60.55	44.01	43.96	48.44	48.25	49.04	80.1	62.81	62.77	67.6	65.72	67.8	49.22	56.77	56.17	48.47	50.9	52.31	68.67	68.29	70.12	68.11	68.98	68.84
TcIL3000_6_3880	S-adenosylmethionine decarboxylase proenzyme, putative	50.78	54.73	57.05	66.85	67.82	59.44	66.82	73.47	72.84	65.4	66.27	68.96	44.16	56.24	55.72	48.29	49.51	50.78	71.96	68.39	66.85	69.69	67.32	68.84
TcIL3000_0_03850	FK506-binding protein (FKBP)-type peptidyl-prolyl isomerase, putative	77.54	55.83	54.09	61.85	60.63	61.99	44.68	76.42	77.22	61.02	59.78	63.82	60.62	65.22	67.21	76.74	80.12	69.98	73.56	74.19	62.07	70.23	63.86	68.78
TcIL3000_0_34900	hypothetical protein, conserved	70.68	50.19	48	47.19	47.85	52.78	32.04	35.46	32.89	33.15	34.24	33.56	46.12	31.86	34.31	42.22	42.9	39.48	65.45	73.12	64.73	68.84	71.56	68.74
TcIL3000_3_490	serine/threonine-protein phosphatase, putative	61.44	54.62	52.93	58.38	57.52	56.98	51.49	48.76	48.7	50.42	51.48	50.17	53.07	52.71	57.44	56.69	56.97	55.37	66.69	72.58	65.33	69.28	69.66	68.71
TcIL3000_9_4650	T-complex protein 1, eta subunit, putative, t- complex protein 1 (eta subunit), putative	60.39	134.08	132.33	162.2	164.35	130.67	89.27	190.25	185.58	126.06	122.74	142.78	77.77	147.3	151.63	131.24	129.13	127.42	65.45	72.58	66.05	71.83	67.58	68.7
TcIL3000_6_1350	kinesin, putative	55.88	67.61	69.33	69.63	71.06	66.7	52.73	50.24	47.93	46.42	45.48	48.56	49.27	47.78	49.83	52.39	52.96	50.44	75.12	63.02	67.15	74.19	63.94	68.68
TcIL3000_10_3830	peptidyl-prolyl cis-trans isomerase, putative	67.9	66.76	65.81	67.95	68.62	67.41	56.17	65	66.19	66.16	60.72	62.85	41.43	50.87	52.8	44.06	43.83	46.6	63.68	70.02	67.16	73.09	69.44	68.68
TcIL3000_10_7600	hypothetical protein, conserved	54.9	67.4	69.79	64.86	66.81	64.75	73.99	76.34	74.62	72.84	74.13	74.38	75.95	73.27	75.61	76.51	74.02	75.07	61.15	65.43	74.97	70.77	70.94	68.65
TcIL3000_10_12390	hypothetical protein, conserved	77.99	97.87	96.7	103.83	101.56	95.59	107.39	73.27	75.67	84.82	84.86	85.2	62.94	57.13	58.86	52.59	52.44	56.79	66.13	66.51	69.12	68.03	73.46	68.65
TcIL3000_0_54120	hypothetical protein, unlikely	76.73	210.01	210.3	231.7	214.91	188.73	12.37	61.71	60.34	40.17	43.21	43.56	60.33	91.13	99.68	112.84	102.95	93.39	34.91	63.41	81.75	77.01	86.1	68.64
TcIL3000.11.11780	hypothetical protein, conserved	34.22	35.56	32.16	34.58	37.55	34.82	50.84	45.74	44.81	45.88	49.81	47.42	38.81	38.16	35.41	36.31	33.81	36.5	62.03	80.44	66.2	69.82	64.71	68.64
TcIL3000_4_120	proteasome beta 7 subunit	74.36	131.93	131.89	125.38	116.05	115.92	97.23	100.05	106.47	95.09	93.76	98.52	95.3	90.94	93.94	68.7	71.57	84.09	76.38	61.14	68.45	66.95	70.24	68.63
TcIL3000_0_08150	CYC2-like cyclin, putative	42.59	44.86	45.94	43.31	44.94	44.33	41.26	42.78	42.64	42.84	43.11	42.53	37.24	46.73	48.51	48.69	48.25	45.89	68.29	70.17	68.18	70.1	66.36	68.62
TcIL3000_0_44980	class I transcription factor A, subunit 1	77.56	65.78	63.89	59.07	60.79	65.42	51.37	52.51	50.77	50.68	49.65	51	25.79	46.47	43.52	33.62	32.76	36.43	76.2	60.44	66.43	67.85	72.12	68.61
TcIL3000_7_760	hypothetical protein, conserved	61.58	63.7	65.16	72.19	75.36	67.6	37.53	59.8	56.77	48.61	46.66	49.88	52.8	63.73	61.66	65.22	64.67	61.62	62.03	71.36	70.98	69.3	69.33	68.6
TcIL3000.11.16030	integrin alpha chain protein, putative	57.34	36.92	37.9	38.08	38.9	41.83	69.12	57.83	54.92	58.2	58.23	59.66	61.01	58.17	61.4	53.42	55.2	57.84	66.07	72.97	68.9	68.34	66.52	68.56
TcIL3000_0_30260	guide RNA associated protein, GAP2	50.69	47.32	43.64	52.39	53.53	49.51	73.31	54.86	54.24	55.29	58.05	59.15	51.29	57.98	61.58	56.25	57.84	56.99	71.14	67.78	64.01	70.42	69.44	68.56
TcIL3000_10_9960	pumillio RNA binding protein, putative, RNA- binding protein, putative	47.51	56.94	60.49	59.08	57.08	56.22	54.47	50.97	50.87	53.14	53.54	52.6	58.64	55.39	55.28	54.45	53.04	55.36	74.55	58.05	76.64	61.55	72.02	68.56
TcIL3000_7_1360	paraflagellar rod component, putative	79.44	81.78	78.5	79.67	79.44	79.77	99.72	72.82	74.2	85.23	85.13	83.42	36.68	41.51	42.32	39.93	39.86	40.06	76.73	58.6	71.87	66.47	69.11	68.56
TcIL3000_0_56050	ATP-dependent DEAD/H RNA helicase, putative	83.42	99.18	99.71	99.28	101.68	96.65	112.39	118.81	116.66	108.4	107	112.65	122.31	133.48	135.79	131.09	131.72	130.88	82.71	58.85	69.36	64.01	67.77	68.54
TcIL3000.11.14290	kinesin-II 85 Kd subunit, putative	53.29	41.2	42.15	48.72	49.57	46.98	49.93	41.1	41.39	41.6	42.09	43.22	53.57	41.17	41.81	45.2	44.22	45.19	72.32	72.01	66.48	67.54	64.25	68.52
TcIL3000_0_54160	procyclin-associated gene 2-like protein, putative	94.4	50.9	49.22	57.84	59.15	62.3	3.72	6.92	8.49	4.62	5.53	5.86	2.4	14.47	16.34	8.48	8.36	10.01	66.11	69.45	67.04	68.19	71.61	68.48
TcIL3000_10_11680	tubulin cofactor C domain-containing protein RP2, putative (rp2)	61.63	66.86	69.48	77.35	80.21	71.11	89.81	77.2	76.13	76.04	75.67	78.97	71.51	68.94	71.92	66.79	66.06	69.04	70.48	71.02	66.86	64.87	68.73	68.39
TcIL3000.11.8720	Mitogen-activated protein kinase 8, putative (MPK8)	58.62	48.11	50.58	52.04	50.72	52.01	18.41	19.88	19.19	20.03	19.95	19.49	34.18	40.65	39.83	39.55	38.9	38.62	78.36	63.82	63.62	68.13	68	68.39
TcIL3000_0_03340	PUB domain containing protein, putative	48.82	35.12	34.94	37.84	38.89	39.12	51.64	42.62	42.71	45.13	43.5	45.12	54.7	46.37	46.11	49.19	45.7	48.41	70.73	69.51	72.31	65.42	63.92	68.38
TcIL3000_4_850	hydroxyacylglutathione hydrolase, putative, glyoxalase II	67.48	60.18	61.79	50.47	50.97	58.18	48.47	45.64	46.06	50.46	50.37	48.2	43.11	37.59	40.33	30.13	29.15	36.06	65.91	69.9	67.2	71.16	67.65	68.36
TcIL3000_10_9530	hypothetical protein, conserved	76.01	77.88	74.45	69.18	67.79	73.06	103.02	115.5	108.88	102.98	103.49	106.77	125.67	117.56	118.8	156.31	150.81	133.83	69.9	70.72	65.93	71.4	63.7	68.33
TcIL3000_8_5320	apurinic/apyrimidinic endonuclease, putative	53.72	41.92	41.41	48.42	47.37	46.57	56.83	49.4	49.99	52.35	49.48	51.61	50.86	47.32	50	52.97	53.31	50.89	72.98	74.57	64.71	67.1	62.18	68.31
TcIL3000_0_29220	DNA topoisomerase type IB small subunit	38.81	53.52	54.78	55.01	59.41	52.31	61.68	63.91	63.54	57.82	59.92	61.37	43.87	47.59	47.01	43.83	46.32	45.72	65.39	72.12	67.75	71.31	64.96	68.31
TcIL3000_0_06660	Calcineurin-like phosphoesterase, putative	46.65	32.05	33.35	31.51	31.61	35.03	24.47	19.95	19.87	19.89	19.75	20.79	57.74	57.2	57.96	53.06	52.34	55.66	71.49	71.94	65.51	68.04	64.41	68.28
TcIL3000.11.15320	1-acyl-sn-glycerol-3-phosphate acyltransferase, putative	92.01	88.91	93.36	90.16	88.21	90.53	124.14	118.17	111.4	132.86	125.82	122.48	93.88	102.09	99.78	104.56	103.27	100.72	65.75	75.3	57.69	72.83	69.69	68.25
TcIL3000_10_2120	glucose-6-phosphate 1-dehydrogenase, putative (G6PDH)	73.27	80.43	79.47	88.4	88.16	81.95	92.53	77.63	76.49	81.18	81.53	81.87	111.21	84.39	85.13	99.77	99.85	96.07	78.29	74.06	64.26	63.29	61.2	68.22
TcIL3000_3_3280	ADP-ribosylation factor GTPase activating protein, putative, centaurin beta 5	58.21	60.22	57.43	51.22	54.87	56.39	45.52	39	40.17	42.39	40.47	41.51	52.8	41.03	43.23	42.56	41.1	44.14	65.97	65.33	73.03	72.71	64.08	68.22
TcIL3000_6_3710	hypothetical protein, conserved	70.99	59.24	56.11	66.64	60.93	62.78	66.8	48.35	50.6	62.32	59.15	57.44	72.86	56.94	60.55	51.45	54.36	59.23	74.71	66.66	66.31	64.67	68.66	68.2
TcIL3000_0_04440	asparagine synthetase a, putative	99.85	120.71	111.63	118.15	118.39	113.75	125.89	94.98	104.78	115.18	118	111.76	62.16	56.31	56.34	52.63	56.33	56.75	79.25	66.38	61.7	64.38	69.22	68.19
TcIL3000_8_6390	hypothetical protein, conserved	61.96	41.9	41.26	31	31.05	41.43	43.44	37.36	38.76	40.51	42.09	40.43	37.55	32.45	34.17	29.11	29.07	32.47	81.55	66.33	66.78	67.27	58.72	68.13
TcIL3000.11.3490	XPA-interacting protein, putative	46.42	75.51	68.3	64.61	63.24	63.62	56.11	66.27	66.01	64.59	63.12	63.22	44.51	51.89	53.14	43.31	44.12	47.39	62.99	68.62	66.47	76.33	66	68.08
TcIL3000.11.2890	nucleolar GTP-binding protein 1	44.32	62.16	59.35	69.87	69.29	61	68.34	83.5	88.58	75.02	76.27	78.34	57.6	73.56	74.67	71.43	73.07	70.07	64.4	72.2	63.5	70.78	69.31	68.04
TcIL3000_9_3140	hypothetical protein, conserved	77.63	97.19	98.08	90.87	95.29	91.81	101.36	70.07	67.33	80.72	80.91	80.08	62.02	51.16	49.74	51.39	49.87	52.84	71.76	63.62	69.37	64.6	70.83	68.04
TcIL3000_8_7080	chaperone protein DNAj, putative	50.75	37.94	35.18	32.44	34.62	38.19	46.61	47.83	48.4	54.44	47.26	48.91	42.16	40.44	37.34	32.58	35.1	37.52	72.71	73.38	66.8	69.63	57.66	68.04
TcIL3000_6_2830	intraflagellar transport (IFT) protein, putative (IFT20)	67.55	80.1	73.9	67.66	68.84	71.61	59.57	46.99	43.79	45.13	45.34	48.17	61	50.51	51.46	53.19	53.57	53.95	63.67	67.44	75.53	66.8	66.66	68.02
TcIL3000_8_4180	nucleoside phosphorylase, putative	151.97	109.13	107.68	97.99	100.05	113.36	415.7	508.72	508.76	438.37	453.53	465.02	206.28	150.44	151.46	139.41	140.67	157.65	72.55	70.58	66.23	67.87	62.78	68
TcIL3000.11.12600	protein phosphatase 2A, putative	53.96	57.34	58.43	52.39	51.64	54.75	56.54	52.92	52.56	54.27	56.48	54.55	43.7	49.5	48.17	39.12	40.38	44.18	63.91	73.89	66.23	69.75	66.16	67.99
TcIL3000_6_4490	hypothetical protein, conserved	53.89	88.42	83	67.08	66.9	71.86	68.28	69.06	68.73	69.76	68.24	68.82	62.27	56.28	53.49	47.96	47.99	53.6	64.67	70.53	60.33	77.58	66.73	67.97
TcIL3000_6_3740	hypothetical protein, conserved	112.84	83.18	77.17	75.51	79.31	85.6	59.33	64.96	65.47	62.3	59.77	62.36	51.94	50.79	53.83	40.67	42.98	48.04	63.77	68.23	64.63	72.22	70.95	67.96
TcIL3000_7_1440	zinc finger protein family member, putative	66.55	59.14	60.87	52.22	52.05	58.16	55.91	47.04	49.77	52.16	51.52	51.28	65.95	65.51	66.08	71.8	68.69	67.61	77.66	62.62	66.05	66.12	67.16	67.92
TcIL3000_10_3390	hypothetical protein, conserved	44.63	41.9	42.31	47.1	46.97	44.58	62.81	59.57	56.58	56.72	56.27	58.39	49.11	55.65	55.36	50.01	50.82	52.19	69.56	69.21	63.92	71.26	65.66	67.92
TcIL3000_0_20620	hypothetical protein	20.26	18.38	17.75	18.98	20.51	19.17	39.79	33.84	32.18	32.18	31.57	33.91	21.88	17.4	18.94	13	12.46	16.74	59.41	76.89	61	73.42	68.69	67.88
TcIL3000_10_10990	prolyl-tRNA synthetase, putative, bifunctional aminoacyl-tRNA synthetase, putative	74.2	75.46	73.18	89.55	90.08	80.49	101.65	98.46	97.33	90.95	91.98	96.07	104.87	105.71	106.9	98.32	98.09	102.78	72.88	67.96	64.33	68.76	65.3	67.85
TcIL3000.11.2300	carboxypeptidase, putative, metallo-peptidase, Clan MA(E) Family M32	113.71	118.88	115.13	107.88	107.64	112.65	86.39	82.83	82.49	83.13	81.12	83.19	143.81	189.98	192.36	184.88	183.3	178.86	86.9	57.73	63.98	62.94	67.65	67.84
TcIL3000_0_44310	Putative cell surface-expressed gene family	69.51	46.19	45.1	45.65	47.33	50.76	30.73	27.23	24.65	26.88	25.84	27.07	37.88	35.12	34.84	35.13	37.57	36.11	66	74.99	66.59	63.75	67.83	67.83
TcIL3000_7_6020	hypothetical protein, conserved	51.09	18.04	16.22	20.75	20.38	25.3	33.84	24.2	27.58	28.91	29.85	28.87	61.1	26.38	27.01	38.24	38.43	38.23	72.04	76.94	70.96	58.22	60.96	67.82
TcIL3000_10_2530	hypothetical protein, conserved, predicted to be involved in methionine biosynthesis	41.41	36.46	36.18	36.89	39.03	37.99	51.97	45.49	46.08	46.69	47.57	47.56	41.43	38.39	39.78	36.06	34.83	38.1	58.05	73.98	67.56	69.12	70.4	67.82
TcIL3000_7_70	ribosome biogenesis protein, putative	33.72	55.67	50.92	57.58	56.54	50.88	44.29	82.77	83.29	59.53	58.12	65.6	42.2	54.17	55.55	49.26	49.67	50.17	63.07	77.1	61.84	74.96	62.08	67.81
TcIL3000_10_14020	cytoskeleton-associated protein CAP5.5, putative, cysteine peptidase, Clan CA, family C2, putative, Calpain-like protein 1 (CAP5.5)	123.35	170.96	175.15	173.11	169.52	162.42	238.59	225.62	225.63	210.34	213.47	222.73	173.46	214.92	206.92	187.07	191.02	194.68	78.37	53.34	69.57	67.18	70.53	67.8
TcIL3000_10_2100	hypothetical protein, conserved	56.99	49.16	49.29	45.25	44.87	49.11	40.03	38.84	35.69	36.77	36.27	37.52	40.46	37.4	37.67	40.43	38.66	38.92	58.22	73.33	69.22	68.96	68.67	67.68
TcIL3000_0_13590	sphingosine kinase A, B, putative	63.43	54.48	57.84	56.13	55.95	57.57	15.21	16.08	15.39	14.18	13.87	14.95	25.48	29.28	29.13	31.1	31.24	29.25	63.8	68.93	63.9	70.15	71.54	67.66
TcIL3000_6_1460	hypothetical protein, unlikely	47.55	32.75	38.97	33.9	37.46	38.13	30.25	36.11	32.84	36.04	38.15	34.68	30.54	25.78	27.27	21.77	24.38	25.95	66.95	67.64	62.54	71.58	69.56	67.66
TcIL3000_8_5310	protein kinase, putative	35.09	33.75	34.83	38.4	37.45	35.9	20.81	18.51	19.46	16.53	16.92	18.45	24.45	21.63	20.58	23.99	23.71	22.87	61.05	74.83	65.7	72.61	64.12	67.66
TcIL3000_10_870	T-complex protein 1, delta subunit, putative	73.01	103.49	101.62	114.23	116.62	101.79	86.91	147.66	150.94	104.77	106.97	119.45	66.59	98.96	97.67	84.81	85.42	86.69	66.64	71.59	62.32	70.48	67.2	67.65
TcIL3000_3_110	ZFP family member, putative	58.6	45.21	53.98	51.59	51.2	52.12	51.79	55.34	50.19	52.77	48.28	51.67	45.06	64.11	61.24	52.9	48.66	54.4	78.64	64.12	65.54	65.99	63.97	67.65
TcIL3000_0_49520	hypothetical protein, conserved	41.62	26.47	25.83	22.71	24.61	28.25	10.56	13.81	12.39	14.6	14.72	13.22	19.67	17.61	18.06	15.9	15.92	17.43	67.14	66.99	65.48	68.01	70.46	67.62
TcIL3000_0_20490	hypothetical protein, conserved	43.78	33.87	34.81	34.85	35.76	36.62	46.56	46.97	47.23	50.45	47.88	47.82	68.84	70.32	66.72	59.57	61.23	65.34	62.74	69.48	67.19	70.83	67.64	67.58
TcIL3000_6_3420	hypothetical protein, conserved	97.06	101.75	105.38	94.62	96.73	99.11	102.72	94.85	91.01	99.25	90.88	95.74	162.23	130.32	131.29	126.43	132.87	136.63	80.41	59.74	63.74	69.67	64.25	67.56
TcIL3000.11.2510	hypothetical protein, conserved	69.9	84.27	84.25	81.29	86.13	81.17	65.31	53.57	53.14	59.85	58.18	58.01	43.47	42.74	46.29	44.51	46.5	44.7	73.83	59.38	71.93	65.65	66.92	67.54
TcIL3000_9_2860	hypothetical protein, conserved	59.06	56.4	57.66	55.77	55.96	56.97	54.44	41.09	41.32	44.47	43.7	45	55.67	39.95	40.73	37.9	39.19	42.69	69.77	67.37	69.91	66.16	64.47	67.54
TcIL3000_0_48790	hypothetical protein, conserved	33.1	22.28	21.43	24.97	22.75	24.91	31.79	36.35	34.01	35.66	33.46	34.25	43.66	30.12	28.3	38.7	39.09	35.97	57.06	89.46	64.84	66.06	60.2	67.53
TcIL3000_10_5550	hypothetical protein, conserved	47.86	56.64	55.21	60.87	63.11	56.74	78.55	61.55	57.29	59.07	59.18	63.13	82.34	57.4	60.62	59.97	62.67	64.6	58.34	78.44	65.95	69.46	65.37	67.51
TcIL3000_0_52730	tryparedoxin 2, putative	143.25	155.91	159.09	156.58	154.6	153.89	40.86	53.02	50.48	46.76	48.09	47.84	82.08	102.44	105.2	145.55	135.06	114.07	69.96	61.25	61.37	68.82	75.9	67.46
TcIL3000.11.2980	hypothetical protein, conserved	67.35	65.94	62.33	68.03	68.59	66.45	57.04	62.66	57.94	67.2	66.9	62.35	54.26	51.53	50.99	57.12	55.34	53.85	59.66	74.99	66.23	68.49	67.9	67.45
TcIL3000_7_5990	hypothetical protein, conserved (fragment)	47.71	19.26	19.27	23.44	21.95	26.33	31.56	27.78	27.28	29.78	29.74	29.23	50.87	29.1	29.54	33.64	34.18	35.47	63.05	74.9	70.26	64.16	64.8	67.43
TcIL3000_10_8500	Protein of unknown function (DUF2870), putative	52.36	57.13	53.85	52.68	53.52	53.91	50.07	40.82	39.98	46.52	47.89	45.06	52.21	42.53	43.24	42.68	43.88	44.91	63.28	66.64	67.85	71.62	67.69	67.42
TcIL3000_8_5860	basal body component, putative, ML protein, putative	46.58	31.24	31.33	33.26	33.69	35.22	40.01	35.27	35.69	37	37.49	37.09	41.33	33.05	34.11	40.25	41.23	37.99	65.94	73.19	66.93	65.73	65.22	67.4
TcIL3000_9_3110	hypothetical protein, conserved	41.52	41.75	40.96	43.85	43.65	42.34	62.58	61.84	60.27	56.71	57.38	59.76	55.6	50.31	53.78	55.49	55.59	54.15	70.03	71.17	66.86	65.49	63.27	67.37
TcIL3000_6_2890	hypothetical protein, conserved	63.88	113.46	102.05	97.14	95.84	94.47	76.63	80.34	80.12	73.88	73.29	76.85	68.12	71.11	78.84	75.46	68.49	72.41	57.21	76.64	61.3	79.33	61.93	67.28
TcIL3000_4_1430	hypothetical protein, conserved	110.31	116.68	119.33	108.22	104.53	111.81	49.18	34.89	31.68	39.39	39.42	38.91	56.55	46.94	44.6	48.39	47.04	48.7	68.74	57.99	65.09	71.08	73.5	67.28
TcIL3000_9_4690	hypothetical protein, conserved	47.13	47.41	47.42	51.22	50.9	48.81	51.22	52.08	51.28	54.98	52.06	52.32	43.83	44.15	46.33	42.59	43.35	44.05	61.89	71.58	64.99	74.87	63.08	67.28
TcIL3000_10_930	chrX additional, unordered contigs	52.7	46.63	45.13	51.99	51.64	49.62	60.67	50.19	51.81	53.33	53.53	53.91	44.67	46.17	46.31	42.39	41.75	44.26	68.45	69.96	64.94	70.98	61.91	67.25
TcIL3000.11.11150	eukaryotic translation initation factor 4 gamma, putative	51.03	55.96	54.91	49.83	49.58	52.26	62.03	62.7	63.58	58.03	59.83	61.23	65.41	73.81	74.81	71.47	73.03	71.7	69.44	66.12	66.26	66.71	67.37	67.18
TcIL3000_9_5570	hypothetical protein	37.08	31.97	29.72	24.14	25.61	29.7	191.21	188.49	205	188.87	185.92	191.9	70.34	162.11	162.46	95.15	99.32	117.87	59.39	76.37	64.09	74.96	61.05	67.17
TcIL3000_7_590	hypothetical protein, conserved	53.4	41.39	39.37	38.69	37.04	41.98	36.79	31.6	31.19	33.76	31.9	33.05	40.09	35.14	37.61	36.52	37.65	37.4	72.11	65.97	67.8	65.07	64.83	67.15
TcIL3000_7_3390	hypothetical protein, conserved	67.07	73.22	77.6	62.08	62.09	68.41	31.93	42.07	43.83	42.4	41.84	40.41	48.45	65.48	62.03	62.39	60.32	59.73	63.36	66.77	71.36	69.05	64.96	67.1
TcIL3000_10_6280	hypothetical protein, conserved	44.65	28	28.45	32.43	32.48	33.2	65.62	50.79	51.55	56.57	57.03	56.31	74.55	57.51	57.48	67.08	66.06	64.54	63.22	71.01	66.44	67.51	67.12	67.06
TcIL3000_9_4390	hypothetical protein, conserved	62.6	43.02	42.93	49.03	54.88	50.49	71.5	57.55	54.92	61.84	61.42	61.45	52.27	52.81	51.71	37.67	42.35	47.36	66.3	63.29	66.76	69.11	69.65	67.02
TcIL3000_10_7220	hypothetical protein, conserved	57.85	54.65	49.75	49.44	49.63	52.26	67.59	51.21	46.12	53.43	50.88	53.85	58.03	50.39	53.46	52.8	50.81	53.1	62.06	70.74	69.96	67.24	64.71	66.94
TcIL3000.11.4260	hypothetical protein, conserved	83.32	67.55	68.81	69.74	70.13	71.91	56.6	50.67	50.05	48.84	49.07	51.05	55.54	47.7	49.29	56.07	56.9	53.1	74.83	65.37	63.24	64.59	66.68	66.94
TcIL3000_9_1590	protein kinase, putative	49.44	44.07	42.22	43.9	44.84	44.89	67.53	55.62	57.07	59.5	60.7	60.08	48.06	46.98	48.38	45.46	44.64	46.7	65.93	71.67	65.72	70.26	61.09	66.93
TcIL3000_10_6840	hypothetical protein, conserved	71.52	58.34	59.86	60.99	60.78	62.3	53	39.09	37.96	44.24	44.67	43.79	50.37	55.08	55.21	59.27	56.64	55.31	77.12	65.01	60.72	65.53	65.84	66.85
TcIL3000_0_45430	cysteine peptidase C (CPC)	69.4	42.22	41.06	44.69	43.8	48.23	41.29	40.3	41.66	43.21	41.34	41.56	30.82	29.77	29.52	26.92	27.97	29	57.55	78.84	57.9	73.39	66.47	66.83
TcIL3000_0_32330	DnaJ domain containing protein, putative	109.38	86.63	84.51	86.71	85.59	90.56	90.78	77.55	76.65	76.28	73.64	78.98	91.03	84.79	88.35	87.22	86.05	87.49	81.43	60.79	63.31	63.36	65.14	66.81
TcIL3000_4_1590	hypothetical protein, unlikely	129.64	118.84	117.06	115.84	114.18	119.11	73.61	100.7	110.92	118.91	128.82	106.59	182.3	123.96	123.72	206.25	207.5	168.75	77.22	54.64	63.62	67.22	71.33	66.8
TcIL3000.11.12690	Peroxisomal biogenesis factor 11 (PEX11), putative	41.56	41.21	39.85	37.95	39.74	40.06	42	33.46	31.63	33.81	32.64	34.71	54.19	44.53	45.77	48.2	46.64	47.87	60.24	81.71	63.11	68.91	59.94	66.78
TcIL3000_8_5380	hypothetical protein, conserved, transporter, putative	43.77	29.84	28.72	30.22	29.04	32.32	61.49	46.25	47.56	55.04	55.59	53.19	52.47	50.07	53.74	55.05	54.13	53.09	66.61	72.14	61.21	70.7	63.12	66.75
TcIL3000_0_41840	hypothetical protein	47.78	33.51	34.15	32.11	32.49	36.01	61.92	41.75	40.13	41.35	42.51	45.53	123.38	43.83	41.35	52.35	48.08	61.8	54.33	67.88	71.41	72.82	67.19	66.72
TcIL3000.11.15010	hypothetical protein, conserved	51.26	78.92	77.64	71.54	70.88	70.05	47.28	39.7	39.06	38.26	38.64	40.59	53.22	48.81	51.63	50.97	51.42	51.21	69.37	61.23	70.69	65.79	66.51	66.72
TcIL3000_0_23070	hypothetical protein, conserved	71.78	39.57	37.76	38.9	39.5	45.5	21.39	23.94	24.34	23.9	24.99	23.71	20.36	15.31	18.3	20.78	18.27	18.6	75.8	69.39	67.07	62.37	58.89	66.71
TcIL3000.11.15940	proteasome regulatory non-ATP-ase subunit 7	58.71	58.96	57.2	63.11	66.78	60.95	76.25	65.84	68.07	65.39	66.99	68.51	63.38	62.89	62.6	53.25	54.19	59.26	68.78	70.11	65.11	64.56	64.77	66.67
TcIL3000_9_3580	hypothetical protein, conserved, membrane- trafficking protein, putative	46.65	33.79	34.49	36.56	34.09	37.12	57.02	47.48	49.48	51.24	49.99	51.04	51.37	48.83	52.26	54.79	52.96	52.04	57.39	75.01	64.97	68.92	66.97	66.65
TcIL3000_0_13330	ribosomal RNA processing protein 4	31.65	43.62	41.06	42.38	41.57	40.05	44.68	50.62	50.93	44.51	44.14	46.97	33.17	40.22	41.01	36.18	38.52	37.82	54.78	72.62	63.9	77.83	64.03	66.63
TcIL3000_0_46530	mitochondrial carrier protein	67.67	60.65	57.41	65.45	64.93	63.22	46.19	57.5	61.96	55.27	53.72	54.93	92.55	92.12	91.12	97.57	100.86	94.84	68.43	71.37	62.73	67.24	63.28	66.61
TcIL3000_9_3340	hypothetical protein, conserved	106.87	118.52	105.78	102.6	101.94	107.14	72.79	86.3	85.3	78.18	74.89	79.49	81.84	70.76	70.21	72.34	72.3	73.49	78.99	58.88	63.78	68.5	62.77	66.58
TcIL3000_10_680	adenylate kinase, putative	92.85	114.88	115.82	106.92	113.07	108.71	122.02	73.36	71.65	93.21	94.46	90.94	79.05	52.38	53.47	57.35	61.05	60.66	70.87	57.35	69.45	66.33	68.73	66.55
TcIL3000_10_7080	T-complex protein 1, theta subunit, putative, CCT-theta, putative	92.7	167.06	167.08	178.59	183.93	157.87	120.03	212.87	214.04	160.29	161.26	173.7	90.56	149.82	155.99	139.77	138.71	134.97	65.24	70.73	60.3	68.72	67.49	66.5
TcIL3000_0_15290	hypothetical protein, conserved	51.01	37.47	32.73	31.39	32.18	36.96	28.55	19.9	18.77	22.03	23.42	22.53	26.57	19.8	19.08	17.65	17.74	20.17	72.73	61.76	66.83	65.5	65.63	66.49
TcIL3000_9_3160	hypothetical protein, conserved (fragment)	42.93	46.35	42.56	42.65	44.33	43.76	51.85	40.91	41.4	45.51	47.13	45.36	36.83	36.69	37.63	32.52	32.51	35.24	68.81	64.56	66.84	67.4	64.77	66.48
TcIL3000_4_1290	hypothetical protein, conserved	68.93	87.93	91.57	80.89	83.47	82.56	54.29	50.84	50.11	50.9	51.34	51.5	58.98	52.08	55.23	56.63	56.45	55.87	74.88	56.77	67.7	66.14	66.7	66.44
TcIL3000_0_47370	hypothetical protein, conserved	37.1	10.45	11.72	8.9	9.16	15.47	0.32	0.13	0.32	0.34	0.32	0.29	0.79	0.67	0.8	0.44	0.51	0.64	50	67.36	67.8	71.81	75.26	66.44
TcIL3000_10_13310	signal recognition particle protein, putative	56.68	61.9	62.55	59.38	60.05	60.11	50.69	51.59	54.45	54.97	55.71	53.48	46	45	45.39	42.54	43.1	44.41	74.7	61.98	64.93	64.74	65.81	66.43
TcIL3000_8_3720	hypothetical protein, conserved	37.88	28.17	28.19	34.4	33.01	32.33	38.26	30.3	30.19	30.82	32.74	32.46	40.93	32.1	34.02	35.19	35.89	35.63	73.83	65.83	65.76	62.31	64.32	66.41
TcIL3000_0_00750	hypothetical protein, conserved (fragment)	48.99	39.73	36.86	41.15	40.31	41.41	38	34.12	35.49	34.12	35.82	35.51	49.42	39.55	40.6	41.7	41.54	42.56	63.78	69.78	65.14	67.5	65.64	66.37
TcIL3000_9_5170	hypothetical protein, conserved	68.85	89.9	87.33	85.54	86.07	83.54	57.61	39.35	39.97	42.32	42.04	44.26	38.8	31	33.07	33.92	31.41	33.64	76.2	57.68	67.75	65	65.13	66.35
TcIL3000_10_5500	phosphomannomutase, putative	67.26	54.35	51.48	51.1	49.41	54.72	81.64	58.5	53.68	60.66	59.67	62.83	61.77	60.3	59.38	53	50.88	57.07	63.9	75.31	64.87	64.79	62.66	66.3
TcIL3000_0_15500	Invariant surface glycoprotein/C2H2-type zinc finger containing protein, putative	53.33	12.17	12.57	16.17	16.07	22.06	21.97	25.31	25.12	27.01	25.04	24.89	43.55	19.71	19.91	35.66	36.11	30.99	55.21	86.58	63.34	64.21	61.77	66.22
TcIL3000_10_12380	hypothetical protein, conserved	42.47	42.84	43.74	46.46	46.61	44.42	42.21	35.13	36.57	37.92	39.65	38.3	54.4	43.88	43.74	49.43	49.11	48.11	64.06	67.5	67.66	67.31	64.15	66.14
TcIL3000_10_240	hypothetical protein, conserved	48.09	39.25	37.92	42.05	44.55	42.37	54.38	54.03	50.48	55.47	56.06	54.09	42.48	44.99	45.45	39.74	40.57	42.65	64.39	70.18	64.94	66.75	64.24	66.1
TcIL3000.11.4420	hypothetical protein, conserved	66.94	65.07	57.27	78.06	77.75	69.02	38.72	45.9	46.09	36.22	36.32	40.65	38.03	46.06	48.52	41.3	43.55	43.49	62.91	76.13	61.74	68.06	61.04	65.98
TcIL3000_7_3860	hypothetical protein, conserved	39.58	32.8	32.71	34.69	37.16	35.39	52.46	35.69	34.81	39.02	38.1	40.02	45.54	34.86	35.97	34.56	32.54	36.69	68.34	66.74	67.48	66.43	60.86	65.97
TcIL3000_6_660	hypothetical protein, conserved, leucine-rich repeat protein (LRRP), putative	47.77	37.19	37.31	42.62	43.44	41.67	62.1	45.96	48.46	52.97	54.46	52.79	63.22	56.86	56.58	55.39	57.49	57.91	68.76	72.45	63.27	64.42	60.85	65.95
TcIL3000_0_44410	invariant surface glycoprotein, putative	101.66	33.57	35.01	31.46	31.1	46.56	10.98	13.34	11.88	10.62	9.45	11.25	11.04	8.6	8.23	7.47	7.91	8.65	84.78	49.29	76.07	54.44	65.16	65.95
TcIL3000.11.14150	hypothetical protein, conserved	44.38	40.15	39.89	36.4	37.89	39.74	55.46	39.6	39.64	39.93	40.68	43.06	46.98	36.37	36.44	35.61	37.91	38.66	59.41	73.17	68.08	65.98	63.01	65.93
TcIL3000_8_2460	kinesin, putative	70.54	67.59	63.75	60.1	63.41	65.08	77.36	65.16	67.9	68.34	68.44	69.44	73.19	79.95	79.99	73.74	75.06	76.39	72.41	61.68	67.93	64.07	63.27	65.87
TcIL3000.11.3270	Ran-binding protein 1, putative	54.55	87.04	91.16	87.55	91.63	82.39	60.7	82.05	84.99	79.7	76.24	76.74	53.81	63.87	65.42	52.17	52.85	57.62	55.62	70.71	65.75	69.1	67.97	65.83
TcIL3000_10_5680	chaperone protein DNAj, putative	60.14	48.41	45.77	48.5	51.29	50.82	51.69	47.53	49.46	47.49	45.13	48.26	47.69	55.04	52.54	46.64	45.14	49.41	69.43	65.3	61.49	69.35	63.48	65.81
TcIL3000_10_3570	coatomer subunit zeta, putative	45.43	46.13	47.01	49.66	47.2	47.09	52.95	50.68	48.4	51.82	50.03	50.78	43.57	44.78	44.19	41.3	38.67	42.5	67.55	68.65	66.3	67.36	58.99	65.77
TcIL3000_5_3610	hypothetical protein, conserved	36.65	52.87	47.64	46.81	50.7	46.93	43.58	49.58	48.06	45.71	46.95	46.78	34.1	32.88	36.77	31.2	30.8	33.15	60.78	67.12	65.5	74.23	61.21	65.77
TcIL3000_10_2680	protein kinase, putative	75.58	45.74	46.62	52.41	55.48	55.17	70.8	47.32	46.4	55.25	57.97	55.55	74.45	59.97	61.51	63.38	65.46	64.95	75.68	68.99	59.61	63.17	61.2	65.73
TcIL3000_9_5410	hypothetical protein, conserved	39.51	45.21	46.59	41.36	43.98	43.33	33.08	25.34	25.3	29.21	29.39	28.46	40.97	31.05	30.98	36.05	36.45	35.1	65.17	62.96	68.69	66.31	65.41	65.71
TcIL3000_8_5990	hypothetical protein, unlikely	39.05	41.3	38.85	44.51	49.88	42.72	41.72	44.76	44.86	45.99	42.4	43.95	44.82	49.67	45.8	43.21	45.22	45.75	56.76	62.63	70.9	69.59	68.35	65.65
TcIL3000_0_55980	hypothetical protein, conserved	45.12	36.95	39.01	39.57	39.6	40.05	56.58	44.19	43.46	46.89	46.5	47.52	54.61	54.45	57.23	54.78	52.09	54.63	69.96	61.1	65.46	65.87	65.8	65.64
TcIL3000_9_810	hypothetical protein, conserved	52.18	42.64	45.51	48.6	52.11	48.21	46.67	54.8	52.58	51.64	52.46	51.63	57.35	53.49	54.45	63.96	60.84	58.02	65.82	64.53	66.19	60.97	70.62	65.63
TcIL3000_8_6540	hypothetical protein, conserved	115.64	141.26	142.34	144.39	141.76	137.08	131.69	99.11	100.37	107.44	107.6	109.24	79.99	52.99	53.67	63.04	62.4	62.42	68.17	62.19	65.18	62.26	69.93	65.54
TcIL3000_7_1410	hypothetical protein, conserved	57.47	72.84	69.95	66.32	65.38	66.39	67.2	50.39	49.88	54.1	52.85	54.88	73.43	54.33	51.03	49.57	50.22	55.72	76.65	54.62	68.21	63.34	64.79	65.52
TcIL3000_9_2590	hypothetical protein, conserved (fragment)	34.12	28.38	27.71	33.54	34.72	31.69	39.44	29.99	31.09	33.82	34.38	33.74	40.12	34.39	33	37.5	38.05	36.61	68.7	64.15	67.79	63.34	63.6	65.52
TcIL3000_0_42400	ATP-dependent phosphofructokinase	431.44	503.2	506.75	520.82	515.17	495.48	204.49	294.29	305.71	243.34	244.93	258.55	157.49	145.97	149.28	143.67	149.79	149.24	114.78	42.18	58.97	50.31	60.68	65.39
TcIL3000_9_4440	kinetoplastid kinetochore protein 3, putative (kkt3)	49.02	40.66	40.44	47.16	46.91	44.84	43.49	45.12	43.57	40.23	40.61	42.6	51.24	46.69	46.51	52.94	52.44	49.96	66.51	69.25	60.29	68.56	62.24	65.37
TcIL3000_3_2180	cytochrome b5, putative	43.81	34.18	31.38	30.6	28.29	33.65	42.22	38.32	36.04	40.61	43.04	40.05	59.13	46.11	48.07	51.9	50.67	51.18	61.77	70.47	67.53	66.22	60.81	65.36
TcIL3000_7_1860	endoplasmatic reticulum retrieval protein, putative (fragment)	68.5	104.49	103.6	98.5	100.33	95.08	60.39	70.36	69.6	67.53	68.12	67.2	77.1	70.24	78.75	75.41	77	75.7	51.98	74.16	59.21	70.94	70.43	65.34
TcIL3000_7_260	prefoldin, putative	56.89	84.58	80.16	84.29	82.27	77.64	69.05	109.56	102.05	83.06	85.34	89.81	59.74	84.56	91.38	70.06	66.81	74.51	72.05	61.43	63.5	67.68	62.05	65.34
TcIL3000_4_1550	hypothetical protein, unlikely	30.83	30.14	30.11	33	31.29	31.07	28.16	21.2	23.84	26.31	30.89	26.08	33.46	36.61	34.54	38.89	36.8	36.06	49.33	67.83	68.42	72.41	68.64	65.33
TcIL3000_8_280	RNA-binding protein, putative	45.13	48.59	47.5	57.13	52.58	50.19	41.29	37.83	38.38	42.34	41.61	40.29	38.63	41.9	42.49	47.17	45.41	43.12	51.65	69.11	72.66	65.43	67.65	65.3
TcIL3000_9_4800	membrane transporter protein, putative	63.76	64.06	67.54	71	67.09	66.69	71.13	64.7	63.03	67.51	64.71	66.22	51.33	62.95	65.04	59.53	59.38	59.64	68.36	64.03	59.77	65.27	68.95	65.27
TcIL3000_1_1680	cytochrome C oxidase subunit IV (PMID:12467979), putative	87.96	43.54	44.62	40.69	41.18	51.6	164.08	131.09	131.62	158.36	154.9	148.01	244.64	223.01	228.58	295.52	299.14	258.18	69.81	66.31	62.08	64.2	63.89	65.26
TcIL3000.11.850	hypothetical protein, conserved	38.38	31.2	31.83	35.72	34.87	34.4	56.71	39.47	39.24	44.49	44.69	44.92	39.89	42.26	41.23	40.09	39.76	40.65	63.57	69.3	64.17	66.16	63.04	65.25
TcIL3000.11.1330	hypothetical protein, conserved	60.69	54.99	54.56	42.68	45.47	51.68	34.4	32.4	31.04	35.66	34.59	33.62	30.22	27.04	30.91	27.17	26.42	28.35	62.94	65.54	66.1	66.48	65.2	65.25
TcIL3000_8_1740	rhomboid-like protein, putative, serine peptidase, Clan S-, family S54, putative	52.43	37.73	39.36	34.69	34.86	39.81	31.27	28.85	27.13	29.89	31.32	29.69	27.98	29.02	29.01	21.81	22.82	26.13	56.83	69.91	62.2	71.81	65.51	65.25
TcIL3000_8_1800	hypothetical protein	70.14	45.09	47.89	45.57	51.82	52.1	60.23	56.54	53.54	66.93	63.77	60.2	64.56	57	63.94	55.82	57.08	59.68	66.23	64.62	65.38	61.42	68.55	65.24
TcIL3000.11.15890	hypothetical protein, conserved	60.04	38.38	40.06	41.04	40.83	44.07	50.6	39.02	39.3	48.51	47.21	44.93	29.67	39.02	39.65	29.42	29.94	33.54	68.24	65.2	63.6	61.53	67.6	65.23
TcIL3000_8_2670	RNA-binding protein RBP10, putative	79.24	43.53	60.02	52.32	45.25	56.07	7.46	7.24	6.87	8.16	7.02	7.35	10.71	12.79	10.68	13.2	14.04	12.28	63.72	67.06	61.89	63.07	70.37	65.22
TcIL3000_10_3370	short-chain dehydrogenase, putative	59.4	37.03	34.83	40.83	41.86	42.79	51.32	46.16	45.54	48.7	47.33	47.81	56.5	61.79	62.44	62.05	63.71	61.3	67.51	67.59	62.82	64.63	63.24	65.16
TcIL3000_7_3330	hypothetical protein, conserved	51.11	62.28	63.04	66.17	69.72	62.46	32.16	31.36	32.63	30.37	31.78	31.66	56.31	47.92	49.15	46.61	47.84	49.57	60.26	68.09	64.78	65.39	67.28	65.16
TcIL3000_0_00770	hypothetical protein, conserved	60.26	58.79	58.63	59.79	59.64	59.42	104.6	77.96	76.89	81.39	79.95	84.16	78.12	65.47	64.12	57.18	57.38	64.45	66.37	71.3	59.37	65.9	62.7	65.13
TcIL3000_10_11220	hypothetical protein, conserved	82.13	86.62	76.81	67.42	68.55	76.3	65.84	61.24	60.57	63.23	62.23	62.62	60.18	50.64	53.11	44.73	43.91	50.51	72.75	60.56	63.66	69.51	59.18	65.13
TcIL3000_10_1910	hypothetical protein, conserved	70.04	78.89	77.71	69.09	70.88	73.32	36.48	36.33	39.25	41.48	41.05	38.92	45.13	37.35	40.2	39.76	38.16	40.12	67.67	56.46	64.07	67.97	69.47	65.13
TcIL3000_0_38590	hypothetical protein, conserved	40.12	35.21	29.35	29.41	32.48	33.31	34.33	30.37	30.8	35.2	34.98	33.14	28.88	30.56	30.68	25.29	25.31	28.14	67.91	57.06	67.6	75.37	57.65	65.12
TcIL3000_0_42500	kinesin, putative	45.57	39.59	39.15	40.45	42.34	41.42	69.65	54.43	51.84	59.79	59.13	58.97	50.05	55.31	54.23	51.08	51.57	52.45	66.32	69.79	65.22	63.33	60.87	65.11
TcIL3000_8_4670	hypothetical protein, conserved	46.22	55.88	52.01	55.73	55.81	53.13	48.33	48.53	49.22	47.86	46.04	48	46.96	43.75	38.93	35.87	38.84	40.87	52.28	76.43	67.57	65.94	63.32	65.11
TcIL3000_9_3400	protein kinase, putative	55.3	41.27	42.85	40.74	41.8	44.39	42.36	30.06	30.73	37.58	36.5	35.44	39.82	25.83	26.71	32.85	33.25	31.69	71.4	62.06	67.99	61.1	62.95	65.1
TcIL3000_1_1730	hypothetical protein, conserved	55.89	44.9	43.78	51.74	52.96	49.86	58.77	45.62	45.4	49.55	48.87	49.64	50.55	49.24	53.37	45.3	46.31	48.95	64.73	68.22	63.34	64.43	64.64	65.07
TcIL3000_8_4900	hypothetical protein, conserved	44.82	37.68	38.01	39.47	41.33	40.26	61.31	49.44	49.48	51.74	51.78	52.75	92.74	59.88	58.58	81.94	83.36	75.3	65.6	68.14	60.79	67.38	63.37	65.06
TcIL3000_0_56720	hypothetical protein, conserved	43.09	28.51	30.49	29.69	27.42	31.84	28.11	21.42	19.1	19.21	21	21.77	26.1	20.51	19.75	23.15	21.03	22.11	65.75	78.22	60.11	63.98	57.19	65.05
TcIL3000_9_2570	ADP-ribosylation factor, putative	71.14	47.57	49.75	57.03	58.33	56.76	58.94	47.82	52.01	52.08	51.9	52.55	51.29	58.49	62.64	54.96	58.86	57.25	70.66	64.65	65.88	64.17	59.84	65.04
TcIL3000_8_3490	mitogen-activated protein kinase 3, putative	58.18	46.59	48.14	45.04	47.5	49.09	52.93	39.1	38.26	41.71	42.07	42.82	52.32	44.34	45.51	47.54	48.88	47.72	69.28	65.32	63.24	65.71	61.66	65.04
TcIL3000_0_45290	hypothetical protein, conserved	34	36.87	35.69	40.5	40.49	37.51	39.43	44.36	45.05	40.78	40.54	42.03	30.8	35.46	38.81	33.42	34.62	34.62	52.92	74.71	65.36	70.65	61.4	65.01
TcIL3000.11.16110	hypothetical protein, conserved	44.49	60.58	58.69	53.76	51.24	53.75	41.64	44.88	41.77	43.61	44.89	43.36	43.04	28.28	29.5	31.81	28.79	32.28	47.77	83.14	60.57	70.29	63.2	64.99
TcIL3000_10_1210	metallo-peptidase, Clan MG, Family M24 (MetAP2)	62.82	87.72	86.67	88.19	91.15	83.31	61.14	73.58	73.94	65.42	62.35	67.29	62.9	84.63	83.85	96.58	100.79	85.75	59.45	67.81	59.52	70.42	67.62	64.96
TcIL3000_10_13850	NADH-ubiquinone oxidoreductase complex I subunit,FT putative	52.62	49.11	50.73	44.97	46.89	48.86	47.35	37.44	37.6	40.6	40.57	40.71	45.34	40.61	38.99	35.85	36.73	39.5	73.49	58.91	64.86	63.06	64.3	64.92
TcIL3000_2_1660	VSG lipase, glycosylphosphatidylinositol-specific phospholipase C, putative (GPI-PLC)	118.37	141.79	146.87	139.37	140.43	137.37	6.02	6.47	5.99	5.86	5.85	6.04	7.95	5.92	6.53	6.53	6.15	6.62	70.94	60.13	62.97	64.03	66.52	64.92
TcIL3000_0_42410	vacuolar protein sorting-associated protein 4, putative	44.31	43.14	42.56	46.11	48.62	44.95	50.33	42.31	42.65	43.91	41.85	44.21	43.84	43.57	44.83	44.25	45.66	44.43	62.86	69.05	64.79	66.21	61.54	64.89
TcIL3000_0_30680	Trypanosomal VSG domain containing protein, putative (fragment)	76.83	69.37	68	60.91	63.07	67.64	20.73	21.75	21.51	19.06	19.81	20.57	21.83	31.07	30.48	27.18	26.62	27.44	65.65	66.59	60.83	69.88	61.32	64.85
TcIL3000_0_12920	hypothetical protein, conserved	78.3	63.21	52.11	51.93	58.61	60.83	10.08	8.18	8.99	8.6	8.25	8.82	16.73	11.14	11.48	17.36	17.85	14.91	81.88	55.72	65.32	53.96	67.39	64.85
TcIL3000_7_5250	NADH-ubiquinone oxidoreductase, mitochondrial, putative	48.95	45	43.93	47.64	49.3	46.96	53.64	41.2	43.28	45.58	45.43	45.83	55.39	48.61	51.5	54.74	54.34	52.92	68.5	64.54	67.93	63.2	59.99	64.83
TcIL3000.11.13650	mitochondrial RNA binding protein 2	93.76	130.65	126.16	120.42	112.41	116.68	105.52	122.37	128.55	114.87	114.3	117.12	107.63	137.25	137.56	129.59	126.62	127.73	76.78	57.36	61.02	65	63.87	64.81
TcIL3000_5_240	V-type proton ATPase subunit d, putative (VAd)	65.9	60.12	59.19	58.21	56.88	60.06	46.57	43.9	46.97	40.65	41.09	43.83	45.09	49	47.28	47.69	48.47	47.5	68.71	66.47	61.5	63.18	64.06	64.79
TcIL3000_0_08570	hypothetical protein, conserved	69.61	25.15	25.68	22.52	23.04	33.2	11.31	10.08	9.87	10.9	11.78	10.79	20.64	6.79	6.24	7.74	6.52	9.59	71.63	63.38	61.4	64.87	62.54	64.76
TcIL3000_10_9610	hypothetical protein, conserved	25.54	37.32	40.62	41.99	44.42	37.98	34.6	56.78	53.57	47.92	50.72	48.72	25.53	41.8	44.51	42.16	42.04	39.21	59.77	69.44	63.18	70.32	60.88	64.72
TcIL3000.11.12130	glycosomal membrane protein	330.91	175.38	176.36	178.94	185.27	209.37	530.9	658.01	682.79	604.1	616.75	618.51	282.38	349.25	357.52	336.74	346.07	334.39	107.04	52.19	58.68	48.75	56.81	64.69
TcIL3000_4_2710	hypothetical protein, conserved	61.11	78.68	74.68	66.75	67.6	69.76	33.75	47.2	46.98	35.84	38.64	40.48	36.88	44.72	49.26	43.82	44.71	43.88	62.58	65.93	62.65	70.82	61.23	64.64
TcIL3000_4_170	hypothetical protein, conserved	46.88	49.32	46.27	41.93	43.36	45.55	42.11	38.5	41.69	43.47	44.85	42.12	42.67	34.01	36.48	32.79	32.54	35.7	64.84	61.99	67.03	66.32	63	64.63
TcIL3000_2_1400	trans-sialidase, putative	51.39	40.01	38.45	42.29	42.3	42.89	58.4	61.97	62.9	60.07	61.98	61.06	52.54	53.5	51.72	48.99	50.94	51.54	60.82	71.9	59.35	67.05	63.84	64.59
TcIL3000.11.2210	hypothetical protein, conserved	57.1	26.17	23.3	24	21.92	30.5	696.91	477.58	482.13	650.64	643.93	590.24	255.95	226.53	224.45	182.33	174.97	212.84	66.15	72.38	62.69	66.43	54.8	64.49
TcIL3000_10_2440	hypothetical protein, conserved (fragment)	63.3	56.58	50.22	53.06	51.9	55.01	58.35	39.62	42.47	45.09	42.19	45.55	52.81	41.65	46.7	40.73	39.74	44.32	71.52	63.81	62.55	65.54	59.04	64.49
TcIL3000.11.13290	conserved protein (POMP17)	68.45	39.73	38.41	42.37	41.55	46.1	35.28	39.65	41.31	36.25	36.22	37.74	61.48	35.7	35.8	48.5	49.22	46.14	70.8	64.55	62.47	61.44	63.08	64.47
TcIL3000_0_44210	cysteine peptidase, Clan CA, family C1, Cathepsin L-like	94.01	68.97	70.74	67.61	66.64	73.6	27.25	29.56	30.84	33.45	34.58	31.13	19.45	28.45	30.63	29.65	29.47	27.53	70.74	58.13	64.12	60.65	68.58	64.44
TcIL3000_9_2870	Pescadillo N-terminus/BRCA1 C Terminus (BRCT) domain containing protein, putative	33.98	70.59	74.26	68.15	67.96	62.99	47.91	87.67	85.91	60.29	60.3	68.41	42.71	68.54	70.07	69.31	71.02	64.33	56.47	69.08	58.36	74.99	63.17	64.42
TcIL3000_4_50	hypothetical protein, conserved	57.7	54.36	56.93	52.02	51.03	54.41	46.18	44.94	39.14	42.83	43.47	43.31	63.85	54.9	52.99	57.7	56.15	57.12	61.17	64.3	63.95	71.06	61.42	64.38
TcIL3000_5_2210	hydrolase, alpha/beta fold family, putative	57.58	54.53	57.74	58.05	57.04	56.99	66.72	68.73	63.85	68.33	67.4	67.01	82.52	78.87	83.09	84.18	79.87	81.71	59.2	72.68	60.82	66.44	62.55	64.34
TcIL3000_8_130	cation-transporting ATPase, putative	66.58	74.81	76	76.29	74.9	73.72	109.37	92.91	93.95	100.63	101.58	99.69	86.69	97.74	99.47	97.55	99.61	96.21	69.06	57.42	63.16	64.9	66.82	64.27
TcIL3000_4_800	hypothetical protein, unlikely	151.85	203.75	239.86	244.81	235.14	215.08	213.06	191.02	183.83	179.92	189.19	191.4	177.49	221.92	221.99	221.52	209.05	210.39	78.39	52.05	68.29	56.69	65.72	64.23
TcIL3000_0_07850	eukaryotic translation initiation factor 4e, putative	81.26	68.78	67.35	67.79	68.61	70.76	95.94	79.64	78.77	89.26	87.72	86.27	92.18	84.43	83.88	83.11	83.42	85.41	82.79	59.88	58.69	59.64	60.17	64.23
TcIL3000_0_27100	Putative cell surface-expressed gene family	48.15	30.37	27.7	27.3	28.04	32.32	17.27	12.94	14.76	14.41	14.7	14.82	15.76	12.48	13.33	15.7	15.56	14.56	69.95	65.26	60.04	61.45	64.43	64.23
TcIL3000_1_560	Ribosomal RNA-processing protein 8, putative (pseudogene)	28.86	35.78	35.69	38.62	38	35.39	45.33	54.06	53.31	56.15	54.32	52.63	40.2	39.55	41.19	35.96	36.05	38.59	57.51	71.75	64.45	68.11	59.16	64.2
TcIL3000_0_04810	SEP domain containing protein, putative	47.77	60.07	57.49	52.06	53.48	54.17	48.85	37.6	34.6	42.71	40.15	40.78	61.55	43.22	44.31	42.77	47.27	47.82	69.38	56.38	67.79	62.59	64.73	64.17
TcIL3000.11.9080	ATP-dependent RNA helicase FAL1, putative	61.51	74.41	72.98	76.61	77.4	72.58	71.04	70.01	67.01	74.43	72.96	71.09	45.03	71.87	70.05	53	53.93	58.78	76.21	55.87	63.75	63.24	61.49	64.11
TcIL3000_0_08990	SET domain containing protein, putative	44.94	30.9	30.8	36.69	35.18	35.7	17.43	23.34	23.03	21.33	20.6	21.15	25.16	29.82	30.38	23.3	23.41	26.41	63.54	68.39	61.51	65.19	61.74	64.07
TcIL3000_10_12850	hypothetical protein, conserved	36.81	40.32	41.17	45.89	49.44	42.73	45.52	34.94	35.14	37.04	36.15	37.76	37.35	35.36	37.32	33.62	34.87	35.71	58.59	68.94	63.22	65.53	63.82	64.02
TcIL3000_9_2540	hypothetical protein, unlikely	42.12	25.69	27.12	22.79	24.61	28.46	20.3	17.6	17.26	16.82	18.06	18.01	24.86	15.63	13.5	19.13	18.1	18.24	46.1	82.44	58.39	70.37	62.78	64.02
TcIL3000_0_38290	Putative cell surface-expressed gene family (fragment)	97.05	17.88	18.1	19.46	19.42	34.38	23.33	18.05	18.87	21.3	23.01	20.91	56.31	12.98	12.57	35.11	35.84	30.56	75.47	49.84	64.3	53.82	76.64	64.01
TcIL3000_1_1370	axoneme central apparatus protein, flagellar protein 16, putative (FP16)	51.83	95.55	98.72	86.6	77.84	82.11	74.34	63.7	65.37	73.26	69.7	69.27	59.21	66.96	60.33	44.43	45.56	55.3	63.83	57.12	68.78	61.12	69.17	64
TcIL3000_3_50	zinc finger protein 2, putative	82.8	79.21	83.75	79.64	71.08	79.3	61.01	82.5	74.31	80.09	72.88	74.16	82.03	79.03	77.29	76.65	72.99	77.6	70.72	62.06	62.31	59.92	64.85	63.97
TcIL3000_6_3200	ADP-ribosylation factor, putative	75.42	75.52	77.3	69.63	72.34	74.04	82.21	80.67	82.49	76.45	73.35	79.03	75.48	68.7	68.21	68.67	66.76	69.56	74.82	60.79	64.19	60.94	58.95	63.94
TcIL3000.11.8010	Major Surface Protease (MSP-D)	60.44	39.69	40.14	37	37.52	42.96	38.64	31.78	31.74	32.18	33.37	33.54	31.72	25.5	26.34	35.71	34.65	30.78	64.6	65.82	58.91	62.85	67.5	63.94
TcIL3000_9_1830	hypothetical protein, conserved	52.96	37.19	36.49	43.6	44.75	43	71.47	49.89	49.41	61.61	56.03	57.68	58.51	57.05	58.38	58.71	54.88	57.51	68	65.04	60.96	61.45	64.21	63.93
TcIL3000_4_4000	diphthine synthase, putative	29.04	29.4	26.95	26.66	27.54	27.92	51.09	54.33	56.8	49.31	50.78	52.46	37.85	40.48	42.22	39.63	39.15	39.87	57.16	74.25	62.27	68.56	56.77	63.8
TcIL3000_8_6650	translationally controlled tumor protein (TCTP), putative	84.95	143.84	140.46	142.76	139.03	130.21	78.32	136.53	138.72	98.41	96.8	109.76	79.04	112.35	112.43	120.98	126.1	110.18	65.89	65.64	58.74	63.41	64.82	63.7
TcIL3000_9_5480	QA-SNARE protein putative	54.14	59.47	59.58	59.09	60.55	58.56	53.33	39.06	38.83	46.64	43.33	44.24	38.73	39.56	41.07	33.6	33.01	37.2	71.97	57.26	63.91	64.12	61.22	63.69
TcIL3000_9_5380	protein kinase, putative	53.83	66.5	66.77	65	65.52	63.52	55.9	47.06	47.31	53.88	54.97	51.82	63.48	64.47	62.7	73.72	74.45	67.76	72.12	53.77	63.64	64.46	64.03	63.6
TcIL3000.11.14520	ubiquitin-conjugating enzyme E2, putative	78.23	63.11	63.24	61.42	62.27	65.65	64.76	52.05	49.17	62.29	57.02	57.06	55.54	57.45	61.11	54.32	52.34	56.15	79.35	51.94	65.16	58.71	62.79	63.59
TcIL3000_10_8630	RNA-binding protein, oligo (U) binding protein, RNA editing complex protein, RNA-editing-associated protein 1, putative (REAP-1)	46.65	35.72	34.23	38.13	35.99	38.15	60.46	42.19	42.99	48.57	46.01	48.04	56.1	45.3	47.74	47.32	48.31	48.95	61.7	70.84	57.21	65.44	62.75	63.59
TcIL3000_0_28540	hypothetical protein, unlikely	44.04	10.27	11.17	10.91	10.76	17.43	259.73	239.61	232.73	301.48	280.69	262.85	90.81	69.38	64.44	58.49	59.52	68.53	70.21	63.23	66.37	64	54.08	63.58
TcIL3000_8_5170	tyrosyl/methionyl-tRNA synthetase, putative	86.01	123.61	122.07	123.59	124.05	115.87	54.26	92.82	96.45	80.5	82.41	81.29	57.88	67.6	63.68	60.86	62.9	62.58	62.7	59.83	65.87	63.35	66	63.55
TcIL3000_5_600	oligosaccharyl transferase subunit, putative (pseudogene) (fragment)	86.37	89	88.62	76.01	75.75	83.15	83.65	98.01	101.8	105.13	104.09	98.53	81.5	80.67	80.58	89.57	91.64	84.79	69.85	60.38	56.72	67.03	63.7	63.54
TcIL3000_0_00880	major facilitator superfamily, putative	75.01	57.57	59.32	63.21	61.33	63.29	37.59	34.56	32.5	38.52	36.18	35.87	34.88	28.68	30.19	36.69	36.77	33.44	66.78	59.21	60.62	62.71	68.34	63.53
TcIL3000_9_980	hypothetical protein, conserved	27.96	30.13	30.71	27.91	30.82	29.51	34.15	31.12	32.34	28.64	31.73	31.6	34.18	31.67	31.05	32.47	30.66	32.01	59.01	78.37	62.64	57.84	59.63	63.5
TcIL3000.11.6490	phosphoinositide-specific phospholipase C, putative	55.16	43.83	44.95	42.74	41.94	45.72	28.33	30.5	28.64	25.73	26.37	27.91	98.03	75.43	77.48	80.28	77.83	81.81	65.78	61.08	62.64	64.62	63.08	63.44
TcIL3000_10_2150	PrimPol-like protein 2, putative (ppl2)	33.89	33.1	33.88	35.37	35.86	34.42	69	51.05	51.63	53.6	52.42	55.54	61.71	61.37	62.03	56.78	56.41	59.66	60.08	64.08	64.68	65.36	62.97	63.43
TcIL3000_10_10590	gamma-glutamylcysteine synthetase, putative	52.61	41.47	42.75	46.81	49.28	46.58	71.93	64.77	65.42	65.66	66.27	66.81	81.19	84.17	84.63	94.15	95.94	88.02	67.53	66.8	59.23	60.98	62.44	63.39
TcIL3000_4_1750	ruvB-like DNA helicase, putative (RUVBL)	64.61	71.41	72.92	81.23	86.75	75.38	67.76	95.19	94.61	83.93	80.58	84.41	61.77	83.43	82.8	77.44	77.24	76.54	66.32	64.57	61	61.56	63.47	63.39
TcIL3000_1_1840	hypothetical protein, conserved	95.15	82.92	79.17	78.69	74.93	82.17	63.9	59.75	61.33	59.04	60.94	60.99	47.07	60.04	59.77	53.52	55.15	55.11	74.91	56.45	60.44	61.94	63.21	63.39
TcIL3000_9_3470	Protein phosphatase 2A homologues, catalytic domain, putative	60.12	47.35	44.37	52.91	50.59	51.07	57.65	44.87	45.49	48.78	49.35	49.23	43.97	34.88	37.95	39.43	38.58	38.96	65.85	69.13	59.02	63.38	59.45	63.37
TcIL3000_6_1810	hypothetical protein, conserved	160.78	196.34	189.64	180.03	183.75	182.11	130.59	160.93	157.31	153.79	146.55	149.83	123.15	129.81	134.08	123.22	122.39	126.53	65.34	58.18	64.77	58.22	70.02	63.31
TcIL3000_10_7450	hypothetical protein, conserved	48.13	41.97	39.16	48.08	44.65	44.4	52.47	35.26	35.97	42.28	38.74	40.94	55.55	51.77	51.68	47.72	47.72	50.89	67.1	63.95	60.98	64.52	60	63.31
TcIL3000.11.3680	leucyl-tRNA synthetase, putative	60.82	76.09	77.88	83.2	86.55	76.91	76.84	88.15	85.43	75.15	76.55	80.42	68.7	70.31	72.15	73.74	73.07	71.59	64.53	61.8	61.65	63.47	64.87	63.27
TcIL3000_9_4830	Pre-rRNA-processing protein PNO1, putative (PNO1)	51.24	57.84	59.76	66.87	67.45	60.63	71.99	84.67	79.58	78.22	74.51	77.8	49.23	59.89	64.63	60.65	59.77	58.83	64.8	65.14	64	60.71	61.43	63.22
TcIL3000_7_2580	hypothetical protein, conserved	49.97	45.73	44.97	54.85	56.86	50.48	55.19	44.54	45.88	43.72	43.81	46.63	43.89	45.08	45.81	38.58	38.47	42.37	64.15	68.34	59.82	62.73	61	63.21
TcIL3000_7_1690	40S ribosomal protein S15, putative	77.21	71.09	94.51	72.5	71.73	77.41	105.74	106.11	99.45	131.59	115.52	111.68	57.2	97.97	95.25	61.96	60.32	74.54	88.47	52.95	59.55	52.41	62.39	63.15
TcIL3000_0_39210	hypothetical protein, conserved	83.62	48.59	50.49	46.01	45.53	54.85	42.5	40.31	42.13	43.61	43.91	42.49	41.53	40.87	40.46	41.81	41.84	41.3	80.47	54.88	63.79	57.3	59.32	63.15
TcIL3000_6_1210	S1/P1 nuclease, putative	159.76	98.95	102.3	76.39	79.39	103.36	134.08	142.94	140.42	146.75	140.89	141.02	169.23	149.58	149.75	192.41	194.44	171.08	84.33	48.76	56.28	57.13	68.86	63.07
TcIL3000_1_1330	coatomer beta subunit, putative	46.02	74.74	72.07	76.38	79.55	69.75	67.85	55.68	57.76	58.47	60.78	60.11	52.12	61.46	61.22	47.24	46.2	53.65	64.94	55.69	65.05	62.77	66.92	63.07
TcIL3000_4_1610	hypothetical protein, conserved	162.13	98.75	99.63	80.04	71.58	102.43	100.36	74.66	74.73	103.17	96.91	89.97	172.38	114	98.43	135.38	135.59	131.16	111.32	49.8	46.32	48.02	59.63	63.02
TcIL3000.11.5900	Archaic Translocase of outer membrane 14 kDa subunit, putative (ATOM14)	68.1	87.8	76.68	74.41	68.95	75.19	95.23	111.72	112.85	99.66	100.78	104.05	83.4	87.61	89.95	72.25	77.38	82.12	64.57	61.73	65.92	64.64	58.14	63
TcIL3000_10_11730	flagellar protein PF20	41.68	44.67	44.61	48.51	48.77	45.65	59.09	46.73	47.27	46.52	49.61	49.84	58.46	46.87	47.5	49.91	48.46	50.24	65.14	65.6	63.78	61.01	59.43	62.99
TcIL3000_0_10220	hypothetical protein, conserved	48.11	31.74	33.55	38.91	37.87	38.04	52.68	52.4	50.98	53	50.54	51.92	47.68	40.77	42.01	39.62	38.49	41.72	64.24	69.4	60.44	65.98	54.85	62.98
TcIL3000_9_5890	ADP-ribosylation factor, putative	136.17	131.19	115.34	105.78	112.18	120.13	79.9	76.27	80.11	71.24	75.45	76.59	84.02	74.09	78.4	80.3	81.28	79.62	82.42	52.31	63.21	54.64	62.28	62.97
TcIL3000_7_3740	Domain of unknown function (DUF4201), putative	47.2	39.54	41.09	45.84	45.72	43.88	49.86	40.24	38.88	42.2	41.17	42.47	52.36	44.15	44.1	43.84	42.52	45.39	62.52	67.54	59.84	66.59	57.96	62.89
TcIL3000_10_210	protein kinase, putative	56.52	46.58	47.55	53.4	52.83	51.38	42.4	33.2	31.61	33.7	33.85	34.95	47.5	43.28	45.27	52	51.16	47.84	63.64	67.36	60.39	61.22	61.8	62.88
TcIL3000_10_6940	ATPase, putative	59.85	34.74	37.04	40	38.79	42.09	26.92	23.84	24.06	25.04	25.5	25.07	35.79	34.36	34.42	37.31	40.33	36.44	72.98	60.74	59.9	62.13	58.53	62.86
TcIL3000.11.14020	hypothetical protein, conserved	55.64	40.23	35.66	35.44	38.81	41.16	95.08	75.92	76.24	81.86	80.23	81.87	102.72	77.82	77.1	89.19	92.08	87.78	72.32	68.11	61.12	57.99	54.73	62.85
TcIL3000_6_3940	hypothetical protein, conserved	75.69	71.96	67.8	67.55	72.3	71.06	46.72	57.75	58.29	58.9	59.55	56.24	41.16	44.38	48.02	36.91	36.82	41.46	65.03	60	61.25	61.68	66.27	62.85
TcIL3000_9_6240	hypothetical protein, conserved	32.31	34.54	32.96	33.79	32.61	33.24	34.92	28.93	28.58	30.63	30.03	30.62	33.5	31.13	30.75	31.81	31.33	31.71	53.23	75.95	62.4	62.83	59.67	62.82
TcIL3000_5_3290	unspecified product	34.1	29.21	29.56	33.17	35.59	32.33	43.59	36.85	40.17	39.1	42.42	40.43	29.18	30.4	33.71	26.44	26.48	29.24	63.07	67.31	61.3	63.8	58.56	62.81
TcIL3000_9_5390	hypothetical protein, conserved	53.41	77.63	66.3	63.24	65.11	65.14	78.01	68.92	69.1	68.11	68.57	70.54	73.99	74.98	74.38	73.43	74.27	74.21	66.23	60.34	66	62.01	59.39	62.79
TcIL3000.11.12720	endonuclease III, putative	45.08	40.5	40.95	42.96	40.68	42.03	57.35	45.6	41.67	52.23	50.81	49.53	54.28	39.98	39.37	40.7	40.97	43.06	48.12	79.74	58.64	68.24	59.22	62.79
TcIL3000_0_11510	hypothetical protein, unlikely	84	52.7	49.78	41.55	43.36	54.28	114.81	86.62	81.98	91.86	90.41	93.14	21.42	21.91	20.95	17.7	15.64	19.52	65.78	60.59	61.14	66	60.37	62.78
TcIL3000_10_12590	peroxin 13	43.15	35.72	33.45	39.82	37.73	37.97	61.7	51.37	52.02	49.79	48.85	52.75	44.65	51.86	53.26	43.81	43.41	47.4	65.89	64.75	59.17	62.66	61.31	62.76
TcIL3000_8_5160	hypothetical protein, conserved	84.7	67.3	68.36	55.68	62.12	67.63	54.08	55.01	53.32	61.33	58.66	56.48	33.02	39.13	46.29	35.72	32.56	37.34	73.66	64.25	58.07	60.84	56.65	62.69
TcIL3000.11.3980	hypothetical protein, conserved	57.17	47.6	47.11	46.31	47.63	49.17	60.09	60.17	61.9	59.09	59.45	60.14	68.14	55.52	54.42	61.73	62.03	60.37	73.85	57.43	61.57	58.63	61.67	62.63
TcIL3000_0_60420	retrotransposon hot spot protein 2 (RHS2), putative	28.5	10.98	11.77	14.77	15.52	16.31	21.02	20.86	20.28	21.36	20.38	20.78	9.66	31.76	32.69	22.71	23.79	24.12	26.7	87.38	60.72	71.95	66.38	62.63
TcIL3000.11.14390	DRBD4	97.17	86.23	94.31	80.4	80.28	87.68	50.9	70.25	66.59	60.37	59.89	61.6	61.23	50.9	52.69	85.69	83.79	66.86	72.46	66.06	56.45	60.45	57.39	62.56
TcIL3000_10_9470	hypothetical protein, conserved	41.29	34.57	32.84	34.11	34.35	35.43	45.75	35.56	35.18	34.91	35.36	37.35	45.13	34.61	35.29	37.53	38.14	38.14	62.73	69.3	64.11	58.84	57.79	62.56
TcIL3000.11.14000	radial spoke protein RSP11, putative	53.66	67.13	73.04	74.91	75.36	68.82	103.4	80.71	72	89.77	83.68	85.91	81.99	62.49	61.43	55.36	52.64	62.78	58.96	54.65	73.25	56.88	68.85	62.52
TcIL3000_10_2970	arginine N-methyltransferase, putative	81.45	97.45	98.81	95.11	96.13	93.79	83.3	123.22	122.72	102.88	102.37	106.9	66.24	98.74	98.74	81.5	80.5	85.14	68.29	56.22	59.1	67.69	61.26	62.51
TcIL3000_8_2110	hypothetical protein, conserved	39.55	29.26	30.95	29.82	30.37	31.99	24.96	20.2	19.63	23.69	22.85	22.27	30.95	24.6	24.53	25.62	25.48	26.24	62.18	61.12	63.16	63.52	62.53	62.5
TcIL3000_7_2590	hypothetical protein, conserved	27.27	36.93	35.57	39.28	39.73	35.76	45.14	60.01	60.7	51.05	51.15	53.61	35.44	46.97	47.69	53	53.69	47.36	49.21	80.97	56.9	69.92	55.47	62.49
TcIL3000.11.580	hypothetical protein, conserved (fragment)	40.06	48.79	50.53	58.23	62.94	52.11	51.68	50.45	50.03	50.62	50.97	50.75	41.36	47.09	46.88	41.52	42.92	43.96	54.76	65.9	64.08	65.45	62.19	62.47
TcIL3000_0_22830	KU70 protein	48.25	31.2	32.4	37.17	37.02	37.21	106.41	72.34	68.42	80.55	81.15	81.77	178.25	93.48	94.15	168.79	169.81	140.9	69.07	68.57	56.08	60.48	58.05	62.45
TcIL3000_8_3870	RNA-binding protein, putative	38.97	39.8	39.07	35.16	35.69	37.74	42.86	38.59	38.4	38.23	41.15	39.85	36.82	33.6	33.91	36.19	36.99	35.5	63.62	60.54	62.22	66.03	59.73	62.43
TcIL3000_10_320	hypothetical protein, conserved	66.71	72.78	72.66	80.98	79.23	74.47	58.53	62.77	65.53	61.08	60.95	61.77	42.4	50.26	52.92	46.58	44.11	47.25	53.44	62.18	66.34	63.59	66.5	62.41
TcIL3000_10_2200	hypothetical protein, conserved	29.49	36.12	34.43	37.13	37.56	34.95	41.83	54.37	53.75	42.23	42.81	47	37.56	45.11	48.97	48.16	47.39	45.44	54.62	72.7	57.2	69.26	58.09	62.38
TcIL3000_7_1870	Uncharacterised protein family UPF0066, putative	52.4	46.08	43.84	46.45	47.95	47.34	58.33	55.73	56.33	59.99	57.63	57.6	42.67	54.22	53.42	42.48	45.09	47.58	61.37	62.85	56.83	67.79	62.99	62.37
TcIL3000_6_2450	hypothetical protein, conserved	50.23	55.83	62.19	50.47	52.84	54.31	39.89	36.46	37.9	38.03	35.77	37.61	49.32	61.09	64.01	55.27	57.67	57.47	75.71	55.57	66.05	54.99	59.45	62.36
TcIL3000_10_1300	methionyl-tRNA synthetase, putative	73.85	100.33	100.37	103.51	106.91	96.99	192.62	160.93	159.52	149.68	151.32	162.81	336.43	349.9	367.64	438.33	445.45	387.55	69.21	67.46	53.29	65.44	56.34	62.35
TcIL3000_7_5050	hypothetical protein, conserved	38.49	29.69	30.17	31.9	32.44	32.54	44.05	44.82	43.23	47.83	46.68	45.32	44.36	44.66	43.38	37.12	39.41	41.79	62.5	63.83	58.35	61.12	65.92	62.35
TcIL3000_0_26660	hypothetical protein, conserved (fragment)	34.74	29.66	28.12	30.25	30.51	30.66	45.27	34.31	36.06	33.07	33.86	36.51	34.77	30.65	30.06	28.89	27.29	30.33	51.85	71.44	64.06	67.5	56.25	62.22
TcIL3000_0_38580	mitochondrial DNA polymerase I protein A, putative	55.21	44.69	46.17	44.28	43.48	46.77	66.49	38.34	39.59	46.73	47.04	47.64	62.36	45.78	45.91	47.95	47.46	49.89	71.26	53.59	62.69	59.77	63.72	62.21
TcIL3000.11.10340	WD domain, G-beta repeat, putative	47.47	41.33	42.1	39.42	38.53	41.77	54.04	49.16	48.4	52.11	52.96	51.33	70.21	58.91	58.09	70.4	67.65	65.05	65.42	62.29	62.77	61.96	58.5	62.19
TcIL3000_7_4830	hypothetical protein, conserved	43.41	58.29	58.39	53.81	50.85	52.95	43.28	43.04	42.27	50.66	44.15	44.68	44.77	42.36	44.75	41.08	40.27	42.65	50.39	63.03	64.97	73.05	59.48	62.19
TcIL3000_10_4360	ADP-ribosylation factor-like protein, putative, ADP- ribosylation factor-like protein	59.73	62.01	62.38	67.88	72.28	64.86	55.56	46.46	48.23	42.13	46.69	47.81	53.57	55.24	57.83	56.4	55.57	55.72	65.92	63.33	57.76	62.3	61.51	62.16
TcIL3000_0_42860	kinase binding protein CGI-121, putative	53.83	58.26	58.48	47.75	45.31	52.72	89.68	65.4	66.27	81.6	77.88	76.17	72.52	73.66	67.67	57.51	59.85	66.24	69.86	56.2	62.43	61.91	60.3	62.14
TcIL3000_0_28840	hypothetical protein, conserved	51.48	51.57	50.19	54.47	55.06	52.55	56.22	46.3	47.15	47.5	47.54	48.94	49.76	38.58	40	39.12	41.1	41.71	68.06	60.88	63.61	57.07	61	62.13
TcIL3000_9_2630	hypothetical protein, conserved	30.03	25.92	24.26	29.81	30.02	28.01	48.32	48.83	51.71	49.85	50.56	49.86	39.25	41.15	42.97	37.52	40.1	40.2	53.96	69.91	65.16	64.91	56.72	62.13
TcIL3000.11.14600	vacuolar sorting protein, putative	57.47	59.88	58.56	55.63	55.37	57.38	55.98	40.09	42	49.17	47.53	46.95	51.19	46.78	46.98	44.42	45.09	46.89	71.56	57.67	59.48	61.2	60.7	62.12
TcIL3000_6_2380	kinesin, putative	57.01	59.43	60.31	55.99	55.38	57.62	50.39	40.5	39.27	45.91	44.94	44.2	39.22	36.44	36.6	35.05	34.76	36.41	74.8	54.92	61.45	56.07	63.08	62.06
TcIL3000_2_1240	hypothetical protein, conserved	32.35	51.34	49.29	48.54	45.73	45.45	48.14	56.85	52.65	45.78	46.02	49.89	38.71	42.26	42.28	40.32	40.15	40.74	48.75	75.84	56.64	69.9	59.07	62.04
TcIL3000.11.11660	hypothetical protein, conserved	50.06	33.96	33.92	32.5	33.1	36.71	34.48	27.93	27.8	28.12	28.58	29.38	50.07	24.89	24.78	39.51	39.3	35.71	62.53	60.49	65.03	59.07	62.94	62.01
TcIL3000_0_39200	PACRGB	58.83	69.38	68.71	69.61	67.02	66.71	79.77	58.68	58.41	58.94	61.85	63.53	56.86	46.63	51.05	43.3	43.18	48.21	61.07	59.44	64.46	61.12	63.81	61.98
TcIL3000.11.5810	triosephosphate isomerase, putative	206.3	280.02	301.93	270.37	273.55	266.43	505.38	574.96	567.66	556.14	555.03	551.83	187.19	263.94	264.3	257.05	258.11	246.12	78.36	58.36	55.54	59.67	57.92	61.97
TcIL3000_10_1800	Protein of unknown function (DUF667), putative	89.9	127.48	123.31	118.62	117.29	115.32	119.03	93.52	96.81	96.99	94.13	100.09	87.35	77.22	82.72	83.14	79.4	81.97	63.52	54.36	67.18	60.19	64.42	61.93
TcIL3000_0_18010	hypothetical protein, unlikely	63.78	76.83	80.19	75.6	72.49	73.78	59.98	62.55	63.53	59.85	57.6	60.7	37.86	45.14	44.11	41.07	42.92	42.22	57.22	61.17	61.94	65.76	63.39	61.9
TcIL3000_10_2090	hypothetical protein, conserved	42.53	29.11	30.27	30.86	28.91	32.33	39.5	34.68	34.32	31.37	31.45	34.26	36.69	34.27	32.85	32.09	31.16	33.41	59.42	72.8	58.05	60.55	58.64	61.89
TcIL3000.11.14330	Pab1p-dependent poly(A) ribonuclease subunit, putative	52.34	46.02	46.8	52.28	53.34	50.16	81.8	55.26	54.04	64.9	64.72	64.14	60.65	59.76	59.69	53.97	53.23	57.46	67.91	60.51	59.66	61.33	59.97	61.88
TcIL3000_9_3230	GTP-binding protein, putative	50.74	47.79	49.85	43.77	44.3	47.29	53.24	48.21	45.02	47.38	47.17	48.21	48.63	44.09	45.85	39.86	40.66	43.82	65.24	55.79	62.63	63.78	61.87	61.86
TcIL3000_9_3430	tubulin tyrosine ligase protein, putative	39.65	35.49	34.21	37.29	38.65	37.06	45.94	37.36	37.91	40.13	38.76	40.02	46.97	45.58	46.54	47.17	46.36	46.52	57.49	71.71	57.08	64.05	58.93	61.85
TcIL3000_8_5840	hypothetical protein, conserved	32.71	31.4	30.87	32.55	35.91	32.69	43.68	44.75	44.62	47.63	45.76	45.29	32.19	41.22	43.51	34.92	34.66	37.3	57	69.96	61.48	63.71	56.98	61.83
TcIL3000_8_7290	hypothetical protein, conserved	61.4	48.84	46.84	50.45	53.05	52.12	53.95	55.93	55.74	56.66	57.62	55.98	40.21	48.65	48.33	42.84	39.95	44	64.46	61.59	63.18	63.17	56.59	61.8
TcIL3000_10_120	BolA-like protein, putative	52.71	33.63	37.43	48.55	42.4	42.94	51.78	47.29	43.4	48.25	45.61	47.27	52.76	45.88	44.81	41.11	44.04	45.72	66.79	69.68	62.28	55.4	54.76	61.78
TcIL3000_9_1720	hypothetical protein, conserved	63.8	41.66	43.84	44.58	48.14	48.4	47.84	26.52	28.22	34.85	33.54	34.19	39.06	32.8	35.48	40.68	39.53	37.51	59.38	63.2	59.83	61.92	64.59	61.78
TcIL3000_9_1230	hypothetical protein, conserved	64.42	48.89	48.91	47.73	50.95	52.18	32.95	35.63	33.54	34.27	29.85	33.25	35.65	31.69	31.17	34.92	34.24	33.53	58.57	67.43	55.74	65.39	61.45	61.72
TcIL3000_0_57570	hypothetical protein, unlikely	106.33	57.85	82.51	36	25.24	61.59	182.63	99.32	65.4	117.28	72.84	107.49	97.6	91.49	44.51	14.74	17.11	53.09	108.14	49.16	56.5	38.48	55.92	61.64
TcIL3000_0_15210	hypothetical protein, conserved	49.07	47.18	50.64	42.86	40.69	46.09	43.4	40.06	37.85	43.63	39.92	40.97	40.31	49.19	42.32	32.1	34.53	39.69	67.57	57.66	62.63	60.43	59.88	61.64
TcIL3000_7_3440	hypothetical protein	46.2	55	50.6	43.09	44.89	47.96	62.67	53.1	53.66	49.64	49.88	53.79	533.89	442.57	452.63	580.29	580.99	518.07	68.55	62.13	56.02	64.93	56.54	61.63
TcIL3000_10_2520	hypothetical protein, conserved	38.88	26.33	26.95	22.5	22.7	27.47	44.47	31.49	32.58	37.32	35.9	36.35	42.46	31.43	34.75	41.62	38.51	37.75	57.46	72.54	59.72	62.14	56.21	61.62
TcIL3000_0_00910	phosphatase, putative	53.25	37	35.74	39.63	39.5	41.02	29.72	25.42	25.5	21.86	22.1	24.92	59.91	45.72	46.69	54.45	54.13	52.18	67.23	60.31	56.91	61.01	62.31	61.56
TcIL3000_9_2600	Nucleotidyltransferase domain containing protein, putative	30.83	27.1	28.3	32.26	33.86	30.47	34.23	29.63	28.42	31.73	31.51	31.11	36.35	31.53	32.13	35.1	36.42	34.31	64.2	60.65	63.73	59.27	59.95	61.56
TcIL3000_9_6470	hypothetical protein, conserved	50.06	39.37	40.67	44.03	45.7	43.97	45.28	39.59	38.41	42.3	42.66	41.65	42.06	38.87	40.23	36.41	36.26	38.76	60.87	63.99	60.59	61.72	60.58	61.55
TcIL3000_0_28830	hypothetical protein, conserved	37.8	41.77	43.1	45.35	46.41	42.88	45.28	34.87	35.09	37.33	37.26	37.97	44.15	31.85	32.87	33.53	34.7	35.42	62.26	61.65	65.24	57.96	60.59	61.54
TcIL3000.11.8470	hypothetical protein, unlikely	80.06	97.97	86.96	88.4	91.55	88.99	94.02	114.81	116.2	97.96	93.76	103.35	81.5	89.26	99.26	89.25	84.95	88.84	61.74	69.26	53.29	65.63	57.36	61.45
TcIL3000.11.10420	NADH-ubiquinone oxidoreductase complex I subunit, putative	45.72	42.56	43.43	48.64	47.93	45.66	60.44	44.44	44.82	48.29	49.71	49.54	56.35	49.3	53.63	45.74	45.66	50.13	58.12	62.7	63.24	64.62	58.33	61.4
TcIL3000_9_1470	hypothetical protein, conserved	38.62	35.87	35.59	40.04	38.12	37.65	35.82	29.34	29.38	28.87	29.47	30.58	43.51	37.8	37.78	44.53	46.06	41.94	60.08	66.23	57.15	64.62	58.93	61.4
TcIL3000_10_1290	hypothetical protein, conserved (fragment)	50.53	38.85	38.84	43.8	45.23	43.45	44.18	47.68	46.89	43.22	44.49	45.29	50.57	45.68	46.18	47.62	47.33	47.48	60.3	63.69	60.49	59.81	62.55	61.37
TcIL3000_10_10490	cytosolic nonspecific dipeptidase, putative	42.39	41.45	44.88	37.19	36.93	40.57	170.24	134.12	135.75	162.52	157.49	152.03	82.38	108.39	105.03	77.25	79.52	90.51	52.41	72.99	56.65	69.04	55.7	61.36
TcIL3000_0_42470	acyltransferase, putative	57.92	40.96	40.89	40.79	42.43	44.6	35.21	34.55	31.89	33.71	34.75	34.02	33.31	32.69	34.38	35.06	34.93	34.07	59.08	62.95	58.95	62.56	63.22	61.35
TcIL3000_10_7880	hypothetical protein, conserved	40.37	50.1	49.35	47.56	48.38	47.15	59.54	48.36	47.39	51.27	50.9	51.49	48.59	49.71	50.06	43.52	44.58	47.29	63.43	55.57	63.38	66.17	58.12	61.34
TcIL3000_10_4220	chaperone protein DNAj, putative	36.88	30.2	29.53	31.58	32.07	32.05	42.34	33.39	32.86	33.46	34.69	35.35	37.37	31	32.67	34.34	34.64	34	59.38	71.72	57.34	60.27	57.96	61.34
TcIL3000_0_15740	hypothetical protein, conserved	87.57	75.57	78.35	74.5	75.42	78.28	140.47	120.34	122.07	139.86	137.69	132.09	85.62	84.42	82.9	81.39	81.41	83.15	65.6	69.47	53.53	59.6	58.39	61.32
TcIL3000_9_3020	hypothetical protein, conserved (fragment)	42.67	35.15	35.6	42.51	42.99	39.78	71.76	52.37	52.63	58.37	56.92	58.41	59.61	53.78	54.28	52.49	50.48	54.13	65.24	58.92	61.46	60.45	60.46	61.3
TcIL3000_7_3810	nucleoside hydrolase, putative	78.98	64.81	67.21	70	71.77	70.55	150.33	242.57	241.5	191.11	191.61	203.42	58.89	100.87	97.19	73.29	76.3	81.31	56.24	69.77	55.8	67.27	57.34	61.28
TcIL3000_4_2050	centrin, putative	49.46	50.17	49.62	52.78	54.42	51.29	47.79	49.51	48.22	44.25	45.7	47.09	58.89	48.1	56.39	66.15	65.98	59.1	56.97	65.76	54.98	67.47	61.2	61.28
TcIL3000_10_410	hypothetical protein, conserved	51.02	46.03	45.73	43.71	44.11	46.12	20.68	20.09	19.07	16.4	18.15	18.88	31.42	31.74	31.74	36.89	34.26	33.21	60.31	61.25	58.91	62.84	63.1	61.28
TcIL3000_0_55640	hypothetical protein, unlikely	45.86	28.4	27.86	28.39	29.91	32.09	10.28	15.24	16.34	13.8	14.54	14.04	40.36	55.67	58.32	84.45	76.25	63.01	38.59	68.32	70.42	64.83	64.03	61.24
TcIL3000_10_10550	hypothetical protein, conserved	72.9	152.4	157.86	143.23	146.78	134.63	58.17	147.53	137.98	95.26	91.9	106.17	66.31	86.96	92.72	100.57	108.34	90.98	57.47	65.31	53.8	64.84	64.75	61.23
TcIL3000_10_12810	RNA binding protein, putative	56.2	34.98	39.14	41.15	40.81	42.46	67.32	56.02	56.1	62.86	60.81	60.62	75.56	99.14	95.87	100.92	96.58	93.61	60.31	63.69	59.05	62.06	60.99	61.22
TcIL3000_10_4150	hypothetical protein, conserved	219.74	182.81	173.35	147.54	151.4	174.97	71.27	74.79	68.43	68.05	65.54	69.62	47.84	35.17	35.57	55.88	56.01	46.09	57.5	71.09	55.39	64.87	57	61.17
TcIL3000_10_9920	guanylate kinase, putative	149.5	115.59	110.9	112.82	112.28	120.22	78.86	95.77	90.81	68.76	72.79	81.4	86.28	101.97	105.08	104.45	101.29	99.81	78.61	57.07	54.61	60.49	54.96	61.15
TcIL3000_10_180	hypothetical protein, conserved	50.99	37.99	42.6	41.49	43.79	43.37	44.18	43.17	42.55	45.1	47.8	44.56	49.45	43.03	41.36	50.22	49.49	46.71	65.83	64.44	57.17	61.68	56.53	61.13
TcIL3000_0_52740	tryparedoxin 1, putative (TXN1)	162.75	268.06	275.39	264.87	260.32	246.28	235.17	321.46	306.41	321.45	321.85	301.27	140.74	288.24	295.59	226.07	224.52	235.03	72.67	56.32	53.4	57.8	65.32	61.1
TcIL3000_0_38600	chaperone protein DNAj, putative	57.82	53.63	52.99	49.57	50.03	52.81	60.53	45.33	48.61	54.06	57.61	53.23	65.63	51.03	52.38	58.9	60.13	57.62	62.5	56.8	64.03	63.85	58.32	61.1
TcIL3000.11.10250	hypothetical protein, unlikely	62.01	31.94	27.77	32	32.5	37.24	54.31	40.84	41.33	48.28	47.22	46.4	60.78	45.39	46.64	47.81	51.74	50.47	77.21	53.8	58.61	56.14	59.6	61.07
TcIL3000.11.7930	hypothetical protein, unlikely	85.7	149.43	146.68	151.69	153.57	137.41	99.23	104.09	103.81	91.56	88.38	97.42	101.23	132.34	138.25	115.9	117.98	121.14	48.83	67.55	66.66	62.63	59.56	61.05
TcIL3000_7_600	protein kinase, putative	40.89	32.13	32.52	39.11	37.7	36.47	73.5	52.22	53.37	60.97	63.15	60.64	65.69	44.52	45.27	60.06	58.85	54.88	68.91	57.99	60.41	56.16	61.68	61.03
TcIL3000_10_600	structural maintenance of chromosome 4, putative	57.96	66.87	65.81	61.71	63.3	63.13	51.69	45.32	45.93	43.24	42.88	45.81	68.89	53.45	55.92	68.8	68.09	63.03	65.04	57.78	62.93	58.71	60.66	61.02
TcIL3000.11.8280	hypothetical protein, conserved	48.12	48.11	47.02	44.4	47.18	46.97	45.09	51.65	51.93	48.85	50.75	49.66	38.29	42.73	43.42	37.34	35.18	39.39	58.57	67.07	57	65.65	56.75	61.01
TcIL3000_10_3550	ADP-ribosylation factor-like 2, arl2 (fragment)	45.05	44.3	43.91	42.95	39.04	43.05	59.78	54.44	55.03	51.52	53.47	54.85	43.99	41.44	45.7	46.76	43.86	44.35	60.42	68.02	61.68	59.07	55.82	61
TcIL3000_7_2770	hypothetical protein, conserved	62.19	57.62	57.16	55.2	55.9	57.62	87.08	65.02	64.01	79.73	80.59	75.29	87.6	80.23	80.83	70.65	72.13	78.29	63.84	60.89	61.68	59.59	58.89	60.98
TcIL3000_3_1480	AGC family serine/threonine kinase, putative	43.89	39.89	39.12	48.46	48.19	43.91	56.01	49.13	48.51	53.48	51.59	51.75	44.65	54.31	54.49	44.69	46.69	48.97	64.6	62.28	59.61	59.36	58.66	60.9
TcIL3000_8_4400	hypothetical protein, conserved	48.33	42.59	43.57	49.71	53.15	47.47	32.26	26.71	26.26	27.64	28.68	28.31	29.09	30.55	32.02	30.69	30.13	30.49	66.86	60.05	56.73	60.55	60.31	60.9
TcIL3000_8_2200	terbinafine resistance locus protein (yip1), putative	65.08	49.85	47.72	53.25	54.57	54.09	46.75	40.25	39.56	41.04	40.73	41.66	37.68	40.29	39.95	39.23	41.12	39.66	66.08	55.6	58.75	58.43	65.61	60.89
TcIL3000_6_4520	hypothetical protein, conserved	49.16	49.8	49.88	51.22	50.53	50.12	65.81	49.81	47.39	52.96	53.91	53.98	58.62	69.37	72.38	54.45	54.17	61.8	66.69	52.83	64.18	60.4	60.29	60.88
TcIL3000_10_5360	ATP-dependent DEAD/H RNA helicase, putative	37.93	43.77	41.35	48.77	47.16	43.8	50.23	61.32	62.94	58	61.02	58.7	46.21	54.85	54.81	52.74	52.7	52.26	62.19	63.44	56.94	61.08	60.73	60.88
TcIL3000_0_28990	EB1-like C-terminal motif containing protein, putative	48.31	38.64	37.21	39.93	38.48	40.51	46.13	44.13	46.45	45.16	45.34	45.44	57.66	48.08	46.91	48.97	48.61	50.05	62.74	61.7	60.58	57.41	61.63	60.81
TcIL3000_9_4370	hypothetical protein	68.8	56.05	52.36	57.48	62.03	59.34	76.66	65.92	64.24	64.19	65.36	67.27	100.77	83.14	81.87	98.05	98.95	92.56	60.44	62.55	58.17	63.17	59.68	60.8
TcIL3000_0_18830	hypothetical protein, conserved	27.42	26.59	27.36	28.48	28.14	27.6	32.62	26.22	25.93	26.93	28.14	27.97	31.67	30.2	30.8	25.6	27.67	29.19	54.11	66.6	62.58	63.66	57.06	60.8
TcIL3000_9_1490	hypothetical protein, unlikely	33.56	20.18	21.65	22.83	21.61	23.96	18.09	15.01	16.7	16.24	17.5	16.71	22.92	13.12	13.26	17.07	16.67	16.61	45.65	73.61	55.16	65.11	64.46	60.8
TcIL3000_1_1480	hypothetical protein, conserved	47.65	47.63	47.24	51.76	53.04	49.47	60.49	57.85	61.79	59.98	57.21	59.46	51.11	64.15	63.21	54.84	55.56	57.78	61.76	59.26	59.53	61.77	61.62	60.79
TcIL3000.11.14810	WLM domain containing protein, putative	36.8	35.65	37.84	30.98	29.12	34.08	47.06	28.32	26.74	35.19	35.7	34.6	26.27	22.35	23.06	23.69	22.54	23.58	52.9	65.1	59.87	68.17	57.9	60.79
TcIL3000_2_860	Dpy-30 motif containing protein, putative (fragment)	54.17	46.39	44.89	51.02	49.33	49.16	52.87	39.43	41.66	40.94	41.34	43.25	55.32	36.99	36.02	37.73	37.96	40.8	67.81	58.34	62.51	57.42	57.6	60.74
TcIL3000_0_42200	invariant surface glycoprotein, putative	103.01	59.01	57.86	58.6	59.14	67.52	14.77	12.68	13.06	11.71	12.4	12.92	26.34	21.93	23.65	23.09	23.36	23.67	64.75	60.9	56.61	61.4	59.97	60.72
TcIL3000_4_660	hypothetical protein, conserved	50.92	44.2	47.02	53.72	53.98	49.97	49.98	41.73	39.94	38.89	40.33	42.17	60.14	54.47	55.24	64.13	62.63	59.32	56.03	68.15	56.25	66.9	56.13	60.69
TcIL3000_10_13800	hypothetical protein	46.49	32.45	31.81	29.84	29.95	34.11	46.19	38.68	40.32	46.51	44.01	43.14	60.33	38.53	37.19	56.07	58.8	50.18	58.66	57.62	62.18	66.25	58.67	60.68
TcIL3000_10_3920	20S proteasome subunit, proteasome subunit beta type-2, putative	45.12	63.68	68.09	67.14	62.77	61.36	59.83	61.04	56.42	65.47	56.52	59.85	41.56	65.14	57.53	42.69	43.35	50.05	51.51	65.3	57.49	65	64.1	60.68
TcIL3000_8_6820	hypothetical protein, conserved	42.04	43.44	44.07	41.29	40.45	42.26	52.33	43.64	41.61	44.69	46.13	45.68	45.01	37.78	38.14	35.76	34.38	38.21	57.13	63.93	62.81	60.27	59.27	60.68
TcIL3000_10_11970	RNA-binding protein 27, putative (fragment) (RBP27)	21.2	30.24	31.41	22.82	20.07	25.15	25.72	31.45	28.99	31.15	31.46	29.75	24.71	21.56	21.64	19.32	17.86	21.02	42.56	85.38	52.75	68.91	53.7	60.66
TcIL3000_0_21990	trans-sialidase, putative	37.38	30	31.29	28.12	28.61	31.08	37.06	32.27	32.9	32.66	33.97	33.77	55.19	45.14	45.77	52.83	53.42	50.47	56.31	65.77	59.42	61.66	59.98	60.63
TcIL3000.11.14350	GDP-L-fucose synthetase, putative	47.13	38.48	37.67	42.41	39.13	40.96	63.9	56.86	59.22	62.37	58.16	60.1	53.96	49.04	50.4	45.36	46.11	48.98	63.12	62.66	58.87	62.89	55.61	60.63
TcIL3000.11.13090	hypothetical protein, conserved	67.31	72.24	71	70.59	70.2	70.27	77.54	59.2	59.94	62.5	63.1	64.45	72.38	53.07	55.8	62.54	63.14	61.39	65.07	51.8	63.44	58.65	64.02	60.6
TcIL3000_9_2200	major facilitator superfamily, putative (fragment)	123.22	82.21	85.7	85.38	85.2	92.34	48.12	42.53	40.89	48.41	48.76	45.74	33.17	36.88	37.81	32.83	34.48	35.03	80.38	49.97	58.49	52.74	61.13	60.54
TcIL3000.11.15130	chromosomal passenger protein	170.34	206.29	219.93	218.71	212.4	205.53	113.5	115.23	110.54	116.57	119.02	114.97	74.23	71.54	71.62	51.39	52.89	64.33	78.61	54	56.24	56.5	57.04	60.48
TcIL3000_10_4900	hypothetical protein, conserved (fragment)	49.17	49.27	52.61	45.82	46.15	48.6	50.04	40.43	41.33	45.4	45.69	44.58	49.62	50.71	52.02	50.37	51.07	50.76	68.26	51.7	62.3	58.61	61.52	60.48
TcIL3000.11.12100	cyclin dependent kinase-binding protein, putative	55.19	46.54	44.12	47.71	46.17	47.95	51.99	47.98	48.56	51.85	52.69	50.61	52.73	47.08	46.88	41.18	41.81	45.93	69.35	56.94	61.24	55.44	59.45	60.48
TcIL3000_3_590	ATP synthase subunit beta, mitochondrial, putative, ATP synthase F1, beta subunit, putative	103.72	122.59	118.69	123.18	122.61	118.16	243.6	250.93	254.77	221.66	224.67	239.13	232.14	286.76	291.12	332.97	336.33	295.86	75.51	55.79	57.32	56.24	57.4	60.45
TcIL3000.11.11950	hypothetical protein, conserved	24.67	42.1	43.71	43.67	48.56	40.54	35.31	64.65	65.1	48.95	51.8	53.16	36.72	46.4	48.57	48.81	49	45.9	47.3	70.92	53.7	70.51	59.83	60.45
TcIL3000_0_29990	nucleoside 2-deoxyribosyltransferase	80.93	77.68	73.59	67.18	69.13	73.7	54.53	68.08	70.2	65.9	64.15	64.57	118.27	77.65	81.77	72.49	76.9	85.41	70.3	49.85	65.84	52.55	63.48	60.4
TcIL3000_0_52090	retrotransposon hot spot protein 2 (RHS2), putative	33.42	20.41	23.04	25.53	24	25.28	21.97	19.08	21.27	20.31	21.84	20.9	48.16	46.08	45.27	51.33	50.49	48.27	56.87	65.17	59.71	61.42	58.84	60.4
TcIL3000_9_2920	adenylate kinase, putative	44.1	40.05	42.43	39.05	45.12	42.15	51.44	47.44	42.92	47.3	48.56	47.53	48.48	53.93	57.84	58.61	59.31	55.64	54.85	63.93	56.08	62.83	64.15	60.37
TcIL3000_0_39480	hypothetical protein, conserved	58.87	46	41.6	43.74	43.96	46.83	75.38	57.28	53.81	59.35	61.24	61.41	57.09	49.76	50.67	45.75	45.04	49.66	56.91	65.48	62.7	60.66	56.13	60.37
TcIL3000_10_9210	hypothetical protein, conserved	51.25	38.05	36.56	35.73	35.03	39.32	41.44	23.21	27.35	31.71	30.94	30.93	36.86	34.5	33.17	29.99	29.98	32.9	66.86	54.75	62.06	60.66	57.45	60.36
TcIL3000_8_5550	hypothetical protein, conserved	68.72	64.42	63.48	57.22	58.76	62.52	58.55	44.94	43.98	51.27	50.76	49.9	65.83	59.23	61.38	60.16	59.83	61.29	67.33	58.23	56.47	60.34	59.32	60.34
TcIL3000_4_2020	glycosyltransferase ALG2, putative	63.53	32.31	32.76	39.9	39.5	41.6	42.85	39.64	39.76	43.41	44.68	42.07	35.56	40.53	43.64	32.93	33.72	37.28	60.43	64.9	57.6	58.73	59.92	60.32
TcIL3000_7_390	hypothetical protein, conserved	33.81	45.24	43.58	47.62	47.15	43.48	57.49	46.8	47.06	47.44	49.88	49.74	43.69	45.24	47.32	34.44	36.35	41.41	52.11	61.32	60.78	64.2	62.86	60.26
TcIL3000_10_3800	mitochondrial inner membrane signal peptidase, putative, serine peptidase clan SF, family S26B, putative	54.42	38.57	37.1	42.18	39.15	42.28	57.5	42.16	45.97	46.12	47.95	47.94	41.93	42.7	44.93	40.09	41.24	42.18	64	61.29	56.45	61.22	58.25	60.24
TcIL3000_10_2630	ABC transporter, putative	48.97	46.5	45.66	52.89	53.03	49.41	68.73	67.59	66.98	65.2	67.96	67.29	58.57	62.8	63.17	62.11	61.21	61.57	51.83	69.17	54.36	66.37	59.21	60.19
TcIL3000_10_2510	importin beta-1 subunit, putative	95.11	82	84.77	79.08	78.97	83.99	87.67	77.25	77.25	86.05	88.86	83.41	75.48	72.45	74.49	59.35	59.75	68.3	83.03	48.43	57.95	52.98	58.36	60.15
TcIL3000.11.6740	sterol 14-alpha-demethylase	33.46	25.3	24.82	25.47	26.07	27.02	68.08	54.16	52.07	60.9	59.8	59	72.15	78.07	76.58	81.34	80.1	77.65	50.52	67.25	59.07	63.39	60.27	60.1
TcIL3000_3_3210	hypothetical protein, conserved	61.92	62.99	57.58	53.79	56.09	58.48	63.5	58.48	56.68	61.3	58.49	59.69	49.94	57.43	58.45	59.6	57.96	56.68	72.51	57.21	58.51	58.29	54	60.1
TcIL3000_10_13540	hypothetical protein, conserved	61.49	61.83	64.48	63.11	57.9	61.76	61.31	44.49	48.01	54.53	56.67	53	72.26	37.75	37.48	51.03	54.7	50.64	67.61	49.13	66.14	52.41	65.2	60.1
TcIL3000_10_3010	hypothetical protein, conserved	65.51	45.65	44.76	42.16	44.96	48.61	45.98	36.08	38.07	40.26	41.17	40.31	57.39	55.09	58.34	69.49	66.36	61.33	76.77	51.86	61.7	52.64	57.47	60.09
TcIL3000_0_26430	hypothetical protein, conserved	56.74	59.91	55.27	46.47	51.04	53.89	56.75	42.03	42.51	49.64	47.78	47.74	42.08	40.39	40.35	40.31	42.15	41.06	62.65	62.14	58.99	62.23	54.37	60.08
TcIL3000_8_4510	hypothetical protein, conserved	32.07	28.61	28.83	29.06	30.07	29.73	45.07	39.25	39.71	42.63	38.93	41.12	34.66	36.49	37.57	36.24	36.45	36.28	56.95	66.73	62.46	60.61	53.66	60.08
TcIL3000.11.4460	hypothetical protein, conserved	26.75	25.38	25.21	28.5	28.61	26.89	35.91	21.53	21.59	24.02	24	25.41	29.07	35.41	34.72	34.25	32.65	33.22	56.44	68.15	57.62	63.71	54.32	60.05
TcIL3000_8_620	hypothetical protein	57.51	51.85	50.6	45.32	42.81	49.62	48.52	30.95	29.8	40.65	38.86	37.76	68.78	69.66	68.98	79.59	80.53	73.51	62.01	57.92	61.09	56.55	62.59	60.03
TcIL3000_0_08870	conserved protein, unknown function	45.09	40.73	40.82	45.57	46.85	43.81	37.22	41.43	43.84	43.56	43.92	41.99	49.35	53.05	52.37	47.32	48.73	50.16	58.74	60.59	60.19	60.98	59.52	60
TcIL3000_9_3170	p21 antigen protein, putative	79.53	98.55	96.01	102.76	99.79	95.33	81.1	89.64	86.71	85.6	83.98	85.4	64.28	77.78	85.58	66.79	66.33	72.15	60.78	56.54	59.57	61.8	61.27	59.99
TcIL3000.11.3050	dynein heavy chain, putative (fragment)	53.08	52.8	52.38	65.82	64.38	57.69	66.25	50.39	50.73	50.06	52.11	53.91	64.56	34.02	35.03	45.17	45.15	44.78	64.48	57.34	61.72	52.95	63.31	59.96
TcIL3000_10_6540	VRR-NUC domain containing protein, putative (fragment)	45.85	37.82	38.71	42.34	42.87	41.52	28.52	32.5	31.79	27.99	27.33	29.63	18.59	20.49	20.58	22.36	21.56	20.72	60.99	58.37	59.6	57.28	63.39	59.93
TcIL3000_7_1960	hypothetical protein, unlikely	30.72	39.84	40.73	52.38	49.34	42.6	12.19	32.61	36.28	43.98	48.9	34.79	46.74	100.45	111.79	123.39	112.39	98.95	26.12	71.54	64.83	69.36	67.73	59.92
TcIL3000_10_2550	glycerol-3-phosphate acyltransferase, putative	35.14	29.99	32.27	32.8	31.46	32.33	56.13	47.42	45.47	47.56	47.93	48.9	47	49.74	50.91	49.68	45.83	48.63	51.11	66.39	56.76	63.59	61.56	59.88
TcIL3000_8_4420	hypothetical protein, conserved	45.15	52.12	50.01	57.53	60.12	52.99	54.54	47.88	50.87	46.19	47.26	49.35	47.04	46.22	46.24	42.68	42.49	44.93	56.59	62.49	62.92	59.42	57.68	59.82
TcIL3000_8_3850	hypothetical protein, conserved	41.6	76.39	78.82	75.23	74.41	69.29	49.66	87.67	85.81	71.6	69.07	72.76	49.35	73.53	73.66	73.32	72.09	68.39	57.19	61.24	56.73	63.22	60.52	59.78
TcIL3000.11.8960	haloacid dehalogenase-like hydrolase, putative	99.99	93.94	98.06	89.19	90.85	94.4	34.07	33.77	32.65	37.16	37.36	35	22.19	34.7	33.08	29.97	30.08	30	74.1	52.67	54.73	56.63	60.77	59.78
TcIL3000_3_1370	hypothetical protein, conserved	42.2	40.24	40.42	42.28	38.53	40.73	46.84	45.45	43.28	42.41	40.37	43.67	46.49	38.28	39.02	43.31	39.41	41.3	57.84	63.04	60.7	60.07	57.03	59.74
TcIL3000_0_09680	expression site- associated gene (ESAG) protein, putative	39.75	22.17	23.95	25.9	26.73	27.7	35.31	39.18	36.68	40.17	39.97	38.26	27.86	36.4	37.49	37.52	36.45	35.15	54.25	65.64	55.39	61.82	61.35	59.69
TcIL3000_0_38930	hexokinase, putative	275.34	165.11	160.76	155.59	146.51	180.66	158.85	224.35	230.79	178.93	181.82	194.95	84.14	112.47	108.64	107.23	115.56	105.61	78.9	50.86	54.55	53.71	60.22	59.65
TcIL3000_8_6290	hypothetical protein, conserved	127.17	160.23	130.14	124.87	122.59	133	70.69	84.04	81.39	79.18	81.32	79.32	71.38	71.92	79.61	75.06	67.86	73.17	67.02	49.46	58.68	55.39	67.67	59.64
TcIL3000_6_1590	hypothetical protein, conserved	58.99	48.43	44.37	51.87	52.17	51.17	63.74	51.53	49.99	52.3	53.04	54.12	63.76	54.2	58.17	56.25	57.8	58.03	66.79	59.32	57.08	58.5	56.48	59.64
TcIL3000_4_1560	hypothetical protein, conserved	36.93	34.98	31.7	38.34	39.01	36.19	41.84	33.5	34.59	40.63	38.7	37.85	38.54	40.34	39.6	42.22	43.51	40.84	58.18	60.76	58.56	61.18	59.51	59.64
TcIL3000_10_11630	RNA-binding protein, putative, RBP12	45.26	28.6	29.42	29.83	29.76	32.57	29.71	25.59	25.56	25.28	24.91	26.21	30.65	29.66	29.16	30.79	30.68	30.19	77.96	56.53	56.96	53.12	53.5	59.62
TcIL3000_6_1370	hypothetical protein, unlikely	78.41	84.13	91.72	85.42	88.21	85.58	43.8	46.91	42.56	42.55	42.1	43.58	55.63	48.86	48.81	45.54	44.62	48.69	64.04	52.17	65.87	53.38	62.5	59.59
TcIL3000_10_10420	RAB-interacting protein, putative	48.14	51.74	50.62	46.37	45.64	48.5	45.8	39.48	37.54	40.45	40.07	40.67	44.23	41.38	44.63	38.55	35.72	40.9	64.1	60.03	58.26	59.41	56.06	59.57
TcIL3000_7_5930	hypothetical protein (fragment)	39.25	27.21	25.76	27.98	31.76	30.39	39.81	41.32	45.12	41.53	42.45	42.05	45.95	51.73	54.62	55.6	58.56	53.29	59.47	66.1	56.96	57.61	57.61	59.55
TcIL3000_0_41850	hypothetical protein, conserved	30.03	19.67	18.05	18.93	18.5	21.04	26.03	13.42	13.67	14.09	14.65	16.37	58.55	11.82	12.25	18.54	20.07	24.25	52.84	63.41	62.23	64.87	54.32	59.53
TcIL3000_6_3520	GTPase activating protein, putative	59.45	63.24	60.08	63.55	67.25	62.72	69.01	51.19	51.85	58.95	54.1	57.02	49.13	46.1	48.44	43.48	40.79	45.59	66.85	58.84	54.26	57.84	59.76	59.51
TcIL3000_0_37270	silent information regulator 2	58.42	61.43	61.44	65.38	67.49	62.83	47.76	52.74	54.04	56.3	54.37	53.04	46.25	54.41	54.23	57.83	59.89	54.52	66.64	56.48	57.94	57.22	59.17	59.49
TcIL3000_0_45610	dynein regulatory complex subunit	36.52	31.33	28.37	32.18	34.65	32.61	43.05	33.71	34.35	36.97	36.45	36.91	39.88	32.08	31.57	29.5	30.95	32.8	61.14	64.75	60.5	57.22	53.86	59.49
TcIL3000_0_33190	hypothetical protein, unlikely	47.05	41.79	41.88	45.26	46.32	44.46	53.37	58.22	55.56	55.73	54.71	55.52	52.09	49.01	50.55	45.03	45.09	48.35	55.76	62.66	61.86	58.67	58.4	59.47
TcIL3000_10_13200	hypothetical protein, conserved	70.87	68.06	64.81	63.55	66.03	66.66	82.4	65.46	67.49	75.9	77.95	73.84	61.43	62.55	67.04	52.67	50.77	58.89	67	51.67	61.05	58.99	58.5	59.44
TcIL3000_10_970	intraflagellar transport protein 172, putative (IFT172)	44.39	46.68	47.53	56.92	58.42	50.79	51.77	47.45	46.23	45.38	44.74	47.11	45.34	40.7	41.19	41.85	42.52	42.32	60.09	62.16	59.29	57.94	57.74	59.44
TcIL3000_8_4360	hypothetical protein, conserved	49.91	42.04	44.82	48.14	44.14	45.81	54.38	56.9	55.89	55.57	52.64	55.07	49.64	53.28	48.58	42.71	42.58	47.36	61.16	63.35	60.05	53.94	58.45	59.39
TcIL3000_10_1440	hypothetical protein, conserved	48.48	42.64	41.89	41.81	43.07	43.58	48.68	45.14	44.6	51.38	51.92	48.34	35.07	33.97	33.52	32.9	33.52	33.8	58.79	61.36	59.6	58.74	58.46	59.39
TcIL3000_10_6980	hypothetical protein, conserved	46.8	48.21	48.86	49.72	50.35	48.79	45.06	62.9	66	61.52	60.63	59.22	44.64	54.46	56.01	62.75	64.28	56.43	54.04	62.16	58.34	63.06	59.29	59.38
TcIL3000_7_2170	hypothetical protein, unlikely	53.34	31.27	33.25	36.14	33.84	37.56	30.7	44.02	42	36.36	39.48	38.51	33.46	37.17	35.11	52.45	53.02	42.24	46.48	73.53	53.39	66.03	57.48	59.38
TcIL3000_0_01090	hypothetical protein	33.99	22.35	21.85	26.68	25.51	26.07	29.87	40.31	39.68	39.62	43.11	38.52	30.42	39.31	39.97	40.69	37.71	37.62	47.3	63.36	58.88	61.68	65.6	59.37
TcIL3000_10_3220	hypothetical protein, conserved	31.95	38.24	38.78	36.49	36.38	36.37	31.42	30.62	30.61	33.12	32.28	31.61	22.23	29	28.87	29.19	29.82	27.82	58.61	60.21	53.11	62.1	62.61	59.33
TcIL3000_10_7300	hypothetical protein	86.22	66.23	68.58	69.88	65.8	71.34	460.17	360.28	376.5	390.12	395.87	396.59	254.18	304.36	299.51	302.42	294.1	290.91	58.75	64.83	56.53	63.29	53.2	59.32
TcIL3000.11.12790	kinesin, putative	26.84	14.01	14.81	15.87	16.7	17.65	32.17	26.77	26.83	29.64	28.4	28.76	50.44	55.34	51.75	61.7	58.23	55.49	47.32	71.82	57.9	61.38	58.12	59.31
TcIL3000_10_6110	hypothetical protein, conserved	36.64	50.86	49.02	47.56	51.42	47.1	62.74	46.61	48.07	49.42	51.27	51.62	47.87	42.58	42.18	31.32	32.16	39.22	56.19	57.07	61.4	64.91	57	59.31
TcIL3000_0_39520	Ras-related protein RAB1A2, putative (Rab1A2)	57.87	86.15	79.25	73.33	79.78	75.28	37.45	28.73	29.05	27.08	29.42	30.34	66.64	63.28	61.92	63.54	61.92	63.46	64.36	48.82	62.18	55.64	65.46	59.29
TcIL3000.11.7760	RNA recognition motif. (a.k.a. RRM, RBD, or RNP domain), putative	37.6	39.19	37.12	40.11	39.78	38.76	49.07	45.07	46.11	45.36	43.19	45.76	35.94	38.2	39.03	33.81	36.1	36.61	57.58	65.59	52.76	65.92	54.56	59.28
TcIL3000.11.14370	hypothetical protein, conserved	90.72	64.21	63.66	59.59	59.38	67.51	79.51	80.21	77.25	90.95	90.95	83.77	63.09	61.14	62.19	85.13	84.56	71.22	71.32	53.83	51.43	60.1	59.66	59.27
TcIL3000_10_3870	hypothetical protein, conserved	54.49	45.94	43.75	48.25	50.42	48.57	51.18	44.62	42.02	44.16	45.04	45.4	40.69	40.54	41.22	35.11	33.45	38.2	60.37	59.5	56.81	63.62	56.01	59.26
TcIL3000_3_1790	hypothetical protein, conserved	72.6	78.76	77.14	64	66.42	71.78	144.77	136.06	128.53	131.15	135.7	135.24	174.65	132.73	144.1	183.42	170.17	161.01	67.91	53.23	59.08	57.77	58.24	59.25
TcIL3000.11.9060	hypothetical protein, unlikely	47.48	51.72	51.27	44.68	45.67	48.16	55.67	42.25	41.39	47.28	45.03	46.32	65.18	57.46	58.65	61.49	60.88	60.73	60.7	57.72	63.81	56.91	57.01	59.23
TcIL3000.11.3700	NADH-cytochrome b5 reductase, putative	48.88	37.98	40.29	40.37	43.02	42.11	36.89	59.57	56.74	41.43	43.99	47.72	67.32	78.86	78.41	92.02	97.28	82.78	57.84	67.61	54.64	62.96	53	59.21
TcIL3000_9_6260	hypothetical protein, conserved	32.46	26.06	28.2	27.68	27.89	28.46	39.68	38.68	34.46	38.48	38.52	37.96	26.65	31.12	32.11	30.46	27.58	29.58	54.97	63.22	58.26	66.07	53.5	59.2
TcIL3000_10_12830	intraflagellar transport protein 52, putative (IFT52)	56.12	57.8	55.88	68.03	67.67	61.1	63.46	57.33	58.21	56.33	56.75	58.42	57.66	53.69	54.67	54.18	54.44	54.93	63.88	58.5	58.17	56.43	58.92	59.18
TcIL3000_0_36620	hypothetical protein, conserved	61.4	73.83	76.9	70.02	69.63	70.36	74.8	56.29	54.51	66.25	63.75	63.12	58.33	70.75	69.95	58.98	60.87	63.78	65.89	54.2	57.57	58.83	59.31	59.16
TcIL3000_10_5070	hypothetical protein, conserved	54.04	68.13	68.67	67.26	67.33	65.09	51.02	45.9	44.5	45.82	47.18	46.89	71.49	63.07	65.05	80.57	79.67	71.97	69.28	52.71	56.74	58.12	58.73	59.12
TcIL3000_0_15390	hypothetical protein, conserved	47.34	67.92	65.49	59.78	59.7	60.05	29.59	27.79	27.94	24.97	25.59	27.18	37.6	35.93	33.73	39.85	40.5	37.52	62.36	59.6	57.13	63.8	52.57	59.09
TcIL3000_8_2600	mitochondrial RNA binding protein, putative (fragment)	70.39	62.34	64.72	75.79	75.5	69.75	64.76	76.28	75.88	64.74	65.06	69.34	55.19	65.02	64.4	73.06	73.25	66.18	66.12	64.15	54.32	56.25	54.47	59.06
TcIL3000_10_10640	predicted S. cerevisiae Got1 homologue, predicted to be involved in ER-Golgi transport, putative	43.38	35.46	32.62	32.58	32.79	35.37	33.79	32.79	34.9	32.92	33.98	33.68	42.98	34.56	35.15	37.54	34.8	37.01	53.82	61.91	62.7	58.56	58.22	59.04
TcIL3000_10_9970	hypothetical protein, conserved	48.68	48.24	49.03	48.52	48.28	48.55	51.84	39.01	39.5	43.08	44.19	43.52	47.21	38.25	39.39	41.13	40.59	41.31	67.19	55.27	60.09	55.96	56.55	59.01
TcIL3000_6_1030	hypothetical protein, conserved	79.78	64.65	71.52	64.55	64.75	69.05	54.35	49.77	45.2	49.73	46.79	49.17	38.7	46.77	43.14	34.63	34.57	39.56	69.18	50.77	58.09	57.26	59.67	58.99
TcIL3000.11.15230	hypothetical protein, unlikely	64.56	73.95	72.3	70.34	68.27	69.88	41.77	49.64	52.46	53.52	54.31	50.34	73.86	71.6	76.71	74.54	73.93	74.13	51.29	52.84	65.69	57.91	67.18	58.98
TcIL3000_10_2910	protease regulatory ATPase subunit 4, serine peptidase, Clan SJ, family S16, putative	57.18	75.65	74.38	72.05	71.57	70.16	60.85	61.74	58.9	56.99	55.65	58.83	53.54	57.66	60.28	47.83	47.67	53.4	60.73	55.57	58.91	62.69	57.02	58.98
TcIL3000_10_12880	hypothetical protein, conserved	36.39	26.5	25.22	29.75	30.43	29.66	33.03	23.9	25	29.87	30.09	28.38	38.76	33.17	31.95	33.61	33.69	34.24	65.96	55.76	56.12	57.32	59.72	58.98
TcIL3000_0_00001	fatty acid elongase, putative	138.35	117.41	119.6	100.95	103.68	116	81.02	101.28	100.34	97.16	97.95	95.55	141.15	135.87	141.9	162	157.75	147.73	65.55	54.35	53.11	60.28	61.52	58.96
TcIL3000_10_4090	TPR-repeat-containing chaperone protein DNAJ, putative	38.42	46.76	46.56	54.04	52.88	47.73	51.75	55.19	53.77	50.05	51.54	52.46	52.34	51.21	53.81	49.6	49.26	51.25	56.61	61.5	57.47	63.94	55.21	58.95
TcIL3000_0_42450	3', 5'-cyclic nucleotide phosphodiesterase, putative	20.54	17.69	18.06	18.23	18.98	18.7	60.27	42.7	40.54	48.47	48.87	48.17	38.63	37.63	36.8	37.01	36.15	37.25	53.15	66.42	59.71	61.76	53.53	58.91
TcIL3000_10_470	hypothetical protein, conserved	32.41	26.52	27.27	24.95	27.42	27.71	27.72	22.13	23.68	26.88	26.92	25.47	30.99	33.34	33.57	28.03	28.78	30.94	60.7	55.88	63.69	55.71	58.58	58.91
TcIL3000_0_13830	hypothetical protein, conserved	98.97	74.51	74.26	72.79	76.3	79.37	70.54	89.57	89.83	77.31	81.2	81.69	79.49	82.13	88.84	92.13	92.61	87.04	72.23	57.94	53.98	55.74	54.6	58.9
TcIL3000_8_6810	cyclophilin, putative	36.76	34.45	34.64	28.33	28.97	32.63	46.52	41.89	37.69	39.43	41.17	41.34	35.12	26.94	28.6	25.86	25.12	28.33	52.92	63.26	62.8	60.74	54.72	58.89
TcIL3000_0_28360	hypothetical protein	52.3	42.07	41.3	47.33	43.33	45.27	52.01	61.38	65.09	66.02	66.78	62.26	47.85	47.05	46.58	50.4	54.23	49.22	53.27	61.39	58.41	61.14	59.91	58.82
TcIL3000_0_53760	hypothetical protein	96.93	126.13	125.93	106.85	101.49	111.47	57.23	57.74	56.37	57.23	54.57	56.63	19.19	31.92	32.49	27.3	25.05	27.19	68.27	50.07	62.46	54.63	58.69	58.82
TcIL3000_8_5260	amino acid permease 24, putative (AAP24)	40.93	34.54	37.45	38.33	39.62	38.18	72.08	56.98	56.91	59.71	58.71	60.88	53.53	64.04	61.66	62.97	62.01	60.84	49	70.45	55.1	67.65	51.83	58.81
TcIL3000_0_53290	zinc finger protein family member, putative	68.61	46.88	52.29	49.9	51.72	53.88	51.46	44.35	43.97	51.5	52.68	48.79	56.23	56.04	58.13	62.21	65.44	59.61	64.29	59.73	57.81	52.2	59.97	58.8
TcIL3000_8_4770	hypothetical protein, conserved	46.72	40.76	39.9	45.8	46.18	43.87	54.8	45.41	43.26	45.9	46.16	47.11	45.42	43.58	44.51	40.37	40.11	42.8	59.5	66.79	54.99	56.75	55.47	58.7
TcIL3000_6_3480	hypothetical protein, conserved	58.41	63.35	61.02	52.89	55.34	58.2	75.41	67.31	65.32	73.23	74.74	71.2	84.05	71.56	73.64	74.37	73.76	75.47	59.07	58.6	58.52	59.52	57.74	58.69
TcIL3000_7_1270	hypothetical protein, conserved	72.28	64.6	60.25	56.22	54.2	61.51	81.87	68.16	66.22	68.17	67.33	70.35	58.34	65.76	67.76	61.48	60.09	62.69	60.86	59.31	55.66	64.88	52.46	58.64
TcIL3000_9_6400	hypothetical protein, conserved	50.34	41.99	39.73	45.82	46.79	44.93	53.71	54.35	54.36	54.47	54.51	54.28	64.85	62.09	64.29	60.62	59.88	62.35	58.86	64.14	56.94	58.64	54.54	58.62
TcIL3000_9_1820	hypothetical protein, conserved	40.28	36	37.28	42.57	41.53	39.53	48.61	38.23	38.16	42.3	43.55	42.17	38.66	44.72	45.31	36.22	37.16	40.42	58.92	58.77	56.43	58.82	59.94	58.58
TcIL3000_10_2870	hypothetical protein, conserved	53.68	56.77	55.96	56.04	54.39	55.37	84.9	68.8	69.47	86.92	89.09	79.84	86.42	85.26	87.4	88.98	88.91	87.4	64.08	53.26	58.89	57.99	58.55	58.56
TcIL3000_2_850	protein kinase, putative	91.22	69.03	68.76	67.67	68.41	73.02	56.05	55.95	56.3	55.12	54.61	55.61	61.8	64.29	65	65.6	62.27	63.79	70.27	51.85	58.48	55.59	56.64	58.56
TcIL3000_0_18210	Leucine Rich Repeat, putative	43.13	34.68	33.59	33.08	32.73	35.44	25.95	24.11	23.96	23.48	24.14	24.33	44.78	37.93	37.3	37.09	36.18	38.65	59.79	58.89	58.98	59.43	55.66	58.55
TcIL3000.11.3100	Kinesin-13 5, putative (KIN13-5)	35.56	29.76	32.03	38.08	38.93	34.87	42.01	33	33.2	34.18	33.38	35.16	42.84	36	36.84	35.79	34.94	37.28	60.55	61.33	58.86	56.41	55.56	58.54
TcIL3000_9_4640	nucleoside diphosphate kinase, putative	41.4	48.68	48.25	47.91	48.45	46.94	56.35	48.99	47.12	48.68	48.72	49.97	45.77	38.97	39.1	39.37	37.55	40.15	56.53	61.56	60.93	56.31	57.29	58.52
TcIL3000_6_380	hypothetical protein, conserved	53.65	55.99	55.35	50.64	51.97	53.52	62.5	45.65	44.58	53.15	49.6	51.09	37.03	39.57	39.66	33.48	33.91	36.73	63.74	53.02	59.55	57.87	58.39	58.52
TcIL3000_0_43620	isocitrate dehydrogenase, putative	47.52	30.24	32.46	34.03	34.86	35.82	59.03	43.3	40.64	46.55	46.69	47.25	73.3	62.64	63.73	67.42	71.95	67.81	62.13	59.46	55.3	58.04	57.58	58.5
TcIL3000_0_48910	variant surface glycoprotein	2.11	0.08	0.18	0.08	0.25	0.54	0.21	0.37	0.19	0.22	0.29	0.26	0.23	70.37	74.06	59.12	57.03	52.16	0.81	75.22	71.97	75.12	69.36	58.5
TcIL3000_10_5600	alpha-1,3-mannosyltransferase, putative	47.45	37.95	36.67	40.16	40.4	40.53	48.1	45.89	45.3	49.01	51.34	47.93	80	50.8	51.19	64.71	63.09	61.96	55.99	58.42	60.64	58.05	59.27	58.48
TcIL3000_10_12000	SRP19 protein, putative	57.13	52.17	52.39	44.52	46.67	50.58	56.85	52.12	50.25	55.22	56.2	54.13	53.8	49.91	49.88	43.87	44.98	48.49	64.48	53.43	59.61	55.36	59.41	58.46
TcIL3000_9_1330	fatty acyl CoA synthetase 2, putative	77.88	50.22	51.69	45.41	46.34	54.31	37.02	35.99	36.5	40.84	43.94	38.86	112.14	114.08	117.53	146.32	147.11	127.44	62.88	56.22	51.33	61.31	60.41	58.43
TcIL3000.11.4980	hypothetical protein, conserved	33.83	30.24	32.11	35.02	36.03	33.45	39.94	33.82	32.6	37.56	38.44	36.47	45.75	53.72	53.73	54.32	53.32	52.17	55.56	61.03	58.7	55.59	60.85	58.34
TcIL3000_1_1650	hypothetical protein, conserved	35.94	32.35	31.44	38.4	39.03	35.43	34.56	30.07	32.46	32.86	32.15	32.42	36	35.48	36.29	38.3	40.13	37.24	58.03	61.97	57.47	59.82	54.29	58.32
TcIL3000_2_120	hypothetical protein, conserved	41.77	59.09	61.46	51.42	52.91	53.33	30.73	36.21	34.09	33.78	35.08	33.98	30.95	40.7	41.7	41.16	39	38.7	56.48	60.46	52.71	66.49	55.42	58.31
TcIL3000.11.4410	hypothetical protein, conserved	38.18	28.98	29.72	31.86	31.97	32.14	46.25	24.46	24.1	30.02	31.37	31.24	39.34	30.84	33.16	32.68	33.48	33.9	62.42	61.05	56.68	58.85	52.52	58.3
TcIL3000_10_11150	chaperone protein DNAj, putative	66.46	47.86	50.21	51.67	50.08	53.26	60.32	46.97	44.98	52.61	50.98	51.17	51.96	42.86	45	40.73	38.82	43.88	68.49	56.55	55.71	57.12	53.53	58.28
TcIL3000_0_44260	nucleic acid binding protein, putative	33.6	37.93	35.23	39.07	40.34	37.24	49.42	47.23	46.68	49.05	47.47	47.97	36.84	39.78	40.86	36.06	36.55	38.02	50.48	63.83	59.22	63.53	54.21	58.26
TcIL3000.11.16040	hypothetical protein	48.42	33.28	35.81	31.25	35.1	36.77	58.17	53.83	50.79	53.29	52.47	53.71	53.74	49.62	51.73	46.21	47.95	49.85	54.82	59.73	60.48	58.36	57.83	58.25
TcIL3000.11.8270	Archaic translocase outer mitochondrial membrane 46 kDa subunit, putative, Mitochondrial import receptor subunit ATOM46, putative (ATOM46)	47.74	52.71	53.92	65.97	66.09	57.29	73.06	102.46	101.19	88.27	87.15	90.42	56.51	86.33	86.55	68.66	69.42	73.49	59.9	62.03	56.86	57.17	55.12	58.22
TcIL3000.11.3440	hypothetical protein, conserved	49.41	53.17	55.07	53.17	53.6	52.88	58.24	44.51	46.91	49.11	51.23	50	45.08	44.08	44.52	41.49	42.57	43.55	69.78	49.93	58.96	55.08	57.13	58.18
TcIL3000_9_3030	hypothetical protein, conserved	23.76	19.21	19.29	22.15	23.19	21.52	25.55	20.69	21.29	23.17	22.57	22.65	31.12	30.22	29.77	28.35	28.09	29.51	51.94	63.89	58.22	61.69	55.03	58.15
TcIL3000_8_6670	hypothetical protein, conserved	44.12	44.33	45.2	47.75	49.32	46.14	52.46	42.85	43.78	48.7	47.9	47.14	38.69	41.82	42.78	39.51	38.51	40.26	55.77	57.69	56.53	59.71	61.02	58.14
TcIL3000.11.13470	elongation factor 1 gamma, putative	63.12	119.02	120.37	129.32	131.43	112.65	62.8	159.14	159.65	99.77	101.67	116.61	59.51	110.86	110.44	114.97	117.9	102.74	57.78	60.55	52.72	59.63	59.93	58.12
TcIL3000_3_2420	ABC transporter, putative	48.66	27.53	27.89	30.01	29.05	32.63	16.13	20.14	19.51	19.07	19.5	18.87	64.09	75.85	76.43	87.01	86.62	78	51.87	65.74	55.08	60.74	57.15	58.12
TcIL3000.11.1620	hypothetical protein, conserved	30.14	32.06	33.14	29.89	32.04	31.46	49.22	43.13	41.28	43.8	43.44	44.17	42.91	40.63	42.92	34.96	35.61	39.41	61.29	58.37	60.7	59.19	51.08	58.12
TcIL3000_9_2880	Peptide deformylase 2, putative (PDF2)	48.37	47.01	43.47	45.39	44.02	45.65	74.17	50.39	53.11	55.71	54.88	57.65	52.06	50.39	52.66	41.04	41.35	47.5	62.05	60.04	54.31	60.9	53.19	58.1
TcIL3000_9_3150	isopentenyl-diphosphate delta-isomerase (type II), putative (idi1)	75.66	84.3	87.84	79.86	83.25	82.18	72.56	54.43	53.15	70.93	69.74	64.16	82.53	81.23	84.86	76.75	79.23	80.92	65.61	54.01	55.94	56.39	58.51	58.09
TcIL3000_0_10230	flap endonuclease-1 (FEN-1), putative	39.34	45.62	44.69	48.75	49.94	45.67	37.99	45.33	45.94	34.24	33.66	39.43	47.54	43.73	44.72	45.25	47.34	45.72	52.07	65.65	59.1	60.6	53.04	58.09
TcIL3000_10_10720	hypothetical protein, conserved (fragment)	47.09	47.17	44.7	43.21	42.8	44.99	39.29	34.94	38.01	41.22	39.18	38.53	35.65	43.09	42.08	34.63	35.42	38.17	59.14	53.01	60.15	59.47	58.58	58.07
TcIL3000_10_10630	hypothetical protein, conserved	42.11	48.14	49.46	53.99	56.05	49.95	61.65	50.56	50.43	54.32	54.45	54.28	52.87	48.21	48.19	50.22	49.06	49.71	55.69	60.38	58.13	56.7	59.33	58.05
TcIL3000_10_6740	hypothetical protein, conserved	61.83	66.22	61.26	56	58.74	60.81	52.42	46.13	45.05	51.2	47.07	48.38	73.41	54.37	60.77	68.86	69.71	65.42	65.16	52.2	56.54	55.71	60.49	58.02
TcIL3000_4_2130	asparaginyl-tRNA synthetase, putative	76.6	78.57	76.98	87.04	88.58	81.55	92.25	112.33	114.96	94.27	91.72	101.11	74.18	76.82	77.42	78.02	79.44	77.17	63.54	57.24	51.91	58.71	58.6	58
TcIL3000.11.13850	hypothetical protein, conserved	67	56.89	58.71	60.58	62.22	61.08	44.14	42.88	41.26	42.81	42.84	42.78	24.57	31.39	30.85	23.75	24.45	27	60.21	60.31	53.69	56.11	59.7	58
TcIL3000_9_1140	Kinesin-13 1, putative (KIN13-1)	45.06	61.79	60.86	69.39	73.06	62.03	57.91	48.43	49.02	46.71	47.55	49.92	55.55	57.29	59	50.08	50.51	54.49	49.11	64.1	56.98	63.85	55.85	57.98
TcIL3000_10_5870	hypothetical protein, conserved	66.81	57.22	56.91	52.61	52.65	57.24	102.28	78.77	80.61	89.94	90.03	88.33	61.66	52.93	57.25	49.38	51.42	54.53	60.74	55.04	60.29	55.96	57.75	57.96
TcIL3000_10_6890	serine peptidase clan SC, family S9A, putative, prolyl endopeptidase (POP)	100.72	123.2	123.67	129.27	131.08	121.59	80.81	83.59	82.11	81.09	81	81.72	122.88	204.87	211.68	178.22	178.16	179.16	62.69	55.05	51.33	57.58	62.95	57.92
TcIL3000.11.4890	hypothetical protein, conserved	38.73	42.64	42.48	48.68	47.47	44	22.12	23.34	23.11	20.58	21.87	22.2	23.56	21.05	19.72	25.22	23.96	22.7	56.85	65.99	55.01	55.97	55.74	57.91
TcIL3000_9_1350	fatty acyl CoA synthetase 4, putative	65.66	51.61	51.32	52.88	55.48	55.39	113	101.04	102.91	108.34	107.21	106.5	97.89	97.61	100.17	99.2	103.71	99.71	62.88	61.81	51.37	57.18	56.23	57.89
TcIL3000_10_4970	protein kinase, putative, (OTHER) NEK family, HsNEK1-like	61.68	68.84	66.23	61.88	65.2	64.77	91.73	75.94	74.05	82.86	82.28	81.37	88.35	86.07	88.86	79.74	83.54	85.31	67.39	49.21	56.9	57.79	58.11	57.88
TcIL3000.11.12760	hypothetical protein	59.61	67.51	67.57	65.81	69.23	65.95	41.86	59.72	60.53	49.24	47.5	51.77	62.96	60.65	64.17	71.78	76.35	67.18	53.88	69.2	54.9	57.66	53.69	57.87
TcIL3000_1_700	RWD domain-containing protein	57.79	39.71	37.34	41.92	41.66	43.68	50.55	50.01	50.52	52.54	55.32	51.79	48.99	50.47	54.97	45.35	46.34	49.22	57.81	62.16	54	59.6	55.78	57.87
TcIL3000_10_2000	casein kinase I, putative (fragment)	55.63	50.71	49.21	46.24	49.88	50.34	28.72	19.07	19.65	26.27	25.85	23.91	23.25	21.63	21.01	19.31	19.95	21.03	64.04	51.68	58.57	55.45	59.54	57.86
TcIL3000_7_1900	prefoldin, putative	74.54	70.05	72.64	70.38	69.76	71.47	73.24	81.84	81.81	84.65	80.09	80.33	95.95	80.11	83.62	96	97.27	90.59	60.2	60.2	50.52	60.23	57.91	57.81
TcIL3000_9_4530	hypothetical protein, conserved	51.55	23.46	25.31	27.79	29.65	31.55	53.22	50.86	53.9	53.34	57.34	53.73	63.4	68.28	72.43	70.84	70.72	69.14	62.42	58.07	59.12	53.6	55.83	57.81
TcIL3000_10_4200	Eukaryotic translation initiation factor 4E type 5, putative (eif4e5)	52.35	52.05	49.27	54	52.44	52.02	83.74	81.53	75.06	73.6	69.42	76.67	87.85	75.05	79.11	73.44	70.8	77.25	63.57	58.42	56.53	54.62	55.84	57.8
TcIL3000_10_9320	deoxyribodipyrimidine photo-lyase, putative	44.23	37.23	37.94	40.56	40.89	40.17	35.67	42.54	42.81	39.28	39.02	39.86	43.19	46.41	46.9	59.07	57.09	50.53	56.74	60.87	54.3	59.75	57.29	57.79
TcIL3000_0_43020	hypothetical protein (fragment)	36.61	64.63	64.59	64.62	67.45	59.58	27.38	29.48	34.45	29.41	30.51	30.25	46.9	59.02	58.2	50.34	52.12	53.31	53.85	58.4	63.46	56.8	56.26	57.76
TcIL3000_0_55100	RNA-binding protein, putative	53.89	54.41	55.22	56.36	56.99	55.37	44.89	45.74	45.61	42.53	42.09	44.17	50.76	50.14	50.58	48.08	46.31	49.17	55.53	63.21	54.41	57.19	58.44	57.76
TcIL3000_0_54590	tryparedoxin 2, putative (TXN2)	154.94	240.28	231.03	231.34	229.16	217.35	254.64	285.24	287.52	295.16	296.08	283.73	157.82	261.98	285.37	225.41	219.01	229.92	67.95	53.52	54.93	53.17	59.15	57.75
TcIL3000_8_4270	Eukaryotic translation initiation factor 4 gamma type 5, putative (eif4g5)	58.51	39.81	41.21	48.02	47.37	46.98	51.87	48.17	49.44	45.78	45.93	48.24	49.04	48.8	49.93	44.4	43.77	47.19	61.13	59.66	53.84	55.94	58.13	57.74
TcIL3000_10_12530	hypothetical protein, conserved	54.25	44.37	47.67	48.11	50.99	49.08	51.61	53.33	49.29	55.17	51.31	52.14	47.18	46.18	48.61	42.94	46.6	46.3	59.32	63.58	52.21	56.93	56.65	57.74
TcIL3000_10_8210	hypothetical protein, conserved	42.4	31.49	30.86	31.66	31.63	33.61	58.59	41.41	40.36	50.68	51.14	48.44	43.56	43.06	43.68	37.74	37.24	41.06	56.47	63.52	51.91	61.51	55.27	57.74
TcIL3000_10_13730	glycerol uptake protein, putative	77.02	86.37	86.56	79.49	81.07	82.1	32.23	34.2	34.68	31.38	30.66	32.63	26.25	31.28	30.92	28.9	30.26	29.52	60.78	50.18	56.04	60.27	61.43	57.74
TcIL3000_3_1910	Putative intraflagellar transport protein C3 (PIFTC3)	57.36	87.28	83.84	83	84.56	79.21	77.76	68.83	68.24	68.05	70.2	70.62	61.82	57.85	58.98	54.23	52.94	57.16	62.86	50.93	57.35	58.34	59.04	57.71
TcIL3000_0_45880	hypothetical protein, unlikely	60.96	39.32	43.49	41.76	41.87	45.48	60.13	55.95	57.22	62.57	58.81	58.94	57.81	44.13	41.47	45.29	50.97	47.93	64.46	58.16	50.95	57.65	57.24	57.69
TcIL3000_10_9770	hypothetical protein, conserved	35.04	27.26	26.47	31.13	32.91	30.56	42.89	31.14	33.96	33.84	37.83	35.93	34.04	37.3	39.03	39.63	39.57	37.92	52.19	60.94	57.85	61.11	56.37	57.69
TcIL3000_7_1700	hypothetical protein, conserved	72.71	78.7	75.85	77.31	79.38	76.79	89.6	76.23	72.99	77.29	75.08	78.24	66.29	64.03	65.5	52.92	54.29	60.61	66.1	56.1	53.01	58.48	54.62	57.66
TcIL3000_5_3100	hypothetical protein, conserved	43.48	51.68	52.41	60.78	60.61	53.79	69.58	68.01	71.15	67.09	69.35	69.03	47.03	49.81	51.22	44.96	43.68	47.34	58.97	59.61	59.74	54.05	55.77	57.63
TcIL3000.11.5690	malic enzyme	111.12	100.37	101.2	95.42	97.19	101.06	100.78	82.17	82.82	86.76	88.12	88.13	74.47	68.27	72.98	66.33	67.54	69.92	75.04	46.83	57.72	49.5	58.96	57.61
TcIL3000_0_01050	Transferrin receptor-like, PAG-like	88.1	43.88	41.56	37.34	39.61	50.1	13.62	12.97	13.19	12.53	13.22	13.1	17.33	17.44	17.49	13.74	14.17	16.03	44.76	63.4	56.98	61.34	61.43	57.58
TcIL3000.11.14940	hypothetical protein, conserved	70.35	88.66	84.7	71.57	73.88	77.83	74.6	60.35	62.27	70.26	68.41	67.18	70.46	60.52	66.18	56.5	57.64	62.26	58.06	60.09	55.72	58.34	55.5	57.54
TcIL3000_7_2400	hypothetical protein, conserved	32.32	59.19	60.51	48.58	50.06	50.14	27.75	36.73	37.25	36.01	34.65	34.48	26.64	29.05	27.35	23.91	25.13	26.41	51.22	62.13	55.82	61.91	56.64	57.54
TcIL3000_0_11160	hypothetical protein, unlikely	33.57	14.57	14.15	15.85	16.01	18.83	1.2	2.42	2.52	2.07	2.19	2.08	1.34	4.63	3.79	0.98	1.08	2.37	50.15	64.2	56.44	59.75	56.88	57.49
TcIL3000_3_3170	hypothetical protein, conserved	52.58	35.74	37.87	31.79	30.82	37.76	21.51	12.67	11.99	15.68	16.76	15.72	46.52	40.12	42.31	40.88	41.58	42.28	65.59	54.3	58.91	53.53	55.01	57.47
TcIL3000_7_4230	hypothetical protein, conserved	30	28.54	29.82	30.21	32.14	30.14	45.71	33.35	32.77	38.72	36.28	37.37	37.26	33.78	33.62	35.12	33.74	34.7	56.11	62.78	55.74	57.37	55.24	57.45
TcIL3000_10_1010	katanin, putative	30.4	24.48	25.28	26.45	27.11	26.75	40.2	28.1	27.16	31.62	32.7	31.96	31.5	26.32	28.02	27.31	26.81	27.99	57.39	63.83	57.69	55.41	52.88	57.44
TcIL3000_1_1320	hypothetical protein, conserved	83.79	161.99	180.73	134.59	113.39	134.9	155.64	129.14	120.36	121.76	114.01	128.18	97.44	118.93	83.34	37.32	38.08	75.02	65.22	47.67	60.72	52.35	61.21	57.43
TcIL3000.11.1780	choline kinase, putative (pseudogene), choline kinase, putative	43.47	35.96	39.04	38.26	40.69	39.48	66.03	56.45	52.94	58.74	54.55	57.74	40.13	46.51	45.27	39.68	38.67	42.05	55.94	63.7	52.15	60.13	55.18	57.42
TcIL3000_0_54110	hypothetical protein, unlikely	98.35	155.53	147.59	156.73	165.75	144.79	22.12	43.36	48.6	28.35	31.98	34.88	47.13	55.65	58.84	69.09	63.23	58.79	53.33	50.75	61.96	58.21	62.7	57.39
TcIL3000_10_1170	hypoxanthine-guanine phosphoribosyltransferase, putative	58.47	73.37	77.06	57.62	62.76	65.86	90.92	242.85	235.87	155.79	152.69	175.62	92.68	209.47	209.05	173.54	169.82	170.91	57.97	62.63	52.23	58.51	55.45	57.36
TcIL3000_10_11710	btb/poz domain containing protein, putative	39.13	34.24	32.11	35.78	34.33	35.12	39.47	36.6	38.95	42.96	42.93	40.18	46.95	46.79	44.68	48.53	46.6	46.71	53.03	63.42	56.94	57.12	56.28	57.36
TcIL3000_0_25380	tyrosyl-DNA Phosphodiesterase (Tdp1), putative	52.26	46.6	47.61	43.33	44.88	46.94	41.43	40.84	38.88	37.48	38.02	39.33	29.8	24.66	25.95	27.28	27	26.94	52.72	61.45	58.61	57.65	56.37	57.36
TcIL3000_10_9800	nicotinate phosphoribosyltransferase, putative	66.31	44.02	45.55	47.77	47.83	50.29	53.02	45.1	43.82	48.21	50.25	48.08	74.5	63.94	64.85	88.12	84.77	75.23	69.35	55.34	53.15	51.21	57.7	57.35
TcIL3000.11.12740	RNA-binding protein, putative	30.33	21.95	24.6	20.35	17.03	22.85	4.13	5.2	4.93	6.4	5.67	5.27	5.57	10.45	8.25	10.01	8.72	8.6	46.61	59.32	64.34	50.71	65.75	57.35
TcIL3000.11.4940	hypothetical protein, conserved, predicted ankyrin repeat family protein	45.99	67.48	67.64	77.06	80.13	67.66	59.72	84.35	83.55	67.99	68.46	72.81	51.85	71.99	68.14	62.6	62.53	63.42	55.78	69.11	48.24	61.89	51.56	57.32
TcIL3000_10_7440	hypothetical protein, conserved	53.85	65.43	67.41	79.26	80.28	69.25	75.92	87.08	85.11	78.13	77.94	80.83	56.42	73.89	74.46	71.77	69.08	69.12	53.71	59.48	52.78	61.31	59.27	57.31
TcIL3000.11.11400	vacuolar sorting-associated protein-like, putative	59.26	45.44	43.89	43.85	42.32	46.95	58.67	41.11	40.67	51.21	50.92	48.52	58.19	50.19	50.13	38.19	38.87	47.11	61.05	53.14	56.53	59.5	56.21	57.29
TcIL3000_0_19520	hypothetical protein, conserved	35.17	33.97	32	29.97	32.76	32.77	56.75	43.08	42.95	47.19	46.51	47.3	41.05	35.84	42.78	38.21	33.47	38.27	52.58	65.87	54.06	60.32	53.63	57.29
TcIL3000_0_15490	Invariant surface glycoprotein/C2H2-type zinc finger containing protein, putative	36.33	8.42	8.54	12.01	11.66	15.39	17.82	22.36	21.7	22.45	21.9	21.24	37.56	17.21	16.46	30.62	32.46	26.86	46.13	75.38	56.79	54.27	53.87	57.29
TcIL3000_0_45930	hypothetical protein, conserved	43.12	40.27	42.22	44.08	42.14	42.37	36.55	34.27	31.94	40.78	42.31	37.17	25.02	32.03	26.7	22.74	23.21	25.94	56.32	54.54	58.13	56.16	61.3	57.29
TcIL3000_0_40630	hypothetical protein	31.09	33.27	33.75	35.96	37.34	34.28	31.69	34.77	36.9	39.26	36.85	35.89	45.57	44.51	48.17	51.95	54.92	49.03	41.95	57.44	62.57	60.08	64.17	57.24
TcIL3000_1_1450	REL2, RNA editing ligase, RNA editing complex protein, putative	46.91	38.73	36.84	43.06	45.16	42.14	43.7	46.16	46.7	49.89	47.07	46.7	35.45	37.37	38.58	35.04	34.6	36.21	57.34	62.2	56.07	57.99	52.6	57.24
TcIL3000_0_39710	dynein heavy chain, putative (fragment)	51.23	50.18	50.42	61.46	59.27	54.51	67.74	51.93	53.64	50.55	53.05	55.39	66.29	32.22	32.84	42.82	44.64	43.76	61.36	54.48	59.42	51.2	59.64	57.22
TcIL3000.11.14870	G5-interacting protein, putative	47.69	54.69	52.4	51.4	54.47	52.13	63.93	55.69	57.32	59.06	61.26	59.45	51.74	59.01	60.78	49.72	51.07	54.46	59.17	55.11	56.24	59.15	56.39	57.21
TcIL3000_10_220	hypothetical protein, conserved	24.21	21.04	19.87	26.14	25.45	23.34	38.14	30.52	29.67	34.25	31.1	32.74	32.75	31.96	30.74	29.26	29.23	30.79	52.66	60.33	59.48	57.93	55.62	57.2
TcIL3000_10_2940	hypothetical protein	25.51	28.87	32.52	26.38	26.02	27.86	15.83	16.95	15.61	16.73	16.85	16.39	25.32	25.01	26.51	25.12	26.23	25.64	55.61	51.12	65.28	53.41	60.52	57.19
TcIL3000_9_5420	transporter, putative	57.69	49.28	51.16	39.34	39.08	47.31	63.98	55.87	55.35	62.01	63.89	60.22	32.65	43.25	44	37.63	37.54	39.01	61.7	55.01	51.1	60.4	57.59	57.16
TcIL3000.11.14630	Zinc finger, ZZ type, putative	43.5	41.84	40.44	39.39	39.43	40.92	41.47	33.52	33.69	37.56	38.43	36.94	39.53	31.18	31.37	32.33	32.68	33.42	67.34	51.54	57.67	55.11	54.13	57.16
TcIL3000_9_5230	NADH ubiquinone oxidoreductase subunit NDUFA12, putative	42.32	49.61	49.51	50.44	47.98	47.97	46.24	34.98	36.16	40.91	39.28	39.52	48.44	43.96	49.26	48.49	48.37	47.71	63.6	52.27	60.14	54.82	54.94	57.15
TcIL3000_4_3810	zinc finger domain, LSD1 subclass, putative	34.08	26.66	29.69	28.57	28.35	29.47	33.78	31.48	31.76	44.57	41.04	36.53	22.26	38.4	36.48	32.67	30.85	32.13	55.53	57.98	58.64	48.26	65.31	57.14
TcIL3000_0_18810	hypothetical protein, conserved	83.25	48.32	47.28	42.45	43.51	52.96	112.31	99.96	94.55	106.28	104.95	103.61	52.7	52.54	56.46	48.67	47.09	51.49	59.61	57.8	62.59	51.45	54.04	57.1
TcIL3000.11.14750	ADP-ribosylation factor GTPase activating protein 1, putative	48.32	63.44	61.72	58.88	59.7	58.41	49.16	46.22	45.04	46.53	46.18	46.63	48.07	50.68	52.58	48	49.17	49.7	65	53.8	54.3	57.19	55.2	57.1
TcIL3000_7_2900	protein kinase, putative	37.3	29.7	28.74	31.28	30.72	31.55	36.77	30.14	29.21	33.38	33.07	32.52	39.77	33.79	34.54	36.03	35.33	35.89	65.26	60.81	49.99	55.81	53.51	57.08
TcIL3000_10_7410	hypothetical protein, conserved	39.3	32.87	31.95	33.71	34.35	34.43	55.2	46.55	44.74	49.41	46.53	48.49	45.7	41.81	45.03	43.66	41.49	43.54	57.6	61.64	51.89	61.01	53.1	57.05
TcIL3000_5_1980	RNA-binding protein, putative (RBP30)	32.07	23.43	22.91	24.85	25.18	25.69	36.47	22.17	23.29	26.35	25.41	26.74	34.32	27.68	30.52	27.94	26.98	29.49	60.86	56.28	58.58	55.36	54.09	57.03
TcIL3000_10_100	peroxin 14, putative	47.26	49.56	47.2	61.41	60.49	53.18	93.81	78.27	76.81	77.67	78.16	80.94	54.06	58.78	59.25	55.12	52.88	56.02	61.36	56.1	56.11	56.31	55.16	57.01
TcIL3000.11.890	serine peptidase, Clan SP, family S59, putative, Nuclear pore complex protein 158 (fragment), Nuclear pore complex protein 158 (Nup158)	55.57	53.64	52.77	64.68	65.87	58.51	61.54	57.47	59.23	55.66	56.96	58.17	58.11	58.06	56.66	55.54	57.08	57.09	62.72	56.25	52.87	53.54	59.59	56.99
TcIL3000_5_3910	hypothetical protein, conserved	38.16	48.78	48.96	56.96	57.6	50.09	47.6	73.05	74.25	57.72	61.38	62.8	45.67	51.66	54.33	55.06	57.88	52.92	51.51	61.74	53.77	62.82	55.04	56.98
TcIL3000.11.10160	Zinc finger, C3HC4 type (RING finger) containing protein, putative	34.68	18.97	18.5	19.62	20.75	22.5	39.9	35.32	36.1	38.81	36.96	37.42	144.87	140.11	139.08	175.17	183.31	156.51	57.48	65.5	50.8	61.93	49.1	56.96
TcIL3000_10_12280	hypothetical protein	49.84	45.96	43.23	47.63	47.86	46.9	42.83	35.59	34.83	37.44	37.22	37.58	41.48	39.61	38.89	42.74	43.12	41.17	64.14	50.91	58.32	54.13	57.13	56.93
TcIL3000_0_40040	hypothetical protein, conserved	25.18	25.67	28.14	28.22	26.44	26.73	103.12	89.42	86.59	91.71	92.14	92.59	150.07	125.41	126.08	162.91	161.13	145.12	47.27	78.78	52.04	61.35	45.14	56.92
TcIL3000_10_9180	ATP-binding cassette sub-family F member 1, putative (ABCF1)	57.99	65.5	63.16	66.72	66.19	63.91	74.25	69.1	67.34	62.15	62.33	67.03	59.05	65.85	65.58	57.29	56.25	60.8	66.81	52.86	53.88	57.83	53.24	56.92
TcIL3000_0_35610	hypothetical protein, unlikely	44.86	50.7	39.25	47.46	46.6	45.77	32.79	36.27	38.98	38.86	41.99	37.78	32.93	32.12	35.91	35.67	34.44	34.22	37.57	63.06	61.18	59.24	63.48	56.91
TcIL3000_0_37490	S-adenosylmethionine synthetase, putative	79.14	69.14	74.85	55.03	53.41	66.31	91.54	75.94	67.87	92.72	87.57	83.13	332.72	207.53	194.47	239.25	244.37	243.67	74.8	50.93	45.44	56.5	56.67	56.87
TcIL3000_9_1240	hypothetical protein, conserved	40.47	58.49	59.57	67.39	68.41	58.87	47.73	58.17	59.16	43.3	43.27	50.33	49.14	58.32	58.59	57.08	55.35	55.7	52.22	59.28	58.73	57.4	56.74	56.87
TcIL3000_10_80	GPI transamidase component GAA1, putative	56.88	53.68	57.32	55.88	58.87	56.53	38.65	37.75	36.03	40.44	38.46	38.26	25.98	35.96	37.69	32.65	31.75	32.8	62.44	54.6	53.77	58.22	55.09	56.82
TcIL3000_5_3230	phosphoribosylpyrophosphate synthetase, putative	36.47	42.03	41.64	43.94	46.7	42.16	42.49	55.88	56.48	49.51	50.81	51.04	75.53	52.55	53.1	66.85	68.89	63.38	54.59	64.16	56	57.86	51.26	56.78
TcIL3000_10_2610	N-acetyltransferase, putative	44.26	61.22	62.47	68.5	63.29	59.95	60.95	64.41	62.53	61.05	61.47	62.08	48.03	53.92	56.67	52.8	50.13	52.31	49.83	59.14	56.53	62.42	55.96	56.78
TcIL3000.11.12590	SelR domain containing protein, putative	50.26	48.16	48.45	42.57	39.21	45.73	34.41	38.7	37.39	44.49	38.9	38.78	31.22	33.58	32.76	28.69	28.34	30.92	53.49	63.67	53.04	57.61	56.08	56.78
TcIL3000_10_12330	hypothetical protein, conserved	44.03	40.9	40.29	35.99	36.66	39.57	40.08	39.13	37.91	39.9	39.65	39.33	38.38	42.11	41.71	39.01	38.29	39.9	55.82	57.39	54.05	60.8	55.8	56.77
TcIL3000_0_48930	variant surface glycoprotein	4.59	0.27	0.3	0.2	0.21	1.11	0.25	0.25	0.45	0.13	0.21	0.26	0.29	28.87	30.28	30.11	29.99	23.91	1.15	72.92	71.59	73.65	64.39	56.74
TcIL3000.11.2920	hypothetical protein, unlikely	30.43	31.77	34.55	38.36	36.74	34.37	22.53	25.46	24.8	28.3	30.14	26.25	30.35	20.84	21.11	23.06	23.18	23.71	47.38	55.52	61.37	55.26	64.16	56.74
TcIL3000_10_4880	hypothetical protein, conserved	48.6	49.01	48.94	44.19	45.84	47.32	51.44	43.81	44.19	47.3	47.11	46.77	44.09	44.02	45.53	41.81	44.06	43.9	61.17	55.83	55.28	57	54.3	56.71
TcIL3000_0_00030	hypothetical protein, conserved	24.51	28.52	27.38	29.8	27.63	27.57	12.5	23.09	26.67	25.58	24.2	22.41	21.22	29.15	28.47	29.49	30.69	27.8	41.9	64.42	55.16	63.66	58.43	56.71
TcIL3000_0_54530	eukaryotic peptide chain release factor subunit 1, putative	84.45	104.39	104.29	93.58	98.34	97.01	71.79	115.66	117.02	88.36	88.26	96.22	78.7	99.02	101.74	106.77	109.38	99.12	68.33	53.2	50.81	56.85	54.27	56.69
TcIL3000.11.1630	leucine-rich repeat protein (LRRP), putative	36.08	34.04	32.22	32.87	33.67	33.78	45.83	36.55	35.66	38.43	39.34	39.16	40.17	33.58	35.43	34.47	34.96	35.72	54.83	58.95	57.37	58.09	54.13	56.67
TcIL3000.11.13900	hypothetical protein, unlikely	70.67	61.94	57.14	70.13	68.79	65.73	78.16	71.96	74.49	75.69	79.1	75.88	63.44	70.36	69.39	61.04	59.22	64.69	51.25	65.73	54.03	61.89	50.34	56.64
TcIL3000.11.7580	hypothetical protein, conserved	40.82	33.65	33.06	35.61	36.51	35.93	47.18	33.01	34.98	38.74	39.68	38.72	44.76	44.67	44.13	41.92	42.72	43.64	57.49	55.83	52.92	58	58.95	56.64
TcIL3000_0_41460	hypothetical protein, conserved (fragment)	36.94	23.69	23.86	28.73	27.95	28.24	41.69	34.66	36.2	38.73	38.36	37.93	36.54	24.26	24.34	32.1	30.78	29.61	59.11	62.2	53.76	55.81	52.26	56.63
TcIL3000_0_03140	conserved repeat domain containing protein, putative	72.34	65.23	63.48	59.26	61.84	64.43	49.26	55.49	59.45	63.01	59.46	57.33	39.31	45.69	46.51	33.97	35.62	40.22	58.65	53.22	54.63	55.59	60.95	56.61
TcIL3000_9_100	hypothetical protein, unlikely	49.61	41.69	42.76	37.38	37.51	41.79	39.51	31.13	33.81	40.92	37.45	36.56	44.67	32.27	32.28	29.72	28.94	33.57	58.99	46.16	63.83	56.28	57.68	56.59
TcIL3000_6_1500	bystin, putative	32.93	44.46	45.66	52.56	51.73	45.47	42.83	68.51	65.48	59.23	57.21	58.65	41.73	51.48	52.7	54.51	53.67	50.82	49.37	62.7	53.47	58.68	58.65	56.58
TcIL3000_9_3510	hypothetical protein, conserved	28.64	25.68	25.76	27.28	27.61	26.99	54.53	43.29	40.86	46.54	46.83	46.41	52.87	49.36	47.65	43.08	45.94	47.78	44.32	68.8	53.48	61.82	54.32	56.55
TcIL3000_9_2490	phytanoyl-CoA dioxygenase (PhyH), putative (fragment)	33.66	31.08	29.89	33.05	32.09	31.95	29.93	30.96	32.18	30.29	30.59	30.79	29.27	27.98	29.98	22.68	23.14	26.61	46.53	63.51	52.93	61.7	58.1	56.55
TcIL3000_4_2030	hypothetical protein, conserved	39.91	23.56	25.17	29.7	30.07	29.68	40.5	35.41	37.73	40.9	39.61	38.83	63.53	60.97	63.14	57.31	57.96	60.58	52.7	63.61	57.61	54.26	54.41	56.52
TcIL3000_2_680	protein kinase, putative	56.55	36.09	35.23	33.96	33.91	39.15	57.68	39.5	40.23	45.45	45.78	45.73	69.55	48.78	49.36	50.94	49.42	53.61	64.59	53.94	56.28	52.73	55.05	56.52
TcIL3000_10_6930	hypothetical protein, conserved	43.5	49.31	48.7	57.15	59.05	51.54	73.75	76.88	80.59	75.68	74.11	76.2	55.56	81.97	84.58	64.49	63.54	70.03	53.92	62.52	53.56	56.62	55.76	56.48
TcIL3000_8_550	RNA-binding protein, putative	49.48	39.83	39.75	37.01	34.56	40.13	35.69	44.77	48.59	44.16	42.41	43.13	41.85	51.16	49.33	48.75	48.39	47.9	53.75	56.5	57.31	57.62	57.14	56.47
TcIL3000.11.16820	leucine-rich repeat protein (LRRP), putative	40.37	39.09	38.12	46.08	43.86	41.51	47.16	40.21	41.44	42.64	42.55	42.8	38.01	39.02	40.87	35.87	36.93	38.14	52.7	56.64	54.5	61.25	57.01	56.42
TcIL3000_10_9130	hypothetical protein, conserved	43.44	33.63	31.74	35.51	37.22	36.31	61.81	53.54	53.65	58.03	56.05	56.62	42.94	54.33	55.03	49.4	48.9	50.12	58.62	59.22	52.56	56.54	54.88	56.36
TcIL3000_0_22010	cullin 1, putative	34.16	30.73	29.6	34.86	33.89	32.65	52.58	38.73	40.37	42.09	42.38	43.23	49.56	45.22	44.24	43.73	40.63	44.67	61.81	56.29	56.27	53.09	54.33	56.36
TcIL3000_0_50510	hypothetical protein, conserved	36.06	27.14	26.38	25.61	25.4	28.12	58.32	33.79	37.33	36.12	34.73	40.06	75.29	24.27	22.78	27.65	28.34	35.67	51.03	57.74	60.28	60.32	52.42	56.36
TcIL3000_7_5080	ADP-ribosylation factor, putative	50.37	39.42	39.33	44.88	45.63	43.93	55.25	47.6	49.19	44.64	46.6	48.66	44.34	54.08	56.95	41.92	43.81	48.22	55.24	59.2	52.79	58.95	55.55	56.35
TcIL3000.11.100	hypothetical protein, conserved	76.02	83.15	82.04	74.41	75.23	78.17	92.56	70.52	71.75	85.39	85.29	81.1	89.11	83.52	88.69	75.37	78.84	83.11	68.82	48.6	54.33	54.07	55.89	56.34
TcIL3000_0_40080	NGG1 interacting factor 3-like	37.94	28.48	28.18	31.73	33.42	31.95	43.91	42.98	41	44.55	43.36	43.16	69.37	71.15	73.55	68.31	67.45	69.97	54.69	56.01	58.81	57.19	55	56.34
TcIL3000_4_840	cleavage and polyadenylation specificity factor subunit, putative	34.27	49.85	50.39	50.7	52.27	47.5	45.03	46.56	46.62	45.37	46.04	45.92	35.91	43.08	42.55	35.01	35.72	38.45	54.14	52.84	56.51	63.23	55	56.34
TcIL3000_5_290	protein phosphatase 1, regulatory subunit, putative	50.67	37.8	37.89	42.15	41.15	41.93	58.92	41.19	39.36	35.99	33.72	41.84	44.93	41.45	44.03	39.19	37.52	41.42	57.45	60.86	57.65	53.01	52.64	56.32
TcIL3000_0_40130	variant surface glycoprotein (fragment)	556.86	316.17	319.15	326.57	331.04	369.96	0.11	0.03	0.08	0.05	0.02	0.06	16.11	7.74	8.14	10.72	11.7	10.88	100.82	46.8	51.55	36.81	45.64	56.32
TcIL3000_10_13210	hypothetical protein, conserved (fragment)	62.55	61.08	57.6	54.9	53.72	57.97	68.49	59.03	61.92	66.57	64.69	64.14	72.33	59.63	61.05	56.06	55.66	60.94	63.67	49.8	53.61	57.77	56.65	56.3
TcIL3000_10_13190	glycosomal malate dehydrogenase, putative	274.98	219.31	222.18	210.03	193.85	224.07	533.7	699.45	723.89	651.04	636.14	648.84	166.67	196.53	190.31	188.68	192.68	186.97	98.78	37.46	55.89	38.15	51.14	56.29
TcIL3000_0_11640	variant surface glycoprotein	24.4	15.26	15.94	11.76	11.46	15.76	7.33	6.97	6.56	6.56	6.3	6.74	24.68	15.48	15.92	17.24	16.25	17.91	53.16	59.37	55.19	60.97	52.56	56.25
TcIL3000.11.15150	Paraflagellar Rod Proteome Component 9, putative (PFC9)	104.42	97.14	93.45	89.77	91.6	95.28	90.66	55.08	57.75	62.94	63.09	65.9	70.57	55.24	53.79	64.36	65.06	61.8	68.31	44.93	61.39	49.18	57.23	56.21
TcIL3000.11.7740	seryl-tRNA synthetase	76.38	75.28	74.67	84.59	87.62	79.71	87.67	109.91	109.22	94.68	96.98	99.69	65.81	88.75	89.86	86.68	85.39	83.3	63	56.1	53.04	54.06	54.72	56.19
TcIL3000_8_4960	hypothetical protein, conserved	73.64	76.83	70.7	61.78	65.67	69.72	64.99	63.62	65.54	65.45	67.12	65.35	61.73	53.73	51.51	51.62	50.15	53.75	60.81	51.04	51.66	61.24	56.13	56.18
TcIL3000_10_7950	hypothetical protein, conserved	46.18	25.01	28.01	21.42	24.21	28.97	50.64	36.1	31.08	43.12	41.48	40.48	55.59	44.01	46.47	50.01	52.74	49.76	64.34	51.73	59.43	51.59	53.66	56.15
TcIL3000_10_13160	U3 snoRNA-associated protein UTP11, putative	31.03	54.37	52.85	46.82	47.61	46.54	38.68	63.53	63.25	50.61	50.39	53.29	36.86	49.92	55.91	47	47.08	47.35	52.35	56.12	53.1	65.94	52.91	56.09
TcIL3000.11.3170	unspecified product	47.43	39.65	39.02	39.21	45.36	42.13	50.25	53.23	47.57	61.89	57.83	54.15	38.22	35.68	42.16	29.87	33.66	35.92	65.79	51.13	53.14	52.99	57.31	56.07
TcIL3000_8_1870	histone-lysine N-methyltransferase, putative (DOT1A)	54.99	66.13	58.45	66.05	65.56	62.24	87.23	76.42	75.54	69.95	70.6	75.95	77.65	81.23	81.09	71.27	68.81	76.01	54.38	59.82	55.4	59.01	51.58	56.04
TcIL3000_0_17680	nucleobase/nucleoside transporter 8.1, putative	100.62	215.29	207.67	232.41	236.32	198.46	7.35	8.98	8.73	8.23	7.54	8.16	11.19	11.63	11.72	14.26	14.53	12.66	58.62	60.78	45.01	56.63	59.11	56.03
TcIL3000_0_13430	hypothetical protein, conserved	63.77	37.78	36.04	34.04	31.89	40.7	59.25	38.63	39.77	47.99	47.34	46.6	83.9	33.64	34.04	53.67	53	51.65	70.75	47.22	60.88	50.34	50.9	56.02
TcIL3000.11.6980	kinesin, putative	40.74	42.65	42.78	46.11	46.03	43.66	51.29	37.75	38.96	41.45	42.8	42.45	24.52	38.75	39.22	28.18	28.64	31.86	53.77	58.27	53.46	57.93	56.58	56
TcIL3000_9_6410	hypothetical protein, conserved	40.41	35.34	33.59	40.69	42.29	38.46	49.86	42.06	43.38	45.78	46.94	45.6	40.05	39.21	42.07	40.02	40.77	40.43	57.18	60.37	54.14	57.35	50.75	55.96
TcIL3000_9_6080	rieske iron-sulfur protein, mitochondrial precursor	67.79	56.83	55.32	50.55	50.19	56.14	183.29	152.1	153.13	170.81	172.89	166.44	185.93	229.56	231.66	244.07	245.1	227.27	55.36	59.33	50.29	57.58	56.88	55.89
TcIL3000_10_980	hypothetical protein, conserved	38.33	32.54	31.41	37.09	34.9	34.85	52.92	44.29	42.91	45.69	45.13	46.19	36.64	36.74	37.62	37.83	38.91	37.55	55.4	59.13	56.03	57.9	50.81	55.86
TcIL3000_0_14420	hypothetical protein, conserved	41.2	45.13	45.56	39.12	39.13	42.03	49.44	41.19	43.09	49	48.47	46.24	39.3	41.88	40.17	32.14	33.75	37.45	54.89	55.59	56.39	58.47	53.95	55.86
TcIL3000_0_02060	hypothetical protein, conserved	68.04	81.31	80.38	71.38	67.36	73.7	27.74	25.29	24.52	26.85	24.94	25.87	24.13	29.29	26.04	21.21	21.74	24.48	67.26	43.52	58.04	51.32	59.03	55.83
TcIL3000.11.16810	NADH dehydrogenase subunit NI8M, putative	58.31	58.28	56.94	60.52	64.67	59.74	67.06	58.16	56.92	61.34	62.79	61.25	65.13	55.21	54	48.47	52.35	55.03	51.15	53.87	54.82	59.22	60	55.81
TcIL3000.11.8290	hypothetical protein, conserved	105.11	130.66	132.59	137.66	140.28	129.26	60.29	62.18	60.99	58.07	56.27	59.56	37.97	47.55	44.95	35.75	34.75	40.19	63.25	57.39	51.32	52.04	54.92	55.78
TcIL3000_2_1470	sedoheptulose-1,7-bisphosphatase, putative	51.47	49.84	53.34	56.23	57	53.58	117.78	107.61	109.6	123.07	119.33	115.48	75.11	87.04	91.14	91.3	94.95	87.91	55.22	59.41	51.12	57.28	55.84	55.77
TcIL3000_7_4330	hypothetical protein, conserved	55.45	30.61	31.08	36.5	36.26	37.98	41.63	32.39	32.3	34.28	33.7	34.86	40.85	36.9	39	40.59	40.39	39.55	63.53	55.33	54.87	53.64	51.5	55.77
TcIL3000_10_11770	hypothetical protein, conserved	53.5	44.77	39.21	44.58	43.08	45.03	67.61	46.78	50.11	53.36	53.27	54.22	66.79	56.44	61.57	56.86	57.24	59.78	63.09	54.74	55.76	55.15	49.98	55.74
TcIL3000_9_1890	E2-like ubiquitin-conjugation enzyme, putative	52.13	78.87	80.33	68.89	75.2	71.08	70.47	79.98	79.95	77.14	75.42	76.59	67.03	77.33	83.32	86.54	87.24	80.29	54.43	56.25	51.69	61.44	54.68	55.7
TcIL3000_4_430	hypothetical protein, conserved	85.1	68.73	61.2	60.81	64.16	68	88.61	53.25	53.37	63.91	68.97	65.62	35.49	44.85	46.96	36.91	40.07	40.86	66.13	55.18	48.56	53.81	54.74	55.68
TcIL3000_10_9070	hypothetical protein, conserved	46.57	38.36	36.18	43.67	46.29	42.22	50.1	50.83	50.28	56.98	54.01	52.44	51.63	53.23	57.24	48.53	46.45	51.41	53.92	54.28	59.07	56.44	54.59	55.66
TcIL3000_7_3680	hypothetical protein (fragment)	48.31	42.34	41.27	48.67	50.12	46.14	58.06	45.02	47.91	47	46.32	48.86	44.65	42.07	44.6	36.85	37.57	41.15	56.15	56.04	53.31	54.96	57.85	55.66
TcIL3000.11.14320	Mut7-C RNAse domain containing protein, putative	36.89	31.54	31.65	34.01	33.15	33.45	36.33	35.21	34.61	35	35.15	35.26	34.31	36.42	37.69	32.84	32.56	34.76	52.44	59.75	54.52	59.4	52.16	55.65
TcIL3000.11.12680	Suppressor of forked protein (Suf), putative	41.43	36.11	37.04	35.51	35.91	37.2	39.09	33.49	34.59	33.58	32.53	34.66	36.88	35.91	35.98	36.18	35.07	36	50.89	66.1	53.82	57.86	49.52	55.64
TcIL3000_4_1600	hypothetical protein, unlikely	139.5	93.2	86.04	78.54	78.15	95.09	95.42	74.5	70.94	80.57	87.25	81.74	163.93	114.16	106.32	180.68	177.24	148.47	77.12	48.51	48.03	50.22	54.29	55.63
TcIL3000_10_6420	exosome complex exonuclease RRP41A, Ribosomal RNA processing protein 41A (RRP41A)	39.6	51.93	47.6	47.85	49.99	47.39	50.03	59.29	62.34	54.76	53.94	56.07	41.37	39.01	39.51	40.17	39.32	39.87	49.42	61.12	55.1	58.91	53.46	55.6
TcIL3000.11.10480	2-oxoglutarate dehydrogenase E1 component, putative	64.07	31.22	31.64	35.65	35.48	39.61	100.82	94.94	92.56	87.1	87.71	92.63	81.63	84.01	82.72	88.98	90.33	85.54	61.3	58.13	51.35	54.72	52.46	55.59
TcIL3000_10_13180	kinesin, putative	57.16	58.8	57.94	60.05	59.46	58.68	60.14	46.67	46.89	48.93	49.68	50.46	97.77	68.43	69.94	79.84	79.88	79.17	63.17	49.4	57.14	53.5	54.71	55.59
TcIL3000_0_08320	eukaryotic release factor 3, putative	25.31	33.24	33.34	33.72	35.6	32.24	31.62	39.77	39.4	32.8	32.64	35.25	60.03	72.36	72.5	68.84	72.87	69.32	47.54	59.61	51.14	59.66	59.98	55.59
TcIL3000_4_950	hypothetical protein, conserved	52.06	55.78	56.27	52.34	51.42	53.57	52.18	36.44	36.5	46.45	45.18	43.35	36	37.63	36.56	33.27	33.69	35.43	64.43	49.33	56.76	52.79	54.58	55.58
TcIL3000_1_300	leucine-rich repeat-containing protein	55.15	46.9	46.22	51.47	53.26	50.6	58.94	55.3	55.64	65.22	63.35	59.69	59.57	49.07	51.35	48.94	50.39	51.86	60.31	55.76	53.04	53.51	55.23	55.57
TcIL3000_9_5080	replication factor C, subunit 3, putative (fragment)	50.93	49.58	49.47	47.68	46.59	48.85	41.73	36.89	37.3	39.39	38.06	38.68	43.41	36.38	39.32	36.93	37.65	38.74	67.23	46.86	58.02	54.75	51.01	55.57
TcIL3000_0_13820	retrotransposon hot spot protein 2 (RHS2), putative	43.04	36.41	36.2	36.72	38.01	38.08	27.48	30.27	32.7	31.3	30.64	30.48	36.93	39.36	41.27	37.13	36.52	38.24	50.92	59.6	53.87	57.57	55.84	55.56
TcIL3000_8_3580	protein transport protein SEC23	38.37	35.95	36.19	36.77	38.52	37.16	42.77	36.12	33.93	35.88	35.24	36.79	32.66	34.02	33.25	27.18	28.04	31.03	55.92	56.4	53.75	55.75	55.96	55.56
TcIL3000_10_12320	retrotransposon hot spot protein 2 (RHS2), putative	59.72	68.61	72.51	63.13	65.69	65.93	64.81	73.29	72.23	79.25	77.44	73.4	70.73	80.28	82.36	82.58	80.51	79.29	51.34	54.06	58.5	57.6	56.24	55.55
TcIL3000_10_9680	TFIIF-stimulated CTD phosphatase, putative	39.04	30.23	30.59	35.53	35.85	34.25	41.26	32.76	33.49	34.78	34.48	35.35	23.34	23.75	24.1	22.73	22.76	23.34	59.31	55.55	55.32	52.78	54.74	55.54
TcIL3000_5_1170	hypothetical protein, conserved	39.82	45.28	41.89	44.49	45.62	43.42	60.73	51.54	52.66	60.31	56.1	56.27	45.89	41.98	43.06	35.1	36.32	40.47	56.79	54.2	57.09	54.06	55.53	55.53
TcIL3000_0_49190	cysteine peptidase, Clan CA, family C1, Cathepsin L-like	81.89	54.53	49.85	51.22	53.52	58.2	23.4	22.83	23.96	22.76	22.21	23.03	22.75	17.54	16.53	18.44	19.12	18.88	67.9	49.2	52.16	50.77	57.18	55.44
TcIL3000.11.3690	proteasome regulatory ATPase subunit 2	56.51	56.74	56.81	68.88	67.27	61.25	72.1	69.92	67.36	69.7	69.75	69.76	52.05	66.12	66.88	54.36	53.24	58.53	56.43	54.11	54.35	54.68	57.53	55.42
TcIL3000.11.1220	hypothetical protein, conserved	104.11	87.32	86.95	84.75	81.23	88.87	142.86	130.82	126.6	139.24	127.67	133.44	141.58	151.28	163.12	158.18	158.79	154.59	74.75	43.39	58.1	46.18	54.6	55.4
TcIL3000_8_3680	hypothetical protein, conserved	40.63	34.4	33.45	37.92	41.71	37.62	54.56	50.39	52.34	52.52	50.75	52.11	60.5	53.16	55.59	54.25	53.1	55.32	56.94	56.38	54.89	54.98	53.65	55.37
TcIL3000_0_35790	oligopeptidase b, serine peptidase, clan SC, family S9A-like protein (OPB)	68.33	70.48	68.26	73.92	72.81	70.76	68.58	82.41	85.61	74.44	76.21	77.45	173.99	207.76	209.7	230.31	227.37	209.83	57.76	56.34	48.02	57.96	56.52	55.32
TcIL3000_0_31400	Domain of unknown function (DUF4205), putative	43.42	37.74	37.5	43.73	47.2	41.92	40.48	43.18	44.2	40.05	38.68	41.32	33.08	37.47	37	32.77	32.04	34.47	52.42	56.87	52.96	58.92	55.45	55.32
TcIL3000_4_1860	hypothetical protein, conserved	34.95	29.29	31.03	31.48	30.38	31.43	39.15	36.02	34.19	36.53	36.23	36.42	31.16	26.03	27.47	27.32	27.04	27.8	57.27	54.76	54.85	58.52	51.01	55.28
TcIL3000_10_10130	Ras-induced vulval development antagonist, putative	51.36	43.77	46.82	39.64	40.07	44.33	55.8	48.31	43.47	49.57	48.59	49.15	45.29	49.81	46.22	40.76	39.68	44.35	60	52.49	58.77	49.94	55.16	55.27
TcIL3000_5_5070	protein kinase, putative	26.94	26.95	28.04	32.25	33.27	29.49	33.38	31.36	31.56	34.38	34.11	32.96	33.93	44.58	45.94	40.53	40.78	41.15	50.36	60.18	56.22	54.76	54.82	55.27
TcIL3000_10_13440	hypothetical protein, conserved	56.26	44.9	47.73	44.17	45.75	47.76	44.55	37.24	40.14	39.23	40.15	40.26	25.59	41.55	42.7	34.22	35.49	35.91	66.22	47.36	57.27	53.34	52.11	55.26
TcIL3000.11.16760	hypothetical protein, conserved	48.46	26.68	25.67	26.79	25.89	30.7	53.87	34.32	33.75	41.58	38.15	40.33	56.32	51.52	47.14	46.43	43.48	48.98	54.72	62.01	52.59	56.04	50.51	55.17
TcIL3000_5_4070	hypothetical protein, unlikely	23.38	22.72	27.78	29.16	32.69	27.15	29.7	30.2	31.92	27.47	27.37	29.33	28.34	31.78	31.21	39	35.52	33.17	42.19	59.28	59.84	59.19	55.08	55.12
TcIL3000_0_41450	conserved protein	44.34	41.57	41.54	46.05	48.16	44.33	49	55.75	53.77	47.64	50.25	51.28	34.84	47.85	47.37	43.65	42.65	43.27	55.31	58.39	55.05	54.84	51.93	55.1
TcIL3000_0_51800	PA domain containing protein, putative	36.06	25.97	22.08	23.31	21.16	25.72	21.87	19.52	20.04	18.43	19	19.77	22.88	41.52	43.03	19.86	20.39	29.54	44.96	58.72	54.94	55.48	61.39	55.1
TcIL3000_9_1970	tryparedoxin peroxidase, putative	160.55	164.49	170.25	167.66	178.16	168.22	214.7	221.83	220.25	222.73	218.06	219.51	186.06	329.26	331.52	239.96	251.24	267.61	69.98	48.83	52.67	50.33	53.63	55.09
TcIL3000_7_980	hypothetical protein, unlikely	70.4	76.42	74.11	72.22	70.41	72.71	103.01	100.36	104.56	112.5	109.42	105.97	164.47	156.82	154.38	186.63	195.18	171.5	56.9	52.81	55.59	53.13	57.04	55.09
TcIL3000_0_54640	cyclophilin-type peptidyl-prolyl cis-trans isomerase, putative	33.35	43.73	40.4	37.5	38.23	38.64	36.33	33.96	35.82	35.36	35.23	35.34	24.32	31.6	30.56	23.44	24.41	26.87	53.11	54.75	57.18	56.98	53.34	55.07
TcIL3000_3_1530	hypothetical protein, conserved	38.59	35.1	34.53	41.18	42.91	38.46	50.58	47.26	47.23	44.59	44.4	46.81	37.9	48.38	49.54	35.9	36.74	41.69	54.23	59.68	52.8	57.25	51.36	55.06
TcIL3000_10_5270	hypothetical protein, conserved (fragment)	39.69	35.12	36.1	37.8	39	37.54	50.03	32	33.82	38.54	38.37	38.55	52.72	39.21	37.91	41.7	41.38	42.58	56.81	54.64	54.55	53.31	55.88	55.04
TcIL3000.11.16090	hypothetical protein, unlikely	38.35	37.13	39.85	39.35	36.69	38.28	45.09	40.45	35.12	37.28	34.03	38.39	43.15	35.31	35.55	37.3	34.91	37.24	44.38	68.69	50.55	61.71	49.87	55.04
TcIL3000_8_2900	Bis(5'-adenosyl)-triphosphatase, putative	38.45	29.06	28.55	29.65	29.92	31.13	51.19	39.61	41.81	43.56	44.17	44.07	48.68	41.49	42.49	43.02	41.28	43.39	54.27	56.6	56.51	55.04	52.52	54.99
TcIL3000_10_8350	60S acidic ribosomal protein, putative	27.95	68	65.98	51	50.57	52.7	37.42	72.78	70.8	54.91	52.13	57.61	58.9	65.92	62.77	82.82	79.69	70.02	45.34	58.65	50.52	65.19	55.11	54.96
TcIL3000_0_24400	RNase H, putative	29.65	25.04	26.23	30.26	32.2	28.68	31.37	26.99	25.66	26.1	25.2	27.06	45.44	23.97	24.35	29.49	28.97	30.45	51.16	54.92	53.94	53.75	60.95	54.94
TcIL3000_7_3920	SNF2 DNA repair protein, putative	33.15	22.15	23.41	23.75	22.99	25.09	17.42	14.42	13.99	15.37	15.23	15.28	30.71	17.88	17.55	20.99	22.15	21.86	53.74	58.75	55.68	55.05	51.28	54.9
TcIL3000_7_3650	hypothetical protein, conserved	31.8	27.39	27.79	27.62	30.58	29.04	37.44	34.58	32.43	35.72	34.79	34.99	47.79	44.97	46.35	51.36	52.34	48.56	51.12	58.85	53.84	56.63	54.03	54.89
TcIL3000_0_57620	hypothetical protein, conserved	35.8	41.91	39.85	34.01	35.64	37.44	24.61	28.91	31.93	33.34	33.03	30.37	28.06	28.29	29.02	26.23	24.23	27.17	56.51	52.36	55.93	57.37	52.31	54.89
TcIL3000_3_2270	heat shock protein 90, putative (LPG3)	72.96	40.18	37.33	38.79	41.15	46.08	89.13	73.49	73.43	80.39	81.12	79.51	101.6	92.51	94.26	91.54	92.09	94.4	60.08	55.22	51.58	52.84	54.57	54.86
TcIL3000.11.12920	hypothetical protein, conserved	46.44	36.92	39.12	35.91	35.64	38.81	40.52	39.12	35.83	43.35	41.63	40.09	35.21	38.4	36.62	33.22	33.51	35.39	52.44	59.65	51.25	55.37	55.6	54.86
TcIL3000_9_3450	hypothetical protein, conserved	83.64	62.43	58.09	62.91	64.33	66.28	78.67	60.08	58.35	66.79	59.04	64.58	77.61	64.17	71.54	69.42	62.88	69.12	64.39	56.23	48.34	52.7	52.5	54.83
TcIL3000_9_2430	oxidoreductase, putative	39.13	32.05	34.81	39.2	39.39	36.92	43.5	38.72	40.27	39.63	40.02	40.43	39.99	39.03	42.34	35.67	33.95	38.2	50.12	56.91	51.73	59.08	56.21	54.81
TcIL3000_8_4220	RNA-binding protein, putative	37.09	57.6	55.61	58.79	56.84	53.19	31.9	78.61	78.72	51.41	49.84	58.09	37.01	55.74	55.15	59.31	57	52.84	45.01	64.45	45.21	65.92	53.4	54.8
TcIL3000_7_5350	tRNA-dihydrouridine synthase 3, putative	54.49	51.02	52.52	50.97	54.58	52.72	37.1	55.36	52.57	41.55	41.42	45.6	24.11	42.34	41.44	44.33	43.53	39.15	56.92	57.21	51.5	55.38	52.84	54.77
TcIL3000_3_1980	3', 5'-cyclic nucleotide phosphodiesterase, putative	38.08	35.67	34.8	37.01	37.06	36.52	51.2	38.26	37.66	43.2	44.18	42.9	42.55	42.33	42.59	40.6	39.91	41.6	55.57	54.54	53.31	55.61	54.77	54.76
TcIL3000.11.7670	cytoplasmic translation machinery associated protein, putative	43.24	38.14	39.67	43.07	43.34	41.49	46.03	50.86	51.46	45.84	45.03	47.85	30.88	39.77	42.14	32.84	33.04	35.73	49.81	63.68	51.83	55.49	52.94	54.75
TcIL3000_6_4010	hypothetical protein, conserved	35.37	30.83	30.17	30.92	30.6	31.58	35.85	27.91	27.74	28.87	28.87	29.85	31.86	24.71	25.68	26.78	26.79	27.16	57.65	55.87	54.73	52.69	52.83	54.75
TcIL3000.11.3430	hypothetical protein, conserved	66.11	66.97	67.37	67.3	69.15	67.38	100.72	74.96	75.59	78.17	79.12	81.71	77.11	79.96	80.51	71.62	72.06	76.25	71.23	46.18	52.51	51.07	52.52	54.7
TcIL3000_8_4230	hypothetical protein, conserved	38.93	38.47	38.99	42.14	43	40.3	47.51	41.37	39.49	42.81	42.4	42.71	40.22	38.44	39.49	39.29	38.54	39.2	51.6	55.87	52.7	54.62	58.69	54.69
TcIL3000.11.16070	nucleoside diphosphate kinase	238.94	399.53	414.89	413.8	400.95	373.62	174.26	375.51	362.06	270.49	256.76	287.82	91.21	102.48	97.98	74.47	70.93	87.41	64.92	51.19	49.23	50.85	57.23	54.68
TcIL3000_0_60380	hypothetical protein, conserved	37.15	25.4	27.12	27.1	26.38	28.63	37.66	37.55	35.22	38.46	37.22	37.22	46.07	49.64	48.11	46.26	47.13	47.44	56.66	58.01	52.2	50.83	55.69	54.68
TcIL3000_4_1020	phospholipid-translocating ATPase, putative (fragment)	55.6	55.46	55.61	49.6	50.54	53.36	50.73	42.11	40.7	47.81	47.14	45.7	39.47	41.12	42.82	38.67	38.9	40.2	68.39	46.66	51.76	50.78	55.61	54.64
TcIL3000_8_2970	hypothetical protein, conserved (fragment)	52.58	38.74	40.6	45.55	44.83	44.46	53.39	44.95	45.27	47.21	49.74	48.11	56.94	52.89	52.58	55.68	58.09	55.24	55.85	56.08	51.34	55.28	54.59	54.63
TcIL3000_1_1200	calpain, putative, cysteine peptidase, Clan CA, family C2, putative	38.66	37	38.47	44.09	42.66	40.18	39.52	28.55	28.32	33.23	32.19	32.36	19.8	26.2	27.01	22.98	21.66	23.53	48.71	57.79	56.27	52.37	57.85	54.6
TcIL3000_9_1090	hypothetical protein, conserved	44.75	28.59	29.93	33	32.55	33.77	53.02	45.59	45.35	49.27	47.58	48.16	43.81	43.09	43.75	38.44	41.98	42.21	57.09	55.35	51.88	53.45	55.16	54.59
TcIL3000_7_4710	hypothetical protein, conserved (fragment)	39.59	56.07	57.28	51.66	54.82	51.88	23.65	24	23.03	24.37	23.43	23.69	29.49	28.14	29.66	32.08	32.38	30.35	56.36	55.74	54.88	57.14	48.76	54.58
TcIL3000_0_59440	hypothetical protein, conserved	39.95	43.75	44.73	38.8	40.91	41.63	39.38	31.23	33.26	35.95	37.32	35.43	35.98	36.64	36.13	36.66	36.82	36.45	64.72	46.71	56.41	54.07	50.92	54.57
TcIL3000_0_52280	hypothetical protein, conserved (fragment)	28.31	23.4	23.79	24.21	24.56	24.85	37.86	35.82	33.46	38.81	37.99	36.79	36.75	33.49	33.63	30.45	31.87	33.24	56.75	54.22	56.22	58.71	46.95	54.57
TcIL3000.11.560	hypothetical protein, conserved	47.76	43.85	42.5	46	49.64	45.95	42.33	39.6	41.07	42.56	41.49	41.41	36.17	37.23	40.91	35.43	34.91	36.93	57.33	53.16	53.01	55.12	54.14	54.55
TcIL3000_0_52200	hypothetical protein, conserved	77.1	46.57	46.27	51.14	55	55.21	46.94	51.04	52.71	45	47.58	48.65	43.4	46.36	47.24	51.43	48.72	47.43	66.25	55.96	51.24	52.69	46.52	54.53
TcIL3000_10_7960	isoleucyl-tRNA synthetase, putative (fragment)	90.08	102.76	102.83	103.59	103.88	100.63	108.92	115.35	113.15	98.98	99.24	107.13	189.75	199.78	200.75	243.94	249.09	216.66	67.83	50.5	48.45	54.25	51.56	54.52
TcIL3000_10_8950	hypothetical protein, conserved	38.09	41.3	38.16	46.46	50.18	42.84	57.23	47.01	49.9	48.03	47.2	49.87	42.75	51.53	53.82	40.82	40.71	45.93	53.03	55.04	54.04	54.03	56.47	54.52
TcIL3000_5_3210	stress-induced protein sti1, putative	72.98	100.01	98.7	109.03	107.32	97.61	27.41	51.01	48.86	36.15	38.78	40.44	66.43	63.14	65.17	79.21	79.33	70.66	52.33	57.74	53.62	53.49	55.31	54.5
TcIL3000_7_930	hypothetical protein, conserved	36.04	42.1	43.27	43.62	44.78	41.96	47.47	36.71	36.75	37.3	37.55	39.16	39.09	31.92	32.46	31.66	31	33.23	54.29	50.9	56.48	56.38	54.33	54.48
TcIL3000_0_38990	hypothetical protein, conserved	39.51	43.88	43.47	37.52	38.88	40.65	29.26	29.33	29.88	32.3	30.94	30.34	24.37	30.92	29.36	27.84	29.05	28.31	52.73	55.65	53.54	55.9	54.55	54.48
TcIL3000_6_3340	hypothetical protein, conserved	45.36	48.26	47.86	49.7	47.28	47.69	31.73	30.24	31.78	31.98	31.14	31.37	38.86	59.89	57.11	57.59	52.56	53.2	49.15	53.03	58.65	54.35	57.18	54.47
TcIL3000_10_10450	hypothetical protein, conserved	36.81	48.66	45.36	40.89	40.34	42.41	36.81	35.8	36.8	39.3	37.66	37.27	34.51	30.97	32.16	28.64	29.48	31.15	46.7	65.52	50.66	59.1	50.35	54.47
TcIL3000_1_1140	Protein transport protein yif1, putative	39.48	33.65	36.2	25.41	26.29	32.21	29.47	29.31	29.83	34.63	34.71	31.59	26.49	24.53	24.42	21.83	22.56	23.97	53.16	53.61	54.68	57.33	53.54	54.47
TcIL3000_10_2230	hypothetical protein, conserved	42.05	30.03	28.03	33.99	33.87	33.6	34.78	31.77	31.48	32.39	31.34	32.35	50.21	48.96	49.54	46.7	45.99	48.28	51.21	59.6	50.62	58.59	52.29	54.46
TcIL3000_8_3760	hypothetical protein, conserved	25.42	28.98	29.19	31.28	29.78	28.93	56.16	45.38	46.59	52.73	49.59	50.09	45.73	56.29	58.58	48.09	51.14	51.97	43.04	58.89	56.9	56.58	56.73	54.43
TcIL3000_0_08170	hypothetical protein, conserved	34	26.52	28.24	30.01	29.84	29.72	24.76	21.01	22.12	22.52	22.08	22.5	27.8	23.73	25.14	27.21	27.9	26.36	56.19	52.7	56.33	53.35	53.56	54.43
TcIL3000_8_4080	hypothetical protein, conserved	43.39	36.75	37.08	33.34	33.91	36.9	17.31	14.92	14.74	14.27	14.08	15.06	22.09	17.39	17.71	22.61	22.02	20.36	61.05	52.25	53.92	51.23	53.61	54.41
TcIL3000_0_18960	adenylosuccinate lyase, putative (ADSL)	52.1	43.88	44.44	49.02	49.92	47.87	76.96	56.97	54.86	64.46	61.33	62.91	93.73	74.01	76.55	75.13	77.04	79.29	55.92	53.28	53.76	54.54	54.52	54.4
TcIL3000.11.10830	Regulator of chromosome condensation (RCC1) repeat, putative	32.28	42.87	45.33	39.84	40.77	40.22	31.54	37.83	37.94	31.85	32.36	34.3	25.9	34.17	35.66	28.54	28.55	30.56	56.03	50.49	53.81	60.16	51.46	54.39
TcIL3000.11.10880	Leucine Rich Repeat, putative	59.88	62.78	63.82	60.27	62.49	61.85	65.69	49.32	49.3	50.81	51.36	53.3	62.11	63.24	61.89	56.83	59.29	60.67	70.91	45.21	53.89	51.34	50.54	54.38
TcIL3000_9_1630	radical SAM domain protein, putative	36.28	27.26	26.83	30.09	31.92	30.48	47.16	37.8	35.66	38.55	37.9	39.41	40.77	40.69	43.55	40.63	39.64	41.06	49.07	65.16	54.97	52.85	49.85	54.38
TcIL3000_3_900	hypothetical protein	150.99	184.35	187.38	185.94	190.06	179.74	41.35	45.8	43.61	39.73	37.85	41.67	56.17	33.56	33.11	39.31	42.52	40.93	72.02	38.97	54.94	49.74	56.2	54.37
TcIL3000.11.8150	hypothetical protein, conserved	53.71	55.16	57.04	48.95	47.61	52.49	32.99	32.75	32.06	34.94	34.73	33.49	44.77	40.84	43.63	46.88	46.35	44.49	57.09	51.16	54.99	54.21	54.3	54.35
TcIL3000_7_2030	hypothetical protein, conserved	30.28	33.2	35.12	32.14	37.4	33.63	37.79	33.88	31.12	34.77	34.48	34.41	37.45	38.88	39.14	38.46	39.87	38.76	50.34	60.37	54.3	57.06	49.53	54.32
TcIL3000_10_11530	Phosphatidic acid phostphatase, putative	74.68	46.88	45.79	40.54	40.35	49.65	40.65	43.56	42.07	43.65	44.37	42.86	378.66	258.31	276.46	449.91	442.24	361.11	62.81	59.73	47.47	52.87	48.69	54.31
TcIL3000_6_110	hypothetical protein	30.06	39.45	44.59	49.97	52.58	43.33	22.89	41.72	42.71	45.39	47.05	39.95	46	47.13	50.26	63.15	65.64	54.44	28.43	60.08	59.88	61.95	61.15	54.3
TcIL3000_6_2430	hypothetical protein, conserved	71.05	57.86	56.83	50.72	53.44	57.98	52.37	48.85	46.08	42.84	42.97	46.62	51.93	43.27	43.71	50.27	49.74	47.78	69.37	46.76	53.41	51.5	50.48	54.3
TcIL3000_10_8340	Vacuolar sorting protein 9 (VPS9) domain containing protein, putative	46.13	48.13	49.76	46.62	45.45	47.22	50.27	36.67	35.7	41.8	41.59	41.21	40.67	45.28	47.45	41.18	40.05	42.93	60.71	48.81	55.25	52.94	53.73	54.29
TcIL3000_8_5850	2-amino-3-ketobutyrate coenzyme A ligase, putative, glycine acetyltransferase, putative	42.12	21.16	20.6	25.13	25.03	26.81	53.07	52.05	52.82	51.96	51.98	52.38	86.28	69.44	69.7	83.33	80.16	77.78	59.07	60.39	49.74	54.21	47.98	54.28
TcIL3000_0_45570	hypothetical protein	25.09	20.08	18.57	21.27	21.77	21.35	22.41	19.78	19.89	22	22.25	21.27	47.4	44.06	43.56	39.53	40.76	43.06	46.59	54.69	54.34	62.09	53.68	54.28
TcIL3000.11.15350	Domain of unknown function (DUF4200), putative	31.65	30.05	30.08	34.31	35.95	32.41	38.79	30.07	31.23	31.99	33.13	33.04	33.2	31.62	32.15	29.26	29.18	31.08	49	57.91	55.45	54.05	54.92	54.26
TcIL3000_9_3600	hypothetical protein, conserved	67.7	109.26	117.35	125.64	128.66	109.72	73.26	73.99	71.41	75.71	77.63	74.4	54.06	58.27	62.4	54.04	50.42	55.84	39.17	59.31	55.73	59.82	57.17	54.24
TcIL3000.11.14730	pentatricopeptide repeat domain containing protein, putative	45.07	44.81	46.77	43.18	43.3	44.62	60.63	40.06	39.29	46.37	46.29	46.53	55.47	47.66	49.77	45.89	43.55	48.47	55.99	50.78	56.2	54.69	53.54	54.24
TcIL3000_6_3700	hypothetical protein, conserved	50.62	32.76	32.59	34.73	34.79	37.1	38.01	27.95	27.23	33.02	32.29	31.7	32.87	27.33	28.72	26.3	26.7	28.39	55.89	53.18	51.96	53.4	56.68	54.22
TcIL3000_0_15670	hypothetical protein, conserved	38.85	35.46	33.04	39.15	37.65	36.83	43.39	38.48	40.9	37.64	37.13	39.51	42.65	44.99	46.46	45	44.4	44.7	57.63	62.23	51.72	50.4	48.83	54.16
TcIL3000.11.10360	Protein of unknown function (DUF2009), putative	28.44	36.72	38	40.14	40.75	36.81	42.21	47.74	46.64	45.75	45.65	45.6	37.33	47.92	46.5	41.29	43.71	43.35	48.54	58.83	54.3	54.76	54.3	54.15
TcIL3000_7_2500	hypothetical protein, unlikely	44.69	30.67	31.3	33.01	31.78	34.29	31.56	29.6	28.8	35.8	39.71	33.1	43.31	37.18	39.83	44.17	49.09	42.72	48.74	61.09	52.31	54.04	54.54	54.15
TcIL3000_4_830	DNA topoisomerase IB, large subunit (fragment)	57.62	58.39	58.19	60.96	61.21	59.27	68.84	66.31	61.71	65.91	62.18	64.99	64.95	72.35	71.64	61.2	60.53	66.13	63.51	48.13	55.16	50.57	53.35	54.14
TcIL3000_6_390	hypothetical protein, conserved	46.42	49.87	55.52	44.85	45.1	48.35	48.06	42.15	41.38	45.89	43.55	44.21	50.11	49.64	47.47	33.81	32.91	42.79	65.39	47.08	55.59	49.03	53.51	54.12
TcIL3000_9_420	hypothetical protein, conserved	30.86	39.89	38.17	43.28	43.97	39.24	33.37	35.52	35.39	30.12	33.98	33.68	35.95	28.71	31.01	37.75	35.88	33.86	42.22	69.03	55.64	53.37	49.98	54.05
TcIL3000_5_2780	inositol-1(or 4)-monophosphatase 1, putative	33.04	48.67	51.17	45.22	48.55	45.33	38.99	52.84	49.64	47.57	46.98	47.2	28.95	31.8	33.14	30.12	29.7	30.74	53.59	52.33	52.55	59.47	52.33	54.05
TcIL3000_10_2770	DDRGK domain containing protein, putative (fragment)	36.47	39.74	38.24	39.07	39.1	38.53	42.88	41.45	44.56	44.97	42.04	43.18	44.39	50.81	50.2	46.12	47.33	47.77	51.05	60.02	50.64	54.83	53.61	54.03
TcIL3000_6_4330	S-adenosylmethionine synthetase, putative	74.19	84.44	91.06	72.95	68.53	78.23	82.93	67.74	62.88	82.25	75.44	74.25	273.62	212.78	204.82	206.63	215.28	222.63	64.34	51.85	44.33	53.26	56.16	53.99
TcIL3000_10_12930	Vesicle-trafficking protein SEC22, putative (SEC22)	44.16	43.06	40.74	44.6	43.28	43.17	47.85	37.7	41.22	40.69	44.21	42.33	35.73	35.06	35.81	30.56	31.12	33.65	49.24	56.07	49.35	59.36	55.87	53.98
TcIL3000_0_44510	leucine-rich repeat protein (LRRP), putative	31.97	34.32	35.33	32.59	31.04	33.05	40.15	29.57	28.37	30.74	31.3	32.03	37.25	29.59	31.58	29.88	30.5	31.76	48.12	57.61	55.75	57.09	51.32	53.98
TcIL3000_6_3770	ribosomal RNA assembly protein, putative	50.69	43.13	47.59	52.45	53.04	49.38	51.96	47.35	48.08	46.12	49.1	48.52	42.02	38.38	44.04	36.57	35.35	39.27	49.55	55.58	53.81	57.6	53.32	53.97
TcIL3000_0_54720	PX domain containing protein, putative	42.4	39.16	39.01	35.47	35.56	38.32	38.96	26.87	27.03	32.75	33.18	31.76	59.25	47.16	49.35	45.49	45.84	49.42	58.95	46.9	54.15	53.38	55.8	53.84
TcIL3000_4_370	AP-1 adapter complex gamma subunit, putative (fragment)	43.66	53.67	54.16	54.87	52.88	51.85	43.45	36.52	36.2	38.08	37.38	38.33	38.6	46.52	48.18	39.98	39.27	42.51	59.19	51.81	50.6	54.3	53.25	53.83
TcIL3000_0_44430	translation initiation factor EIF-2b alpha subunit, putative, eIF-2B GDP-GTP exchange factor	44.84	45.18	46.63	47.5	47.23	46.28	69.42	61.73	61.01	64.43	64.15	64.15	52.57	57.82	54.26	53.38	53.13	54.23	52.99	55.38	55.99	55.49	49.22	53.82
TcIL3000.11.14270	centrin, putative	44.94	41.5	42.55	49.89	54.08	46.59	52.89	42.52	43.84	46.59	44.08	45.99	41.48	43.36	46.12	43.28	40.7	42.99	52.2	56.06	53.83	54.25	52.77	53.82
TcIL3000_0_05570	hypothetical protein, conserved	41.54	27.28	28.22	24.36	24.97	29.27	64.92	67.97	67.69	83.92	80.05	72.91	101.12	77.22	76.72	64.51	64.67	76.85	55.62	51.04	57.12	49.94	55.32	53.81
TcIL3000_0_29145	variant surface glycoprotein	32.77	9.59	8.89	8.3	8.16	13.54	0.62	1.21	1.19	1.04	0.55	0.92	0.9	1.02	1.14	0.57	0.55	0.83	42.47	59.95	53.06	57.96	55.49	53.79
TcIL3000_0_50890	hypothetical protein, conserved (fragment)	68.49	63.95	61.06	59.59	62.32	63.08	68.97	59.02	54.47	66.1	67.15	63.14	57.3	58.82	60.8	57.47	60.19	58.92	69.08	42.32	56.35	50.95	50.17	53.77
TcIL3000_7_3370	zinc finger domain, LSD1 subclass, putative	74.36	63.52	61.19	59.89	59.34	63.66	16.54	13.18	16.48	16.55	16.19	15.79	27.8	26.44	26.9	29.23	27.97	27.67	70.43	48.42	48.92	50.64	50.45	53.77
TcIL3000_0_08630	hypothetical protein, unlikely (fragment)	66.43	64.01	67.58	63.04	65.23	65.26	66.89	53.81	54.92	57.21	61.45	58.85	68.4	55.91	55.04	54.75	54.02	57.62	60.69	44.16	57.27	52.89	53.78	53.76
TcIL3000_6_3370	hypothetical protein, conserved	81.94	53.43	51.32	44.61	46.57	55.58	97.02	80.92	81.1	88.61	86.44	86.82	90.3	102.44	100.15	93.53	91.39	95.56	64.18	49.95	51.31	52.27	51.04	53.75
TcIL3000_9_2160	ABC transporter, putative	90.2	87.46	86.61	90.86	88.65	88.75	113.8	109.97	115.3	108.5	110.76	111.67	81.72	115.64	113.93	94.77	94.74	100.16	69.93	49.71	48.89	53.11	47.08	53.74
TcIL3000_6_4460	hypothetical protein, conserved, leucine-rich repeat protein (LRRP), putative	45.71	46.78	49.3	45.9	47.22	46.98	48.04	36.4	35.35	38.56	38.05	39.28	33.92	35.68	36.2	33.64	32.09	34.31	55.16	52.72	53.79	55.3	51.69	53.73
TcIL3000.11.13910	ubiquinone biosynthesis protein-like protein	40.45	36.55	36.21	36.45	42.4	38.41	55.57	43.33	46.45	50.74	52.29	49.68	43.68	42.37	44.81	37.18	36.93	40.99	52.62	56.17	53.04	56.09	50.64	53.71
TcIL3000_7_4850	hypothetical protein, conserved	49.88	49.63	48.63	43.99	45.88	47.6	41.06	35.05	34.59	34.77	35.58	36.21	40.64	41.14	39.95	40.87	40.37	40.59	58.43	46.77	56.6	53.91	52.85	53.71
TcIL3000.11.13970	hypothetical protein, unlikely	39.83	28.33	27.27	31.05	33.03	31.9	32.25	28.22	26.32	28.63	27.96	28.68	47.54	34.78	36.06	43.07	39.58	40.21	51.55	54.52	57.69	50.84	53.87	53.7
TcIL3000_0_22470	hypothetical protein, conserved	58.6	52.42	50.9	48.03	47.9	51.57	46.76	35.7	34.18	34.12	33.94	36.94	41.51	31.98	32.42	38	38.28	36.44	60.06	45.27	55.78	52.27	55.1	53.69
TcIL3000_0_32780	pumilio/PUF RNA binding protein 5	27.6	24.38	24.36	25.6	24.57	25.3	71.05	68.27	70.84	51.76	54.97	63.38	167.05	135.73	135.72	191.73	192.25	164.5	48.19	64.87	46.98	62.14	46.24	53.68
TcIL3000_0_20750	NADPH-cytochrome p450 reductase, putative (fragment)	73.5	77.96	75.22	72.01	68.93	73.52	17.56	22.37	23.97	20.75	19.85	20.9	44.43	51.08	51.66	57.66	58.87	52.74	57.5	55.04	45.78	57.45	52.62	53.68
TcIL3000.11.11790	hypothetical protein, conserved	31.35	34.9	31.65	33.13	37.72	33.75	56.33	48.94	44.39	47.47	46.28	48.68	62.24	60.32	64.28	63.94	63.06	62.77	46.39	63.49	52.84	55.81	49.69	53.65
TcIL3000.11.530	hypothetical protein, conserved	47.41	39.66	39.61	44.72	43.33	42.95	69.55	53.05	52.94	63.53	61.77	60.17	47.63	47.79	47.03	43.96	44.56	46.19	53.39	52.17	53.78	51.04	57.88	53.65
TcIL3000_5_800	hypothetical protein, conserved	29.67	21.85	19.48	20.7	23.03	22.95	67.69	65.77	63.84	62.9	65.68	65.18	49.58	41.83	41.4	44.6	44.09	44.3	46.7	61.09	51.36	58.06	51.04	53.65
TcIL3000_0_30540	variant surface glycoprotein	17.96	7.86	7.13	6.51	6.68	9.23	0.43	0.48	0.54	0.31	0.34	0.42	0.95	1.13	0.84	0.4	0.27	0.72	33.48	57.78	60.32	57.49	59.05	53.62
TcIL3000_0_50590	isocitrate dehydrogenase, putative	47.64	43.67	42.19	39.95	40.68	42.83	26.34	22.54	22.75	21.35	22.39	23.07	172.13	140.34	142.53	187.15	191.65	166.76	53.98	55.49	50.66	55.55	52.31	53.6
TcIL3000_8_2940	hypothetical protein, conserved	31.59	26.71	26.36	30.68	31.73	29.41	31.5	23.26	24.44	26.86	27.19	26.65	26.26	27.6	29.52	30.63	30.9	28.98	53.21	57.07	52.08	52.49	52.95	53.56
TcIL3000_8_860	hypothetical protein, conserved	39.97	41.3	42.29	32.67	32.37	37.72	46.29	38.6	36.17	40.87	34.75	39.33	35.94	38.99	31.15	33.94	35.41	35.09	57.4	56.17	48.66	57.62	47.91	53.55
TcIL3000_4_3410	hypothetical protein, unlikely	48.9	53.57	52.21	47.99	49.95	50.52	52.26	51.37	53	49.03	51.35	51.4	120.82	146.93	154.67	230.75	241.54	178.94	58.81	46.55	50.31	58.86	53.15	53.53
TcIL3000_0_29840	hypothetical protein (fragment)	38.06	31.65	30.25	34.2	34.16	33.66	19.01	12.53	13.3	12.83	13.09	14.15	25.32	16.32	16.52	20.74	20.63	19.91	57.86	53.53	50.57	51.07	54.6	53.53
TcIL3000_9_6300	hypothetical protein, unlikely	29.39	20.52	21.2	18.94	22.84	22.58	27.21	18.6	17.88	23.14	19.87	21.34	25.04	18.97	16.77	19.51	16.58	19.37	50.66	59.12	50.94	57.39	49.38	53.5
TcIL3000_10_7270	hypothetical protein, conserved	59.27	48.23	51.99	59.34	57.83	55.33	79.67	62.86	59.33	67.83	66.15	67.17	50.7	60.24	63.28	56.41	54.25	56.98	63.77	53.53	54.17	47.15	48.67	53.46
TcIL3000.11.3110	hypothetical protein, conserved	38.93	37.02	36.11	43.26	45.66	40.2	47.7	39.79	41.68	41.98	43.29	42.89	49.76	49.09	48.64	50.75	50.92	49.83	58.25	52.92	51.24	50.99	53.87	53.45
TcIL3000.11.15370	hypothetical protein, conserved	36.2	36.94	35.37	37.85	40.19	37.31	52.9	38.93	37.97	39.46	42.55	42.36	41.15	31.6	33.32	31.14	30.56	33.55	52.17	54.45	54.23	54.77	51.53	53.43
TcIL3000_0_36160	hypothetical protein, conserved	60.33	44.82	42.01	43.12	43.04	46.66	56.59	56.31	55.44	61.61	61.47	58.28	50.9	50.71	50.77	47.19	47.71	49.45	61.81	46.8	57.19	47.11	54.17	53.42
TcIL3000_7_2610	MORN repeat, putative	21.28	20.46	20.87	23.34	24.76	22.14	29.74	26.34	25.65	26.03	26.46	26.85	26.88	26.98	26.68	23.36	25.41	25.86	43.62	61.49	53.41	57.81	50.77	53.42
TcIL3000_10_2070	Metacaspase-4, putative (MCA4)	206.9	155.33	155.97	209.58	215.35	188.63	26.07	22.68	23.82	19.97	20.55	22.62	19.67	19.09	19.34	22.85	21.91	20.57	64.42	62.34	49.12	52.51	38.7	53.42
TcIL3000_3_700	hypothetical protein	29.48	40.63	46.97	40.82	38.68	39.32	11.56	14.46	15.02	14.82	12.8	13.73	17.68	16.93	17.59	21.73	19.15	18.62	47	50.97	58.64	52.47	58.03	53.42
TcIL3000_10_6460	fibrillarin, putative	56.26	101.46	107.52	122.58	123.01	102.16	83.21	145.46	138.93	119.06	117.22	120.77	56.61	122.54	123.31	101.57	100.42	100.89	52.4	58.89	50.78	52.57	52.26	53.38
TcIL3000.11.14910	hypothetical protein, conserved	41.83	46.27	45.29	40.07	41.55	43	47.26	41.81	43.46	48.72	49.17	46.09	37.01	35.41	36.64	32.43	32.9	34.88	49.04	62.2	48.29	58.14	49.14	53.36
TcIL3000_10_730	hypothetical protein, conserved	47.11	59.13	57.55	60.16	61.98	57.18	41.02	28.88	30.46	33.87	33.63	33.57	42.22	38.46	37.9	40.07	40.37	39.8	57.79	49.77	54.01	52.9	52.27	53.35
TcIL3000_9_3540	glucosidase II beta subunit-like protein, putative	59.22	39.36	36.11	37.51	39.82	42.41	59.1	56.23	55.52	55.13	53.9	55.98	38.38	42.25	43.8	33.69	34.77	38.58	51.6	61.34	49.52	54.81	49.47	53.35
TcIL3000_10_11050	hypothetical protein, conserved	35.88	32.81	31.76	33.95	34.56	33.79	35.65	33.2	32.34	33.14	33.8	33.63	38.99	31.12	31.33	33.28	35.76	34.1	57.5	55.49	53.91	50.3	49.29	53.3
TcIL3000_10_2460	hypothetical protein, conserved	35.75	28.97	28.06	27.09	27.55	29.48	19.69	15.53	17.2	16.47	16.45	17.07	49.14	46.53	47.59	50.74	51.09	49.02	53.79	55.54	52.4	56.32	48.41	53.29
TcIL3000_0_47220	class I transcription factor A, subunit 6	41.85	35.03	36.73	33.99	33.7	36.26	22.79	26.99	26.02	26.43	28.96	26.24	36.94	27.9	26.56	31.13	29.94	30.49	53.11	54.85	55.5	48.79	54.2	53.29
TcIL3000_8_4100	hypothetical protein, conserved	49.25	48.19	48.13	48.35	48.27	48.44	46.1	36.77	37.36	38.09	38.74	39.41	42.37	40.34	41.24	45.33	45.15	42.89	60.34	49.86	52.24	50.82	53.07	53.27
TcIL3000_10_11740	tubulin-specific chaperone, putative	52.84	45.38	44.31	48.09	48.79	47.88	60.1	53.62	49.3	53.17	50.13	53.26	52.48	52.2	52.28	55.82	51.45	52.85	61.6	58.6	47.96	52.56	45.59	53.26
TcIL3000_10_9820	SKP1-like protein	56.31	43.49	42.05	49.98	50.82	48.53	65.69	47.81	47.62	51.12	49.33	52.31	54.04	49.26	51.69	47.76	46.07	49.76	56.4	53.37	51.83	52.83	51.86	53.26
TcIL3000.11.15520	hypothetical protein, conserved	36.73	55.6	59.21	67.7	67.56	57.36	60.75	102.64	102.26	80.35	81.05	85.41	52.5	82.97	83.26	88.42	84.85	78.4	50.22	56.82	50.84	56.83	51.51	53.24
TcIL3000_0_26980a	hypothetical protein, conserved (fragment)	51.42	67.06	66.3	75.36	73.65	66.76	59.38	59.93	65.07	58.79	58.86	60.41	44.25	50.28	50.44	42.41	40.7	45.62	52.92	50.34	51.51	53.85	57.56	53.24
TcIL3000_7_4800	hypothetical protein, conserved	49.98	44.24	48.23	35.19	35.74	42.67	36.63	46.2	45.94	40.16	40.02	41.79	60.66	57.92	54.5	72.88	71.64	63.52	64.74	48.02	55.42	45.83	52.13	53.23
TcIL3000_0_19190	protein kinase, putative (fragment)	42.03	33.53	36.18	34.53	34.46	36.14	29.71	33.67	29.82	29.09	28.31	30.12	37.05	33.94	34.67	38.42	37.74	36.37	52.62	58.64	51.43	52.28	51.16	53.23
TcIL3000_8_6130	hypothetical protein, conserved	45.86	38.71	36.4	33.72	33.71	37.68	42.31	39.25	41.59	46.16	43.53	42.57	33.52	32.38	33.91	26.32	25.53	30.33	52.57	55.33	51.37	55.22	51.5	53.2
TcIL3000_8_6070	hypothetical protein, conserved	44.25	47.51	51.82	47.91	45.54	47.41	61.09	38.3	38.56	51.13	47.75	47.37	40.24	37.36	35.01	26.94	28.14	33.54	54	53.96	53.32	51.89	52.73	53.18
TcIL3000_7_4170	hypothetical protein, conserved (POMP35)	29.69	22.17	22.67	23.86	22.98	24.28	30.08	26.31	25.05	27.06	26.76	27.05	32.92	26.22	25.6	27.2	26.22	27.63	49.69	58.12	56.59	52.47	48.86	53.14
TcIL3000_10_3720	6-phosphofructo-2-kinase/fructose-2,6-bisphosphatas, putative	47.73	42.66	44.72	45.18	46.35	45.33	46.37	33.22	33.66	35.24	38.17	37.33	45.98	42.66	44.27	39.45	37.22	41.92	56.08	54.9	48.46	55.29	50.9	53.13
TcIL3000_7_5610	glutaminyl cyclase, putative	64.04	56.49	57.15	51.55	51.81	56.21	54.45	45.1	43.25	50.38	49.04	48.44	45.62	41.17	42.71	38.43	39.37	41.46	57.57	46.33	52.77	53.01	55.96	53.13
TcIL3000_5_3840	calcium-translocating P-type ATPase, calcium pump, putative	68.51	74.29	76	88.7	92.28	79.96	54.93	105.74	103.07	76.91	76.86	83.5	48.35	89.11	89.6	77.21	78.13	76.48	58.9	54.3	47.66	51.22	53.42	53.1
TcIL3000_9_6130	hypothetical protein, conserved	54.52	41.84	43.59	40.54	39.34	43.97	55.5	55.09	48.67	60.25	54.7	54.84	49.46	53.8	52.2	45.08	47.91	49.69	54.91	55.97	48.85	53.79	51.99	53.1
TcIL3000_0_23750	hypothetical protein, conserved	30.1	29.44	31.75	35.68	37.22	32.84	37.93	41.75	39.13	43.06	44.2	41.21	31.58	39.5	40.05	31.8	32.7	35.13	42.92	57.02	53.56	57.63	54.36	53.1
TcIL3000.11.4670	ras-related protein RAB5B, putative (RAB5B)	47.54	36.78	38.25	38.74	41.29	40.52	40.01	35.16	34.05	36.46	34.38	36.01	35.57	32.95	33.73	30.53	29.3	32.41	58.5	48.74	51.26	49.33	57.69	53.1
TcIL3000_9_2320	methyltransferase domain containing protein, putative	28.27	29.22	28.94	26.99	28.21	28.33	36.98	33.6	34.04	36.05	33.4	34.81	31.44	31.44	33.9	32.94	29.92	31.93	46.68	58.09	54.09	58.24	48.24	53.07
TcIL3000_10_790	hypothetical protein, conserved	41.48	41.54	43.48	40.62	40.83	41.59	54.56	39.51	38.51	49.54	48.1	46.04	57.35	50.03	50.27	54.3	53.46	53.08	62.7	47.78	54.29	48.63	51.83	53.05
TcIL3000.11.8730	hypothetical protein, conserved	44.41	38.94	37.67	39.08	37.89	39.6	53.55	47.95	45.08	47.9	47.73	48.44	49.42	46.55	44.73	41.96	41.77	44.88	50.79	54.27	51.77	54.35	54.04	53.04
TcIL3000_9_1770	hypothetical protein, conserved	50.23	40.2	40	43.34	45.85	43.92	61.05	58.69	57.38	59.29	59.05	59.09	58.74	57.77	61.66	57.44	56.88	58.5	52.25	56.07	49.29	56.15	51.39	53.03
TcIL3000_10_10760	chaperone protein DNAj, putative	52.53	46.8	45.91	42.64	43.82	46.34	51.91	42.62	44.88	47.43	47.22	46.81	54.31	49.64	50.13	56.78	58.53	53.88	61.65	46.24	53.39	52.94	50.95	53.03
TcIL3000.11.11530	Nin one binding (NOB1) Zn-ribbon like, putative	34.58	46.65	46.42	41.85	45.6	43.02	41.52	53.48	52.21	47.73	46.67	48.32	44.51	57.96	55.94	55.38	57.86	54.33	52.14	51.89	52.89	56.45	51.72	53.02
TcIL3000_9_300	hypothetical protein, conserved	44.47	39.59	39.89	45.77	49.2	43.78	39.52	33.56	34.14	32.98	33.2	34.68	35.11	38.73	38.56	36.64	36.01	37.01	53.18	59.21	49.38	53.67	49.58	53.01
TcIL3000_10_5000	hypothetical protein, conserved	53.43	65.72	64.51	59.47	62.02	61.03	46.47	43.97	43.25	43.76	45.44	44.58	48.48	52.21	54.6	52.82	54.03	52.43	64.53	45.41	56.35	46.77	51.78	52.97
TcIL3000_8_4010	hypothetical protein, conserved	29.04	56.76	59.07	55.78	53.61	50.85	33.08	53.35	52.58	41.73	39.83	44.11	28.3	48.2	52.45	52.3	48.72	45.99	45.36	54.78	50.37	63.19	51.09	52.96
TcIL3000_0_50710	variant surface glycoprotein	262.1	232.71	226.88	209.68	220.72	230.42	20.15	37.6	39.87	29.16	28.88	31.13	17.11	27.87	27.7	35.44	35.17	28.66	57.27	55.83	46.61	52.34	52.72	52.96
TcIL3000.11.3720	Dpy-30 motif containing protein, putative	37.47	45.42	44.24	46.93	47.34	44.28	39.39	36.66	36.39	36.77	36.22	37.08	35.39	33.3	35.41	30.35	29.3	32.75	46.36	56.43	52.48	55.01	54.31	52.92
TcIL3000_0_41940	LEM3 (ligand-effect modulator 3) family / CDC50 family, putative	55.38	51.23	55.25	47.83	48.08	51.55	15.74	15.82	15.47	13.86	13.75	14.93	34.29	36	36.55	32.45	33.5	34.56	56.1	48.65	50.41	53.94	55.43	52.9
TcIL3000_4_3070	hypothetical protein, conserved	32.81	34.58	33.23	37.46	36.92	35	36.23	39.43	39.16	39.91	39.07	38.76	34.55	35.23	34.81	29.63	30.94	33.03	50.49	53.85	51.73	55.68	52.71	52.89
TcIL3000_0_46510	50S ribosomal protein L16, putative	42.8	42.95	45.14	41.28	46.47	43.73	25.06	31.37	28.44	25.34	26.54	27.35	46.77	46.92	49.09	43.98	43.66	46.09	47.57	55.87	54.03	54.72	52.18	52.87
TcIL3000_10_5670	hypothetical protein, conserved	34.72	30.72	30.46	34.45	33.92	32.86	41.56	40.05	40.35	42.69	43.19	41.57	36.69	41.74	40.75	38.32	40.27	39.55	54.81	54.25	50.85	53.82	50.59	52.86
TcIL3000_6_1580	spliceosome-associated protein, putative	28.77	27.89	28.24	27.74	29.98	28.52	40.1	37.78	36.66	41.75	38.59	38.98	33.81	38.2	38.01	31.9	32.94	34.97	49.08	56.76	50.9	54.76	52.8	52.86
TcIL3000_0_37880	RGG protein	54.97	47.51	45.38	59.04	60.42	53.46	62.33	58.51	55.59	58.06	56.72	58.24	40.94	52.37	51.99	52.88	50.54	49.74	53.9	55.49	52.35	50.79	51.7	52.85
TcIL3000_0_36270	serine/threonine kinase, putative	20.88	27.79	28.09	31.31	31.94	28	32.54	25.27	25.49	26.98	26.57	27.37	38.69	47.27	48.65	41.21	36.78	42.52	41.08	61.31	53.88	54.77	53.21	52.85
TcIL3000_3_1440	peroxisome assembly protein, putative	39.03	44.53	42.19	44.59	42.76	42.62	47.29	50.68	50.86	46.62	48.97	48.89	39.29	40.89	42.81	38.76	37.31	39.81	51.34	57.78	49.52	55.79	49.82	52.85
TcIL3000_4_550	hypothetical protein, conserved	39.16	36.16	37.38	37.51	39.07	37.86	41.8	34.67	32.52	35.45	34.53	35.79	32.28	30.16	28.67	25.88	25.14	28.43	41.93	58.46	51.36	58.78	53.73	52.85
TcIL3000_9_3320	hypothetical protein, conserved	55.58	72.98	71.12	71.78	69.28	68.15	83.19	51.05	50.71	61.39	62.51	61.77	43.67	38.07	38.6	33.48	31.52	37.07	56.06	50.81	54.67	53.31	49.35	52.84
TcIL3000_7_3270	hypothetical protein, conserved	48.51	37.16	35.59	40.23	40.5	40.4	24.62	25.9	26.98	26.89	27.79	26.44	38.49	35.46	36.62	34.72	34.62	35.99	55.93	51.13	50.94	53.32	52.86	52.84
TcIL3000_10_7030	hypothetical protein, conserved, predicted bromodomain protein	42.2	40.13	41.09	42.4	42.49	41.66	40.21	40.11	37.44	41.42	41.53	40.14	38.28	40.93	41.45	43.47	42.51	41.33	53.18	55.45	52.78	52.15	50.57	52.83
TcIL3000_7_4750	hypothetical protein, unlikely	40.89	42.04	46.28	38.92	39.85	41.6	38.13	27.04	27.12	33.47	30.23	31.2	40.43	29.22	30.2	27.35	29.76	31.39	60.79	44.4	54.11	49.62	55.11	52.81
TcIL3000_10_10750	EF-hand domain pair, putative	47.51	59.66	58.88	51.47	51.1	53.72	55.49	46.53	44.56	47.61	47.97	48.43	49.78	44.11	47.88	45.08	40.51	45.47	48.85	49.62	56.8	58.73	49.86	52.77
TcIL3000_9_410	hypothetical protein, conserved	32.04	45.94	45.21	50.3	50.44	44.79	53.24	53.3	53.39	52.04	49.39	52.27	39.54	47.66	47.68	39.3	39.5	42.74	46.03	56.36	55.25	53.1	53.05	52.76
TcIL3000_2_1390	dynein heavy chain, putative	33.08	30.28	30.27	38.64	38.29	34.11	34.53	29.2	30.15	29.03	31.55	30.89	44.14	30.04	29.59	31.75	32.37	33.58	51.92	54.98	53.58	49.28	53.93	52.74
TcIL3000_0_47100	hypothetical protein, conserved (POMP2)	45.19	38.96	39.2	47.41	46.28	43.41	44.49	39.36	39.25	38.7	39.55	40.27	34.47	38.27	39.78	34.15	33.81	36.1	59.22	51.46	49.12	52.01	51.8	52.72
TcIL3000_0_32790	hypothetical protein, conserved	37.07	25.21	27.24	30.27	29.66	29.89	43.83	27.2	28.99	32.14	34.06	33.24	39.51	33.02	35.83	31.16	30.46	34	54.47	52.56	52.81	52.07	51.62	52.71
TcIL3000_10_9940	hypothetical protein, conserved	34.55	37.36	38.14	40.27	40.32	38.13	41.84	35.2	35.31	36.93	38.33	37.52	37.84	40.42	40.43	36.11	36.42	38.25	56.69	48.29	53.84	53.93	50.76	52.7
TcIL3000_4_3520	hypothetical protein, conserved	29.53	33.29	34.27	32.81	31.04	32.19	54.62	35.54	35.41	42.89	41.91	42.07	36.84	49.94	48.12	34.68	35.67	41.05	50.48	48.89	57.26	53.3	53.54	52.69
TcIL3000_3_2580	hypothetical protein, conserved	29.56	37.37	34.9	35.43	34.91	34.43	36.3	45.74	48.26	43.68	42.87	43.37	35.93	46.77	45.2	36.93	38.85	40.74	48.06	55.8	53.92	54.49	51.14	52.68
TcIL3000_10_8880	hypothetical protein, conserved	53.79	51.36	50.98	50.96	51.41	51.7	62.78	53.56	52.91	58.85	57.28	57.08	53.72	53.93	55.31	49.9	47.7	52.11	57.66	49.65	49.41	56.25	50.32	52.66
TcIL3000_0_08300	heat shock 70 kDa protein, putative	108.06	159.96	150.81	145.66	144.66	141.83	117.47	214.85	221.61	151.71	148.87	170.9	178.64	237.25	226.12	231.5	241.84	223.07	65.17	48.35	46.86	53.25	49.64	52.65
TcIL3000_0_32900	acidocalcisomal exopolyphosphatase	34.18	30.87	32.18	30.49	31.23	31.79	42.29	41.08	38.3	37.79	37.54	39.4	31.48	34.77	36.24	35.44	32.99	34.18	54.2	56.03	53.24	50.52	49.26	52.65
TcIL3000_1_340	transmembrane protein, putative	53.57	43.93	43.12	44.64	47.86	46.62	62.45	60.87	63.32	65.04	66.38	63.61	57.45	62.05	61.42	59.8	60.91	60.33	53.31	52.57	53.39	54.17	49.75	52.64
TcIL3000_10_170	pumillio/PUF RNA binding protein 3	35.49	30.9	33.05	35.22	34.69	33.87	41.58	35.05	36.33	38.92	38.28	38.03	46.21	38.11	38.5	38.04	39.52	40.08	51.49	54.65	53.29	52.9	50.87	52.64
TcIL3000_0_29870	ABC transporter, putative	83.71	80.53	80.37	85	82.18	82.36	78.76	82.47	77.93	79.91	78.64	79.54	69.06	111.92	114.27	89.69	92.74	95.54	62.52	50.29	50.57	52.74	46.97	52.62
TcIL3000_9_4010	hypothetical protein, conserved	51.68	58.56	56.41	53.18	56.43	55.25	50.67	48.63	47.15	51.89	50.95	49.86	37.62	47.58	48.89	39.45	38.36	42.38	55.87	47.44	54.31	55.46	49.92	52.6
TcIL3000.11.2730	hypothetical protein, conserved	50.52	25.14	24.56	31.87	32.34	32.89	45.51	37.22	37.54	38.97	39.73	39.79	48.18	47.72	46.94	49.42	50.69	48.59	57.43	57.12	48.88	49.32	50.15	52.58
TcIL3000_0_11270	high mobility group protein, putative	61.72	79.99	74.95	81	81.66	75.87	62.7	47.56	45.16	42.55	44.18	48.43	65.69	61.94	60.81	65.04	68.64	64.42	56.51	55.42	51.4	47.25	52.26	52.57
TcIL3000_0_35070	hypothetical protein	52.73	33.33	35.73	39.75	40.16	40.34	51.88	43.07	44.79	48.4	50.96	47.82	59.92	44.26	46.46	50.7	52.33	50.73	54.75	48.59	54.44	50.97	54.1	52.57
TcIL3000_10_12670	mitogen-activated protein kinase 9, putative (MPK9)	37.5	37.13	38.84	43.68	43.81	40.19	29.59	29.49	30.9	28.94	29.04	29.59	28.63	42.56	43.52	38.84	38.52	38.42	56.63	50.84	51.29	49.78	54.05	52.52
TcIL3000.11.12170	Translation initiation factor eIF-2B subunit epsilon, putative (EIF2BE)	33.81	31.1	30.02	35.09	33.6	32.72	43.78	43.7	44.86	42.43	44.54	43.86	46.44	53.12	55.8	54.13	56.02	53.1	47.99	56.37	49.54	55.1	53.46	52.49
TcIL3000_0_26990	hypothetical protein, conserved	34.44	35.58	35.16	39.19	41.43	37.16	36.44	37.87	38.46	41.92	41.74	39.29	33.9	36.43	36.14	36.95	36.03	35.89	46.48	53.78	51.62	57.86	52.69	52.49
TcIL3000_0_07070	trans-sialidase	44.94	27.99	27.39	29.96	29.51	31.96	146.82	171	172.3	140.92	145.72	155.35	52.02	94.49	94.47	75.33	75.71	78.4	46.96	57.18	47.92	58.78	51.53	52.47
TcIL3000_4_3220	Uncharacterized conserved protein (DUF2039), putative	31	30.22	28.95	30.89	32.04	30.62	41.13	38.44	41.44	39.51	41.35	40.37	33.42	30.47	30.2	27.4	30.76	30.45	49.11	56.04	53.51	53.77	49.88	52.46
TcIL3000_10_11210	UTP-glucose-1-phosphate uridylyltransferase 2, putative	84.05	55.5	53.8	46.47	47.98	57.56	136.81	90.48	89.71	99.94	102.73	103.94	177.83	105.61	106.3	143.84	141.51	135.02	63.4	49.34	50.59	51.21	47.63	52.43
TcIL3000.11.4780	hypothetical protein, conserved	52.26	32.73	34.02	35.84	38.96	38.76	42.31	29.97	30.29	34.53	32.67	33.95	39.8	29.17	35.86	32.98	30.61	33.68	54.77	50.11	53.21	49.72	54.24	52.41
TcIL3000_0_37070	lysosomal/endosomal membrane protein p67	68.5	64.84	57.81	61.37	63.34	63.17	135.43	114.65	120.17	125.67	127.95	124.78	24.45	19.15	19.18	21.59	21.62	21.2	61.84	44.84	54.07	46.62	54.71	52.41
TcIL3000_0_22040	Mitochondrial import receptor subunit ATOM69, putative, Archaic Translocase of outer membrane 69 kDa subunit, putative (ATOM69)	53.38	55.43	56.85	68.01	66.46	60.03	79.25	94.05	94.9	78.65	78.98	85.16	76.52	74.55	75.81	69.76	72.55	73.84	58.38	49.69	53.41	49.8	50.68	52.39
TcIL3000_10_6670	hypothetical protein, conserved	34.89	52.09	49.38	46.09	47.25	45.94	38.71	57.23	60.26	47	48.04	50.25	36.76	43.07	44.75	47.99	49.65	44.44	53.88	54.62	51.19	53.42	48.81	52.38
TcIL3000_7_2040	hypothetical protein, unlikely	40.45	30.68	28.12	32.88	30.84	32.6	40.47	30.59	29.7	31.68	32.75	33.04	38.36	26.48	32.28	35.04	36.28	33.69	52.85	53.24	52.35	54.91	48.58	52.38
TcIL3000_6_100	hypothetical protein, conserved	49.92	56.89	58.59	56.89	60.49	56.55	101.04	90.58	93.18	100.68	99.59	97.01	79.03	101.38	102.67	107.56	104.73	99.07	46.11	54.9	52.67	53.08	55.11	52.37
TcIL3000_3_3070	hypothetical protein, conserved	53.09	37.06	37.06	43.79	45.75	43.35	64.8	54.65	54.1	57.83	56.68	57.61	46.92	53.58	56.6	45.36	44.52	49.4	61.16	49.92	47.66	49.61	53.45	52.36
TcIL3000_6_2250	U3 small nuclear ribonucleoprotein (snRNP), putative	51.61	72.12	68	68.75	67.49	65.59	57.1	66.17	64.24	61.71	64.02	62.65	49.79	59.04	58.89	59.83	60.21	57.55	53.56	51.78	49.6	57.34	49.46	52.35
TcIL3000_9_5440	Alpha/beta hydrolase family, putative	57.61	59.08	56.78	50.94	48.38	54.56	37.75	28.51	30.34	33.8	32.91	32.66	38.47	34.97	37.28	34.59	34.75	36.01	61.72	46.52	51.77	50.22	51.51	52.35
TcIL3000_0_12980	hypothetical protein, unlikely	29.27	25.7	26.25	29.86	30.53	28.33	26.65	24.1	24.73	28.5	28.09	26.41	21.93	20.59	20.87	16.83	17.96	19.64	48.8	52.63	52.4	52.79	55.13	52.35
TcIL3000_8_6940	hypothetical protein, conserved	41.65	36.23	35.08	37.15	37.68	37.56	60.39	53.57	53.58	55.08	52.56	55.04	74.8	61.63	62.52	64.36	66.66	65.99	55.79	56.03	49.15	51.19	49.39	52.31
TcIL3000_6_1740	hypothetical protein, conserved	44.02	35.43	37.72	41.15	43.21	40.3	54.64	51.43	50.63	53.02	52.49	52.44	49.11	47.42	49.16	49.14	49.76	48.92	52.84	56.72	50.25	53.06	48.67	52.31
TcIL3000_5_4000	hypothetical protein, conserved	25.09	23.55	23.54	26.21	28.67	25.41	42.54	45.94	44.41	45.63	44.67	44.64	30.52	35.26	34.55	31.68	33.95	33.19	50.54	52.05	55.98	53.68	49.25	52.3
TcIL3000_10_10950	pre-RNA processing PIH1/Nop17, putative	37.3	33.08	34.6	39.33	39.93	36.85	33.56	29.82	31.42	30.97	31.89	31.53	30.68	32.2	32.74	28.84	29.33	30.76	48.79	53.49	53.1	53.42	52.68	52.3
TcIL3000.11.9130	glutathionylspermidine synthetase, putative	70.02	52.35	52.48	41.75	44.95	52.31	30.26	24.24	24.99	26.77	25.94	26.44	28.45	26.68	27.51	24.47	24.08	26.24	62.96	45.64	50.93	50.21	51.77	52.3
TcIL3000_7_5620	paraflagellar rod protein, putative	45.47	53.1	54.5	51.12	51.64	51.16	62.95	52.42	53.69	57.62	56.45	56.63	46.54	45.62	43.98	40.75	40.13	43.41	61.67	44.9	54.22	47.76	52.89	52.29
TcIL3000_0_53440	hypothetical protein	47.66	53.97	63.48	58.44	56.21	55.95	32.1	47.72	43.38	46.1	46.01	43.06	59.99	56.28	53.89	61.39	58.41	57.99	44.52	47.56	56.45	53.05	59.82	52.28
TcIL3000_0_44270	3-methylcrotonoyl-CoA carboxylase beta subunit, putative	35.01	28.27	29.23	30.78	30.18	30.7	53.44	45.83	45.04	50.55	49.2	48.81	43.67	40.42	43	45.4	44.73	43.44	50.26	56.29	52.52	52.58	49.69	52.27
TcIL3000_10_7630	hypothetical protein, conserved	57.33	40.68	40.27	30.27	31.63	40.03	17.61	18.14	17.74	15.85	15.7	17.01	17.7	18.97	20.16	17.05	17.55	18.29	63.68	44.2	50.61	47.51	55.37	52.27
TcIL3000_10_7690	small GTPase, putative	40.65	43.44	42.78	39.69	40.97	41.51	51.95	40.34	39.39	45.29	43.95	44.18	44.66	48.86	49.61	46.64	43.27	46.61	59	45.8	57.45	50.46	48.48	52.24
TcIL3000.11.12020	hypothetical protein, conserved	54.18	52.5	52.49	47.66	47.1	50.79	43.31	39.56	39.24	41.68	40.83	40.92	34.75	31.76	33.44	26.9	27.72	30.91	52.5	52.59	49.54	55.4	51.16	52.24
TcIL3000.11.9410	DnaJ domain containing protein, putative	33.18	24.13	26.26	27.97	25.76	27.46	23.77	23.26	20.52	24.82	22.5	22.97	21.49	21.16	19.63	17.02	15.6	18.98	56.92	50	51.87	50.58	51.77	52.23
TcIL3000_10_11110	protein kinase A catalytic subunit, putative (PKAC3)	36.15	34.89	38.65	40.98	41.19	38.37	29.86	30.96	28.2	31.48	30.45	30.19	29.2	22.95	21.94	24.07	23.19	24.27	45.13	54.02	56.01	52.69	53.23	52.22
TcIL3000_3_100	hypothetical protein, conserved	21.66	17.91	18.35	19	19.59	19.3	28.28	24.06	21.81	26.37	26.63	25.43	22.46	24.66	25.41	21.9	22.96	23.48	47.32	58.19	52.31	55.16	48.09	52.22
TcIL3000.11.930	ribokinase, putative	107.47	47.44	47.19	47.32	45.28	58.94	71.73	68.45	68.19	73.77	76.37	71.7	144.3	100.38	101.87	131.24	131.81	121.92	64.12	48.74	49.23	48.48	50.41	52.19
TcIL3000.11.4470	hypothetical protein, unlikely	30.35	36.55	34.63	37.42	36.79	35.15	20.14	9.97	7.75	11.1	10.59	11.91	30.16	20.83	19.16	18.88	17.38	21.28	44.8	57.28	55.74	49.63	53.41	52.17
TcIL3000_0_44670	cysteine peptidase, Clan CA, family C51, putative	57.54	40.03	37.08	33.17	34.03	40.37	30.45	29.31	30.79	27.78	27.31	29.13	65.02	49.63	52.48	56.96	61.04	57.02	54.41	49.04	53.14	51.9	52.31	52.16
TcIL3000_0_13160	hypothetical protein, conserved	44.19	25.21	24.91	28.89	29.06	30.45	30.83	28.33	27.97	28.21	27.95	28.66	39.77	33.89	35.17	37.79	38.63	37.05	52.88	59.98	47.61	51.72	48.57	52.15
TcIL3000_0_47330	hypothetical protein, conserved (fragment)	17.62	9.99	10.61	11.61	10.62	12.09	15.85	13.39	12.3	13.82	14.63	14	34.77	27.1	26.1	29.23	29.86	29.41	43.45	67.21	53.07	50.71	46.33	52.15
TcIL3000_9_5100	cystathione gamma lyase, putative	89.1	134.29	127.92	125.23	126.82	120.67	59.69	63.64	62.23	58.87	56.3	60.15	137.51	130.87	133.4	131.14	133.92	133.37	70.71	41.51	52.99	46.29	49.22	52.14
TcIL3000_10_830	hypothetical protein, conserved (fragment)	44.54	49.32	49.97	48.76	47.56	48.03	51.14	39.32	40.45	44.35	44.33	43.92	58.43	41	42.03	45.19	47.47	46.82	60.74	46.24	52.38	50.36	50.99	52.14
TcIL3000.11.13940	hypothetical protein, unlikely	33.5	33.8	29.66	33.33	33.61	32.78	45.43	40.3	38.98	34.78	35.73	39.04	109.79	89.88	93.18	125.61	124.38	108.57	48.81	60.1	50.99	52.17	48.49	52.11
TcIL3000_10_11540	citrate synthase, putative	21.36	13.53	15.21	15.47	14.73	16.06	10.82	11.08	12.17	11.34	10.75	11.23	71.16	34.22	33.24	48.76	45.76	46.63	44.16	69.99	47.06	57.27	42.07	52.11
TcIL3000_0_22440	hypothetical protein, conserved	48.48	58.92	54.73	46.75	47.81	51.34	35.46	35.94	37.25	33.03	34.92	35.32	60.95	48.8	50.86	59.19	63.14	56.59	51.94	52.22	50.01	55.48	50.85	52.1
TcIL3000_10_10600	chaperone protein DNAj, putative	54.3	37.36	38.1	40.57	39.65	42	82.74	70.77	71.99	76.23	76.7	75.69	82.59	93.81	95.71	113.23	113.71	99.81	57	50.61	51.51	49.97	51.38	52.09
TcIL3000.11.14340	Leucine Rich Repeat, putative	35.47	36.96	34.08	38.9	40.11	37.1	57.72	57.62	57.5	52.56	53.04	55.69	54.74	62.4	60.87	60.74	59.5	59.65	45.67	58.93	52.96	53.65	49.17	52.08
TcIL3000_8_4250	hypothetical protein, conserved	37.7	40.32	38.9	40.36	41.05	39.67	54.31	43.8	44.78	45.86	44.65	46.68	42.79	41.39	43.95	35.91	35.27	39.86	47.12	58.8	49.7	54.1	50.64	52.07
TcIL3000.11.7030	hypothetical protein, conserved (pseudogene), EF-hand domain containing protein, putative	50.66	54.59	54.82	65.44	66.68	58.44	68.57	55.31	56.66	57.14	57.08	58.95	51.17	44.31	45.7	41.45	41.15	44.76	55.96	49.79	51.37	50.39	52.72	52.05
TcIL3000_0_11840	cysteine peptidase, Clan CA, family C1, Cathepsin L-like	45.28	21.68	21.58	22.85	23.11	26.9	10.32	10.88	11.09	11.14	11.2	10.93	11.72	11.78	13.32	13.55	13.41	12.76	43.03	56.12	52.33	52.27	56.47	52.05
TcIL3000_0_48990	SAM domain (Sterile alpha motif), putative	52.52	46.16	45.48	47.54	47.01	47.74	56.01	59.37	56.81	59.54	59.99	58.34	48.28	52.14	52.02	42.24	41.94	47.33	46.41	57.01	47.72	56.13	52.89	52.03
TcIL3000.11.15390	Ras-related protein RAB2B, putative (RAB2B)	68.14	41.8	41.17	50.09	45.78	49.4	41.08	30.53	32.48	36.93	36.15	35.43	43.51	43.79	43.38	47.81	45.14	44.73	63.54	47.55	49.74	46.59	52.73	52.03
TcIL3000_6_4350	thiosulfate sulfurtransferase, mitochondrial, putative	80.85	63.4	60.59	55.56	55.42	63.16	67.57	61.77	62.4	64.11	65.57	64.28	60.65	50.94	48.96	43.44	42.42	49.28	61.19	47.12	50.3	52.22	49.15	52
TcIL3000_0_02370	hypothetical protein, conserved	43.31	21.44	19.57	16.71	16.76	23.56	96.95	72.59	69.69	70.55	67.49	75.46	721.82	537.36	540.12	735.1	721.28	651.14	66.86	58.26	44.96	48.42	41.47	51.99
TcIL3000_10_6400	GTP-binding protein, putative	41.15	32.66	31.95	36.06	36.64	35.69	49.16	43.67	45.66	48.12	47.99	46.92	43.1	40.98	43.52	44.88	45.96	43.69	50.64	53.09	54.85	51.39	49.88	51.97
TcIL3000_10_7590	hypothetical protein, conserved	43.63	50.26	48.86	47.08	47.21	47.41	49.24	44.07	42.6	43.24	43.34	44.5	44.07	41.48	40.16	45.46	44.94	43.22	56.91	48.87	52.42	52.05	49.62	51.97
TcIL3000_0_33480	hypothetical protein, conserved	37.38	42.1	45.87	41.25	40.96	41.51	44.58	36.84	33.44	42.76	43.03	40.13	43.36	52.56	56.48	43.73	45.26	48.28	53.03	51.67	53.01	51.52	50.35	51.91
TcIL3000_0_11200	hypothetical protein, conserved	58.31	25.73	25.59	29.8	28.42	33.57	0.96	2.25	2.24	1.95	2.16	1.91	1.03	6.91	7.62	1.98	2.4	3.99	42.59	65.23	45.6	52.24	53.78	51.89
TcIL3000_10_11860	Domain of unknown function (DUF4379), putative	34.49	27.88	26.82	28.79	29.8	29.56	37.06	38.86	39.87	36.66	35.72	37.63	36.59	37.67	36.82	30.34	29.32	34.15	49.88	54.61	50.11	53.55	51.24	51.88
TcIL3000.11.480	hypothetical protein, unlikely	64.12	69.8	75.32	77.03	77.85	72.83	48.38	83.16	85.35	83.6	88.56	77.81	58.04	65.26	64.7	58.21	59.68	61.18	41.22	49.42	59.09	52.85	56.7	51.86
TcIL3000_0_46080	hypothetical protein, conserved	48.07	32.9	31.92	37.59	36.48	37.39	51.68	42.67	45.57	44.98	45.91	46.16	44.24	38.4	35.82	36.48	39.35	38.86	51.04	52.81	52.65	53.89	48.91	51.86
TcIL3000.11.1710	hypothetical protein, conserved	35.57	21.18	21.62	23.05	23.22	24.93	61.79	56.19	50.98	60.32	59.74	57.8	53.7	60.22	60.36	67.4	65.7	61.48	54.25	57.44	50.22	51.27	46.07	51.85
TcIL3000.11.4950	hypothetical protein, conserved	42.64	61.87	60.31	68.81	66.3	59.99	71.91	56.9	55.85	57.1	56.52	59.66	49.32	42.8	46.31	42.1	38.81	43.87	45.58	58.5	52.31	52.48	50.34	51.84
TcIL3000_7_6070	GTP-binding protein, putative	37.38	38.96	39.81	41.03	41.82	39.8	47.47	54.02	53.17	45.05	46.29	49.2	32.94	45.83	46.51	43.07	42.49	42.17	48.93	57.44	50.59	53.88	48.29	51.83
TcIL3000_0_14860	hypothetical protein, conserved	15.04	3.28	3.53	3.28	3.31	5.69	0.68	0.19	0.37	0.6	0.69	0.51	0.35	0.54	0.41	0.19	0.07	0.31	31.64	79.88	44.2	61.82	41.5	51.81
TcIL3000_7_2390	hypothetical protein, unlikely	59.51	47.13	47.93	40.68	42.76	47.6	32.75	33.67	30.17	39.13	37.24	34.59	36.4	29.17	31.6	31.61	32.39	32.23	64.12	48.16	48.74	48.52	49.45	51.8
TcIL3000_8_5220	Snf7, putative	30.64	28.73	25.78	23.73	23.5	26.48	30.84	25.86	23	24.03	24.43	25.63	33.57	28.58	28	24.03	24.79	27.79	44.62	58.44	53.18	54.58	48.18	51.8
TcIL3000_8_2840	mannosyl-oligosaccharide 1,2-alpha-mannosidase IB, putative	61.98	21.17	20.87	20.15	22.18	29.27	36.56	28.27	27.12	34.01	33.76	31.94	23.38	24.96	25.09	28.01	27.49	25.79	53.2	52.9	51.62	51.43	49.79	51.79
TcIL3000_10_11760	phosphatidic acid phosphatase, putative	102.14	62.62	62.76	63.77	60.23	70.3	43.6	33.93	34.31	40.34	39.45	38.33	44.77	40.32	40.14	43.23	44.43	42.58	59.18	49.78	49.08	47.46	53.34	51.77
TcIL3000_9_3750	SET domain containing protein, putative (fragment)	81.5	113.45	114.64	109.7	110.14	105.88	180.34	151.87	150.52	161.37	159.4	160.7	91.74	178.5	176.84	102.79	100.95	130.17	59.75	51.31	48.71	51.11	47.77	51.73
TcIL3000_10_5840	vacuolar protein sorting-associated protein 45, putative	45.76	38.33	38.08	43.61	44.14	41.98	48.17	37.72	36.64	40.03	39.83	40.48	41.27	40.25	41.97	37.46	37.22	39.63	54.64	52.27	47.86	52.51	51.24	51.7
TcIL3000.11.10800	zinc carboxypeptidase, putative, metallo-peptidase, Clan MC, Family M14, putative	32.56	28.69	29.51	29.73	29.76	30.05	34.18	24.65	25.3	28.46	29.23	28.36	36.78	31.81	32.37	32.19	32.56	33.14	54.35	48.13	52.17	52.17	51.66	51.69
TcIL3000_0_17940	hypothetical protein, conserved	43.49	48.01	47.7	46.49	45.21	46.18	76.4	52.88	54.5	57.31	57.21	59.66	90.3	85.96	84.24	78.69	77.53	83.34	48.63	52.97	51.4	56.89	48.42	51.66
TcIL3000_10_7020	hypothetical protein, conserved	50.22	37.19	39.13	43.1	46.24	43.18	46.02	42.14	39.92	40.93	39.39	41.68	41.19	34.76	34.47	40.77	37.62	37.76	55.46	55.6	47.59	50.2	49.47	51.66
TcIL3000_9_1600	hypothetical protein, conserved	31.96	39.07	38.7	42.06	42.83	38.92	41.39	38.25	37.98	38.32	37.25	38.64	37.52	38.49	41.3	35.34	33.48	37.23	42.79	58.01	53.67	55.37	48.35	51.64
TcIL3000_10_6600	protein transport protein Sec23A, putative	47.75	57.86	54.95	52.21	53.22	53.2	49	39.85	39.63	42.73	42.92	42.83	40.91	41.98	42.09	38.15	38.6	40.34	63.22	43.44	51.34	48.32	51.82	51.63
TcIL3000_6_4030	hypothetical protein, conserved	38.2	35.82	38.44	36.93	38.49	37.58	48.38	35.29	33.86	37.87	36.7	38.42	53.89	36.63	40.32	40.41	39.84	42.22	53.18	51.71	54.29	50.37	48.41	51.59
TcIL3000.11.7970	hypothetical protein	63.11	50.86	47.67	51.03	55.34	53.6	28.49	38.6	33.95	29.33	28.09	31.69	68.88	69.41	75.06	61	61.33	67.14	49.95	47.78	50.58	54.35	55.25	51.58
TcIL3000_4_270	chaperone protein DNAj, putative	58.16	48.51	50.05	43.12	44.66	48.9	58.35	39.64	38.14	44.36	45.59	45.22	78.37	50.3	53.38	62.73	59.22	60.8	57.67	46.22	52.7	51.42	49.75	51.55
TcIL3000_9_1500	heat shock protein, putative, HSP70-like protein	56.3	44.66	45.47	43.63	43.67	46.75	47.1	45.84	45.51	48.29	48.73	47.09	44.31	44.65	45.73	40.02	39.22	42.79	56.04	51.23	47.59	51.09	51.65	51.52
TcIL3000_10_4300	mitogen-activated protein kinase 2, putative (fragment)	41.11	32.06	36.54	38	36.9	36.92	35.8	30.66	30.48	34.25	33.77	32.99	36.78	41.28	38.26	40.38	39.31	39.2	53.83	53.48	49.51	49.77	50.92	51.5
TcIL3000_6_1930	p22 protein precursor, putative	61.16	76.01	77.44	81.52	81.04	75.43	55.83	86.93	85.56	66.72	64.87	71.98	59.1	76.51	80.51	73.13	71.72	72.19	52.45	56.78	44.57	54.48	49.16	51.49
TcIL3000_0_27180	1,2-Dihydroxy-3-keto-5-methylthiopentene dioxygenase, putative	64.91	88.3	83.7	67.32	64.12	73.67	55.92	93.67	96.36	77.92	73.11	79.39	70.48	84.92	81.12	83.09	84.23	80.77	54.19	55.36	45.62	48.87	53.38	51.48
TcIL3000_8_4820	ADP-ribosylation factor, putative, small GTPase, putative	33.56	25.94	24.25	25.02	25.01	26.76	22.7	19.95	18.78	19.55	19.86	20.17	19.37	18.68	17.74	20.2	20.94	19.39	49.82	56.17	49	51.81	50.49	51.46
TcIL3000_8_520	hypothetical protein, unlikely	29.13	23.85	27.86	19.35	15.96	23.23	26.44	24.15	20.19	26.29	19.97	23.41	894.29	310.83	298.81	348.48	339.58	438.4	63.44	63.44	39.71	51.55	39.11	51.45
TcIL3000.11.4540	serine/threonine protein kinase, putative	26.99	23.14	23.24	23.3	23.14	23.96	29.28	25.34	25.26	25.07	24.83	25.96	29.87	24.13	24.65	26.51	26.14	26.26	45.97	58.74	52.88	51.79	47.8	51.44
TcIL3000_0_08210	ecotin, putative (ISP2)	59.23	57	54.28	51.25	55.09	55.37	29.45	27.72	26.11	29.55	27.61	28.09	36.26	24.28	26.74	26.36	24.91	27.71	52.28	44.85	55.62	52.12	52.27	51.43
TcIL3000_7_30	hypothetical protein, unlikely	50.55	56.39	45.37	50.37	55.75	51.69	82.08	71.6	73.67	79.87	82.67	77.98	33.61	61.5	60.06	50.15	49.32	50.93	52.35	52.31	53.36	49.66	49.44	51.42
[truncated: 10,717 more rows]
